# Supplementary material for: Analysis of genome and methylation changes in Chinese indigenous chickens over time provides insight into species conservation
Source: Commun Biol. 2022 Sep 12;5:952. doi: 10.1038/s42003-022-03907-7 (PMC9467985; doi:10.1038/s42003-022-03907-7)
Supplement: Supplementary file 4 — Supplementary Data 1 [file 42003_2022_3907_MOESM4_ESM.xlsx]

## Sheet: Supplementary Data 1
Supplementary Data 1. Overview of whole-genome sequencing data.
Breeds	Abbreviation	Individual ID	Clean_Reads	GC(%)	Mapped(%)	Ave_depth	Cov_ratio_1X(%)	Cov_ratio_5X(%)	Cov_ratio_10X(%)
Tibetan Chicken	Con-TC	Con-TC1	68990066	43.03	98.01	9	97.53	81.91	40.94
		Con-TC2	72052234	43.23	97.91	9	97.51	81.85	41.46
		Con-TC3	73550646	43.83	97.57	9	97.67	82.83	43.11
		Con-TC4	82272464	42.15	98.45	10	97.71	87.33	54.57
		Con-TC5	68930220	42.37	98.07	9	97.37	81.53	41.6
		Con-TC6	67197000	42.99	97.8	8	97.4	80.41	38.74
		Con-TC7	69752110	41.83	98.27	9	97.39	82.09	42.73
		Con-TC8	75828256	43.16	97.96	9	97.69	84.76	47.46
		Con-TC9	73475344	42.59	98.08	9	97.73	85.17	46.68
		Con-TC10	67455420	43.05	98.21	8	97.26	78.75	36.99
	In-TC	In-TC1	75017932	41.18	98.72	10	96.61	86.33	51.55
		In-TC2	69161892	40.81	98.71	9	96.08	82.75	44.67
		In-TC3	72306482	41.46	98.71	9	96.27	84.62	47.95
		In-TC4	83120806	42.36	98.44	11	98.18	91.03	59.89
		In-TC5	69675140	41.33	98.63	9	96.65	84.46	45.19
		In-TC6	83315252	42.05	98.38	11	97.98	90.57	60.03
		In-TC7	67770668	41.19	98.65	9	96.48	82.35	42.6
		In-TC8	70081594	41.28	98.76	9	96.55	84.63	46.14
		In-TC9	69576130	41.46	98.66	9	96.62	83.28	44.47
		In-TC10	69706218	41.77	98.53	9	96.83	83.87	44.45
	Ex-TC	Ex-TC1	74828474	42.05	98.52	10	97.61	85.2	49.35
		Ex-TC2	73546066	42.41	98.31	9	97.55	84.94	47.84
		Ex-TC3	69248258	42.7	98.32	9	97.6	83.28	42.91
		Ex-TC4	71246480	42.41	98.37	9	97.54	83.87	45.39
		Ex-TC5	67234486	43.12	98.18	8	97.44	81.31	40.09
		Ex-TC6	74025982	42.81	98.27	9	97.69	84.89	47.81
		Ex-TC7	73717094	42.84	98.16	9	97.86	86.13	48.09
		Ex-TC8	68728234	42.39	98.39	9	97.5	82.57	42.37
		Ex-TC9	72911668	42.73	98.21	9	97.67	84.62	46.89
		Ex-TC10	69118452	42.82	98.27	9	97.5	82.96	42.91
Wenchang Chicken	Con-WC	Con-WC1	68486680	42.76	97.93	8	97.41	80.86	39.83
		Con-WC2	77864426	42.56	97.76	9	97.71	85.39	48.61
		Con-WC3	77797022	43.64	97.76	10	97.72	85.81	50.65
		Con-WC4	68111662	43.6	97.75	8	97.24	79.49	39.92
		Con-WC5	76092274	43.9	97.63	9	97.5	83.08	47.63
		Con-WC6	70648974	43.57	97.94	9	97.28	80.83	43.49
		Con-WC7	69708044	43.27	98.02	9	97.35	81.41	42.82
		Con-WC8	71867738	42.98	97.33	8	97.24	79.35	39.65
		Con-WC9	78655092	42.73	96.61	10	97.71	86.89	52.27
		Con-WC10	75496916	43.77	96.18	9	97.29	81.69	44.8
	In-WC	In-WC1	90309592	42.28	98.61	12	98.03	91.01	64.15
		In-WC2	79447342	42.6	98.41	10	97.91	87.85	53.7
		In-WC3	88375894	42.24	98.59	11	98.06	90.92	63.26
		In-WC4	92031708	42.24	98.55	12	98.05	91.7	66.42
		In-WC5	67817146	41.74	98.59	9	97.16	81.34	41.95
		In-WC6	72974552	42.01	98.55	9	97.58	84.28	46.88
		In-WC7	79449708	42.07	98.53	10	97.86	88.02	54.36
		In-WC8	71973022	42	98.48	9	97.58	84.21	46.29
		In-WC9	81735326	42.01	98.6	10	97.85	87.94	55.57
		In-WC10	69798580	42.34	98.29	9	97.51	83.79	43.93
	Ex-WC	Ex-WC1	75416568	42.48	98.39	10	97.7	86.36	50.04
		Ex-WC2	69642076	42.66	98.26	9	97.57	82.98	43.23
		Ex-WC3	71055462	42.52	98.4	9	97.61	84.23	45.13
		Ex-WC4	71633766	42.61	98.3	9	97.66	84.4	45.54
		Ex-WC5	70418326	42.36	98.43	9	97.5	83.63	44.71
		Ex-WC6	70755402	42.56	98.35	9	97.66	84.05	44.88
		Ex-WC7	70058924	42.48	98.32	9	97.57	83.56	43.96
		Ex-WC8	68002018	42.21	98.33	9	97.46	81.92	41.75
		Ex-WC9	76797860	42.98	98.19	10	97.87	86.49	50.81
		Ex-WC10	69839948	42.95	98.28	9	97.64	83.48	43.5
Bian Chicken	Con-BC	Con-BC1	95211480	42.1	98.36	12	97.93	90.83	66.1
		Con-BC2	70229392	43.56	97.38	9	97.59	81.72	40.55
		Con-BC3	75474318	43.68	97.23	9	97.36	81.87	45.11
		Con-BC4	72120240	44.09	97.14	8	97.19	78.89	39.83
		Con-BC5	75632844	43.81	97.72	9	97.7	83.77	45.2
		Con-BC6	76054316	42.72	98.23	9	97.68	85.54	48.72
		Con-BC7	68587484	42.88	97.99	8	97.52	81.83	39.56
		Con-BC8	75954002	43.1	97.98	9	97.84	85.86	48.55
		Con-BC9	69799728	42.63	97.02	8	97.32	80.59	39.88
		Con-BC10	72274178	43.35	97.75	9	97.53	82.21	42.69
	In-BC	In-BC1	69816026	40.8	98.77	9	95.72	83.99	47.4
		In-BC2	77821038	41.18	98.81	10	96.51	87.65	55.74
		In-BC3	68957548	41.14	98.78	9	96.16	84.03	45.73
		In-BC4	72781236	41.06	98.78	10	96.27	85.31	49.56
		In-BC5	74437196	42.07	98.43	10	97.93	88.24	51.09
		In-BC6	70048260	41.13	98.79	9	96.41	83.23	45.57
		In-BC7	70990110	40.98	98.76	10	95.98	84.99	48.77
		In-BC8	68849382	40.91	98.85	9	95.49	82.93	45.46
		In-BC9	75550850	41.03	98.79	10	95.98	86.12	53.14
		In-BC10	69377474	40.92	98.8	9	95.89	83.21	45.82
	Ex-BC	Ex-BC1	68424832	42.6	98.38	9	97.48	82.45	41.82
		Ex-BC2	69743806	42.8	98.22	9	97.52	82.92	43.16
		Ex-BC3	68701396	42.63	98.36	9	97.43	82.4	42.17
		Ex-BC4	69920538	42.54	98.25	9	97.6	83.56	43.56
		Ex-BC5	72480130	42.51	98.31	9	97.57	84.54	46.66
		Ex-BC6	69580584	42.73	98.37	9	97.53	82.82	43.26
		Ex-BC7	70697056	42.29	98.26	9	97.61	84.33	45.27
		Ex-BC8	69542572	42.26	98.35	9	97.44	83.27	43.76
		Ex-BC9	69529690	41.67	98.38	9	97.3	82.89	43.63
		Ex-BC10	76829184	42.46	98.4	10	97.69	86.8	51.53
