# Supplementary material for: Analysis of genome and methylation changes in Chinese indigenous chickens over time provides insight into species conservation
Source: Commun Biol. 2022 Sep 12;5:952. doi: 10.1038/s42003-022-03907-7 (PMC9467985; doi:10.1038/s42003-022-03907-7)
Supplement: Supplementary file 5 — Supplementary Data 2 [file 42003_2022_3907_MOESM5_ESM.xlsx]

## Sheet: Supplementary Data 2
Supplementary Data 2. SNP and InDel summary statistics in the chicken breeds.
Breeds	Abbreviation	Individual ID	SNP number	Transition	Transversion	Ti/Tv	Heterozygosity	Homozygosity	Het-ratio	CDS-Insertion	CDS-Deletion	CDS-Homo	CDS-Het	CDS-Total	Genome-Insertion	Genome-Deletion	Genome-Homo	Genome-Het	Genome-Total
Tibetan Chicken	Con-TC	Con-TC1	4121177	2915916	1205261	2.41	2078693	2042484	0.5043	1208	713	1205	716	1921	363166	311033	346907	327292	674199
		Con-TC2	4158499	2942459	1216040	2.41	2177053	1981446	0.5235	1284	708	1204	788	1992	367684	313218	336052	344850	680902
		Con-TC3	4133262	2923484	1209778	2.41	2090205	2043057	0.5057	1281	717	1234	764	1998	365033	311662	346912	329783	676695
		Con-TC4	4156164	2937405	1218759	2.41	2039762	2116402	0.4907	1007	573	977	603	1580	369292	315958	354842	330408	685250
		Con-TC5	4094621	2895050	1199571	2.41	2101281	1993340	0.5131	987	601	998	590	1588	358605	307228	334945	330888	665833
		Con-TC6	4134390	2926594	1207796	2.42	2170125	1964265	0.5248	1180	673	1102	751	1853	366262	312706	333414	345554	678968
		Con-TC7	4143794	2928020	1215774	2.4	2128955	2014839	0.5137	1077	613	1107	583	1690	369918	315607	338691	346834	685525
		Con-TC8	4131207	2922334	1208873	2.41	2010619	2120588	0.4866	1211	734	1217	728	1945	367400	313415	357875	322940	680815
		Con-TC9	4230130	2989934	1240196	2.41	2201148	2028982	0.5203	1174	691	1195	670	1865	375630	321921	343194	354357	697551
		Con-TC10	4010304	2837488	1172816	2.41	2016733	1993571	0.5028	1101	636	1061	676	1737	348509	296618	337950	307177	645127
	In-TC	In-TC1	4268325	3016547	1251778	2.4	2392107	1876218	0.5604	708	380	621	467	1088	381194	327093	311934	396353	708287
		In-TC2	4132553	2917639	1214914	2.4	2249630	1882923	0.5443	579	328	504	403	907	368358	316192	313295	371255	684550
		In-TC3	4148574	2931043	1217531	2.4	2200524	1948050	0.5304	657	376	586	447	1033	365970	313551	320855	358666	679521
		In-TC4	4524285	3197991	1326294	2.41	2751978	1772307	0.6082	1187	723	1069	841	1910	401739	346437	299266	448910	748176
		In-TC5	4221789	2983451	1238338	2.4	2402889	1818900	0.5691	688	433	623	498	1121	373058	320257	302552	390763	693315
		In-TC6	4462804	3154013	1308791	2.4	2565875	1896929	0.5749	1198	701	1132	767	1899	398705	342919	319397	422227	741624
		In-TC7	4058340	2866739	1191601	2.4	2138843	1919497	0.527	669	378	639	408	1047	359065	305783	317676	347172	664848
		In-TC8	4167131	2944384	1222747	2.4	2237611	1929520	0.5369	668	367	607	428	1035	367135	315212	318254	364093	682347
		In-TC9	4175438	2950315	1225123	2.4	2282938	1892500	0.5467	713	426	666	473	1139	369820	317601	317409	370012	687421
		In-TC10	4225915	2986992	1238923	2.41	2317682	1908233	0.5484	769	453	673	549	1222	373237	319870	321118	371989	693107
	Ex-TC	Ex-TC1	4076979	2882899	1194080	2.41	1940145	2136834	0.4758	1038	624	1061	601	1662	363289	310333	359932	313690	673622
		Ex-TC2	4129834	2920626	1209208	2.41	2049652	2080182	0.4963	1045	607	1035	617	1652	365833	312825	350795	327863	678658
		Ex-TC3	4146437	2931998	1214439	2.41	2120313	2026124	0.5113	1154	678	1156	676	1832	366031	313076	341789	337318	679107
		Ex-TC4	4102175	2900580	1201595	2.41	2049991	2052184	0.4997	1057	661	1056	662	1718	362254	309721	346141	325834	671975
		Ex-TC5	4047044	2862561	1184483	2.41	1969906	2077138	0.4867	1163	688	1141	710	1851	355811	302451	350281	307981	658262
		Ex-TC6	4105602	2904403	1201199	2.41	1985062	2120540	0.4835	1205	727	1194	738	1932	363489	310006	357422	316073	673495
		Ex-TC7	4203245	2973598	1229647	2.41	2151240	2052005	0.5118	1183	707	1153	737	1890	371993	318083	347659	342417	690076
		Ex-TC8	4066027	2874735	1191292	2.41	1965234	2100793	0.4833	1086	639	1128	597	1725	360981	307938	352314	316605	668919
		Ex-TC9	4123213	2915267	1207946	2.41	2039992	2083221	0.4947	1193	703	1209	687	1896	364449	311477	353734	322192	675926
		Ex-TC10	4062591	2873039	1189552	2.41	1919949	2142642	0.4725	1109	675	1153	631	1784	358091	306413	361023	303481	664504
Wenchang Chicken	Con-WC	Con-WC1	4113477	2910941	1202536	2.42	2178139	1935338	0.5295	1182	671	1124	729	1853	364239	311139	329828	345550	675378
		Con-WC2	4225282	2986310	1238972	2.41	2263276	1962006	0.5356	1183	703	1138	748	1886	376870	322921	332040	367751	699791
		Con-WC3	4274645	3025809	1248836	2.42	2330419	1944226	0.5451	1453	830	1277	1006	2283	381064	326178	331769	375473	707242
		Con-WC4	3989169	2824951	1164218	2.42	2058122	1931047	0.5159	1293	692	1183	802	1985	350461	297279	328481	319259	647740
		Con-WC5	4106709	2907712	1198997	2.42	2130314	1976395	0.5187	1351	779	1242	888	2130	361422	308486	336243	333665	669908
		Con-WC6	4054541	2871692	1182849	2.42	2095818	1958723	0.5169	1334	790	1260	864	2124	357048	304498	333901	327645	661546
		Con-WC7	4097800	2901341	1196459	2.42	2153883	1943917	0.5256	1234	728	1170	792	1962	360577	307383	331082	336878	667960
		Con-WC8	3946116	2790174	1155942	2.41	1965502	1980614	0.498	1160	655	1136	679	1815	347996	295412	336697	306711	643408
		Con-WC9	4170536	2949078	1221458	2.41	2106889	2063647	0.5051	1303	749	1233	819	2052	377241	320966	348786	349421	698207
		Con-WC10	4180079	2957275	1222804	2.41	2265293	1914786	0.5419	1401	782	1230	953	2183	373591	318568	326556	365603	692159
	In-WC	In-WC1	4450165	3144542	1305623	2.4	2550133	1900032	0.573	1271	752	1140	883	2023	398186	343564	321746	420004	741750
		In-WC2	4328075	3060338	1267737	2.41	2403944	1924131	0.5554	1233	723	1123	833	1956	384421	330350	327693	387078	714771
		In-WC3	4433425	3132780	1300645	2.4	2548352	1885073	0.5748	1284	736	1174	846	2020	396811	342248	319388	419671	739059
		In-WC4	4458731	3152879	1305852	2.41	2580863	1877868	0.5788	1217	725	1113	829	1942	399335	344695	317941	426089	744030
		In-WC5	4076895	2880636	1196259	2.4	2156727	1920168	0.529	983	580	979	584	1563	360675	308688	324484	344879	669363
		In-WC6	4147556	2931818	1215738	2.41	2214262	1933294	0.5338	1078	653	1090	641	1731	367497	314320	327219	354598	681817
		In-WC7	4312720	3048517	1264203	2.41	2409436	1903284	0.5586	1138	685	1085	738	1823	384315	329759	322690	391384	714074
		In-WC8	4186565	2958128	1228437	2.4	2247359	1939206	0.5368	1097	628	1126	599	1725	371016	317605	329335	359286	688621
		In-WC9	4277907	3022846	1255061	2.4	2329807	1948100	0.5446	1091	645	1035	701	1736	381733	327048	329809	378972	708781
		In-WC10	4174383	2952054	1222329	2.41	2255923	1918460	0.5404	990	574	909	655	1564	366089	313755	324714	355130	679844
	Ex-WC	Ex-WC1	4205847	2974085	1231762	2.41	2214167	1991680	0.5264	1096	632	1051	677	1728	373984	319449	337025	356408	693433
		Ex-WC2	4105938	2904078	1201860	2.41	2110117	1995821	0.5139	1068	627	1072	623	1695	360685	308265	337691	331259	668950
		Ex-WC3	3978812	2813188	1165624	2.41	1779332	2199480	0.4472	1112	653	1175	590	1765	356437	302725	371228	287934	659162
		Ex-WC4	4151208	2935078	1216130	2.41	2182443	1968765	0.5257	1078	667	1011	734	1745	366334	312733	333863	345204	679067
		Ex-WC5	4126508	2917795	1208713	2.41	2170520	1955988	0.5259	1011	642	992	661	1653	364177	311358	331074	344461	675535
		Ex-WC6	4145183	2930699	1214484	2.41	2155697	1989486	0.52	1222	683	1193	712	1905	365626	312039	335704	341961	677665
		Ex-WC7	4071063	2879073	1191990	2.41	2045924	2025139	0.5025	1046	620	1031	635	1666	360633	307484	342636	325481	668117
		Ex-WC8	4015604	2838563	1177041	2.41	1998611	2016993	0.4977	1009	612	1023	598	1621	353898	302312	341030	315180	656210
		Ex-WC9	4172923	2951081	1221842	2.41	2205983	1966940	0.5286	1289	769	1230	828	2058	370030	314795	334020	350805	684825
		Ex-WC10	4078916	2882894	1196022	2.41	2046847	2032069	0.5018	1163	681	1198	646	1844	360003	307194	344347	322850	667197
Bian Chicken	Con-BC	Con-BC1	4220304	2981497	1238807	2.4	2045953	2174351	0.4847	1164	676	1164	676	1840	385293	327905	366757	346441	713198
		Con-BC2	4060232	2871896	1188336	2.41	1999541	2060691	0.4924	1217	696	1167	746	1913	362180	307977	352277	317880	670157
		Con-BC3	3994466	2826639	1167827	2.42	1895440	2099026	0.4745	1257	735	1266	726	1992	356173	302105	356738	301540	658278
		Con-BC4	3925525	2779174	1146351	2.42	1872313	2053212	0.4769	1306	699	1251	754	2005	348374	295166	350389	293151	643540
		Con-BC5	4179919	2958555	1221364	2.42	2171261	2008658	0.5194	1266	733	1171	828	1999	370483	315503	341665	344321	685986
		Con-BC6	4157753	2939077	1218676	2.41	2030354	2127399	0.4883	1188	714	1162	740	1902	375068	320087	360705	334450	695155
		Con-BC7	3954577	2795708	1158869	2.41	1693782	2260795	0.4283	1099	686	1182	603	1785	352721	300395	382240	270876	653116
		Con-BC8	4187830	2960284	1227546	2.41	2109315	2078515	0.5036	1245	709	1234	720	1954	376935	321890	354310	344515	698825
		Con-BC9	3943165	2788272	1154893	2.41	1792997	2150168	0.4547	1112	666	1157	621	1778	352754	299952	364621	288085	652706
		Con-BC10	4036724	2855832	1180892	2.41	1894667	2142057	0.4693	1252	699	1257	694	1951	359023	305222	364926	299319	664245
	In-BC	In-BC1	4005264	2828602	1176662	2.4	1849427	2155837	0.4617	575	320	550	345	895	362866	310171	358981	314056	673037
		In-BC2	4196678	2963728	1232950	2.4	2129003	2067675	0.5073	695	368	636	427	1063	379014	325467	345473	359008	704481
		In-BC3	4040526	2853916	1186610	2.4	1899274	2141252	0.47	652	370	594	428	1022	365158	311811	355574	321395	676969
		In-BC4	4070193	2875377	1194816	2.4	1924161	2146032	0.4727	664	352	630	386	1016	368850	315411	358047	326214	684261
		In-BC5	4189989	2962339	1227650	2.41	2011732	2178257	0.4801	1119	656	1174	601	1775	377598	323134	369179	331553	700732
		In-BC6	4007943	2831263	1176680	2.4	1850038	2157905	0.4615	693	386	653	426	1079	362007	309226	361935	309298	671233
		In-BC7	4110384	2903408	1206976	2.4	2016978	2093406	0.4907	602	341	557	386	943	371244	317826	348824	340246	689070
		In-BC8	4040227	2852030	1188197	2.4	1955372	2084855	0.4839	589	322	515	396	911	363905	311328	347071	328162	675233
		In-BC9	4171100	2945149	1225951	2.4	2116209	2054891	0.5073	624	377	582	419	1001	375986	323121	341463	357644	699107
		In-BC10	4025069	2841064	1184005	2.39	1901209	2123860	0.4723	624	341	604	361	965	363079	310125	352397	320807	673204
	Ex-BC	Ex-BC1	3970752	2806979	1163773	2.41	1806420	2164332	0.4549	1054	619	1055	618	1673	355839	302568	366065	292342	658407
		Ex-BC2	4031962	2851135	1180827	2.41	1912705	2119257	0.4743	1118	642	1150	610	1760	358646	306022	359654	305014	664668
		Ex-BC3	3999019	2827541	1171478	2.41	1854784	2144235	0.4638	1075	632	1141	566	1707	357310	303541	362394	298457	660851
		Ex-BC4	4036860	2855023	1181837	2.41	1925800	2111060	0.477	1074	647	1091	630	1721	361144	307745	358676	310213	668889
		Ex-BC5	4003437	2830722	1172715	2.41	1796591	2206846	0.4487	1063	653	1125	591	1716	359065	305187	374120	290132	664252
		Ex-BC6	3960107	2798946	1161161	2.41	1782859	2177248	0.4502	1128	645	1180	593	1773	355135	301677	371057	285755	656812
		Ex-BC7	3963050	2800491	1162559	2.4	1713952	2249098	0.4324	1034	618	1119	533	1652	355939	302904	379981	278862	658843
		Ex-BC8	4034031	2850860	1183171	2.4	1910309	2123722	0.4735	996	581	1006	571	1577	360309	307022	359137	308194	667331
		Ex-BC9	3943262	2786125	1157137	2.4	1707040	2236222	0.4329	866	497	945	418	1363	356246	302163	375481	282928	658409
		Ex-BC10	4069442	2877650	1191792	2.41	1867888	2201554	0.459	1080	644	1109	615	1724	367218	312864	372088	307994	680082
