# Supplementary material for: Analysis of genome and methylation changes in Chinese indigenous chickens over time provides insight into species conservation
Source: Commun Biol. 2022 Sep 12;5:952. doi: 10.1038/s42003-022-03907-7 (PMC9467985; doi:10.1038/s42003-022-03907-7)
Supplement: Supplementary file 6 — Supplementary Data 3 [file 42003_2022_3907_MOESM6_ESM.xlsx]

## Sheet: Supplementary Date 3
Supplementary Date 3. Methylated cytosine site statistics for each sequenced accession.
Breed	Abbreviation	mCG	mCHG	mCHH	mCG(%)	mCHG(%)	mCHH(%)	CG(+)	CHG(+)	CHH(+)	CG(-)	CHG(-)	CHH(-)	CG(%)	CHG(%)	CHH(%)
Tibetan Chicken	Con-TC	117660904	5665113	21732940	62.1	0.6	0.7	6402204	105342	491261	6357853	104414	487468	91.48	1.5	7.02
	In-TC	80577098	4073219	16912064	60.7	0.6	0.7	5304386	84674	437564	5247323	82646	431706	91.05	1.44	7.5
	Ex-TC	132087440	7598311	29425758	61.3	0.7	0.8	6639971	108972	533735	6603118	107441	528749	91.19	1.49	7.32
Wenchang Chicken	Con-WC	121660878	6108140	21971302	61.3	0.6	0.7	6483072	106867	470407	6444813	105427	463210	91.86	1.51	6.63
	In-WC	84147642	3859459	16910317	60.1	0.5	0.7	4966527	76228	425102	4914056	74542	420377	90.84	1.39	7.77
	Ex-WC	126459030	10008352	37044521	61.9	1	1.1	6368931	109674	536315	6334900	108536	535456	90.78	1.56	7.66
Bian Chicken	Con-BC	96838686	4766994	18917938	58.9	0.6	0.7	5606733	89748	441727	5566828	88392	441695	91.32	1.46	7.22
	In-BC	98631830	4690884	18172597	58.4	0.5	0.6	6062094	95366	447865	6009163	93565	442962	91.79	1.44	6.77
	Ex-BC	106580105	5549072	22297385	57.7	0.6	0.8	6221207	99781	499587	6177171	97878	498087	91.21	1.45	7.34
