# Supplementary material for: Analysis of genome and methylation changes in Chinese indigenous chickens over time provides insight into species conservation
Source: Commun Biol. 2022 Sep 12;5:952. doi: 10.1038/s42003-022-03907-7 (PMC9467985; doi:10.1038/s42003-022-03907-7)
Supplement: Supplementary file 7 — Supplementary Data 4 [file 42003_2022_3907_MOESM7_ESM.xlsx]

## Sheet: Supplementary Data 4
Supplementary Data 4. Candidate divergent regions (CDRs) and genes between Con-TC and Con-BC with the windows by top 5% highest (FST).
No.	Chromosome	Region start(bp)	Region end(bp)	Region length(bp)	Gene number	Max FST value	Gene ID	Candidate gene
1	1	100090001	100220000	129999	1	0.371457	gene1778	LOC112530523
2	1	101090001	101520000	429999	1	0.499708	gene1789	LOC101750813
3	1	102880001	103130000	249999	1	0.588774	gene1796	LOC107055200
4	1	108490001	108660000	169999	2	0.420078	gene1882,gene1883	DYRK1A,KCNJ6
5	1	109730001	109870000	139999	1	0.380544	gene1900	DSCAM
6	1	11010001	11170000	159999	1	0.399615	gene214	LOC112532771
7	1	110220001	110370000	149999	9	0.385748	gene1901,gene1902,gene1903,gene1904,gene1905,gene1906,gene1907,gene1908,gene1909	BACE2,FAM3B,MX1,TMPRSS2,LOC107056158,LOC101751349,LOC107056121,RIPK4,LOC107056106
8	1	110750001	110890000	139999	6	0.38207	gene1919,gene1920,gene1921,gene1922,gene1923,gene1924	UBASH3A,RSPH1,SLC37A1,PDE9A,LOC112530939,WDR4
9	1	111990001	112090000	99999	2	0.351404	gene1954,gene1955	LOC107055575,LOC107055565
10	1	114250001	114350000	99999	3	0.352385	gene2004,gene2005,gene2006	RPGR,SRPX,SYTL5
11	1	114980001	115400000	419999	10	0.57408	gene2019,gene2020,gene2021,gene2022,gene2023,gene2024,gene2025,gene2026,gene2027,gene2028	C1HXORF59,LOC107056915,LOC107056943,TMEM47,MROH2BL23,LOC112531315,LOC112532728,LOC112532730,LOC107055619,LOC101747433
12	1	117070001	117250000	179999	2	0.389087	gene2059,gene2060	DMD,LOC107057229
13	1	124280001	124490000	209999	17	0.381077	gene2165,gene2166,gene2167,gene2168,gene2169,gene2170,gene2171,gene2172,gene2173,gene2174,gene2175,gene2176,gene2177,gene2178,gene2179,gene2180,gene2181	GPM6B,OFD1,TRAPPC2,RAB9A,TCEANC,LOC107049810,LOC107055835,LOC107050127,LOC107050089,LOC107050144,LOC107055525,MROH2BL9,LOC112531495,MROH2BL3,LOC112531496,PRPS2,TLR7
14	1	124810001	124950000	139999	3	0.380012	gene2187,gene2188,gene2189	EGFL6,LOC112531498,FRMPD4
15	1	127630001	127730000	99999	1	0.355667	gene2214	STS
16	1	135720001	135830000	109999	1	0.361965	gene2336	LOC112531514
17	1	140580001	140900000	319999	2	0.424975	gene2420,gene2421	ANKRD10,ARHGEF7
18	1	141590001	142220000	629999	6	0.568025	gene2434,gene2438,gene2439,gene2440,gene2441,gene2442	LOC107055605,TNFSF13B,ABHD13,LIG4,FAM155A,LOC112531528
19	1	142220001	142590000	369999	5	0.483147	gene2441,gene2443,gene2444,gene2445,gene2446	FAM155A,LOC107050451,ARGLU1,LOC107050459,EFNB2
20	1	143990001	144340000	349999	9	0.456128	gene2454,gene2455,gene2456,gene2457,gene2458,gene2459,gene2460,gene2461,gene2462	SLC10A2,LOC107051510,METTL21EP,ERCC5,BIVM,KDELC1,TEX30,METTL21C,TPP2
21	1	145090001	145440000	349999	5	0.424126	gene2465,gene2466,gene2467,gene2468,gene2469	NALCN,LOC112531533,TMTC4,GGACT,PCCA
22	1	145530001	145680000	149999	1	0.377757	gene2469	PCCA
23	1	147990001	148250000	259999	3	0.519717	gene2513,gene2514,gene2515	GPC6,LOC112531618,LOC112531540
24	1	148260001	148500000	239999	1	0.48724	gene2513	GPC6
25	1	149330001	149480000	149999	8	0.377297	gene2516,gene2518,gene2519,gene2520,gene2521,gene2522,gene2523,gene2524	GPC5,LOC107050997,MIR92A1,MIR19B1,MIR20A,MIR19A,MIR18A,MIR17
26	1	149980001	150170000	189999	1	0.429073	gene2527	LOC112531543
27	1	151020001	151350000	329999	1	0.50764	gene2531	LOC101748664
28	1	151770001	151890000	119999	1	0.368214	gene2535	LOC107050903
29	1	155230001	155340000	109999	1	0.357781	gene2552	EDNRB
30	1	155360001	155500000	139999	2	0.366029	gene2553,gene2554	SLAIN1,SCEL
31	1	156610001	156790000	179999	2	0.390662	gene2566,gene2567	LOC112531547,LOC112531548
32	1	162220001	162370000	149999	1	0.369296	gene2593	LOC112531554
33	1	164140001	164260000	119999	1	0.386618	gene2605	LOC107051907
34	1	164570001	164960000	389999	4	0.726474	gene2608,gene2609,gene2610,gene2611	LOC101747577,LOC112531557,PCDH17,LOC112531558
35	1	167700001	167800000	99999	2	0.358874	gene2630,gene2632	DGKH,AKAP11
36	1	167830001	167950000	119999	2	0.355356	gene2633,gene2634	TNFSF11,LOC418836
37	1	168320001	168440000	119999	2	0.365259	gene2637,gene2639	ENOX1,MIR6555
38	1	168730001	168840000	109999	2	0.359074	gene2643,gene2644	TSC22D1,LOC101750204
39	1	169200001	169360000	159999	4	0.407653	gene2659,gene2660,gene2661,gene2662	SIAH3,ZC3H13,CPB2,LCP1
40	1	169970001	170080000	109999	6	0.358579	gene2671,gene2672,gene2673,gene2674,gene2675,gene2676	SUCLA2,NUDT15,MED4,ITM2B,LOC112531566,RB1
41	1	184450001	184550000	99999	2	0.350132	gene2928,gene2929	PGR,ARHGAP42
42	1	192350001	192570000	219999	2	0.411079	gene3020,gene3021	LOC112531597,TAS2R4
43	1	20200001	20320000	119999	5	0.363902	gene325,gene326,gene327,gene328,gene329	IL17REL,MLC1,MOV10L1,LOC107049700,LOC112533153
44	1	39270001	39380000	109999	1	0.364104	gene551	SYT1
45	1	41850001	42050000	199999	3	0.435477	gene576,gene577,gene578	LRRIQ1,LOC112533329,ALX1
46	1	42070001	42250000	179999	3	0.42297	gene579,gene580,gene581	RASSF9,LOC112533332,NTS
47	1	51320001	51450000	129999	6	0.361866	gene876,gene877,gene878,gene879,gene880,gene881	ELFN2,CYTH4,RAC2,SSTR3,LOC112533483,C1QTNF6
48	1	52150001	52340000	189999	3	0.412966	gene910,gene911,gene912	HMGXB4,ISX,LOC112533496
49	1	55160001	55350000	189999	1	0.482292	gene966	IGF1
50	1	58540001	58690000	149999	2	0.38884	gene1024,gene1025	LOC107053473,SYT10
51	1	58810001	58960000	149999	3	0.395695	gene1027,gene1028,gene1029	PKP2,YARS2,DNM1L
52	1	59520001	59680000	159999	6	0.370641	gene1036,gene1037,gene1038,gene1039,gene1040,gene1041	DENND5B,SINHCAF,MIR1593,LOC101752247,CAPRIN2,IPO8
53	1	63110001	63290000	179999	5	0.379932	gene1101,gene1102,gene1103,gene1104,gene1105	DERA,LOC107054197,LOC112530033,SLC15A5,MGST1
54	1	63290001	63390000	99999	1	0.351712	gene1106	LMO3
55	1	63750001	64570000	819999	8	0.512343	gene1107,gene1108,gene1109,gene1110,gene1111,gene1112,gene1113,gene1114	RERGL,PIK3C2G,PLCZ1,CAPZA3,LOC112530061,PLEKHA5,LOC107054170,AEBP2
56	1	64700001	64820000	119999	1	0.368715	gene1115	LOC101747667
57	1	66220001	66350000	129999	1	0.355739	gene1134	LOC107054127
58	1	70130001	70230000	99999	2	0.350239	gene1209,gene1210	NUP50,KIAA0930
59	1	71900001	72100000	199999	6	0.432256	gene1240,gene1241,gene1242,gene1243,gene1244,gene1245	DUSP16,LOC107053991,CREBL2,GPR19,CDKN1AL,CDKN1B
60	1	72890001	73410000	519999	6	0.456048	gene1256,gene1257,gene1258,gene1259,gene1260,gene1261	CCDC91,FAR2,LOC107054286,RAD51AP1,C1H12ORF4,FGF6
61	1	73510001	75670000	2159999	47	0.618574	gene1265,gene1266,gene1267,gene1268,gene1269,gene1270,gene1271,gene1272,gene1273,gene1274,gene1275,gene1276,gene1277,gene1278,gene1279,gene1280,gene1281,gene1282,gene1283,gene1284,gene1285,gene1286,gene1287,gene1288,gene1289,gene1290,gene1291,gene1292,gene1293,gene1294,gene1295,gene1296,gene1297,gene1298,gene1299,gene1300,gene1301,gene1303,gene1304 ,gene1305,gene1306,gene1307,gene1308,gene1309,ge…	CCND2,LOC112530138,NDUFA9,KCNA6,LOC101748699,LOC107054264,KCNA1,KCNA5,LOC107054307,NTF3,ANO2,LOC107054259,VWF,CD9,NOBOX,ARHGEF5,LOC107055509,LOC112530141,LOC107055508,LOC100858935,LOC107054318,PRMT8,LOC107054377,LOC107054332,PARP11,TSPAN9,LOC107054376,TEAD4,TULP3,FOXM1,RHNO1,LOC107054374,ITFG2,LOC112530151,FKBP4,LOC101748309,NECAP1,FOXJ2,LOC101748787,LOC107054373,LOC112530152,SLC2A14,LOC101748883…
62	1	76460001	76650000	189999	5	0.777383	gene1329,gene1330,gene1331,gene1332,gene1333	MIR6606,LOC107055595,LOC112530172,LOC107054380,LOC107055644
63	1	78120001	78310000	189999	7	0.404616	gene1393,gene1394,gene1395,gene1396,gene1397,gene1398,gene1399	LOC107054533,OR10AC1,EPHA1,ZYX,FAM131B,LOC107054541,CLCN1
64	1	89990001	90130000	139999	6	0.368864	gene1671,gene1672,gene1673,gene1674,gene1675,gene1676	CD200,BTLA,CGGBP1,ZNF654,C1H3ORF38,LOC107055178
65	1	9000001	9230000	229999	2	0.443501	gene202,gene203	LOC112532981,SEMA3A
66	1	91880001	92020000	139999	1	0.383261	gene1692	LOC101750283
67	1	94590001	94760000	169999	1	0.415499	gene1747	CADM2
68	1	94790001	94970000	179999	1	0.387077	gene1747	CADM2
69	1	95030001	95170000	139999	1	0.384497	gene1747	CADM2
70	1	96700001	96880000	179999	1	0.394605	gene1756	LOC101748186
71	1	98850001	99190000	339999	2	0.673187	gene1760,gene1762	ROBO2,LOC107055141
72	2	101970001	102140000	169999	3	0.391935	gene4671,gene4672,gene4673	COLEC12,LOC107051996,THOC1
73	2	104550001	104740000	189999	2	0.369496	gene4713,gene4714	CHST9,LOC769098
74	2	123960001	124130000	169999	1	0.421926	gene4998	LOC107052758
75	2	131860001	131960000	99999	2	0.350869	gene5137,gene5138	ANGPT1,LOC107052782
76	2	141210001	141330000	119999	1	0.359355	gene5230	EFR3A
77	2	18000001	18170000	169999	3	0.413919	gene3529,gene3530,gene3531	MLLT10,SKIDA1,NEBL
78	2	21280001	21480000	199999	5	0.52272	gene3578,gene3579,gene3580,gene3581,gene3582	LOC112531969,ZNF804B,LOC112531968,LOC112531967,LOC107052621
79	2	25480001	25700000	219999	1	0.453577	gene3656	LOC107052568
80	2	49530001	49680000	149999	1	0.36552	gene4051	POU6F2
81	2	50400001	50630000	229999	2	0.441466	gene4060,gene4061	LOC101749399,INHBA
82	2	82150001	82290000	139999	1	0.368031	gene4443	VSTM2A
83	3	102460001	102710000	249999	4	0.436836	gene6924,gene6925,gene6926,gene6927	LOC107053161,LOC107053169,LOC101748623,MIR6678
84	3	106770001	106900000	129999	5	0.391364	gene7045,gene7046,gene7047,gene7048,gene7049	RP1L1,LOC112532115,SOX7,LOC112532116,PINX1
85	3	110390001	110650000	259999	4	0.429289	gene7137,gene7138,gene7139,gene7140	LOC101750810,LOC101750844,LOC112532170,EVA1A
86	3	1480001	1600000	119999	1	0.358292	gene5379	LOC112532195
87	3	1850001	1980000	129999	3	0.375864	gene5380,gene5381,gene5382	LOC112532168,BCL11A,LOC107052840
88	3	23790001	23960000	169999	2	0.424421	gene5817,gene5818	EML4,LOC771353
89	3	25180001	25370000	189999	6	0.395961	gene5832,gene5834,gene5835,gene5836,gene5837,gene5838	THADA,PLEKHH2,DYNC2LI1,ABCG5,LOC107052929,ABCG8
90	3	25700001	25810000	109999	1	0.36101	gene5844	CAMKMT
91	3	2610001	2860000	249999	5	0.401913	gene5400,gene5401,gene5402,gene5403,gene5404	EML6,LOC100858220,SPTBN1,LOC112532081,LOC107052843
92	3	27900001	28120000	219999	2	0.57009	gene5885,gene5886	SLC4A1AP,SUPT7L
93	3	28640001	28900000	259999	3	0.484554	gene5890,gene5891,gene5892	MOCS1,LOC107052916,DAAM2
94	3	28950001	29210000	259999	3	0.541157	gene5892,gene5893,gene5894	DAAM2,KIF6,KCNK16
95	3	29210001	29340000	129999	5	0.403961	gene5894,gene5895,gene5896,gene5897,gene5898	KCNK16,KCNK17,LOC107052914,LOC101748090,KCNK5
96	3	29400001	29660000	259999	8	0.460411	gene5899,gene5900,gene5901,gene5902,gene5903,gene5904,gene5905,gene5906	LOC107052911,LOC107052912,SAYSD1,GLP1R,LOC107052913,DNAH8,GLO1,BTBD9
97	3	29950001	30290000	339999	5	0.36525	gene5910,gene5911,gene5912,gene5913,gene5914	MDGA1,LOC112532102,LOC107052907,CCDC167,CMTR1
98	3	32980001	33340000	359999	4	0.450136	gene5983,gene5984,gene5985,gene5986	LOC107052971,LOC101747727,LOC101747770,LOC107052890
99	3	43800001	43970000	169999	3	0.382139	gene6162,gene6163,gene6164	LOC107053034,LOC107053033,LOC107053032
100	3	45160001	45320000	159999	2	0.375282	gene6172,gene6173	PARK2,AGPAT4
101	3	46340001	46480000	139999	2	0.395982	gene6200,gene6202	UTRN,LOC112532175
102	3	46830001	46960000	129999	1	0.376138	gene6207	GRM1
103	3	47970001	48090000	119999	1	0.369355	gene6212	UST
104	3	50330001	50510000	179999	2	0.394099	gene6253,gene6254	SCAF8,LOC107053015
105	3	53070001	53190000	119999	3	0.361483	gene6300,gene6301,gene6302	VTA1,NMBR,LOC421675
106	3	53680001	53800000	119999	2	0.363306	gene6305,gene6306	LOC112532157,LOC101751662
107	3	54130001	54330000	199999	7	0.411113	gene6310,gene6311,gene6312,gene6313,gene6314,gene6315,gene6316	HECA,LOC107053000,ABRACL,REPS1,MIR7462,CCDC28A,NHSL1
108	3	54720001	54880000	159999	1	0.380193	gene6322	OLIG3
109	3	54980001	55110000	129999	3	0.366431	gene6326,gene6327,gene6328	SLC35D3,PEX7,MAP3K5
110	3	56560001	56720000	159999	2	0.360064	gene6355,gene6356	EYA4,LOC112532140
111	3	59000001	59110000	109999	2	0.366117	gene6395,gene6396	PTPRK,THEMIS
112	3	62430001	62580000	149999	3	0.425965	gene6441,gene6442,gene6443	LOC112532126,LOC112532127,MAN1A1
113	3	64540001	64780000	239999	1	0.450895	gene6475	HS3ST5
114	3	89810001	89930000	119999	1	0.37483	gene6778	CSMD1
115	3	97750001	97860000	109999	2	0.359283	gene6873,gene6874	LOC112532124,TRIB2
116	3	98320001	98460000	139999	1	0.381121	gene6878	LOC112532211
117	4	27460001	27590000	129999	1	0.407799	gene7729	LOC107053224
118	4	27760001	27950000	189999	5	0.416329	gene7731,gene7732,gene7733,gene7734,gene7735	LOC112532419,LOC112532393,LOC112532423,LOC107056283,LOC100857117
119	4	30840001	31040000	199999	4	0.394743	gene7773,gene7774,gene7775,gene7776	ANAPC10,HHIP,ABCE1,OTUD4
120	4	44200001	44410000	209999	6	0.477925	gene7978,gene7980,gene7981,gene7982,gene7983,gene7984	GPM6A,WDR17,SPATA4,LOC107051745,ASB5,SPCS3
121	4	47500001	47650000	149999	1	0.385295	gene8059	LOC101748838
122	4	48820001	48950000	129999	3	0.379359	gene8063,gene8064,gene8065	LOC107051800,LOC107051728,LOC107051729
123	4	57010001	57140000	129999	11	0.3709	gene8208,gene8210,gene8211,gene8212,gene8213,gene8214,gene8215,gene8216,gene8217,gene8218,gene8219	ANK2,LARP7,MIR302B,MIR302C,MIR1811,MIR302A,MIR302D,MIR367,ZGRF1,NEUROG2,ALPK1
124	4	59710001	59900000	189999	7	0.431517	gene8246,gene8248,gene8249,gene8250,gene8251,gene8252,gene8253	RAP1GDS1,LOC107053275,TSPAN5,LOC101748470,LOC107053273,LOC112532320,EIF4E
125	4	60400001	60520000	119999	1	0.351839	gene8274	PPP3CA
126	4	64130001	64250000	119999	1	0.372915	gene8336	SGCZ
127	4	64650001	64840000	189999	5	0.423775	gene8338,gene8339,gene8340,gene8341,gene8342	KIAA1456,LONRF1,PAICS,PPAT,KIAA1211,
128	4	65800001	65940000	139999	2	0.3526	gene8361,gene8362	SCFD2,LOC107053245
129	4	6760001	7020000	259999	2	0.481199	gene7392,gene7394	PCDH11X,LOC112532281
130	4	87380001	87510000	129999	1	0.37598	gene8722	CTNNA2
131	5	17880001	17980000	99999	2	0.358976	gene9339,gene9340	LOC107053432,ANO1
132	5	23690001	23840000	149999	5	0.392632	gene9432,gene9433,gene9434,gene9435,gene9436	ZNF408,ARHGAP1,ATG13,HARBI1,AMBRA1,
133	5	24780001	24950000	169999	8	0.434422	gene9468,gene9469,gene9470,gene9471,gene9472,gene9473,gene9474,gene9475	OIP5-AS1,OIP5,NUSAP1,NDUFAF1,RTF1,LOC101747844,ITPKA-2,LTK
134	5	2490001	2600000	109999	1	0.370204	gene9007	NELL1
135	5	25310001	25430000	119999	5	0.352649	gene9481,gene9482,gene9483,gene9484,gene9485	MAPKBP1,JMJD7,ACOT1L,PLA2G4B,SPTBN5
136	5	25830001	26070000	239999	9	0.441184	gene9497,gene9498,gene9499,gene9500,gene9501,gene9502,gene9503,gene9504,gene9505	TMEM87A,GANC,CAPN3,ZNF106,SNAP23,LRRC57,HAUS2,STARD9,CDAN1
137	5	26160001	26460000	299999	14	0.455277	gene9507,gene9508,gene9509,gene9510,gene9511,gene9512,gene9513,gene9514,gene9515,gene9516,gene9517,gene9518,gene9519,gene9520	TTBK2,ROM1,UBR1,TMEM62,PTGR2,ELMSAN1,DNAL1,LOC112532548,LOC112532547,ACOT2L,ACOT4,C5H14ORF169,MIR6587,NUMB
138	5	28090001	28240000	149999	7	0.402445	gene9544,gene9545,gene9546,gene9547,gene9548,gene9549,gene9550	SRSF5,MIR1710,SUSD6,CCDC177,PLEKHD1,SLC39A9,ERH
139	5	28330001	28450000	119999	3	0.379277	gene9552,gene9553,gene9554	EXD2,DCAF5,ACTN1
140	5	28790001	28910000	119999	2	0.3654	gene9561,gene9564	RAD51B,LOC112532529
141	5	29260001	29450000	189999	2	0.401079	gene9582,gene9583	GPHN,LOC107053491
142	5	29490001	29630000	139999	2	0.377549	gene9582,gene9584	GPHN,BMF
143	5	30240001	30610000	369999	10	0.495669	gene9594,gene9595,gene9596,gene9597,gene9598,gene9599,gene9600,gene9601,gene9602,gene9603	KATNBL1,LOC107053496,EMC7,LOC112532477,CHRM5,AVEN,MIR6683,RYR3,LOC112532478,LOC107053497
144	5	30610001	30750000	139999	1	0.355041	gene9604	FMN1
145	5	31220001	31450000	229999	4	0.497284	gene9615,gene9616,gene9617,gene9618	LOC107053599,LOC107053499,MEIS2,LOC112532577
146	5	31470001	31620000	149999	2	0.366497	gene9617,gene9619	MEIS2,LOC107053500
147	5	3150001	3270000	119999	2	0.361508	gene9014,gene9015	FANCF,GAS2
148	5	34150001	34280000	129999	1	0.364872	gene9647	LOC101747910
149	5	36440001	36570000	129999	3	0.371705	gene9685,gene9686,gene9687	INSM2,RALGAPA1,BRMS1L
150	5	40340001	40450000	109999	1	0.358319	gene9783	NRXN3
151	5	41170001	41570000	399999	2	0.47079	gene9795,gene9796	SEL1L,LOC112532598
152	5	42380001	42530000	149999	1	0.400694	gene9802	FLRT2
153	5	4300001	4470000	169999	1	0.375681	gene9032	LOC107053347
154	5	43310001	43580000	269999	6	0.517959	gene9809,gene9810,gene9811,gene9812,gene9813,gene9814	PTPN21,ZC3H14,EML5,LOC112532549,TTC8,TRNAT-UGU-2
155	5	44010001	44180000	169999	4	0.420416	gene9825,gene9826,gene9827,gene9828	NRDE2,CALM1,LOC107053531,LOC107053532
156	5	46300001	46630000	329999	7	0.444365	gene9882,gene9883,gene9884,gene9885,gene9886,gene9887,gene9888	LOC107053541,C14orf132,BDKRB2,LOC107053542,BDKRB1,MIR6590,ATG2B
157	5	47720001	47960000	239999	1	0.51272	gene9895	LOC107053546
158	5	50290001	50400000	109999	4	0.369836	gene9943,gene9944,gene9945,gene9946	EXOC3L4,LOC107053556,TNFAIP2,EXOC3L
159	5	50520001	50620000	99999	6	0.364597	gene9951,gene9952,gene9953,gene9954,gene9955,gene9956	CKB,TRMT61A,LOC107053558,BAG5,APOPT1,KLC1
160	5	51360001	51470000	109999	1	0.3701	gene9970	LOC101749635
161	5	56870001	57020000	149999	4	0.430152	gene10118,gene10119,gene101120,gene10121	LOC101748344,LOC112529938,LOC107053606,MDGA2
162	6	15400001	15550000	149999	3	0.413354	gene10510,gene10511,gene10512	ZNF503,LOC112532693,LOC101750459
163	6	18470001	18580000	109999	2	0.363019	gene10595,gene10596	ALOX5,MARCH8
164	6	9820001	10000000	179999	11	0.444101	gene10355,gene10356,gene10357,gene10358,gene10359,gene10360,gene10361,gene10362,gene10363,gene10364,gene10365	LOC101749147,SLC16A9,LOC112529936,FAM13AL,LOC770653,BKJ,RNASE6,RSFR,CWF19L1,LOC112532738,CHUK
165	7	13920001	14080000	159999	1	0.418834	gene11284	PDE1A
166	7	14290001	14480000	189999	3	0.445372	gene11288,gene11289,gene11290	CERKL,ITGA4,LOC107053809
167	7	16600001	16710000	109999	3	0.353688	gene11331,gene11332,gene11333	LOC112532793,ATP5G3,ATF2
168	7	21780001	21880000	99999	3	0.355182	gene11438,gene11439,gene11440	ITGB6,PLA2R1,LOC112532831
169	7	27230001	27340000	109999	2	0.372618	gene11576,gene11577	MYLK,LOC107053878
170	7	28640001	28840000	199999	1	0.40615	gene11611	INSIG2
171	7	29140001	29500000	359999	2	0.565328	gene11617,gene11618	LOC112532778,DPP10
172	7	29740001	29840000	99999	3	0.356045	gene11622,gene11623,gene11624	GPR39,LYPD1,NCKAP5
173	7	30270001	30510000	239999	10	0.489161	gene11627,gene11628,gene11629,gene11630,gene11631,gene11632,gene11633,gene11634,gene11635,gene11636	MGAT5,TMEM163,LOC107053865,ACMSD,LOC107053864,CCNT2,LOC112532759,MAP3K19,RAB3GAP1,ZRANB3
174	7	30800001	30960000	159999	1	0.388717	gene11645	THSD7B
175	7	5750001	5940000	189999	9	0.417237	gene11110,gene11111,gene11112,gene11113,gene11114,gene11115,gene11116,gene11117,gene11118	ARL4C,LOC112532783,SH3BP4,MIR6691-1,UGT1A1,LOC101750052,LOC112532832,LOC101749599,USP40
176	7	6310001	6550000	239999	3	0.509551	gene11123,gene11124,gene11125	HDAC4,LOC107053773,LOC107053772
177	7	8070001	8280000	209999	7	0.493706	gene11170,gene11172,gene11173,gene11174,gene11175,gene11176,gene11177	MYO1B,TSSK6L2,NABP1,LOC107053801,SDPR,LOC112532830,TMEFF2
178	8	10200001	11350000	1149999	15	0.588712	gene11990,gene11991,gene11992,gene11993,gene11994,gene11995,gene11996,gene11997,gene11998,gene11999,gene12000,gene12001,gene12002,gene12003,gene12004	LOC112532938,PLA2G4A,PTGS2,PDC,C8H1orf27,TPR,PRG4,LOC112532878,HMCN1,LOC107053953,LOC101750397,LOC107053952,IVNS1ABP,SWT1,TRMT1L
179	8	11360001	12650000	1289999	28	0.700596	gene12006,gene12007,gene12008,gene12009,gene12010,gene12011,gene12012,gene12013,gene12014,gene12015,gene12016,gene12017,gene12018,gene12019,gene12020,gene12021,gene12022,gene12023,gene12024,gene12025,gene12026,gene12027,gene12028,gene12029,gene12030,gene12031,gene12032,gene12033,	AMY1A,RNPC3,COL11A1,MIR6561,LOC107053980,LOC112532932,OLFM3,S1PR1,MIR1610,DPH5,SLC30A7,EXTL2,CDC14A,VCAM1,RTCA,DBT,LRRC39,TRMT13,SASS6,MFSD14A,SLC35A3,LOC424473,AGL,FRRS1,PALMD,LOC107053968,PLPPR5,PLPPR4
180	8	13430001	13620000	189999	1	0.486118	gene12042	LOC107053958
181	8	14210001	14390000	179999	7	0.397693	gene12059,gene12061,gene12062,gene12063,gene12064,gene12065,gene12066	BCAR3,LOC107053964,FNBP1L,DR1,RDH8,CCDC18,TMED5
182	8	14550001	14710000	159999	7	0.387649	gene12074,gene12075,gene12076,gene12077,gene12078,gene12079,gene12080	RPAP2,GLMN,C8H1ORF146,LOC112532936,KIAA1107,EPHX4,BRDT
183	8	17040001	17210000	169999	4	0.412974	gene12137,gene12138,gene12139,gene12140,	PRKACB,TTLL7,LOC101747601,MIR1761
184	8	19750001	19880000	129999	1	0.383907	gene12164	ST6GALNAC3
185	8	29500001	29660000	159999	1	0.424629	gene12456	NEGR1
186	8	7700001	7830000	129999	17	0.368086	gene11946,gene11947,gene11948,gene11949,gene11950,gene11951,gene11952,gene11953,gene11954,gene11955,gene11956,gene11957,gene11958,gene11959,gene11960,gene11961,gene11962	RC3H1,SERPINC1,ZBTB37,LOC107053944,LOC112532955,LOC112532963,LOC112532945,LOC112532956,LOC112532957,LOC112532960,LOC112532947,HEBP2,LOC112532954,LOC112532946,NPL,MIR1618,LAMC1
187	8	9050001	9290000	239999	3	0.468183	gene11986,gene11987,gene11988	LOC107056682,LOC107056665,LOC107053954
188	9	10420001	10540000	119999	5	0.378194	gene12811 gene12812 gene12813 gene12814 gene12815	RNF7 GRK7 ATP1B3 LOC107051833 TFDP2
189	9	11000001	11190000	189999	6	0.506723	gene12827,gene12828,gene12829,gene12830,gene12831,gene12832	SLC9A9,LOC112532976,C9H3orf58,LOC112532995,LOC112532996,LOC112532994
190	9	24030001	24140000	109999	9	0.357945	gene13182,gene13183,gene13184,gene13185,gene13186,gene13187,gene13188,gene13189,gene13190	TM4SF1,TM4SF18,HPS3,CP,LOC107054152,LOC425049,GYG1,LOC107053193,LOC112533014
191	9	9610001	9760000	149999	8	0.434399	gene12794,gene12795,gene12796,gene12797,gene12798,gene12799,gene12800,gene12801	MFF,MRPL44,AGFG1,SLC19A3,THT2L,CCL20,DAW1,SPHKAP
192	10	4270001	4370000	99999	3	0.355996	gene13383,gene13384,gene13385	CIB2,TBC1D2B,DAPK2
193	10	4850001	5000000	149999	3	0.370923	gene13395,gene13397,gene13398	TLN2,C2CD4A,VPS13C
194	10	5530001	5750000	219999	3	0.415409	gene13403,gene13404,gene13405	ANXA2,FOXB1,LOC107052147
195	11	10490001	10650000	159999	4	0.380511	gene14101,gene14102,gene14103,gene14104	PEPD,CHST8,LOC112533267,LOC112533266
196	11	10720001	11110000	389999	11	0.50875	gene14106,gene14108,gene14109,gene14110,gene14111,gene14112,gene14113,gene14114,gene14115,gene14116,gene14117	KCTD15,LOC107054290,LOC415780,LSM14A,SS18L2,KIAA0355,GPI,LOC112533300,WTIP,LOC107054289,MIR6589
197	11	11330001	11560000	229999	13	0.393857	gene14129,gene14131,gene14132,gene14133,gene14134,gene14135,gene14136,gene14137,gene14138,gene14139,gene14140,gene14141,gene14142	NAE1,TERB1,MIR1634,DYNC1LI2,CMTM4,CMTM3,LOC112533301,CKLF,LOC112533302,TK2,LOC101749275,BEAN1,CDH5
198	11	12610001	12760000	149999	1	0.392993	gene14149	LOC112533282
199	11	19190001	19420000	229999	1	0.633722	gene14308	ZFHX3
200	11	5280001	5390000	109999	1	0.360049	gene14008	TOX3
201	11	8540001	8680000	139999	3	0.351919	gene14064,gene14065,gene14066	URI1,LOC107054301,ZNF536
202	12	7670001	7800000	129999	2	0.361846	gene14562,gene14563	LOC107054444,CACNA2D3
203	13	15370001	15490000	119999	1	0.366044	gene15279	SPOCK1
204	13	5610001	5800000	189999	1	0.42899	gene15031	TENM2
205	13	6950001	7080000	129999	1	0.376093	gene15032	LOC112533406
206	14	10100001	10510000	409999	13	0.454046	gene15734,gene15735,gene15736,gene15737,gene15738,gene15739,gene15740,gene15741,gene15742,gene15743,gene15744,gene15745,gene15746	LOC107054585,LOC100858908,C16orf72,LOC112533470,USP7,LOC107054634,CARHSP1,PMM2,TMEM186,ABAT,LOC107054636,LOC107054581,METTL22
207	14	11240001	11390000	149999	1	0.387982	gene15750	RBFOX1
208	14	11980001	12190000	209999	4	0.421798	gene15750,gene15752,gene15753,gene15754,	RBFOX1,LOC101752299,LOC107054640,LOC107054639
209	14	15100001	15280000	179999	11	0.430498	gene15897,gene15898,gene15899,gene15900,gene15901,gene15902,gene15903,gene15904,gene15905,gene15906,gene15907,	KNOP1,C14H16orf62,LOC101747516,LOC107054662,THUMPD1,ACSM3,ERI2,REXO5,DCUN1D3,LYRM1,DNAH3
210	15	120001	230000	109999	5	0.426813	gene15933,gene15934,gene15935,gene15936,gene15937	LOC107050563,LOC112533507,LOC112533508,LOC112533501,LOC112533509
211	17	10110001	10360000	249999	8	0.483134	gene17068,gene17070,gene17071,gene17072,gene17073,gene17074,gene17075,gene17076	PBX3,LOC107052230,LOC112529983,LOC107052231,MVB12B,LOC112529993,ALC,LMX1B
212	17	4380001	4550000	169999	1	0.399729	gene16810	BRINP1
213	18	3320001	3440000	119999	9	0.36361	gene17101,gene17102,gene17103,gene17104,gene17105,gene17106,gene17107,gene17108,gene17109,gene17110,gene17111	TBCD,FN3K,FN3KRP,LOC107054737,RAB40B,LOC107054738,TRNAG-UCC-7,WDR45B,FOXK2
214	18	510001	700000	189999	11	0.5595	gene17101,gene17102,gene17103,gene17104,gene17105,gene17106,gene17107,gene17108,gene17109,gene17110,gene17111	MYH1B,LOC101750300,MYH1E,LOC107054724,MYH1C,MYH1G,LOC112530025,LOC107054723,SCO1,ADPRM,TMEM220
215	19	3050001	3200000	149999	3	0.364105	gene17615,gene17616,gene17617	MYBBP1A,LOC107054785,MIR7444
216	19	8050001	8320000	269999	12	0.418852	gene17877,gene17878,gene17879,gene17880,gene17881,gene17882,gene17883,gene17884,gene17885,gene17886,gene17887,gene17888	BCAS3,PPM1D,APPBP2,LOC112530074,C19H17ORF64,USP32,ZNHIT3,CA4,MYO19,PIGW,GGNBP2,DHRS11
217	19	9560001	9690000	129999	6	0.438435	gene17927,gene17929,gene17930,gene17931,gene17932,gene17933	MNT,PAFAH1B1,CLUH,LOC112530076,CCDC92B,RAP1GAP2
218	20	12170001	12300000	129999	2	0.371095	gene18364,gene18365	LOC419335,DOK5
219	20	6860001	7160000	299999	3	0.382936	gene18133,gene18134,gene18135	LOC107054872,PPP1R3D,FAM217B
220	21	6550001	6730000	179999	9	0.392758	gene18699,gene18700,gene18701,gene18702,gene18703,gene18704,gene18705,gene18706,gene18707	HSPG2,USP48,LOC112530156,RAP1GAP2-2,ALPL,ECE1,EIF4G3,LOC112530142,HP1BP3
221	22	200001	460000	259999	11	0.435718	gene18733,gene18735,gene18736,gene18737,gene18738,gene18739,gene18740,gene18741,gene18742,gene18743,gene18744	AAK1,NFU1,GFPT1,ANTXR1,GKN1,LOC101751070,GKN2,BMP10,ARHGAP25,LOC107054953,CDS2
222	22	880001	1020000	139999	5	0.362251	gene18758,gene18759,gene18760,gene18761,gene18762	LOC107054950,CDCA2,KCTD9,GNRH1,DOCK5
223	24	6060001	6240000	179999	12	0.437	gene19519,gene19520,gene19521,gene19522,gene19523,gene19524,gene19525,gene19526,gene19527,gene19528,gene19529,gene19530	C24H11orf34,PTS,BCO2,TEX12,IL18,SDHD,C24H11orf57,PIH1D2,DLAT,DIXDC1,C11ORF52,HSPB2
224	27	7600001	7730000	129999	14	0.356434	gene20725,gene20726,gene20727,gene20728,gene20729,gene20730,gene20731,gene20732,gene20733,gene20734,gene20735,gene20736,gene20737,gene20738	ZNF385C,ZNF862L,LOC107055310,DHX58,KAT2A,LOC772158,HSPB9,RAB5C,KCNH4,HCRT,PIBPPDD4L,GHDC,STAT5B,STAT3
225	28	10001	760000	749999	33	0.457024	gene20772,gene20773,gene20774,gene20775,gene20776,gene20777,gene20778,gene20779,gene20780,gene20781,gene20782,gene20783,gene20784,gene20785,gene20786,gene20787,gene20788,gene20789,gene20790,gene20791,gene20792,gene20793,gene20794,gene20795,gene20796,gene20797,gene20798,gene20799,gene20800,gene20801,gene20802,gene20803,gene20804	LOC112530447,LOC112530446,LOC112530445,LOC112530439,LOC112530448,LOC112530440,LOC112530441,LOC107051202,LOC112530438,LOC100859149,MVP,LOC112530433,LOC107055319,LOC112530458,LOC112530442,LOC112530459,LOC107055331,LOC107055318,CERS4,LOC107055329,LOC100859213,FBN3,LOC101749435,CTXN1,TIMM44,HNRNPM,CERS4L,LSM7,SPPL2B,TMPRSS9,TIMM13,LOC112530429,LMNB2,
226	28	1260001	1440000	179999	16	0.373194	gene20851,gene20852,gene20853,gene20854,gene20855,gene20856,gene20857,gene20858,gene20859,gene20860,gene20861,gene20862,gene20863,gene20864,gene20865,gene20866	UNC13A,MYO5B,PLPP2,TLE1L,TLE2L,AES,GNA11,LOC100858579,CTSG,S1PR4,NCLN,SUB1L1,CELF5,HSD11B1L,C19orf70,SAFB
227	28	790001	890000	99999	6	0.350387	gene20806,gene20807,gene20808,gene20809,gene20810,gene20811	LONP1,SLC1A6,RANBP3,LOC101750889,KLHL33,NDUFA11
228	28	890001	1180000	289999	36	0.400847	gene20810,gene20811,gene20812,gene20813,gene20814,gene20815,gene20816,gene20817,gene20818,gene20819,gene20820,gene20821,gene20822,gene20823,gene20824,gene20825,gene20826,gene20827,gene20828,gene20829,gene20830,gene20831,gene20832,gene20833,gene20834,gene20835,gene20836,gene20837,gene20838,gene20839,gene20840,gene20841,gene20842,gene20843,gene20844,gene20845	KLHL33,NDUFA11,LOC107055328,GP1BA,BTN1A1,LOC101751257,LOC112529960,MARCH2,RAB11B,ANGPTL4,KANK3,RPS28,NDUFA7,CD320,ADMP,POLE4,PRAM1,LOC107055325,EAAT5L,ELAVL1,MATK,LOC769223,RAX2,PCASP2,MRPL54,APBA3,TJP3,PIP5K1C,CACTIN,TBXA2R,GIPC3,HMG20B,MFSD12,LOC101748203,C19orf71,FZR1
