# Supplementary material for: Analysis of genome and methylation changes in Chinese indigenous chickens over time provides insight into species conservation
Source: Commun Biol. 2022 Sep 12;5:952. doi: 10.1038/s42003-022-03907-7 (PMC9467985; doi:10.1038/s42003-022-03907-7)
Supplement: Supplementary file 8 — Supplementary Data 5 [file 42003_2022_3907_MOESM8_ESM.xlsx]

## Sheet: Supplementary Data 5
Supplementary Data 5. Candidate divergent regions (CDRs) and genes between Con-TC and Con-WC with the windows by top 5% highest (FST).
No.	Chromosome	Region start(bp)	Region end(bp)	Region length(bp)	Gene number	Max FST value	Gene ID	Candidate gene
1	1	101230001	101390000	159999	1	0.338576	gene1789	LOC101750813
2	1	101910001	102100000	189999	1	0.402406	gene1790	NCAM2
3	1	112350001	112480000	129999	2	0.298851	gene1959,gene1960	FUNDC1,EFHC2
4	1	114150001	114270000	119999	3	0.288885	gene2001,gene2003,gene2004	TSPAN7,OTC,RPGR
5	1	114990001	115550000	559999	10	0.35196	gene2019,gene2020,gene2021,gene2022,gene2023,gene2024,gene2025,gene2026,gene2027,gene2028	C1HXORF59,LOC107056915,LOC107056943,TMEM47,MROH2BL23,LOC112531315,LOC112532728,LOC112532730,LOC107055619,LOC101747433
6	1	117420001	117520000	99999	3	0.288439	gene2061,gene2062,gene2063	LOC112532744,LOC112532810,LOC112532812
7	1	117890001	118050000	159999	1	0.347795	gene2064	IL1RAPL1
8	1	123890001	124020000	129999	2	0.294834	gene2155,gene2161	LOC107049118,LOC101748844
9	1	124790001	124910000	119999	3	0.284084	gene2186,gene2187,gene2188	LOC101751953,EGFL6,LOC112531498
10	1	125850001	125970000	119999	1	0.298362	gene2196	MID1
11	1	127110001	127430000	319999	2	0.312238	gene2209,gene2210	ANOS1,LOC112531503
12	1	132300001	132460000	159999	3	0.30687	gene2270,gene2271,gene2272	LOC112529963,MIR1805,GABRG3
13	1	135480001	135610000	129999	2	0.302524	gene2334,gene2335	LOC107051969,LOC101750869
14	1	137530001	137640000	109999	4	0.289993	gene2363,gene2364,gene2365,gene2366	LIMS1,LOC776067,LOC112531518,LOC112531519
15	1	140940001	141310000	369999	4	0.369148	gene2422,gene2423,gene2424,gene2425	LOC112531523,SOX1,MIR1632,LOC107050336
16	1	141520001	141960000	439999	7	0.375546	gene2434,gene2437,gene2438,gene2439,gene2440,gene2441,gene2442	LOC107055605,LOC107055505,TNFSF13B,ABHD13,LIG4,FAM155A,LOC112531528
17	1	141960001	142220000	259999	1	0.423564	gene2441	FAM155A
18	1	144030001	144290000	259999	9	0.361829	gene2454,gene2455,gene2456,gene2457,gene2458,gene2459,gene2460,gene2461,gene2462	SLC10A2,LOC107051510,METTL21EP,ERCC5,BIVM,KDELC1,TEX30,METTL21C,TPP2,
19	1	144570001	144670000	99999	1	0.28368	gene2463	FGF14
20	1	149330001	149470000	139999	8	0.347365	gene2516,gene2518,gene2519,gene2520,gene2521,gene2522,gene2523,gene2524	GPC5,LOC107050997,MIR92A1,MIR19B1,MIR20A,MIR19A,MIR18A,MIR17
21	1	149730001	149880000	149999	1	0.312116	gene2525	TRNAP-UGG
22	1	149960001	150560000	599999	2	0.490633	gene2527,gene2528	LOC112531543,LOC107051465
23	1	151720001	152020000	299999	1	0.498727	gene2535	LOC107050903
24	1	152530001	152670000	139999	1	0.305099	gene2537	SLITRK1
25	1	156640001	156780000	139999	2	0.294484	gene2566,gene2567	LOC112531547,LOC112531548
26	1	160440001	160670000	229999	1	0.407645	gene2589	PCDH9
27	1	160730001	160850000	119999	1	0.292785	gene2589	PCDH9
28	1	160950001	161050000	99999	1	0.290862	gene2589	PCDH9
29	1	162160001	162450000	289999	1	0.402119	gene2593	LOC112531554
30	1	163370001	163600000	229999	1	0.30444	gene2602	TDRD3
31	1	167730001	167940000	209999	3	0.315924	gene2632,gene2633,gene2634	AKAP11,TNFSF11,LOC418836
32	1	169960001	170130000	169999	7	0.295101	gene2671,gene2672,gene2673,gene2674,gene2675,gene2676,gene2677	SUCLA2,NUDT15,MED4,ITM2B,LOC112531566,RB1,LPAR6
33	1	181950001	182080000	129999	5	0.299776	gene2884,gene2885,gene2886,gene2887,gene2888	LOC107052184,CWF19L2,VMO1,LOC112531586,LOC112531587,
34	1	188120001	188220000	99999	1	0.300428	gene2977	LOC107052329
35	1	41840001	42260000	419999	7	0.498269	gene576,gene577,gene578,gene579,gene580,gene581,gene582	LRRIQ1,LOC112533329,ALX1,RASSF9,LOC112533332,NTS,MGAT4C
36	1	43540001	43680000	139999	1	0.294302	gene597	LOC100858183
37	1	51590001	51710000	119999	6	0.299455	gene890,gene891,gene892,gene893,gene894,gene895	NCF4,PVALB,IFT27,CACNG2,LOC107053839,EIF3D
38	1	52120001	52390000	269999	4	0.344593	gene909,gene910,gene911,gene912	TOM1,HMGXB4,ISX,LOC112533496
39	1	52940001	53050000	109999	2	0.293338	gene916,gene917	LARGE1,SYN3
40	1	58080001	58280000	199999	1	0.356992	gene1020	MTPN
41	1	58840001	58940000	99999	3	0.289889	gene1027,gene1028,gene1029	PKP2,YARS2,DNM1L
42	1	59530001	59710000	179999	7	0.296395	gene1036,gene1037,gene1038,gene1039,gene1040,gene1041,gene1042	DENND5B,SINHCAF,MIR1593,LOC101752247,CAPRIN2,IPO8,TMTC1
43	1	62740001	62920000	179999	1	0.321874	gene1097	PTPRO
44	1	63350001	63580000	229999	1	0.359504	gene1106	LMO3
45	1	63950001	64590000	639999	7	0.440307	gene1108,gene1109,gene1110,gene1111,gene1112,gene1113,gene1114	PIK3C2G,PLCZ1,CAPZA3,LOC112530061,PLEKHA5,LOC107054170,AEBP2
46	1	64740001	64890000	149999	3	0.317355	gene1115,gene1116,gene1117	LOC101747667,LOC101747754,PDE3A
47	1	64910001	65070000	159999	2	0.319881	gene1117,gene1119	PDE3A,LOC112530062
48	1	65270001	65390000	119999	6	0.286525	gene1123,gene1125,gene1126,gene1127,gene1128,gene1129	SLCO1A2,PYROXD1,RECQL,GOLT1B,LOC101748166,BCAT1
49	1	65860001	65970000	109999	1	0.291403	gene1131	SOX5
50	1	70860001	70970000	109999	2	0.289988	gene1220,gene1221	LOC112530114,LOC107053996
51	1	72850001	73400000	549999	7	0.419731	gene1255,gene1256,gene1257,gene1258,gene1259,gene1260,gene1261	LOC107054297,CCDC91,FAR2,LOC107054286,RAD51AP1,C1H12ORF4,FGF6
52	1	73460001	73800000	339999	7	0.429966	gene1263,gene1264,gene1265,gene1266,gene1267,gene1268,gene1269	TIGAR,LOC112530139,CCND2,LOC112530138,NDUFA9,KCNA6,LOC101748699
53	1	73860001	74050000	189999	3	0.326729	gene1271,gene1272,gene1273	KCNA1,KCNA5,LOC107054307
54	1	74370001	74680000	309999	3	0.322709	gene1275,gene1276,gene1277	ANO2,LOC107054259,VWF
55	1	74710001	74830000	119999	7	0.285771	gene1278,gene1279,gene1280,gene1281,gene1282,gene1283,gene1284	CD9,NOBOX,ARHGEF5,LOC107055509,LOC112530141,LOC107055508,LOC100858935
56	1	74880001	75200000	319999	6	0.298439	gene1286,gene1287,gene1288,gene1289,gene1290,gene1291	PRMT8,LOC107054377,LOC107054332,PARP11,TSPAN9,LOC107054376
57	1	75410001	75660000	249999	12	0.35077	gene1299,gene1300,gene1301,gene1303,gene1304,gene1305,gene1306,gene1307,gene1308,gene1309,gene1310,gene1311	FKBP4,LOC101748309,NECAP1,FOXJ2,LOC101748787,LOC107054373,LOC112530152,SLC2A14,LOC101748883,NANOG,AICDA,MFAP5
58	1	76460001	76650000	189999	5	0.638865	gene1329,gene1330,gene1331,gene1332,gene1333	MIR6606,LOC107055595,LOC112530172,LOC107054380,LOC107055644
59	1	84100001	84220000	119999	1	0.345801	gene1540	G6PD
60	1	94590001	94760000	169999	1	0.379288	gene1747	CADM2
61	1	97840001	97980000	139999	1	0.293008	gene1758	ROBO1
62	1	99000001	99100000	99999	1	0.285698	gene1760	ROBO2
63	2	102050001	102150000	99999	4	0.283354	gene4671,gene4672,gene4673,gene4674	COLEC12,LOC107051996,THOC1,USP14
64	2	105220001	105370000	149999	1	0.287412	gene4720	LOC112531841
65	2	105840001	105990000	149999	2	0.301994	gene4721,gene4722	DSC1,LOC107052700
66	2	129930001	130060000	129999	3	0.301299	gene5106,gene5107,gene5108	LOC112531887,LOC100859898,LOC112531888
67	2	136810001	136910000	99999	1	0.288105	gene5174	COL14A1
68	2	142640001	142790000	149999	3	0.350455	gene5247,gene5248,gene5249	MIR30B,MIR30D,LOC107052801
69	2	149550001	149660000	109999	4	0.361771	gene5352,gene5353,gene5354,gene5355	LOC112531810,CPSF1,LOC112531812,LOC107051082
70	2	20700001	20830000	129999	5	0.303199	gene3568,gene3570,gene3571,gene3572,gene3573	ABCB1LA,ABCB1,RUNDC3B,SLC25A40,DBF4
71	2	25270001	25460000	189999	1	0.358958	gene3655	LOC107052620
72	2	25530001	25720000	189999	1	0.399636	gene3656	LOC107052568
73	2	26400001	26530000	129999	2	0.29547	gene3660,gene3661	THSD7A,LOC112531690
74	2	30150001	30370000	219999	2	0.405055	gene3704,gene3705	SP8,LOC776051
75	2	63770001	63910000	139999	1	0.317429	gene4246	LOC112531762
76	2	70380001	70570000	189999	1	0.326691	gene4345	LOC112531780
77	2	83060001	83190000	129999	1	0.306259	gene4449	FHOD3
78	2	86410001	86620000	209999	2	0.464058	gene4488,gene4489	LOC107052665,IRX2
79	3	1480001	1700000	219999	1	0.392221	gene5379	LOC112532195
80	3	1800001	2000000	199999	3	0.464353	gene5380,gene5381,gene5382	LOC112532168,BCL11A,LOC107052840
81	3	2490001	2870000	379999	7	0.465786	gene5398,gene5399,gene5400,gene5401,gene5402,gene5403,gene5404	LOC107052842,RTN4,EML6,LOC100858220,SPTBN1,LOC112532081,LOC107052843
82	3	29080001	29180000	99999	1	0.283031	gene5893	KIF6
83	3	50750001	50860000	109999	1	0.297659	gene6258	NOX3
84	3	64910001	65070000	159999	1	0.355534	gene6478	LOC107053095
85	3	73980001	74200000	219999	1	0.464195	gene6591	EPHA7
86	3	89190001	89300000	109999	1	0.29285	gene6778	CSMD1
87	3	91190001	91300000	109999	1	0.297327	gene6787	DLGAP2
88	4	13710001	13900000	189999	7	0.336265	gene7530,gene7531,gene7532,gene7533,gene7534,gene7535,gene7536	TMEM164,ACSL4,MIR6614,KCNE5,NXT2,LOC107052089,IRS4
89	4	20240001	20420000	179999	8	0.373515	gene7640,gene7641,gene7642,gene7643,gene7644,gene7645,gene7646,gene7647,	DCHS2,PLRG1,FGB,FGA,FGG,LOC100857197,LRAT,RBM46
90	4	20680001	20800000	119999	1	0.295601	gene7652	GUCY1A3
91	4	22960001	23070000	109999	1	0.288825	gene7685	FSTL5
92	4	24940001	25090000	149999	4	0.321904	gene7705,gene7706,gene7707,gene7708	ANXA10,LOC422426,DDX60,PALLD
93	4	27470001	27580000	109999	1	0.295156	gene7729	LOC107053224
94	4	27610001	27980000	369999	7	0.439449	gene7730,gene7731,gene7732,gene7733,gene7734,gene7735,gene7736	LOC101750538,LOC112532419,LOC112532393,LOC112532423,LOC107056283,LOC100857117,LOC112532404
95	4	40001	360000	319999	18	0.43099	gene7151,gene7152,gene7153,gene7154,gene7155,gene7156,gene7157,gene7158,gene7159,gene7160,gene7161,gene7162,gene7163,gene7164,gene7165,gene7166,gene7167,gene7168	LOC107049676,LOC107049678,LOC112532287,LOC112532446,ZC4H2,ZC3H12B,LAS1L,MSN,FDX1L,LOC422171,MIR223,VSIG4,LOC107053194,HSF3,HEPH,GPR83L,LOC112532369,LOC100859173
96	4	64110001	64400000	289999	2	0.45486	gene8336,gene8337	SGCZ,DLC1
97	4	81980001	82100000	119999	2	0.287229	gene8594,gene8595	RGS12,MSANTD1
98	5	2530001	2710000	179999	2	0.313002	gene9007,gene9008	NELL1,MIR1775
99	5	29670001	29830000	159999	5	0.309282	gene9585,gene9586,gene9587,gene9588,gene9589	SRP14,EIF2AK4,LOC107053492,GPR176,FSIP1
100	5	30060001	30240000	179999	4	0.351586	gene9591,gene9592,gene9593,gene9594	LOC107053493,LOC107053494,LOC107053495,KATNBL1
101	5	3120001	3280000	159999	2	0.317892	gene9014,gene9015	FANCF,GAS2
102	5	41760001	41940000	179999	1	0.352327	gene9798	LOC101748507
103	5	4180001	4460000	279999	1	0.410436	gene9031	METTL15
104	5	42340001	42530000	189999	2	0.335482	gene9801,gene9802	LOC101748673,FLRT2
105	5	42950001	43080000	129999	1	0.298895	gene9804	GALC
106	5	44780001	44960000	179999	4	0.33003	gene9841,gene9842,gene9843,gene9844	CPSF2,LOC112532582,SLC24A4,RIN3
107	5	45290001	45640000	349999	12	0.334255	gene9854,gene9855,gene9856,gene9857,gene9858,gene9859,gene9860,gene9861,gene9862,gene9863,gene9864,gene9865	BTBD7,LOC101747932,UNC79,MIR1800,MIR6552,PRIMA1,LOC107053538,FAM181A,ASB2,DDX24,LOC112532483,PPP4R4
108	5	45650001	46100000	449999	14	0.364067	gene9865,gene9866,gene9867,gene9868,gene9869,gene9870,gene9871,gene9872,gene9873,gene9874,gene9875,gene9876,gene9877,gene9878	PPP4R4,SERPINA10,SPIA4,SPIA1,SPIA5,SPIA9,SPIA3,LOC112532519,SERPINA3/4L,GSC,LOC107053539,LOC107053540,DICER1,CLMN
109	5	46280001	46610000	329999	7	0.46565	gene9882,gene9883,gene9884,gene9885,gene9886,gene9887,gene9888	LOC107053541,C14orf132,BDKRB2,LOC107053542,BDKRB1,MIR6590,ATG2B
110	5	47760001	47950000	189999	1	0.37479	gene9895	LOC107053546
111	5	49130001	49240000	109999	3	0.300567	gene9917,gene9918,gene9919	DLK1,LOC101749701,LOC112532525
112	5	49330001	49430000	99999	2	0.286295	gene9920,gene9921	LOC107053550,LOC112532523
113	5	53420001	53540000	119999	5	0.291981	gene10021,gene10022,gene10023,gene10024,gene10025	LOC107053593,LOC107053571,WDR89,LOC101747773,PPP2R5E
114	5	59590001	59760000	169999	3	0.34038	gene10189,gene10190,gene10191	LOC101747271,LRFN5,LOC112532579
115	6	13420001	13610000	189999	3	0.365354	gene10499,gene10501,gene10502	ZMIZ1,LOC101750098,LOC107053652
116	6	19320001	19530000	209999	6	0.40406	gene10612,gene10613,gene10614,gene10615,gene10616,gene10617	WDFY4,LRRC18,VSTM4,C10orf128,C6H10ORF71,DRGX
117	6	20030001	20180000	149999	8	0.317024	gene10627,gene10628,gene10629,gene10630,gene10631,gene10632,gene10633,gene10634	LIPML4,STAMBPL1,ACTA2,FAS,LOC112532651,LOC107053664,CH25H,LIPA
118	7	27260001	27360000	99999	2	0.288931	gene11576,gene11577	MYLK,LOC107053878
119	7	29220001	29440000	219999	1	0.35785	gene11618	DPP10
120	7	29650001	29850000	199999	4	0.305775	gene11621,gene11622,gene11623,gene11624	SLC35F5,GPR39,LYPD1,NCKAP5
121	7	29880001	29980000	99999	1	0.286477	gene11624	NCKAP5
122	7	30170001	30310000	139999	2	0.308714	gene11626,gene11627	LOC107053866,MGAT5
123	7	30470001	30570000	99999	5	0.282551	gene11632,gene11634,gene11635,gene11636,gene11637	CCNT2,MAP3K19,RAB3GAP1,ZRANB3,R3HDM1
124	7	3170001	3280000	109999	1	0.287341	gene11063	ERBB4
125	7	6530001	6640000	109999	5	0.294034	gene11126,gene11127,gene11128,gene11129,gene11130	NDUFA10,AHR2,MIR1845,AHR1B,LOC112532781
126	8	10760001	10920000	159999	5	0.31347	gene11993,gene11994,gene11995,gene11996,gene11997	PDC,C8H1orf27,TPR,PRG4,LOC112532878
127	8	12010001	12190000	179999	6	0.333122	gene12013,gene12014,gene12015,gene12016,gene12017,gene12018	S1PR1,MIR1610,DPH5,SLC30A7,EXTL2,CDC14A
128	8	12360001	12910000	549999	12	0.569667	gene12025,gene12026,gene12027,gene12028,gene12029,gene12030,gene12031,gene12032,gene12033,gene12034,gene12035,gene12036	MFSD14A,SLC35A3,LOC424473,AGL,FRRS1,PALMD,LOC107053968,PLPPR5PLPPR4,SNX7,LOC101750415,LOC101750449
129	8	14200001	14390000	189999	7	0.347772	gene12059,gene12061,gene12062,gene12063,gene12064,gene12065,gene12066	BCAR3,LOC107053964,FNBP1L,DR1,RDH8,CCDC18,TMED5
130	8	14420001	14590000	169999	7	0.367018	gene12068,gene12069,gene12070,gene12071,gene12072,gene12073,gene12074	LOC112532879,FAM69A,RPL5,LOC112532944,EVI5,GFI1,RPAP2
131	8	14960001	15110000	149999	4	0.302496	gene12085,gene12086,gene12087,gene12088	HFM1,ZNF644,LOC107053955,BARHL2
132	8	15340001	15440000	99999	3	0.288554	gene12089,gene12090,gene12091	ZNF326,LRRC8D,LOC112532920
133	8	24650001	24830000	179999	7	0.317394	gene12316,gene12317,gene12318,gene12319,gene12320,gene12321,gene12322	ZFYVE9,CC2D1B,ORC1,PRPF38A,ZCCHC11,GPX7,FAM159A
134	8	25030001	25130000	99999	1	0.287019	gene12339	LRP8
135	8	25240001	25390000	149999	1	0.294188	gene12341	GLIS1
136	8	420001	540000	119999	2	0.294221	gene11742,gene11743	LOC768391,AMY2A
137	8	7540001	7700000	159999	2	0.311182	gene11944,gene11945	RABGAP1L,GPR52
138	8	760001	890000	129999	1	0.298608	gene11743	AMY2A
139	8	8510001	8730000	219999	2	0.39098	gene11984,gene11985	LOC768392,BRINP3
140	9	11040001	11210000	169999	6	0.363421	gene12827,gene12828,gene12829,gene12830,gene12831,gene12832	SLC9A9,LOC112532976,C9H3orf58,LOC112532995,LOC112532996,LOC112532994
141	9	11500001	11890000	389999	5	0.383487	gene12833,gene12835,gene12836,gene12837,gene12838	LOC101749016,PLOD2,PLSCR1,PLSCR5,LOC107054108
142	9	11970001	12110000	139999	4	0.304559	gene12839,gene12840,gene12841,gene12842,	LOC101751657,ZIC4,LOC112533010,ZIC1
143	9	2130001	2230000	99999	1	0.283318	gene12621	LOC112533025
144	9	2540001	2710000	169999	2	0.306424	gene12626,gene12627	ARHGEF4,AMER3
145	9	4720001	4860000	139999	8	0.31282	gene12680,gene12681,gene12682,gene12683,gene12684,gene12685,gene12686,gene12687	SLCO2A1,SRPRB,TF,GAL3ST4,AQP12A,PAK2,CEP19,NRROS
146	9	6790001	7060000	269999	4	0.428484	gene12760,gene12761,gene12762,gene12763	SPSB4,LOC112533007,SLC25A36,PXYLP1
147	9	9400001	9540000	139999	6	0.314752	gene12788,gene12789,gene12790,gene12791,gene12792,gene12793	LOC107051846,RHBDD1,COL4A4,LOC107051843,LOC107051841,COL4A3
148	10	13320001	13470000	149999	6	0.305152	gene13583,gene13584,gene13585,gene13586,gene13587,gene13588	LOC107054204,TRNAR-UCG,POLG,FANCI,RLBP1,ABHD2
149	10	4540001	4640000	99999	7	0.289174	gene13388,gene13389,gene13390,gene13391,gene13392,gene13393,gene13394	USP3,CA12,RAB8B,RPS27L,LACTB,TPM1,LOC107052132
150	11	10470001	10750000	279999	9	0.36431	gene14101,gene14102,gene14103,gene14104,gene14105,gene14106,gene14107,gene14108,gene14109	PEPD,CHST8,LOC112533267,LOC112533266,LOC112533268,KCTD15,LOC112533298,LOC107054290,LOC415780
151	11	10750001	11150000	399999	12	0.40247	gene14109,gene14110,gene14111,gene14112,gene14113,gene14114,gene14115,gene14116,gene14117,gene14118,gene14119,gene14120	LOC415780,LSM14A,SS18L2,KIAA0355,GPI,LOC112533300,WTIP,LOC107054289,MIR6589UBA2,PDCD2L,LOC769704
152	11	19200001	19460000	259999	1	0.435628	gene14308	ZFHX3
153	11	4860001	4990000	129999	3	0.315015	gene14002,gene14003,gene14004	FTO,RPGRIP1L,AKTIP
154	11	8810001	8910000	99999	2	0.283621	gene14066,gene14068	ZNF536,MIR1789
155	12	20050001	20250000	199999	11	0.286016	gene14826,gene14827,gene14828,gene14829,gene14830,gene14831,gene14832,gene14833,gene14834,gene14835,gene14836	TMCC1,LOC107054396,LOC112533335,TRH,LOC107054395,RBSN,MRPS25,NR2C2,LOC112533334,LOC107054394,FGD5
156	13	18350001	18540000	189999	9	0.350971	gene15364,gene15365,gene15366,gene15367,gene15368,gene15369,gene15370,gene15371,gene15372	LOC107054551,LOC112533416,LOC107054550,LOC107054542,LOC112533413,GRXCR2,SH3RF2,LARS,RBM27
157	14	15910001	16010000	99999	1	0.295369	gene15918	LOC107051255
158	18	580001	690000	109999	7	0.298587	gene17103,gene17104,gene17105,gene17106,gene17107,gene17108,gene17109	MYH1E,LOC107054724,MYH1C,MYH1G,LOC112530025,LOC107054723,SCO1
159	19	2440001	2560000	119999	2	0.297393	gene17598,gene17599	LOC101751388,LOC101751425
160	19	6810001	6920000	109999	6	0.288576	gene17821,gene17822,gene17823,gene17824,gene17825,gene17826	TRPV1,TRPV3,ASPA,SPATA22,LOC101749175,AKAP10
161	22	540001	710000	169999	8	0.350564	gene18747,gene18749,gene18750,gene18751,gene18752,gene18753,gene18754,gene18755	SLC23A2,RASSF2,LOC107054951,PRNP,PROM2,DPYSL2,BNIP3L,PPP2R2A,
162	24	6050001	6250000	199999	15	0.508797	gene19519,gene19520,gene19521,gene19522,gene19523,gene19524,gene19525,gene19526,gene19527,gene19528,gene19529,gene19530,gene19531,gene19532,gene19533	C24H11orf34,PTS,BCO2,TEX12,IL18,SDHD,C24H11orf57,PIH1D2,DLAT,DIXDC1,C11ORF52,HSPB2,CRYAB,C24H11orf1,ALG9
163	25	1290001	1410000	119999	4	0.436244	gene19615,gene19616,gene19617,gene19618	LOC101751749,CTU1,LOC112530281,LOC107050574
164	27	4940001	5060000	119999	2	0.28608	gene20501,gene20502	TANC2,CYB561
165	27	6450001	6570000	119999	16	0.294424	gene20591,gene20593,gene20594,gene20595,gene20596,gene20597,gene20598,gene20599,gene20600,gene20601,gene20602,gene20603,gene20604,gene20605,gene20606,gene20607	SKAP1,SNX11,CBX1,NFE2L1,LOC107055292,CDK5RAP3,PRR15L,PNPO,SP2,SP6,SCRN2,LRRC46,MRPL10,OSBPL7,TBX21,TBKBP1
166	28	10001	730000	719999	32	0.419234	gene20772,gene20773,gene20774,gene20775,gene20776,gene20777,gene20778,gene20779,gene20780,gene20781,gene20782,gene20783,gene20784,gene20785,gene20786,gene20787,gene20788,gene20789,gene20790,gene20791,gene20792,gene20793,gene20794,gene20795,gene20796,gene20797,gene20798,gene20799,gene20800,gene20801,gene20802,gene20803	LOC112530447,LOC112530446,LOC112530445,LOC112530439,LOC112530448,LOC112530440,LOC112530441,LOC107051202,LOC112530438,LOC100859149,MVP,LOC112530433,LOC107055319,LOC112530458,LOC112530442,LOC112530459,LOC107055331,LOC107055318,CERS4,LOC107055329,LOC100859213,FBN3,LOC101749435,CTXN1,TIMM44,HNRNPM,CERS4L,LSM7,SPPL2B,TMPRSS9,TIMM13,LOC112530429
167	28	4770001	4940000	169999	5	0.341698	gene21140,gene21141,gene21142,gene21143,gene21144	PTPRS,MIR6666,LOC107055377,KDM4B,UHRF1
168	28	890001	1160000	269999	33	0.345309	gene20810,gene20811,gene20812,gene20813,gene20814,gene20815,gene20816,gene20817,gene20818,gene20819,gene20820,gene20821,gene20822,gene20823,gene20824,gene20825,gene20826,gene20827,gene20828,gene20829,gene20830,gene20831,gene20832,gene20833,gene20834,gene20835,gene20836,gene20837,gene20838,gene20839,gene20840,gene20841,gene20842	KLHL33,NDUFA11,LOC107055328,GP1BA,BTN1A1,LOC101751257,LOC112529960,MARCH2,RAB11B,ANGPTL4,KANK3,RPS28,NDUFA7,CD320,ADMP,POLE4,PRAM1,LOC107055325,EAAT5L,ELAVL1,MATK,LOC769223,RAX2,PCASP2,MRPL54,APBA3,TJP3,PIP5K1C,CACTIN,TBXA2R,GIPC3,HMG20B,MFSD12
