# Supplementary material for: Analysis of genome and methylation changes in Chinese indigenous chickens over time provides insight into species conservation
Source: Commun Biol. 2022 Sep 12;5:952. doi: 10.1038/s42003-022-03907-7 (PMC9467985; doi:10.1038/s42003-022-03907-7)
Supplement: Supplementary file 9 — Supplementary Data 6 [file 42003_2022_3907_MOESM9_ESM.xlsx]

## Sheet: Supplementary Data 6
Supplementary Data 6. GO enrichment analysis on the selected genes between Con-TC and Con-BC.
GO_ID	GO_Term	GO_function	Gene_number	q-value	Genes
GO:0052697	xenobiotic glucuronidation	biological_process	4	3.02e-06	gene-LOC112532832;gene-LOC101749599;gene-UGT1A1;gene-LOC101750052
GO:0010737	protein kinase A signaling	biological_process	10	3.42e-05	gene-MROH2BL3;gene-LCP1;gene-LOC107055835;gene-LOC107050089;gene-LOC107056915;gene-LOC112532730;gene-LOC107049810;gene-MROH2BL9;gene-LOC112531495;gene-LOC107050144
GO:0045796	negative regulation of intestinal cholesterol absorption	biological_process	3	7.26e-05	gene-ABCG8;gene-LOC107052929;gene-ABCG5
GO:0010949	negative regulation of intestinal phytosterol absorption	biological_process	3	7.26e-05	gene-ABCG5;gene-ABCG8;gene-LOC107052929
GO:0009813	flavonoid biosynthetic process	biological_process	4	9.55e-05	gene-LOC101750052;gene-UGT1A1;gene-LOC112532832;gene-LOC101749599
GO:0052696	flavonoid glucuronidation	biological_process	4	9.55e-05	gene-LOC101749599;gene-LOC101750052;gene-UGT1A1;gene-LOC112532832
GO:0006637	acyl-CoA metabolic process	biological_process	4	0.000322	gene-ACOT2L;gene-ACOT4;gene-ACOT1L;gene-LOC112532547
GO:0003774	motor activity	molecular_function	8	0.000764	gene-LOC107054723;gene-MYO5B;gene-LOC107054724;gene-DNAL1;gene-MYH1B;gene-MYH1C;gene-MYH1G;gene-MYH1E
GO:0007405	neuroblast proliferation	biological_process	4	0.000788	gene-IGF1;gene-HHIP;gene-KCNA1;gene-PAFAH1B1
GO:0015020	glucuronosyltransferase activity	molecular_function	4	0.000788	gene-UGT1A1;gene-LOC101749599;gene-LOC112532832;gene-LOC101750052
GO:0016790	thiolester hydrolase activity	molecular_function	3	0.00132	gene-LOC112532547;gene-ACOT1L;gene-ACOT2L
GO:0004947	bradykinin receptor activity	molecular_function	2	0.00174	gene-BDKRB2;gene-BDKRB1
GO:0070315	G1 to G0 transition involved in cell differentiation	biological_process	2	0.00174	gene-ZNF503;gene-CAPN3
GO:0032453	histone demethylase activity (H3-K4 specific)	molecular_function	2	0.00174	gene-MIR6587;gene-C5H14ORF169
GO:0003867	4-aminobutyrate transaminase activity	molecular_function	2	0.00174	gene-LOC107054636;gene-ABAT
GO:0010613	positive regulation of cardiac muscle hypertrophy	biological_process	3	0.00224	gene-BMP10;gene-PDE9A;gene-IGF1
GO:0042577	lipid phosphatase activity	molecular_function	3	0.00347	gene-PLPP2;gene-PLPPR5;gene-PLPPR4
GO:0097602	cullin family protein binding	molecular_function	3	0.00347	gene-DCUN1D3;gene-RNF7;gene-PARK2
GO:0045747	positive regulation of Notch signaling pathway	biological_process	5	0.00397	gene-AAK1;gene-TSPAN5;gene-LOC101748470;gene-ERH;gene-STAT3
GO:0071934	thiamine transmembrane transport	biological_process	2	0.00508	gene-SLC19A3;gene-THT2L
GO:0032232	negative regulation of actin filament bundle assembly	biological_process	2	0.00508	gene-PARK2;gene-LOC112533509
GO:0043276	anoikis	biological_process	2	0.00508	gene-DAPK2;gene-BMF
GO:0036035	osteoclast development	biological_process	2	0.00508	gene-PAFAH1B1;gene-ANXA2
GO:1902459	positive regulation of stem cell population maintenance	biological_process	2	0.00508	gene-NANOG;gene-LOC101748883
GO:0045116	protein neddylation	biological_process	3	0.00699	gene-DCUN1D3;gene-NAE1;gene-RNF7
GO:0046839	phospholipid dephosphorylation	biological_process	3	0.00699	gene-PLPPR5;gene-PLPP2;gene-PLPPR4
GO:0007588	excretion	biological_process	3	0.00699	gene-LOC107052929;gene-ABCG5;gene-ABCG8
GO:0051219	phosphoprotein binding	molecular_function	5	0.00864	gene-URI1;gene-TOX3;gene-ACTN1;gene-PAFAH1B1;gene-FKBP4
GO:0016051	carbohydrate biosynthetic process	biological_process	3	0.00931	gene-LOC101747844;gene-CHST9;gene-CHST8
GO:0060038	cardiac muscle cell proliferation	biological_process	3	0.00931	gene-C9H3orf58;gene-BMP10;gene-LOC112532995
GO:0001955	blood vessel maturation	biological_process	2	0.00989	gene-CDH5;gene-S1PR1
GO:0014904	myotube cell development	biological_process	2	0.00989	gene-DMD;gene-IGF1
GO:0021953	central nervous system neuron differentiation	biological_process	2	0.00989	gene-SPOCK1;gene-TULP3
GO:0010821	regulation of mitochondrion organization	biological_process	2	0.00989	gene-PARK2;gene-MFF
GO:0001537	N-acetylgalactosamine 4-O-sulfotransferase activity	molecular_function	2	0.00989	gene-CHST8;gene-CHST9
GO:0003779	actin binding	molecular_function	15	0.0149	gene-SPTBN1;gene-MYH1B;gene-LOC112532081;gene-LOC107054723;gene-MYH1G;gene-MYH1C;gene-PLEKHH2;gene-DMD;gene-LOC107054724;gene-PARK2;gene-ABRACL;gene-CAPZA3;gene-MYH1E;gene-UTRN;gene-DAAM2
GO:0017127	cholesterol transporter activity	molecular_function	3	0.0152	gene-ABCG5;gene-ABCG8;gene-LOC107052929
GO:0030247	polysaccharide binding	molecular_function	3	0.0152	gene-AGL;gene-PRG4;gene-LOC112532878
GO:0030322	stabilization of membrane potential	biological_process	3	0.0152	gene-KCNK16;gene-KCNK17;gene-KCNK5
GO:0090501	RNA phosphodiester bond hydrolysis	biological_process	2	0.016	gene-RNASE6;gene-RSFR
GO:0051864	histone demethylase activity (H3-K36 specific)	molecular_function	2	0.016	gene-MIR6587;gene-C5H14ORF169
GO:1901621	negative regulation of smoothened signaling pathway involved in dorsal/ventral neural tube patterning	biological_process	2	0.016	gene-TULP3;gene-PRKACB
GO:0005219	ryanodine-sensitive calcium-release channel activity	molecular_function	2	0.016	gene-RYR3;gene-LOC112532478
GO:0090344	negative regulation of cell aging	biological_process	2	0.016	gene-FOXM1;gene-FZR1
GO:0042985	negative regulation of amyloid precursor protein biosynthetic process	biological_process	2	0.016	gene-BACE2;gene-ITM2B
GO:0010738	regulation of protein kinase A signaling	biological_process	2	0.016	gene-AKAP11;gene-SPHKAP
GO:0010243	response to organonitrogen compound	biological_process	2	0.016	gene-LOC772158;gene-HSPB9
GO:2001223	negative regulation of neuron migration	biological_process	2	0.016	gene-STAT3;gene-GNRH1
GO:0071236	cellular response to antibiotic	biological_process	2	0.016	gene-CDKN1B;gene-PLA2G4A
GO:0030488	tRNA methylation	biological_process	3	0.0187	gene-TRMT61A;gene-TRMT13;gene-WDR4
GO:0055010	ventricular cardiac muscle tissue morphogenesis	biological_process	3	0.0187	gene-PKP2;gene-COL11A1;gene-BMP10
GO:0022841	potassium ion leak channel activity	molecular_function	3	0.0187	gene-KCNK17;gene-KCNK16;gene-KCNK5
GO:0003697	single-stranded DNA binding	molecular_function	6	0.019	gene-RTF1;gene-NABP1;gene-RAD51AP1;gene-RAD51B;gene-ERCC5;gene-LONP1
GO:0030154	cell differentiation	biological_process	16	0.0201	gene-LOC107050144;gene-MROH2BL3;gene-LOC112531495;gene-RNASE6;gene-MATK;gene-MROH2BL9;gene-LOC107050089;gene-LOC112532730;gene-LOC107055835;gene-LOC107054332;gene-ANGPT1;gene-LOC107056915;gene-GGNBP2;gene-NHSL1;gene-SYT1;gene-LOC107049810
GO:0016874	ligase activity	molecular_function	7	0.0214	gene-SIAH3;gene-SUCLA2;gene-PARK2;gene-LOC107055319;gene-LOC112530458;gene-LOC107055331;gene-LOC112530459
GO:0001954	positive regulation of cell-matrix adhesion	biological_process	3	0.0227	gene-EPHA1;gene-UTRN;gene-DMD
GO:0022617	extracellular matrix disassembly	biological_process	3	0.0227	gene-HSPG2;gene-LAMC1;gene-LCP1
GO:0004540	ribonuclease activity	molecular_function	2	0.0234	gene-RSFR;gene-RNASE6
GO:0070544	histone H3-K36 demethylation	biological_process	2	0.0234	gene-MIR6587;gene-C5H14ORF169
GO:0045820	negative regulation of glycolytic process	biological_process	2	0.0234	gene-STAT3;gene-HDAC4
GO:0006189	de novo' IMP biosynthetic process	biological_process	2	0.0234	gene-PAICS;gene-PPAT
GO:0031145	anaphase-promoting complex-dependent catabolic process	biological_process	2	0.0234	gene-ANAPC10;gene-FZR1
GO:0034720	histone H3-K4 demethylation	biological_process	2	0.0234	gene-MIR6587;gene-C5H14ORF169
GO:0045504	dynein heavy chain binding	molecular_function	2	0.0234	gene-DYNC2LI1;gene-DNAL1
GO:0045086	positive regulation of interleukin-2 biosynthetic process	biological_process	2	0.0234	gene-STAT5B;gene-GLMN
GO:0060219	camera-type eye photoreceptor cell differentiation	biological_process	2	0.0234	gene-DSCAM;gene-TTC8
GO:0033234	negative regulation of protein sumoylation	biological_process	2	0.0234	gene-HMG20B;gene-CAPN3
GO:0038036	sphingosine-1-phosphate receptor activity	molecular_function	2	0.0234	gene-S1PR4;gene-S1PR1
GO:0005546	phosphatidylinositol-4,5-bisphosphate binding	molecular_function	5	0.0246	gene-SYT1;gene-ANXA2;gene-LOC112532140;gene-MYO1B;gene-FRMPD4
GO:0007283	spermatogenesis	biological_process	14	0.0264	gene-LOC107056915;gene-MROH2BL9;gene-GGNBP2;gene-LOC107055835;gene-LOC107050144;gene-LOC107049810;gene-LOC107054332;gene-LOC112531495;gene-MROH2BL3;gene-LOC112532730;gene-BRDT;gene-LOC107050089;gene-MOV10L1;gene-FANCF
GO:0045930	negative regulation of mitotic cell cycle	biological_process	3	0.0271	gene-HECA;gene-CDKN1B;gene-BRINP1
GO:0034446	substrate adhesion-dependent cell spreading	biological_process	4	0.0313	gene-ITGA4;gene-ANTXR1;gene-EPHA1;gene-LAMC1
GO:0002092	positive regulation of receptor internalization	biological_process	2	0.0318	gene-NTF3;gene-ANGPT1
GO:0030166	proteoglycan biosynthetic process	biological_process	2	0.0318	gene-CHST8;gene-IGF1
GO:0018022	peptidyl-lysine methylation	biological_process	2	0.0318	gene-METTL21C;gene-CAMKMT
GO:0070555	response to interleukin-1	biological_process	2	0.0318	gene-AES;gene-HDAC4
GO:0007252	I-kappaB phosphorylation	biological_process	2	0.0318	gene-CHUK;gene-TLR7
GO:0071803	positive regulation of podosome assembly	biological_process	2	0.0318	gene-LCP1;gene-ARHGEF5
GO:0043304	regulation of mast cell degranulation	biological_process	2	0.0318	gene-C1H12ORF4;gene-RAC2
GO:0043014	alpha-tubulin binding	molecular_function	3	0.0319	gene-ARL4C;gene-TTLL7;gene-DNAL1
GO:0034260	negative regulation of GTPase activity	biological_process	3	0.0319	gene-BCAS3;gene-SH3BP4;gene-TTC8
GO:0006644	phospholipid metabolic process	biological_process	3	0.0371	gene-PLPPR5;gene-PLPP2;gene-PLPPR4
GO:0016746	transferase activity, transferring acyl groups	molecular_function	3	0.0371	gene-DBT;gene-AGPAT4;gene-PIGW
GO:0017158	regulation of calcium ion-dependent exocytosis	biological_process	4	0.0388	gene-SYT10;gene-C2CD4A;gene-SYT1;gene-SYTL5
GO:0004861	cyclin-dependent protein serine/threonine kinase inhibitor activity	molecular_function	2	0.0413	gene-CDKN1AL;gene-CDKN1B
GO:0048148	behavioral response to cocaine	biological_process	2	0.0413	gene-LOC107054636;gene-ABAT
GO:2001241	positive regulation of extrinsic apoptotic signaling pathway in absence of ligand	biological_process	2	0.0413	gene-SRPX;gene-INHBA
GO:0003376	sphingosine-1-phosphate receptor signaling pathway	biological_process	2	0.0413	gene-S1PR4;gene-S1PR1
GO:0045294	alpha-catenin binding	molecular_function	2	0.0413	gene-NUMB;gene-PKP2
GO:0001675	acrosome assembly	biological_process	2	0.0413	gene-PAFAH1B1;gene-AGFG1
GO:0061003	positive regulation of dendritic spine morphogenesis	biological_process	2	0.0413	gene-PAFAH1B1;gene-CAPRIN2
GO:0040029	regulation of gene expression, epigenetic	biological_process	2	0.0413	gene-GLMN;gene-HDAC4
GO:0045010	actin nucleation	biological_process	2	0.0413	gene-LOC107053497;gene-FMN1
GO:0031023	microtubule organizing center organization	biological_process	2	0.0413	gene-BCAS3;gene-PAFAH1B1
GO:0004519	endonuclease activity	molecular_function	3	0.0427	gene-ERCC5;gene-RNASE6;gene-RSFR
GO:2001243	negative regulation of intrinsic apoptotic signaling pathway	biological_process	3	0.0427	gene-IVNS1ABP;gene-LOC107055318;gene-URI1
GO:0016310	phosphorylation	biological_process	8	0.0428	gene-FN3K;gene-FN3KRP;gene-CERKL;gene-CDKN1B;gene-DGKH;gene-PRPS2;gene-ITPKA-2;gene-STAT3
GO:0048791	calcium ion-regulated exocytosis of neurotransmitter	biological_process	4	0.043	gene-SYTL5;gene-C2CD4A;gene-SYT1;gene-SYT10
GO:0051015	actin filament binding	molecular_function	8	0.0451	gene-SPTBN5;gene-MYO1B;gene-MYO5B;gene-TLN2;gene-ANTXR1;gene-ACTN1;gene-LCP1;gene-CTNNA2
GO:0019905	syntaxin binding	molecular_function	6	0.0473	gene-SYT10;gene-C2CD4A;gene-LOC769223;gene-SYT1;gene-SYTL5;gene-SNAP23
GO:0006816	calcium ion transport	biological_process	4	0.0473	gene-PPP3CA;gene-LOC112532478;gene-PLCZ1;gene-NALCN
GO:0033344	cholesterol efflux	biological_process	3	0.0488	gene-ABCG8;gene-LOC107052929;gene-ABCG5
GO:0001541	ovarian follicle development	biological_process	3	0.0488	gene-FANCF;gene-INHBA;gene-NOBOX
