# Supplementary material for: Analysis of genome and methylation changes in Chinese indigenous chickens over time provides insight into species conservation
Source: Commun Biol. 2022 Sep 12;5:952. doi: 10.1038/s42003-022-03907-7 (PMC9467985; doi:10.1038/s42003-022-03907-7)
Supplement: Supplementary file 10 — Supplementary Data 7 [file 42003_2022_3907_MOESM10_ESM.xlsx]

## Sheet: Supplementary Data 7
Supplementary Data 7. GO enrichment analysis on the selected genes between Con-TC and Con-WC.
GO_ID	GO_Term	GO_function	Gene_number	q-value	Genes
GO:0004867	serine-type endopeptidase inhibitor activity	molecular_function	9	0.000125	gene-LOC112532519;gene-SPIA4;gene-ANOS1;gene-SERPINA3/4L;gene-SPIA1;gene-SERPINA10;gene-SPIA3;gene-SPIA5;gene-SPIA9
GO:0010951	negative regulation of endopeptidase activity	biological_process	10	0.000178	gene-SPIA1;gene-SPIA3;gene-ANOS1;gene-SERPINA3/4L;gene-SPIA9;gene-SPIA5;gene-USP14;gene-LOC112532519;gene-SERPINA10;gene-SPIA4
GO:0017121	plasma membrane phospholipid scrambling	biological_process	3	0.000219	gene-LOC107054108;gene-PLSCR1;gene-PLSCR5
GO:0033132	negative regulation of glucokinase activity	biological_process	4	0.000267	gene-LOC776067;gene-LOC107055605;gene-LOC112531518;gene-LOC107055505
GO:0051258	protein polymerization	biological_process	3	0.000429	gene-FGG;gene-FGB;gene-FGA
GO:0017128	phospholipid scramblase activity	molecular_function	3	0.000735	gene-LOC107054108;gene-PLSCR5;gene-PLSCR1
GO:0004947	bradykinin receptor activity	molecular_function	2	0.000808	gene-BDKRB2;gene-BDKRB1
GO:0050954	sensory perception of mechanical stimulus	biological_process	2	0.000808	gene-TRPV1;gene-DRGX
GO:0016925	protein sumoylation	biological_process	5	0.00144	gene-LOC107055605;gene-LOC776067;gene-UBA2;gene-LOC107055505;gene-LOC112531518
GO:1902459	positive regulation of stem cell population maintenance	biological_process	2	0.00238	gene-LOC101748883;gene-NANOG
GO:0009410	response to xenobiotic stimulus	biological_process	3	0.00318	gene-AHR1B;gene-AHR2;gene-TIGAR
GO:1902751	positive regulation of cell cycle G2/M phase transition	biological_process	2	0.00466	gene-LOC107051082;gene-HSF3
GO:0070475	rRNA base methylation	biological_process	2	0.00466	gene-ALG9;gene-METTL15
GO:0031293	membrane protein intracellular domain proteolysis	biological_process	2	0.00466	gene-RHBDD1;gene-SPPL2B
GO:0032836	glomerular basement membrane development	biological_process	2	0.00466	gene-COL4A3;gene-COL4A4
GO:0061458	reproductive system development	biological_process	2	0.00466	gene-SPATA22;gene-PLEKHA5
GO:0006607	NLS-bearing protein import into nucleus	biological_process	4	0.00509	gene-LOC107055505;gene-LOC776067;gene-LOC112531518;gene-LOC107055605
GO:0021549	cerebellum development	biological_process	3	0.00529	gene-RPGRIP1L;gene-NR2C2;gene-PTPRS
GO:0030247	polysaccharide binding	molecular_function	3	0.00529	gene-LOC112532878;gene-AGL;gene-PRG4
GO:0036310	annealing helicase activity	molecular_function	2	0.00763	gene-ZRANB3;gene-RECQL
GO:0031639	plasminogen activation	biological_process	2	0.00763	gene-FGG;gene-FGA
GO:0000733	DNA strand renaturation	biological_process	2	0.00763	gene-RECQL;gene-ZRANB3
GO:0034116	positive regulation of heterotypic cell-cell adhesion	biological_process	2	0.00763	gene-FGG;gene-FGA
GO:0022038	corpus callosum development	biological_process	2	0.00763	gene-RPGRIP1L;gene-PTPRS
GO:0098639	collagen binding involved in cell-matrix adhesion	molecular_function	2	0.00763	gene-LOC112530281;gene-LOC107050574
GO:0050839	cell adhesion molecule binding	molecular_function	4	0.00874	gene-FGG;gene-MSN;gene-FGA;gene-CADM2
GO:0000413	protein peptidyl-prolyl isomerization	biological_process	4	0.0111	gene-LOC107055505;gene-LOC776067;gene-LOC107055605;gene-FKBP4
GO:0048671	negative regulation of collateral sprouting	biological_process	2	0.0112	gene-BCL11A;gene-EPHA7
GO:1902808	positive regulation of cell cycle G1/S phase transition	biological_process	2	0.0112	gene-HSF3;gene-LOC107051082
GO:0030837	negative regulation of actin filament polymerization	biological_process	2	0.0112	gene-KANK3;gene-FHOD3
GO:0043548	phosphatidylinositol 3-kinase binding	molecular_function	2	0.0112	gene-LOC107051846;gene-IRS4
GO:0003774	motor activity	molecular_function	5	0.0114	gene-MYH1E;gene-LOC107054723;gene-LOC107054724;gene-MYH1C;gene-MYH1G
GO:2000352	negative regulation of endothelial cell apoptotic process	biological_process	3	0.0116	gene-FGA;gene-FGG;gene-ANGPTL4
GO:0008536	Ran GTPase binding	molecular_function	4	0.0124	gene-LOC112531518;gene-LOC107055505;gene-LOC776067;gene-LOC107055605
GO:0010737	protein kinase A signaling	biological_process	5	0.0135	gene-LOC112532730;gene-LOC107049118;gene-LOC112532744;gene-LOC107056915;gene-LOC112532812
GO:0006379	mRNA cleavage	biological_process	2	0.0154	gene-CPSF1;gene-CPSF2
GO:0090277	positive regulation of peptide hormone secretion	biological_process	2	0.0154	gene-FGA;gene-FGG
GO:0042446	hormone biosynthetic process	biological_process	2	0.0154	gene-FDX1L;gene-CHST8
GO:0071803	positive regulation of podosome assembly	biological_process	2	0.0154	gene-MSN;gene-ARHGEF5
GO:1901379	regulation of potassium ion transmembrane transport	biological_process	2	0.0202	gene-PRNP;gene-KCNE5
GO:0042577	lipid phosphatase activity	molecular_function	2	0.0202	gene-PLPPR5;gene-PLPPR4
GO:0043069	negative regulation of programmed cell death	biological_process	2	0.0202	gene-BNIP3L;gene-TIGAR
GO:0003755	peptidyl-prolyl cis-trans isomerase activity	molecular_function	4	0.0203	gene-LOC776067;gene-LOC107055605;gene-LOC107055505;gene-FKBP4
GO:0003779	actin binding	molecular_function	11	0.0217	gene-MSN;gene-MYH1C;gene-LOC112532081;gene-MYH1G;gene-LOC107054724;gene-PALLD;gene-CAPZA3;gene-MYH1E;gene-CLMN;gene-LOC107054723;gene-SPTBN1
GO:0031072	heat shock protein binding	molecular_function	3	0.0236	gene-TPR;gene-FKBP4;gene-GRXCR2
GO:0051019	mitogen-activated protein kinase binding	molecular_function	2	0.0255	gene-CDK5RAP3;gene-TPR
GO:0080111	DNA demethylation	biological_process	2	0.0255	gene-AICDA;gene-FTO
GO:0045190	isotype switching	biological_process	2	0.0255	gene-LIG4;gene-AICDA
GO:0001659	temperature homeostasis	biological_process	2	0.0255	gene-FTO;gene-NOX3
GO:0042730	fibrinolysis	biological_process	2	0.0255	gene-FGG;gene-FGA
GO:0004386	helicase activity	molecular_function	3	0.0265	gene-DDX60;gene-HFM1;gene-DICER1
GO:0043565	sequence-specific DNA binding	molecular_function	14	0.0307	gene-GSC;gene-IRX2;gene-LOC101748883;gene-ZFHX3;gene-DRGX;gene-ZNF536;gene-NR2C2;gene-HSF3;gene-RAX2;gene-NANOG;gene-BCL11A;gene-LOC107051255;gene-LOC107051082;gene-ISX
GO:0007165	signal transduction	biological_process	19	0.0308	gene-PRAM1;gene-GUCY1A3;gene-RIN3;gene-LOC422171;gene-ZNF536;gene-LRRC18;gene-RASSF9;gene-DLC1;gene-FGA;gene-PLPPR4;gene-TRH;gene-THOC1;gene-IL1RAPL1;gene-FGB;gene-PPP2R5E;gene-PLPPR5;gene-FGG;gene-IPO8;gene-BCL11A
GO:0001666	response to hypoxia	biological_process	4	0.0309	gene-WTIP;gene-FUNDC1;gene-CRYAB;gene-PLOD2
GO:0046839	phospholipid dephosphorylation	biological_process	2	0.0312	gene-PLPPR5;gene-PLPPR4
GO:0014066	regulation of phosphatidylinositol 3-kinase signaling	biological_process	2	0.0312	gene-LOC112532995;gene-C9H3orf58
GO:0007095	mitotic G2 DNA damage checkpoint	biological_process	2	0.0312	gene-FANCI;gene-CDK5RAP3
GO:0008589	regulation of smoothened signaling pathway	biological_process	2	0.0312	gene-RPGRIP1L;gene-ZIC1
GO:0004857	enzyme inhibitor activity	molecular_function	2	0.0375	gene-APBA3;gene-ANGPTL4
GO:0060038	cardiac muscle cell proliferation	biological_process	2	0.0375	gene-C9H3orf58;gene-LOC112532995
GO:0005102	signaling receptor binding	molecular_function	9	0.0382	gene-FGA;gene-CADM2;gene-RAB8B;gene-IL1RAPL1;gene-FGB;gene-CAPRIN2;gene-MATK;gene-FGG;gene-MSN
GO:0030032	lamellipodium assembly	biological_process	3	0.0404	gene-ARHGEF4;gene-S1PR1;gene-PTPRO
GO:0016874	ligase activity	molecular_function	5	0.0418	gene-LOC107055319;gene-LOC107055331;gene-LOC112530459;gene-LOC112530458;gene-SUCLA2
GO:0007409	axonogenesis	biological_process	5	0.0441	gene-RTN4;gene-PLPPR4;gene-SLITRK1;gene-DRGX;gene-LRFN5
GO:0001816	cytokine production	biological_process	2	0.0441	gene-LIPA;gene-ZCCHC11
GO:0005184	neuropeptide hormone activity	molecular_function	2	0.0441	gene-TRH;gene-NTS
GO:0045445	myoblast differentiation	biological_process	2	0.0441	gene-FGF6;gene-ASB2
GO:0045921	positive regulation of exocytosis	biological_process	2	0.0441	gene-FGA;gene-FGG
GO:0005251	delayed rectifier potassium channel activity	molecular_function	3	0.0443	gene-KCNA6;gene-KCNA1;gene-KCNA5
GO:0016567	protein ubiquitination	biological_process	10	0.0496	gene-LOC107055331;gene-AKTIP;gene-LSM7;gene-LOC101749435;gene-KLHL33;gene-MARCH2;gene-LOC112530459;gene-LOC112530458;gene-FANCF;gene-LOC107055319
