# Supplementary material for: Analysis of genome and methylation changes in Chinese indigenous chickens over time provides insight into species conservation
Source: Commun Biol. 2022 Sep 12;5:952. doi: 10.1038/s42003-022-03907-7 (PMC9467985; doi:10.1038/s42003-022-03907-7)
Supplement: Supplementary file 11 — Supplementary Data 8 [file 42003_2022_3907_MOESM11_ESM.xlsx]

## Sheet: Supplementary Data 8
Supplementary Data 8. The same GO terms for genes showing high population differentiation between Con-TC and other chickens (Con-BC and Con-WC).
GO_ID	GO_Term	RTC vs RBC			RTC vs RWC
		Gene_number	q-value	Genes	Gene_number	q-value	Genes
GO:0010737	protein kinase A signaling	10	3.42e-05	gene-MROH2BL3;gene-LCP1;gene-LOC107055835;gene-LOC107050089;gene-LOC107056915;gene-LOC112532730;gene-LOC107049810;gene-MROH2BL9;gene-LOC112531495;gene-LOC107050144	5	0.0135	gene-LOC112532730;gene-LOC107049118;gene-LOC112532744;gene-LOC107056915;gene-LOC112532812
GO:0003774	motor activity	8	0.000764	gene-LOC107054723;gene-MYO5B;gene-LOC107054724;gene-DNAL1;gene-MYH1B;gene-MYH1C;gene-MYH1G;gene-MYH1E	5	0.0114	gene-MYH1E;gene-LOC107054723;gene-LOC107054724;gene-MYH1C;gene-MYH1G
GO:0004947	bradykinin receptor activity	2	0.00174	gene-BDKRB2;gene-BDKRB1	2	0.000808	gene-BDKRB2;gene-BDKRB1
GO:0042577	lipid phosphatase activity	3	0.00347	gene-PLPP2;gene-PLPPR5;gene-PLPPR4	2	0.0202	gene-PLPPR5;gene-PLPPR4
GO:0046839	phospholipid dephosphorylation	3	0.00699	gene-PLPPR5;gene-PLPP2;gene-PLPPR4	2	0.0312	gene-PLPPR5;gene-PLPPR4
GO:0060038	cardiac muscle cell proliferation	3	0.00931	gene-C9H3orf58;gene-BMP10;gene-LOC112532995	2	0.0375	gene-C9H3orf58;gene-LOC112532995
GO:0003779	actin binding	15	0.0149	gene-SPTBN1;gene-MYH1B;gene-LOC112532081;gene-LOC107054723;gene-MYH1G;gene-MYH1C;gene-PLEKHH2;gene-DMD;gene-LOC107054724;gene-PARK2;gene-ABRACL;gene-CAPZA3;gene-MYH1E;gene-UTRN;gene-DAAM2	11	0.0217	gene-MSN;gene-MYH1C;gene-LOC112532081;gene-MYH1G;gene-LOC107054724;gene-PALLD;gene-CAPZA3;gene-MYH1E;gene-CLMN;gene-LOC107054723;gene-SPTBN1
GO:0030247	polysaccharide binding	3	0.0152	gene-AGL;gene-PRG4;gene-LOC112532878	3	0.00529	gene-LOC112532878;gene-AGL;gene-PRG4
GO:0016874	ligase activity	7	0.0214	gene-SIAH3;gene-SUCLA2;gene-PARK2;gene-LOC107055319;gene-LOC112530458;gene-LOC107055331;gene-LOC112530459	5	0.0418	gene-LOC107055319;gene-LOC107055331;gene-LOC112530459;gene-LOC112530458;gene-SUCLA2
