# Supplementary material for: Analysis of genome and methylation changes in Chinese indigenous chickens over time provides insight into species conservation
Source: Commun Biol. 2022 Sep 12;5:952. doi: 10.1038/s42003-022-03907-7 (PMC9467985; doi:10.1038/s42003-022-03907-7)
Supplement: Supplementary file 12 — Supplementary Data 9 [file 42003_2022_3907_MOESM12_ESM.xlsx]

## Sheet: Supplementary Data 9
Supplementary Data 9. List of detected DMRs in Ex_TC.
DMR_type	RefSeq	start	end	meanRatio_0	totalC_0	cSites_0	meanRatio_1	totalC_1	cSites_1	methDif_1-0	p_1_v_0	class_1_v_0
CG-DMR	NC_006088.5	20564	20778	0.484	623	21	0.777	612	21	0.292	4.59e-20	strongHyper
	NC_006088.5	23522	23533	0.423	168	4	0.149	191	4	-0.275	2.66e-08	strongHypo
	NC_006088.5	24259	24288	0.526	186	4	0.264	173	4	-0.262	7.79e-07	strongHypo
	NC_006088.5	44812	45097	0.72	283	9	0.433	201	9	-0.287	6.22e-11	strongHypo
	NC_006088.5	201611	201659	0.713	108	3	0.503	115	3	-0.209	0.000244	strongHypo
	NC_006088.5	207070	207168	0.78	92	8	0.355	140	8	-0.426	1.46e-10	strongHypo
	NC_006088.5	300818	300939	0.324	150	10	0.647	117	10	0.323	1.26e-06	strongHyper
	NC_006088.5	521103	521272	0.852	90	6	0.558	107	6	-0.295	6.27e-07	strongHypo
	NC_006088.5	630792	630925	0.78	136	6	0.37	81	6	-0.41	4.68e-09	strongHypo
	NC_006088.5	1120494	1120604	0.902	82	4	0.346	53	4	-0.557	1.67e-10	strongHypo
	NC_006088.5	1794436	1794792	0.488	198	13	0.184	209	13	-0.304	8.19e-11	strongHypo
	NC_006088.5	2135134	2135346	0.76	55	4	0.387	56	4	-0.373	4.88e-05	strongHypo
	NC_006088.5	2479851	2479874	0.442	108	5	0.185	115	5	-0.256	5.1e-05	strongHypo
	NC_006088.5	2686194	2686208	0.43	38	3	0.92	53	3	0.49	6.17e-07	strongHyper
	NC_006088.5	4065360	4065371	0.424	57	4	0.891	50	4	0.467	4.6e-06	strongHyper
	NC_006088.5	4500972	4501111	0.633	70	5	0.31	89	5	-0.323	2.65e-05	strongHypo
	NC_006088.5	5819604	5819801	0.4	159	6	0.0828	214	6	-0.317	2.51e-14	strongHypo
	NC_006088.5	6452524	6452696	0.604	184	8	0.378	169	8	-0.226	3.05e-05	strongHypo
	NC_006088.5	6495216	6495628	0.762	118	7	0.438	106	7	-0.324	7.57e-08	strongHypo
	NC_006088.5	6503664	6503930	0.587	76	4	0.139	72	4	-0.448	2.55e-09	strongHypo
	NC_006088.5	6579878	6579923	0.454	60	4	0.0903	71	4	-0.364	1.7e-06	strongHypo
	NC_006088.5	7740577	7740890	0.179	88	4	0.487	89	4	0.307	0.000113	strongHyper
	NC_006088.5	8351095	8351361	0.415	140	6	0.696	147	6	0.28	8.55e-06	strongHyper
	NC_006088.5	8779309	8779431	0.716	99	5	0.44	88	5	-0.276	0.000618	strongHypo
	NC_006088.5	10146824	10147018	0.911	53	3	0.48	50	3	-0.431	1.78e-06	strongHypo
	NC_006088.5	10206279	10206288	0.779	110	4	0.533	137	4	-0.245	0.000104	strongHypo
	NC_006088.5	10335274	10335446	0.827	54	4	0.515	56	4	-0.312	0.00189	strongHypo
	NC_006088.5	10387654	10387881	0.633	124	7	0.404	175	7	-0.229	1.26e-05	strongHypo
	NC_006088.5	11061348	11061650	0.136	100	4	0.492	140	4	0.357	9.33e-09	strongHyper
	NC_006088.5	11106621	11106861	0.529	145	6	0.738	177	6	0.209	0.00011	strongHyper
	NC_006088.5	11300537	11300888	0.388	124	6	0.673	149	6	0.285	6.6e-08	strongHyper
	NC_006088.5	11384512	11384586	0.578	95	5	0.17	113	5	-0.407	4.91e-10	strongHypo
	NC_006088.5	11568307	11568390	0.724	115	4	0.357	127	4	-0.367	4.63e-09	strongHypo
	NC_006088.5	11773953	11773961	0.371	83	3	0.766	70	3	0.395	7.98e-07	strongHyper
	NC_006088.5	11878726	11878732	0.808	70	4	0.387	107	4	-0.421	6.7e-07	strongHypo
	NC_006088.5	12095963	12095999	0.685	81	3	0.391	118	3	-0.294	8.79e-05	strongHypo
	NC_006088.5	12554977	12555060	0.475	83	5	0.807	127	5	0.332	1.38e-06	strongHyper
	NC_006088.5	12601783	12601961	0.92	115	4	0.708	111	4	-0.212	5.01e-05	strongHypo
	NC_006088.5	12617112	12617138	0.695	81	4	0.244	99	4	-0.451	8.27e-10	strongHypo
	NC_006088.5	12955404	12955652	0.69	78	4	0.395	92	4	-0.295	0.000607	strongHypo
	NC_006088.5	12971915	12972025	0.198	47	3	0.654	46	3	0.456	7.99e-06	strongHyper
	NC_006088.5	12975761	12975830	0.818	67	4	0.498	63	4	-0.321	0.000105	strongHypo
	NC_006088.5	13040332	13040407	0.859	85	5	0.566	112	5	-0.293	6.29e-05	strongHypo
	NC_006088.5	13073434	13073765	0.552	118	6	0.319	152	6	-0.233	0.0033	strongHypo
	NC_006088.5	13272434	13272594	0.0542	127	6	0.409	211	6	0.354	1.01e-13	strongHyper
	NC_006088.5	13311752	13311758	0.328	62	3	0.85	39	3	0.522	2.09e-07	strongHyper
	NC_006088.5	13508327	13508467	0.753	127	5	0.376	152	5	-0.377	2.25e-09	strongHypo
	NC_006088.5	13549963	13549973	0.326	94	3	0.603	101	3	0.277	0.000301	strongHyper
	NC_006088.5	13694382	13694424	0.605	51	4	0.296	71	4	-0.309	0.00158	strongHypo
	NC_006088.5	13702941	13703136	0.874	85	5	0.567	61	5	-0.308	8.3e-05	strongHypo
	NC_006088.5	13773617	13773764	0.493	43	3	0.874	39	3	0.38	0.000717	strongHyper
	NC_006088.5	13882884	13882971	0.451	92	5	0.705	126	5	0.254	0.000178	strongHyper
	NC_006088.5	13916823	13917221	0.432	134	9	0.684	168	9	0.252	4.55e-06	strongHyper
	NC_006088.5	13945322	13945525	0.612	103	7	0.305	115	7	-0.308	3.3e-06	strongHypo
	NC_006088.5	13981501	13981618	0.281	75	4	0.842	91	4	0.561	6.8e-14	strongHyper
	NC_006088.5	14007913	14008137	0.887	123	6	0.674	155	6	-0.213	0.000857	strongHypo
	NC_006088.5	14232249	14232304	0.878	58	3	0.282	32	3	-0.596	1.32e-08	strongHypo
	NC_006088.5	14238589	14238681	0.452	102	6	0.8	112	6	0.348	6.29e-07	strongHyper
	NC_006088.5	14284468	14284950	0.4	143	8	0.662	175	8	0.262	7.2e-05	strongHyper
	NC_006088.5	14667191	14667468	0.128	85	5	0.478	141	5	0.349	2.03e-07	strongHyper
	NC_006088.5	14711485	14711524	0.26	70	3	0.612	74	3	0.353	0.000174	strongHyper
	NC_006088.5	15043985	15044046	0.476	47	4	0	48	4	-0.476	7.22e-09	strongHypo
	NC_006088.5	15162854	15162930	0.252	74	4	0.591	93	4	0.339	4.85e-06	strongHyper
	NC_006088.5	15365411	15365522	0.776	78	4	0.494	90	4	-0.282	0.000367	strongHypo
	NC_006088.5	15631471	15631522	0.608	72	5	0.25	128	5	-0.358	8.1e-07	strongHypo
	NC_006088.5	15827402	15827746	0.631	105	6	0.844	156	6	0.214	0.00268	strongHyper
	NC_006088.5	15917564	15917627	0.268	93	6	0.508	163	6	0.241	0.000133	strongHyper
	NC_006088.5	16219083	16219107	0.565	69	4	0.895	93	4	0.331	2.44e-06	strongHyper
	NC_006088.5	16362348	16362538	0.373	84	4	0.111	132	4	-0.261	2.01e-05	strongHypo
	NC_006088.5	17354867	17354890	0.885	114	7	0.682	148	7	-0.203	0.00105	strongHypo
	NC_006088.5	17782799	17782979	0.785	93	4	0.47	118	4	-0.315	4.55e-06	strongHypo
	NC_006088.5	18295416	18295676	0.617	52	3	0.303	64	3	-0.314	0.000163	strongHypo
	NC_006088.5	18421197	18421213	0.395	66	3	0.0757	66	3	-0.319	2.32e-05	strongHypo
	NC_006088.5	19181355	19181481	0.698	88	4	0.393	155	4	-0.305	1.79e-05	strongHypo
	NC_006088.5	20280800	20280913	0.0804	61	3	0.368	96	3	0.288	5.78e-05	strongHyper
	NC_006088.5	20649169	20649342	0.642	149	8	0.36	158	8	-0.283	1.13e-07	strongHypo
	NC_006088.5	20654272	20654551	0.694	73	5	0.351	127	5	-0.343	4.06e-06	strongHypo
	NC_006088.5	20659477	20659701	0.474	93	5	0.746	181	5	0.273	0.000431	strongHyper
	NC_006088.5	20722916	20722957	0.42	64	4	0.0788	64	4	-0.341	2.41e-06	strongHypo
	NC_006088.5	20827018	20827093	0.809	39	3	0.328	37	3	-0.481	2.26e-05	strongHypo
	NC_006088.5	20998462	20998504	0.857	105	4	0.62	163	4	-0.236	0.000213	strongHypo
	NC_006088.5	21009208	21009436	0.272	104	4	0.609	134	4	0.338	2.15e-07	strongHyper
	NC_006088.5	21030620	21030848	0.466	122	5	0.846	137	5	0.38	4.22e-11	strongHyper
	NC_006088.5	21311729	21311756	0.185	52	4	0.613	68	4	0.428	2.92e-06	strongHyper
	NC_006088.5	21378378	21378395	0.592	116	4	0.318	175	4	-0.274	7.16e-06	strongHypo
	NC_006088.5	21601439	21601553	0.591	97	5	0.33	91	5	-0.261	0.000228	strongHypo
	NC_006088.5	22276084	22276271	0.743	78	4	0.455	107	4	-0.288	3.89e-05	strongHypo
	NC_006088.5	22392005	22392021	0.869	47	3	0.498	60	3	-0.372	0.000169	strongHypo
	NC_006088.5	22396540	22396605	0.791	65	3	0.384	74	3	-0.407	1.36e-06	strongHypo
	NC_006088.5	22414829	22414864	0.141	62	4	0.692	50	4	0.552	7.5e-09	strongHyper
	NC_006088.5	22437135	22437160	0.469	43	4	0.0227	62	4	-0.446	9.49e-09	strongHypo
	NC_006088.5	22731044	22731205	0.56	76	6	0.329	102	6	-0.23	0.00887	strongHypo
	NC_006088.5	22945221	22945489	0.621	149	8	0.4	231	8	-0.222	2.62e-05	strongHypo
	NC_006088.5	22990181	22990387	0.563	145	9	0.225	187	9	-0.338	2e-09	strongHypo
	NC_006088.5	23137933	23138116	0.754	79	4	0.439	82	4	-0.315	2.59e-05	strongHypo
	NC_006088.5	23460897	23460924	0.166	71	3	0.553	68	3	0.387	1.35e-05	strongHyper
	NC_006088.5	23511330	23511613	0.305	89	5	0.649	125	5	0.344	1.92e-06	strongHyper
	NC_006088.5	23579362	23579386	0.423	54	4	0.0208	53	4	-0.402	1.86e-07	strongHypo
	NC_006088.5	23591146	23591216	0.137	64	4	0.436	96	4	0.299	3e-05	strongHyper
	NC_006088.5	23644881	23644995	0.558	138	5	0.303	198	5	-0.255	3.48e-07	strongHypo
	NC_006088.5	23949593	23949781	0.549	52	3	0.0607	35	3	-0.489	1.97e-06	strongHypo
	NC_006088.5	23981205	23981235	0.367	80	3	0.716	109	3	0.349	3.56e-06	strongHyper
	NC_006088.5	24299493	24299754	0.402	133	6	0.62	155	6	0.217	0.000586	strongHyper
	NC_006088.5	24530488	24530671	0.555	49	3	0.0513	47	3	-0.504	6.15e-08	strongHypo
	NC_006088.5	24675914	24676384	0.56	94	5	0.892	167	5	0.332	2.03e-12	strongHyper
	NC_006088.5	24686350	24686398	0.88	40	3	0.373	42	3	-0.507	3.76e-06	strongHypo
	NC_006088.5	24726681	24726949	0.827	156	8	0.589	208	8	-0.238	3.66e-07	strongHypo
	NC_006088.5	24741195	24741709	0.592	112	9	0.282	134	9	-0.309	1.28e-07	strongHypo
	NC_006088.5	24821896	24821916	0.904	77	4	0.525	119	4	-0.379	4e-09	strongHypo
	NC_006088.5	24878560	24878626	0.711	87	6	0.33	125	6	-0.381	3.74e-08	strongHypo
	NC_006088.5	25003328	25003980	0.683	190	13	0.898	203	13	0.215	2.35e-06	strongHyper
	NC_006088.5	25010708	25010982	0.619	98	4	0.821	132	4	0.202	0.0203	strongHyper
	NC_006088.5	25033301	25033452	0.403	97	5	0.126	96	5	-0.277	3.02e-05	strongHypo
	NC_006088.5	25058089	25058276	0.524	114	6	0.736	178	6	0.212	0.000324	strongHyper
	NC_006088.5	25130702	25131133	0.31	48	4	0.725	51	4	0.414	7.72e-06	strongHyper
	NC_006088.5	25165193	25165455	0.61	81	6	0.343	82	6	-0.267	7.69e-05	strongHypo
	NC_006088.5	25280020	25280328	0.602	67	4	0.191	68	4	-0.411	2.18e-07	strongHypo
	NC_006088.5	25392966	25393152	0.79	221	10	0.572	250	10	-0.218	1.67e-08	strongHypo
	NC_006088.5	25484700	25484752	0.654	67	3	0.114	98	3	-0.539	9.43e-13	strongHypo
	NC_006088.5	25489921	25490119	0.622	335	10	0.365	224	10	-0.257	1.01e-08	strongHypo
	NC_006088.5	25705601	25705616	0.823	33	3	0.161	38	3	-0.662	1.84e-08	strongHypo
	NC_006088.5	25764695	25764874	0.712	55	3	0.246	63	3	-0.466	6.72e-06	strongHypo
	NC_006088.5	26185104	26185201	0.457	72	3	0.074	69	3	-0.382	5.89e-08	strongHypo
	NC_006088.5	26196851	26197081	0.565	57	3	0.0317	52	3	-0.533	9.83e-10	strongHypo
	NC_006088.5	26233160	26233320	0.861	191	12	0.652	186	12	-0.209	5.75e-06	strongHypo
	NC_006088.5	26236915	26237232	0.863	81	7	0.619	108	7	-0.244	4.41e-05	strongHypo
	NC_006088.5	26298692	26298740	0.334	47	3	0.814	68	3	0.481	1.88e-07	strongHyper
	NC_006088.5	26318682	26319167	0.79	109	5	0.502	143	5	-0.288	7.82e-07	strongHypo
	NC_006088.5	26322355	26322470	0.587	103	5	0.163	111	5	-0.423	1.28e-10	strongHypo
	NC_006088.5	26662511	26662630	0.68	88	4	0.384	92	4	-0.297	0.000104	strongHypo
	NC_006088.5	26722748	26722848	0.36	140	6	0.0782	111	6	-0.281	3.46e-06	strongHypo
	NC_006088.5	26889970	26890344	0.847	103	6	0.617	110	6	-0.23	0.000195	strongHypo
	NC_006088.5	26938695	26938986	0.786	99	7	0.535	195	7	-0.251	4.48e-05	strongHypo
	NC_006088.5	26939485	26939520	0.433	83	4	0.102	132	4	-0.331	2.12e-08	strongHypo
	NC_006088.5	27207798	27207949	0.678	70	3	0.381	92	3	-0.298	3.66e-05	strongHypo
	NC_006088.5	27398654	27398876	0.381	86	6	0.803	96	6	0.422	2.96e-08	strongHyper
	NC_006088.5	27575596	27575891	0.695	153	5	0.449	150	5	-0.246	6.43e-06	strongHypo
	NC_006088.5	27927292	27927552	0.355	118	5	0.608	174	5	0.252	0.000205	strongHyper
	NC_006088.5	28183960	28184457	0.332	160	8	0.544	156	8	0.212	0.000159	strongHyper
	NC_006088.5	28263525	28263781	0.168	81	3	0.567	117	3	0.399	2.09e-09	strongHyper
	NC_006088.5	28344539	28344559	0	108	4	0.363	177	4	0.363	1.49e-16	strongHyper
	NC_006088.5	28381913	28382090	0.0665	55	3	0.525	81	3	0.459	1.64e-08	strongHyper
	NC_006088.5	28567609	28567827	0.308	69	5	0.01	84	5	-0.298	1.1e-07	strongHypo
	NC_006088.5	28672449	28672913	0.934	124	5	0.614	152	5	-0.32	2.34e-10	strongHypo
	NC_006088.5	28949243	28949511	0.625	144	5	0.367	186	5	-0.258	4.98e-07	strongHypo
	NC_006088.5	29092629	29092903	0.79	57	3	0.256	85	3	-0.533	9.72e-10	strongHypo
	NC_006088.5	29445217	29445487	0.472	137	5	0.723	81	5	0.251	0.000352	strongHyper
	NC_006088.5	29464374	29464399	0.527	55	3	0	81	3	-0.527	1.06e-14	strongHypo
	NC_006088.5	29464795	29464999	0.332	81	3	0	88	3	-0.332	6.03e-11	strongHypo
	NC_006088.5	29559566	29559812	0.408	120	7	0.126	120	7	-0.281	3.34e-07	strongHypo
	NC_006088.5	29593411	29593609	0.528	85	7	0.826	211	7	0.297	5.79e-08	strongHyper
	NC_006088.5	29617468	29617537	0.474	74	6	0.767	127	6	0.292	5.13e-05	strongHyper
	NC_006088.5	29622756	29622761	0.537	65	4	0.97	136	4	0.433	1.19e-13	strongHyper
	NC_006088.5	29679395	29679553	0.683	63	4	0.0278	78	4	-0.655	2.32e-20	strongHypo
	NC_006088.5	29700252	29700262	0.788	53	4	0.106	47	4	-0.682	1.54e-12	strongHypo
	NC_006088.5	29709433	29709480	0.581	70	4	0.252	128	4	-0.329	1.5e-06	strongHypo
	NC_006088.5	29766010	29766155	0.333	95	6	0.677	129	6	0.344	4.12e-07	strongHyper
	NC_006088.5	29838725	29838788	0.687	117	6	0.24	113	6	-0.447	3.76e-13	strongHypo
	NC_006088.5	29922178	29922209	0.342	73	4	0	68	4	-0.342	7.17e-09	strongHypo
	NC_006088.5	29988764	29988855	0.527	44	3	0.888	43	3	0.362	0.0001	strongHyper
	NC_006088.5	30019383	30019633	0.552	77	5	0.281	103	5	-0.271	0.000602	strongHypo
	NC_006088.5	30080140	30080309	0.728	70	4	0.373	98	4	-0.355	4.43e-06	strongHypo
	NC_006088.5	30220608	30220820	0.257	39	3	0.827	44	3	0.57	6.76e-08	strongHyper
	NC_006088.5	30327410	30327862	0.778	88	7	0.473	141	7	-0.305	3.56e-07	strongHypo
	NC_006088.5	30330044	30330209	0.622	45	3	0.212	56	3	-0.411	5.67e-06	strongHypo
	NC_006088.5	30364777	30364835	0.682	78	3	0.165	42	3	-0.517	1.05e-07	strongHypo
	NC_006088.5	30389776	30390057	0.568	99	6	0.31	135	6	-0.258	0.000746	strongHypo
	NC_006088.5	30417713	30417976	0.64	157	6	0.416	181	6	-0.224	1.93e-05	strongHypo
	NC_006088.5	30878593	30878862	0.31	68	3	0.0438	90	3	-0.266	1.05e-05	strongHypo
	NC_006088.5	30934637	30934655	0.583	43	3	0.926	50	3	0.343	0.000167	strongHyper
	NC_006088.5	30934739	30934874	0.706	91	5	0.499	105	5	-0.207	0.00529	strongHypo
	NC_006088.5	31005827	31005906	0.244	55	3	0.551	60	3	0.307	0.000488	strongHyper
	NC_006088.5	31155434	31155449	0.891	76	4	0.512	94	4	-0.378	4.04e-07	strongHypo
	NC_006088.5	31521178	31521189	0.87	65	4	0.304	66	4	-0.566	5.53e-09	strongHypo
	NC_006088.5	31617922	31617948	0.555	162	4	0.278	223	4	-0.277	5.7e-08	strongHypo
	NC_006088.5	31687370	31687657	0.576	93	5	0.321	89	5	-0.255	0.000339	strongHypo
	NC_006088.5	32002493	32002619	0.116	100	4	0.424	118	4	0.307	8.44e-06	strongHyper
	NC_006088.5	32143540	32143764	0.134	119	5	0.46	106	5	0.326	4.95e-06	strongHyper
	NC_006088.5	32308382	32308505	0.607	74	4	0.32	89	4	-0.287	0.0026	strongHypo
	NC_006088.5	32381864	32382091	0.828	72	4	0.566	94	4	-0.262	0.00134	strongHypo
	NC_006088.5	32675727	32676074	0.172	130	8	0.427	156	8	0.255	1.12e-05	strongHyper
	NC_006088.5	33054188	33054217	0.656	72	4	0.883	123	4	0.227	0.000373	strongHyper
	NC_006088.5	33117208	33117369	0.341	78	5	0.669	109	5	0.328	7.66e-06	strongHyper
	NC_006088.5	33124032	33124146	0.532	62	3	0.889	87	3	0.356	7.04e-07	strongHyper
	NC_006088.5	33293146	33293260	0.31	100	5	0.612	133	5	0.302	3.12e-06	strongHyper
	NC_006088.5	33586761	33586778	0.393	38	3	0	66	3	-0.393	3.24e-08	strongHypo
	NC_006088.5	33644671	33644827	0.768	65	3	0.374	66	3	-0.393	8.1e-06	strongHypo
	NC_006088.5	33676505	33676584	0.279	58	4	0	76	4	-0.279	3.93e-07	strongHypo
	NC_006088.5	33679089	33679175	0.537	51	4	0.163	85	4	-0.375	2.3e-05	strongHypo
	NC_006088.5	33977012	33977363	0.599	91	5	0.389	92	5	-0.21	0.0119	strongHypo
	NC_006088.5	34865953	34866094	0.706	65	3	0.254	71	3	-0.452	4.18e-07	strongHypo
	NC_006088.5	35020212	35020289	0.359	103	5	0.0619	77	5	-0.298	2.04e-06	strongHypo
	NC_006088.5	35076234	35076390	0.561	124	6	0.303	133	6	-0.258	5.04e-05	strongHypo
	NC_006088.5	35487803	35487813	0.885	71	3	0.584	99	3	-0.302	1.4e-05	strongHypo
	NC_006088.5	35867549	35867692	0.277	59	4	0.025	52	4	-0.252	6.9e-05	strongHypo
	NC_006088.5	36005966	36006194	0.798	93	6	0.589	107	6	-0.21	0.000382	strongHypo
	NC_006088.5	36258605	36258635	0.643	45	3	0.159	59	3	-0.484	2.64e-07	strongHypo
	NC_006088.5	36327891	36328165	0.178	79	4	0.452	86	4	0.274	0.000113	strongHyper
	NC_006088.5	36471313	36471332	0.0208	37	3	0.493	53	3	0.473	9.55e-07	strongHyper
	NC_006088.5	36543383	36543827	0.564	199	8	0.33	195	8	-0.235	0.000533	strongHypo
	NC_006088.5	36595963	36596284	0.556	185	8	0.211	219	8	-0.346	5.15e-12	strongHypo
	NC_006088.5	36859973	36860171	0.782	67	3	0.447	84	3	-0.335	4.97e-05	strongHypo
	NC_006088.5	36897434	36897521	0.526	100	5	0.0871	95	5	-0.439	6.05e-12	strongHypo
	NC_006088.5	37048497	37048811	0.436	134	10	0.674	199	10	0.238	4.48e-05	strongHyper
	NC_006088.5	37129913	37130114	0.351	82	6	0.718	86	6	0.367	2.59e-05	strongHyper
	NC_006088.5	37217961	37218191	0.822	127	7	0.592	121	7	-0.23	9.48e-05	strongHypo
	NC_006088.5	37229712	37230114	0.589	107	8	0.8	145	8	0.211	3.23e-05	strongHyper
	NC_006088.5	37822857	37823113	0.629	105	6	0.297	111	6	-0.331	6.91e-08	strongHypo
	NC_006088.5	37836619	37836647	0.69	94	4	0.373	112	4	-0.317	4.35e-05	strongHypo
	NC_006088.5	37967987	37968193	0.612	82	6	0.348	88	6	-0.264	0.00202	strongHypo
	NC_006088.5	38236618	38236667	0	41	3	0.437	50	3	0.437	1.46e-07	strongHyper
	NC_006088.5	38236708	38236823	0.735	78	6	0.488	113	6	-0.246	0.000308	strongHypo
	NC_006088.5	38242638	38242647	0.57	90	4	0.876	125	4	0.306	2.21e-07	strongHyper
	NC_006088.5	38268237	38268356	0.487	175	6	0.134	224	6	-0.353	2.11e-15	strongHypo
	NC_006088.5	38314248	38314276	0.72	129	6	0.973	112	6	0.254	1.34e-07	strongHyper
	NC_006088.5	38360275	38360437	0.553	77	5	0.349	119	5	-0.203	0.00321	strongHypo
	NC_006088.5	38429299	38429420	0.539	146	10	0.212	133	10	-0.327	6.7e-07	strongHypo
	NC_006088.5	38619070	38619601	0.794	128	8	0.528	109	8	-0.266	2.02e-05	strongHypo
	NC_006088.5	38639128	38639181	0.447	62	4	0.845	92	4	0.397	1.43e-07	strongHyper
	NC_006088.5	38725151	38725261	0.507	142	5	0.738	161	5	0.23	6.51e-05	strongHyper
	NC_006088.5	38810187	38810257	0.685	81	4	0.221	131	4	-0.464	9.75e-11	strongHypo
	NC_006088.5	38861872	38862149	0.0866	57	3	0.67	92	3	0.584	7.97e-13	strongHyper
	NC_006088.5	39037140	39037257	0.482	55	3	0.0557	51	3	-0.427	9.29e-07	strongHypo
	NC_006088.5	39131067	39131266	0.233	64	4	0.593	90	4	0.361	6.85e-05	strongHyper
	NC_006088.5	39391689	39391835	0.291	72	5	0.618	71	5	0.328	0.000105	strongHyper
	NC_006088.5	39687797	39687836	0.882	54	4	0.415	106	4	-0.467	2.17e-09	strongHypo
	NC_006088.5	39764228	39764412	0.366	57	3	0.0309	65	3	-0.335	1.2e-06	strongHypo
	NC_006088.5	39790060	39790329	0.627	92	6	0.885	86	6	0.258	4.05e-05	strongHyper
	NC_006088.5	39808126	39808261	0.934	96	5	0.724	123	5	-0.21	6.39e-05	strongHypo
	NC_006088.5	39809759	39809835	0.572	118	5	0.929	122	5	0.357	1.04e-09	strongHyper
	NC_006088.5	39960615	39960894	0.464	102	4	0.156	125	4	-0.308	2.33e-07	strongHypo
	NC_006088.5	40159228	40159509	0.499	52	3	0.0973	85	3	-0.402	7.54e-07	strongHypo
	NC_006088.5	40173600	40173740	0.379	98	4	0	90	4	-0.379	1.49e-12	strongHypo
	NC_006088.5	40196819	40196942	0.497	91	5	0.743	97	5	0.246	0.00677	strongHyper
	NC_006088.5	40524769	40525216	0.545	148	7	0.296	148	7	-0.249	2.7e-06	strongHypo
	NC_006088.5	40697989	40698013	0.232	138	6	0.485	155	6	0.253	5.61e-06	strongHyper
	NC_006088.5	40982423	40982476	0.304	36	3	0.724	81	3	0.42	4.2e-05	strongHyper
	NC_006088.5	40991482	40991504	0.369	35	3	0.974	39	3	0.605	1.17e-08	strongHyper
	NC_006088.5	41049709	41049922	0.66	59	4	0.367	87	4	-0.293	1.98e-05	strongHypo
	NC_006088.5	41615119	41615271	0.495	105	6	0.201	180	6	-0.294	2.67e-06	strongHypo
	NC_006088.5	41690932	41691307	0.601	100	6	0.338	113	6	-0.264	6.88e-05	strongHypo
	NC_006088.5	41879365	41879642	0.48	185	7	0.685	219	7	0.205	0.000105	strongHyper
	NC_006088.5	41897507	41897647	0.807	177	11	0.523	142	11	-0.284	1.21e-07	strongHypo
	NC_006088.5	43375870	43376172	0.715	52	3	0.269	85	3	-0.447	7.4e-06	strongHypo
	NC_006088.5	43453089	43453167	0.598	57	4	0.858	83	4	0.26	0.00407	strongHyper
	NC_006088.5	43616979	43617353	0.632	184	9	0.392	215	9	-0.24	1.66e-07	strongHypo
	NC_006088.5	44136712	44136762	0.423	65	3	0	96	3	-0.423	4.14e-13	strongHypo
	NC_006088.5	44226809	44226818	0.237	70	4	0.733	72	4	0.497	8.89e-09	strongHyper
	NC_006088.5	44262446	44262484	0.723	62	4	0.155	81	4	-0.568	5.53e-13	strongHypo
	NC_006088.5	44415194	44415663	0.559	105	5	0.288	151	5	-0.271	1.28e-05	strongHypo
	NC_006088.5	44438221	44438360	0.601	164	6	0.391	180	6	-0.21	3.05e-06	strongHypo
	NC_006088.5	44513888	44513927	0.688	66	4	0.101	64	4	-0.586	9.27e-12	strongHypo
	NC_006088.5	44518409	44518725	0.594	95	5	0.197	102	5	-0.397	9.15e-08	strongHypo
	NC_006088.5	44754089	44754114	0.837	92	5	0.442	175	5	-0.395	4.04e-10	strongHypo
	NC_006088.5	44850748	44850976	0.236	133	7	0.593	138	7	0.356	2.13e-09	strongHyper
	NC_006088.5	44950663	44950937	0.416	83	4	0.777	130	4	0.361	3.7e-07	strongHyper
	NC_006088.5	45032874	45032923	0.3	79	6	0.639	93	6	0.339	3.11e-05	strongHyper
	NC_006088.5	45491577	45491763	0.193	117	5	0.635	158	5	0.443	4.26e-13	strongHyper
	NC_006088.5	45681024	45681249	0.78	85	7	0.454	152	7	-0.326	1.78e-07	strongHypo
	NC_006088.5	45687423	45687590	0.763	46	4	0.188	50	4	-0.576	1.21e-08	strongHypo
	NC_006088.5	45789465	45789507	0.375	77	6	0.681	100	6	0.306	3.63e-05	strongHyper
	NC_006088.5	45845976	45846072	0.707	91	6	0.506	104	6	-0.201	0.00124	strongHypo
	NC_006088.5	45926101	45926210	0.616	154	8	0.39	175	8	-0.226	0.000603	strongHypo
	NC_006088.5	46050666	46050777	0.3	51	3	0.717	58	3	0.416	8.62e-06	strongHyper
	NC_006088.5	46243130	46243381	0.75	56	4	0.494	70	4	-0.256	0.000501	strongHypo
	NC_006088.5	46303786	46303956	0.738	67	4	0.456	80	4	-0.283	0.000463	strongHypo
	NC_006088.5	46890961	46891021	0.312	91	5	0.624	143	5	0.312	3.04e-05	strongHyper
	NC_006088.5	46934338	46934349	0.864	62	3	0.524	87	3	-0.34	1.99e-05	strongHypo
	NC_006088.5	47423738	47423892	0.37	70	3	0.0111	90	3	-0.359	1.01e-09	strongHypo
	NC_006088.5	47716599	47716704	0.0167	54	3	0.346	52	3	0.33	1.37e-05	strongHyper
	NC_006088.5	47949140	47949154	0.639	77	4	0.339	98	4	-0.3	0.000123	strongHypo
	NC_006088.5	48795585	48795596	0.879	89	3	0.595	100	3	-0.283	1.69e-05	strongHypo
	NC_006088.5	48804540	48804663	0.96	49	3	0.525	50	3	-0.434	4.44e-07	strongHypo
	NC_006088.5	48900922	48901240	0.446	74	5	0.0672	99	5	-0.379	1.81e-09	strongHypo
	NC_006088.5	49198736	49198887	0.57	113	4	0.334	136	4	-0.235	0.000182	strongHypo
	NC_006088.5	49378625	49378711	0.429	37	3	0.933	45	3	0.504	1.07e-06	strongHyper
	NC_006088.5	51026453	51026569	0.328	62	4	0.866	62	4	0.538	5.44e-09	strongHyper
	NC_006088.5	51538947	51539164	0.338	126	5	0.0546	121	5	-0.284	6.16e-10	strongHypo
	NC_006088.5	52647059	52647353	0.733	68	5	0.199	69	5	-0.534	7.1e-10	strongHypo
	NC_006088.5	52648945	52648957	0.575	92	3	0.0656	46	3	-0.509	1.29e-09	strongHypo
	NC_006088.5	52673989	52674102	0.73	71	4	0.246	71	4	-0.484	1.66e-08	strongHypo
	NC_006088.5	52688464	52688560	0.817	90	6	0.37	67	6	-0.447	6.58e-08	strongHypo
	NC_006088.5	52690365	52690649	0.679	129	9	0.398	191	9	-0.281	1.47e-06	strongHypo
	NC_006088.5	52695214	52695229	0.724	60	3	0.0584	95	3	-0.666	1.29e-19	strongHypo
	NC_006088.5	52696385	52696523	0.594	91	3	0.072	58	3	-0.521	1.73e-11	strongHypo
	NC_006088.5	52698872	52698893	0.985	63	6	0.413	127	6	-0.572	2.05e-16	strongHypo
	NC_006088.5	52710845	52710893	0.661	55	3	0.0833	50	3	-0.578	1.49e-10	strongHypo
	NC_006088.5	52724995	52725007	0.869	53	3	0.167	41	3	-0.702	1.47e-12	strongHypo
	NC_006088.5	52768569	52768783	0.55	117	5	0.869	116	5	0.319	2.91e-07	strongHyper
	NC_006088.5	52773515	52773552	0.204	51	3	0.665	45	3	0.462	2.78e-05	strongHyper
	NC_006088.5	52917215	52917409	0.415	71	4	0.78	94	4	0.364	4.29e-06	strongHyper
	NC_006088.5	53751089	53751289	0.506	81	4	0.785	95	4	0.279	1.07e-05	strongHyper
	NC_006088.5	54250794	54251285	0.771	60	4	0.474	78	4	-0.296	6.01e-05	strongHypo
	NC_006088.5	54560618	54560835	0.657	117	7	0.397	108	7	-0.26	6.01e-05	strongHypo
	NC_006088.5	54769972	54770196	0.439	44	3	0.85	57	3	0.41	2.15e-05	strongHyper
	NC_006088.5	54774633	54774762	1	45	3	0.645	37	3	-0.355	7.99e-06	strongHypo
	NC_006088.5	54931501	54931551	0.605	77	6	0.253	112	6	-0.352	4.24e-07	strongHypo
	NC_006088.5	54993095	54993184	0.644	106	5	0.37	128	5	-0.273	3.64e-06	strongHypo
	NC_006088.5	55362820	55363041	0.479	116	5	0.746	183	5	0.267	1.79e-05	strongHyper
	NC_006088.5	55524054	55524074	0.611	120	4	0.845	192	4	0.234	7.58e-06	strongHyper
	NC_006088.5	55690627	55690632	0.95	80	4	0.492	63	4	-0.458	6.52e-09	strongHypo
	NC_006088.5	55733767	55733792	0.274	33	3	0	61	3	-0.274	3.63e-05	strongHypo
	NC_006088.5	55758372	55758431	0.89	64	4	0.539	68	4	-0.35	1.51e-05	strongHypo
	NC_006088.5	55979415	55979670	0.67	83	5	0.321	100	5	-0.349	0.00276	strongHypo
	NC_006088.5	56116688	56116743	0.425	65	5	0.127	61	5	-0.298	0.000596	strongHypo
	NC_006088.5	56409505	56409790	0.403	59	3	0.709	57	3	0.306	0.00061	strongHyper
	NC_006088.5	56445256	56445348	0.827	77	4	0.375	110	4	-0.452	2.69e-09	strongHypo
	NC_006088.5	56463042	56463172	0.907	78	4	0.659	83	4	-0.248	1.9e-05	strongHypo
	NC_006088.5	56513202	56513433	0.67	89	7	0.26	87	7	-0.41	6.41e-09	strongHypo
	NC_006088.5	58914873	58914987	0.508	57	4	0.149	85	4	-0.358	0.00019	strongHypo
	NC_006088.5	59571881	59571888	0.47	49	4	0.956	43	4	0.486	2.07e-07	strongHyper
	NC_006088.5	60030786	60030899	0.63	102	5	0.25	95	5	-0.38	5.14e-08	strongHypo
	NC_006088.5	60259490	60259497	0.928	69	4	0.446	104	4	-0.482	2.39e-09	strongHypo
	NC_006088.5	60493124	60493519	0.295	177	12	0.587	229	12	0.292	9.11e-09	strongHyper
	NC_006088.5	60569962	60570242	0.338	52	3	0.815	72	3	0.477	2.82e-07	strongHyper
	NC_006088.5	60577989	60578298	0.524	168	7	0.757	233	7	0.232	1.17e-06	strongHyper
	NC_006088.5	60757202	60757218	0.932	54	4	0.33	69	4	-0.603	5.16e-12	strongHypo
	NC_006088.5	60828582	60828903	0.601	95	6	0.346	113	6	-0.255	4.98e-05	strongHypo
	NC_006088.5	60954513	60954727	0.614	95	7	0.925	125	7	0.311	7.24e-09	strongHyper
	NC_006088.5	61115171	61115192	0.47	51	4	0.865	128	4	0.395	2.4e-08	strongHyper
	NC_006088.5	61230770	61230841	0.601	53	4	0.27	88	4	-0.332	0.00017	strongHypo
	NC_006088.5	61284347	61284434	0.667	45	3	0.165	40	3	-0.502	7.65e-06	strongHypo
	NC_006088.5	61811202	61811412	0.657	239	7	0.412	187	7	-0.244	8.73e-07	strongHypo
	NC_006088.5	61995287	61995446	0	52	3	0.281	64	3	0.281	8.98e-06	strongHyper
	NC_006088.5	62362443	62362827	0.0152	52	3	0.325	59	3	0.31	1.49e-05	strongHyper
	NC_006088.5	62934481	62934665	0.441	81	4	0.847	81	4	0.405	1.72e-07	strongHyper
	NC_006088.5	62945638	62945766	0.469	110	8	0.182	104	8	-0.288	1.75e-05	strongHypo
	NC_006088.5	63052220	63052271	0.623	67	3	0.203	84	3	-0.42	1.29e-07	strongHypo
	NC_006088.5	63076770	63077060	0.423	108	5	0.734	177	5	0.31	1.52e-08	strongHyper
	NC_006088.5	63085972	63086364	0.409	177	7	0.698	259	7	0.29	4.81e-08	strongHyper
	NC_006088.5	63139508	63139557	0.276	101	4	0.82	106	4	0.544	2.66e-16	strongHyper
	NC_006088.5	63875223	63875351	0.74	118	8	0.378	179	8	-0.363	1.96e-09	strongHypo
	NC_006088.5	63957904	63958001	0.619	63	4	0.229	114	4	-0.39	7.66e-07	strongHypo
	NC_006088.5	64134775	64134972	0.408	37	3	0.903	66	3	0.495	3.65e-07	strongHyper
	NC_006088.5	64232366	64232570	0.745	86	4	0.385	112	4	-0.36	3.28e-06	strongHypo
	NC_006088.5	64241032	64241105	0.799	114	6	0.446	159	6	-0.354	2.58e-09	strongHypo
	NC_006088.5	64379909	64380046	0.532	124	8	0.734	166	8	0.202	0.000558	strongHyper
	NC_006088.5	65113402	65113413	0.714	60	3	0.319	72	3	-0.395	9.66e-06	strongHypo
	NC_006088.5	65404435	65404580	0.944	57	5	0.542	64	5	-0.401	1.2e-07	strongHypo
	NC_006088.5	65767848	65767873	0.712	71	4	0.157	95	4	-0.554	6.46e-12	strongHypo
	NC_006088.5	65869145	65869287	0.665	36	3	0.231	69	3	-0.435	4.66e-05	strongHypo
	NC_006088.5	66509575	66509773	0.729	71	4	0.401	86	4	-0.328	8.91e-05	strongHypo
	NC_006088.5	66512658	66512707	0.397	53	4	0.0446	69	4	-0.352	1.19e-06	strongHypo
	NC_006088.5	66842276	66842290	0.559	78	3	0.245	85	3	-0.314	0.000721	strongHypo
	NC_006088.5	67260200	67260375	0.805	69	5	0.597	88	5	-0.207	0.00531	strongHypo
	NC_006088.5	67379259	67379570	0.659	104	8	0.427	115	8	-0.233	0.000656	strongHypo
	NC_006088.5	67504997	67505053	0.0325	66	5	0.255	86	5	0.222	0.000173	strongHyper
	NC_006088.5	67762423	67762483	0.454	101	8	0.0731	176	8	-0.381	7.55e-13	strongHypo
	NC_006088.5	67775156	67775170	0	41	3	0.402	57	3	0.402	3.91e-07	strongHyper
	NC_006088.5	67840106	67840135	0.74	59	4	0.327	51	4	-0.413	1.92e-05	strongHypo
	NC_006088.5	68059987	68060120	0.748	64	4	0.423	114	4	-0.324	2.28e-05	strongHypo
	NC_006088.5	68060584	68061208	0.454	155	11	0.222	159	11	-0.232	1.67e-06	strongHypo
	NC_006088.5	68080096	68080265	0.677	90	6	0.447	104	6	-0.23	0.00256	strongHypo
	NC_006088.5	68167788	68167856	0.734	64	4	0.301	69	4	-0.432	1.32e-07	strongHypo
	NC_006088.5	68651405	68651682	0.285	72	5	0.594	109	5	0.309	7.1e-05	strongHyper
	NC_006088.5	68877773	68877825	0.154	59	3	0.496	61	3	0.343	5.15e-05	strongHyper
	NC_006088.5	69333617	69333734	0.126	107	5	0.346	102	5	0.219	0.000258	strongHyper
	NC_006088.5	69431307	69431505	0.791	39	3	0.235	63	3	-0.556	4.28e-08	strongHypo
	NC_006088.5	69432135	69432159	0.763	79	4	0.374	52	4	-0.389	9.33e-06	strongHypo
	NC_006088.5	69632618	69632742	0.362	66	5	0.672	110	5	0.309	0.000574	strongHyper
	NC_006088.5	69649765	69650053	0.536	68	5	0.753	117	5	0.217	0.00539	strongHyper
	NC_006088.5	69687586	69687774	0.26	60	4	0.661	61	4	0.402	2.86e-06	strongHyper
	NC_006088.5	69841491	69841759	0.259	77	5	0.552	96	5	0.293	0.000662	strongHyper
	NC_006088.5	70264055	70264141	0.277	91	5	0.525	98	5	0.248	0.00122	strongHyper
	NC_006088.5	70339093	70339324	0.844	66	4	0.493	80	4	-0.351	3.92e-07	strongHypo
	NC_006088.5	70505162	70505514	0.0752	65	4	0.513	57	4	0.439	1.33e-07	strongHyper
	NC_006088.5	70532568	70532777	0.293	67	5	0.611	139	5	0.318	0.000343	strongHyper
	NC_006088.5	70535308	70535767	0.376	136	9	0.596	162	9	0.22	4.6e-05	strongHyper
	NC_006088.5	70579884	70580152	0.478	81	4	0.752	93	4	0.274	0.0298	strongHyper
	NC_006088.5	70664707	70665027	0.76	76	4	0.425	106	4	-0.334	2.17e-05	strongHypo
	NC_006088.5	70930303	70930376	0.0809	102	4	0.409	139	4	0.329	2.6e-08	strongHyper
	NC_006088.5	70936647	70936878	0.0953	51	3	0.608	49	3	0.513	9.44e-08	strongHyper
	NC_006088.5	71022391	71022469	0.801	55	4	0.418	49	4	-0.382	0.000113	strongHypo
	NC_006088.5	71079462	71079707	0.58	102	5	0.787	161	5	0.207	0.000524	strongHyper
	NC_006088.5	71182416	71182683	0.852	47	3	0.31	77	3	-0.542	1.54e-08	strongHypo
	NC_006088.5	71776757	71776769	0.407	67	4	0.851	88	4	0.444	6.75e-09	strongHyper
	NC_006088.5	72300277	72300404	0.617	139	7	0.818	206	7	0.201	6.25e-05	strongHyper
	NC_006088.5	72423987	72424106	0.825	90	4	0.537	144	4	-0.287	1.89e-05	strongHypo
	NC_006088.5	72451096	72451355	0.421	87	5	0.637	99	5	0.216	0.00195	strongHyper
	NC_006088.5	72486921	72487068	0.228	78	4	0	125	4	-0.228	8.63e-09	strongHypo
	NC_006088.5	72759152	72759387	0.295	74	5	0.566	102	5	0.271	0.00125	strongHyper
	NC_006088.5	75246768	75246836	0.855	80	3	0.392	108	3	-0.462	1.94e-09	strongHypo
	NC_006088.5	75397998	75398032	0.353	57	3	0	77	3	-0.353	1.14e-08	strongHypo
	NC_006088.5	77162805	77163165	0.943	95	5	0.719	113	5	-0.223	3.57e-06	strongHypo
	NC_006088.5	77171149	77171178	0.115	100	4	0.351	121	4	0.236	0.000135	strongHyper
	NC_006088.5	77233785	77233931	0.606	89	5	0.895	97	5	0.288	5.15e-06	strongHyper
	NC_006088.5	77764587	77764594	0.334	76	4	0	67	4	-0.334	1.18e-08	strongHypo
	NC_006088.5	77826427	77826637	0.565	145	11	0.787	177	11	0.222	8.52e-07	strongHyper
	NC_006088.5	78167433	78167789	0.389	92	6	0.11	91	6	-0.279	8.71e-07	strongHypo
	NC_006088.5	78190175	78190219	0.767	43	3	0.246	51	3	-0.521	1.14e-06	strongHypo
	NC_006088.5	78400215	78400388	0.623	98	7	0.877	136	7	0.254	4.21e-05	strongHyper
	NC_006088.5	78484418	78484671	0.854	238	13	0.64	370	13	-0.214	7.18e-09	strongHypo
	NC_006088.5	78659592	78659614	0.24	93	4	0.613	134	4	0.373	4.27e-08	strongHyper
	NC_006088.5	78742818	78743045	0.746	94	6	0.38	106	6	-0.365	4.65e-07	strongHypo
	NC_006088.5	78907402	78907599	0.518	68	4	0.223	57	4	-0.295	0.00979	strongHypo
	NC_006088.5	79065821	79065873	0.849	69	4	0.316	92	4	-0.533	4.74e-12	strongHypo
	NC_006088.5	79068625	79068696	0.85	82	5	0.481	71	5	-0.368	1.23e-06	strongHypo
	NC_006088.5	79442186	79442301	0.877	140	6	0.638	121	6	-0.239	2.15e-05	strongHypo
	NC_006088.5	79923431	79923827	0.164	74	5	0.481	94	5	0.317	2.68e-07	strongHyper
	NC_006088.5	80162082	80162419	0.794	87	5	0.584	107	5	-0.21	0.00122	strongHypo
	NC_006088.5	80226449	80226514	0.896	80	4	0.499	58	4	-0.397	2.01e-07	strongHypo
	NC_006088.5	80242046	80242349	0.776	154	7	0.518	141	7	-0.259	4.41e-05	strongHypo
	NC_006088.5	80392775	80392981	0.687	122	4	0.366	143	4	-0.321	1.73e-07	strongHypo
	NC_006088.5	80443603	80443886	0.654	169	7	0.866	131	7	0.212	0.000298	strongHyper
	NC_006088.5	80558313	80558677	0.714	102	6	0.482	136	6	-0.232	9.79e-05	strongHypo
	NC_006088.5	80559499	80559662	0.723	45	3	0.2	34	3	-0.523	3.24e-06	strongHypo
	NC_006088.5	80825454	80825550	0	57	4	0.469	73	4	0.469	3.48e-11	strongHyper
	NC_006088.5	80835997	80836007	1	66	4	0.524	60	4	-0.476	1.26e-11	strongHypo
	NC_006088.5	82075088	82075196	0.703	59	3	0.242	44	3	-0.462	1.25e-06	strongHypo
	NC_006088.5	82129874	82129894	0.957	67	5	0.673	52	5	-0.284	4.92e-05	strongHypo
	NC_006088.5	82350121	82350136	0.596	34	3	0	44	3	-0.596	7.03e-10	strongHypo
	NC_006088.5	82533419	82533732	0.603	60	5	0.882	65	5	0.279	0.000231	strongHyper
	NC_006088.5	82844610	82844722	0.833	34	3	0.388	44	3	-0.445	2.11e-05	strongHypo
	NC_006088.5	83178688	83178778	0.382	66	4	0.0782	55	4	-0.304	3.94e-05	strongHypo
	NC_006088.5	83249682	83249821	0.861	79	6	0.575	118	6	-0.285	9.5e-06	strongHypo
	NC_006088.5	83260766	83260903	0.421	74	3	0.0743	86	3	-0.347	1.48e-07	strongHypo
	NC_006088.5	83314006	83314140	0.67	97	6	0.326	129	6	-0.344	1.04e-06	strongHypo
	NC_006088.5	83428459	83428529	0.761	69	5	0.327	86	5	-0.434	1.12e-08	strongHypo
	NC_006088.5	83444634	83444645	0.726	76	5	0.96	140	5	0.234	2.02e-05	strongHyper
	NC_006088.5	83941433	83941621	0.637	149	7	0.856	266	7	0.22	2.07e-07	strongHyper
	NC_006088.5	83974697	83974756	0.975	118	6	0.695	158	6	-0.28	4.06e-10	strongHypo
	NC_006088.5	84655068	84655197	0.659	47	3	0.231	52	3	-0.428	1.97e-05	strongHypo
	NC_006088.5	84696659	84696917	0.437	71	4	0.82	78	4	0.382	2.01e-07	strongHyper
	NC_006088.5	84744964	84745207	0.374	58	3	0	73	3	-0.374	1.08e-09	strongHypo
	NC_006088.5	84839687	84839797	0.568	46	3	0.17	51	3	-0.398	0.000109	strongHypo
	NC_006088.5	85149671	85149867	0.76	215	14	0.558	305	14	-0.202	0.000123	strongHypo
	NC_006088.5	85200086	85200176	0.705	44	4	0.425	65	4	-0.279	0.00351	strongHypo
	NC_006088.5	85228377	85228579	0.79	61	5	0.373	82	5	-0.417	1.12e-07	strongHypo
	NC_006088.5	85372766	85373145	0.433	63	4	0.832	93	4	0.399	1.24e-07	strongHyper
	NC_006088.5	85451963	85452145	0.136	50	3	0.613	53	3	0.477	1.07e-06	strongHyper
	NC_006088.5	85526241	85526394	0.496	47	4	0.11	59	4	-0.386	1.69e-05	strongHypo
	NC_006088.5	85542061	85542316	0.77	121	6	0.507	146	6	-0.263	4.94e-05	strongHypo
	NC_006088.5	85685348	85685520	0.755	72	3	0.261	82	3	-0.494	1.05e-09	strongHypo
	NC_006088.5	85695525	85695672	0.79	119	5	0.462	84	5	-0.328	7.34e-06	strongHypo
	NC_006088.5	85824631	85824848	0.477	68	5	0.82	68	5	0.342	4.69e-05	strongHyper
	NC_006088.5	85838872	85839085	0.747	81	5	0.367	70	5	-0.38	1.39e-06	strongHypo
	NC_006088.5	85976514	85976619	0.758	80	4	0.0955	86	4	-0.662	2.22e-18	strongHypo
	NC_006088.5	85997448	85997557	0.777	112	5	0.21	87	5	-0.567	1.45e-16	strongHypo
	NC_006088.5	86144463	86144474	0.918	58	3	0.528	82	3	-0.389	4.37e-07	strongHypo
	NC_006088.5	86157458	86157801	0.478	132	6	0.221	161	6	-0.257	9.62e-06	strongHypo
	NC_006088.5	86165116	86165128	0.576	99	4	0.229	156	4	-0.348	1.2e-07	strongHypo
	NC_006088.5	86302975	86303134	0.502	79	5	0.794	129	5	0.293	1.47e-05	strongHyper
	NC_006088.5	86356416	86356562	0.902	66	5	0.351	73	5	-0.551	5.04e-11	strongHypo
	NC_006088.5	86362770	86362920	0.664	73	5	0.398	88	5	-0.266	0.000281	strongHypo
	NC_006088.5	86385792	86386039	0.734	110	6	0.335	128	6	-0.398	1.56e-08	strongHypo
	NC_006088.5	86386055	86386170	0.515	118	6	0.929	127	6	0.414	8.33e-14	strongHyper
	NC_006088.5	86434877	86435207	0.508	117	5	0.174	111	5	-0.333	1.84e-07	strongHypo
	NC_006088.5	86478603	86479031	0.655	287	13	0.455	311	13	-0.2	2.78e-06	strongHypo
	NC_006088.5	86628546	86628553	0.922	45	3	0.544	55	3	-0.378	5.22e-05	strongHypo
	NC_006088.5	86913614	86913837	0.554	109	7	0.209	171	7	-0.346	7.2e-10	strongHypo
	NC_006088.5	86978205	86978410	0.371	120	6	0.687	133	6	0.315	1.29e-06	strongHyper
	NC_006088.5	87213800	87213937	0.683	141	5	0.462	164	5	-0.221	4.89e-05	strongHypo
	NC_006088.5	87572218	87572327	0.337	84	4	0.739	82	4	0.402	5.49e-07	strongHyper
	NC_006088.5	87836077	87836323	0.801	309	16	0.596	405	16	-0.205	4.13e-07	strongHypo
	NC_006088.5	87852430	87852469	0.924	80	5	0.672	69	5	-0.251	0.000121	strongHypo
	NC_006088.5	87931886	87932038	0.577	56	4	0.158	43	4	-0.419	7.25e-05	strongHypo
	NC_006088.5	87992522	87992555	0.722	111	5	0.466	115	5	-0.257	8.49e-05	strongHypo
	NC_006088.5	88040204	88040321	0.714	119	6	0.41	132	6	-0.305	1.84e-07	strongHypo
	NC_006088.5	88173823	88173888	0.559	89	4	0.129	82	4	-0.431	7.61e-10	strongHypo
	NC_006088.5	88303679	88303828	0.737	88	4	0.323	95	4	-0.415	1.38e-07	strongHypo
	NC_006088.5	89166791	89167048	0.567	55	4	0.189	71	4	-0.377	3.43e-08	strongHypo
	NC_006088.5	89230136	89230664	0.335	162	9	0.739	204	9	0.403	4.64e-15	strongHyper
	NC_006088.5	89286937	89287003	0.291	118	4	0.717	108	4	0.425	8.37e-11	strongHyper
	NC_006088.5	89440508	89440702	0.853	98	5	0.429	102	5	-0.424	2.71e-08	strongHypo
	NC_006088.5	89803675	89803954	0.21	33	3	0.688	48	3	0.478	1.35e-05	strongHyper
	NC_006088.5	89883591	89883768	0.739	142	8	0.488	182	8	-0.25	4.38e-06	strongHypo
	NC_006088.5	90673075	90673320	0.563	91	6	0.284	136	6	-0.279	7.98e-06	strongHypo
	NC_006088.5	90845003	90845016	0.503	85	3	0.867	90	3	0.364	2.38e-07	strongHyper
	NC_006088.5	91377736	91377866	0.381	92	7	0.0531	185	7	-0.328	6.18e-12	strongHypo
	NC_006088.5	91665488	91665937	0.818	155	8	0.612	178	8	-0.206	0.000305	strongHypo
	NC_006088.5	91847267	91847394	0.149	55	3	0.519	85	3	0.37	6.36e-06	strongHyper
	NC_006088.5	91856274	91856467	0.8	140	7	0.537	141	7	-0.263	5.88e-05	strongHypo
	NC_006088.5	92190201	92190225	0.419	100	4	0.664	154	4	0.245	0.000257	strongHyper
	NC_006088.5	92630076	92630211	0.664	84	3	0.332	87	3	-0.332	6.43e-05	strongHypo
	NC_006088.5	93125082	93125117	0.512	91	4	0.861	109	4	0.349	4e-08	strongHyper
	NC_006088.5	93133986	93134102	0.42	115	6	0.143	132	6	-0.277	5.65e-08	strongHypo
	NC_006088.5	93188947	93189452	0.495	138	10	0.204	133	10	-0.292	2.39e-08	strongHypo
	NC_006088.5	93819833	93819867	0.741	50	3	0.283	77	3	-0.458	6.16e-07	strongHypo
	NC_006088.5	94274905	94275359	0.487	56	3	0.137	61	3	-0.35	2.5e-06	strongHypo
	NC_006088.5	95322514	95322755	0.216	74	3	0.561	151	3	0.345	1.69e-06	strongHyper
	NC_006088.5	96469801	96469843	0.177	83	5	0.55	99	5	0.373	1.72e-07	strongHyper
	NC_006088.5	96555650	96555730	0.38	55	3	0.767	89	3	0.387	3.12e-06	strongHyper
	NC_006088.5	97127324	97127339	0.529	113	5	0.813	91	5	0.284	2.79e-05	strongHyper
	NC_006088.5	97256011	97256282	0.37	148	6	0.145	204	6	-0.225	7.49e-07	strongHypo
	NC_006088.5	97832225	97832401	0.463	41	3	0.872	46	3	0.409	6.97e-05	strongHyper
	NC_006088.5	98557652	98557672	0.56	56	3	0.246	59	3	-0.314	0.000147	strongHypo
	NC_006088.5	98729083	98729292	0.819	97	4	0.553	172	4	-0.266	1.52e-05	strongHypo
	NC_006088.5	98893092	98893132	1	36	3	0.595	57	3	-0.405	2.39e-06	strongHypo
	NC_006088.5	99009196	99009449	0	67	3	0.29	118	3	0.29	1.06e-07	strongHyper
	NC_006088.5	99209645	99209850	0.201	95	4	0.516	125	4	0.314	3.27e-07	strongHyper
	NC_006088.5	99260476	99260519	0.291	84	5	0.632	121	5	0.342	4.33e-06	strongHyper
	NC_006088.5	99458665	99458856	0.731	98	7	0.947	125	7	0.216	9.58e-05	strongHyper
	NC_006088.5	99511752	99511941	0	78	4	0.356	79	4	0.356	4.03e-10	strongHyper
	NC_006088.5	99590339	99590391	0.449	94	5	0.719	121	5	0.27	0.000256	strongHyper
	NC_006088.5	99731158	99731230	0.0779	38	3	0.531	44	3	0.453	1.3e-05	strongHyper
	NC_006088.5	100007247	100007262	0	61	4	0.329	96	4	0.329	1.69e-08	strongHyper
	NC_006088.5	100174690	100174841	0.399	80	4	0.0394	75	4	-0.359	5.63e-08	strongHypo
	NC_006088.5	100375161	100375213	0.669	42	3	0.228	57	3	-0.44	1.43e-05	strongHypo
	NC_006088.5	100943308	100943602	0.845	83	3	0.541	123	3	-0.304	7.52e-06	strongHypo
	NC_006088.5	101241302	101241436	0.867	76	3	0.472	78	3	-0.394	5.14e-08	strongHypo
	NC_006088.5	101695513	101695873	0.551	70	6	0.296	106	6	-0.254	0.000818	strongHypo
	NC_006088.5	101792719	101792876	0.457	51	3	0	44	3	-0.457	4.69e-08	strongHypo
	NC_006088.5	101860638	101860668	0.316	103	4	0	123	4	-0.316	5.44e-13	strongHypo
	NC_006088.5	102507729	102507889	0.328	42	3	0	54	3	-0.328	2.21e-06	strongHypo
	NC_006088.5	102730440	102730449	0.322	70	3	0	79	3	-0.322	1.08e-09	strongHypo
	NC_006088.5	102779936	102779987	0.368	85	4	0.105	97	4	-0.262	0.000725	strongHypo
	NC_006088.5	102842726	102842787	0.0667	84	3	0.412	122	3	0.345	5e-08	strongHyper
	NC_006088.5	104683770	104683956	0.609	77	5	0.953	72	5	0.345	5.94e-07	strongHyper
	NC_006088.5	104835982	104836206	0.663	145	6	0.378	157	6	-0.285	6.88e-06	strongHypo
	NC_006088.5	104870356	104870535	0.179	82	4	0.581	97	4	0.402	2.77e-08	strongHyper
	NC_006088.5	105338218	105338451	0.442	85	6	0.163	125	6	-0.278	3.11e-05	strongHypo
	NC_006088.5	105472098	105472313	0.837	231	10	0.604	313	10	-0.233	3.88e-08	strongHypo
	NC_006088.5	105620226	105620403	0.671	156	8	0.444	179	8	-0.227	1.1e-05	strongHypo
	NC_006088.5	105814701	105814812	0.804	91	4	0.492	96	4	-0.312	5.32e-06	strongHypo
	NC_006088.5	105898374	105898431	0.809	80	5	0.446	79	5	-0.363	2.1e-06	strongHypo
	NC_006088.5	105981630	105981643	0.868	48	4	0.477	58	4	-0.392	1.66e-05	strongHypo
	NC_006088.5	106036235	106036366	0.416	52	3	0.889	84	3	0.473	2.78e-07	strongHyper
	NC_006088.5	106151396	106151537	0.55	69	4	0.167	78	4	-0.383	2.03e-05	strongHypo
	NC_006088.5	106151954	106152030	0.758	70	4	0.356	66	4	-0.401	3.9e-07	strongHypo
	NC_006088.5	106180494	106180672	0.0595	69	3	0.368	106	3	0.308	3.64e-07	strongHyper
	NC_006088.5	106356053	106356223	0.979	109	4	0.709	121	4	-0.27	1.44e-09	strongHypo
	NC_006088.5	106372178	106372199	0.213	41	3	0.83	60	3	0.617	2.62e-09	strongHyper
	NC_006088.5	106466023	106466032	0.714	44	3	0.277	53	3	-0.437	4.21e-05	strongHypo
	NC_006088.5	106737946	106738290	0.701	334	12	0.5	324	12	-0.201	4.19e-09	strongHypo
	NC_006088.5	106767824	106767991	0.655	74	3	0.378	97	3	-0.277	0.000191	strongHypo
	NC_006088.5	106770428	106770465	0.518	58	4	0	80	4	-0.518	5.55e-14	strongHypo
	NC_006088.5	106847151	106847207	0.36	40	3	0.796	63	3	0.437	6.51e-05	strongHyper
	NC_006088.5	106854593	106854707	0.702	75	4	0.431	96	4	-0.27	0.000102	strongHypo
	NC_006088.5	106861088	106861416	0.672	169	6	0.327	149	6	-0.345	4.42e-11	strongHypo
	NC_006088.5	106866746	106867147	0.245	103	7	0.583	138	7	0.338	3.74e-07	strongHyper
	NC_006088.5	107103783	107104219	0.52	71	5	0.888	91	5	0.368	4.34e-06	strongHyper
	NC_006088.5	107284475	107284672	0.973	54	3	0.638	66	3	-0.335	2.27e-05	strongHypo
	NC_006088.5	107332043	107332251	0.661	175	9	0.865	208	9	0.204	9.11e-06	strongHyper
	NC_006088.5	107398877	107398988	0.764	55	3	0.171	42	3	-0.593	3.89e-09	strongHypo
	NC_006088.5	107443150	107443360	0.336	49	4	0.926	52	4	0.589	1.07e-09	strongHyper
	NC_006088.5	107466186	107466325	0.962	67	3	0.453	62	3	-0.509	1.49e-10	strongHypo
	NC_006088.5	107750520	107750554	0.425	77	4	0.913	79	4	0.488	1.57e-10	strongHyper
	NC_006088.5	107977840	107977877	0.289	63	4	0.655	92	4	0.367	4.24e-06	strongHyper
	NC_006088.5	107978424	107978492	0.0607	35	3	0.595	42	3	0.535	5.84e-07	strongHyper
	NC_006088.5	108373156	108373328	0.691	74	5	0.426	84	5	-0.265	0.000248	strongHypo
	NC_006088.5	108383007	108383215	0.619	68	4	0.991	93	4	0.371	3.58e-10	strongHyper
	NC_006088.5	108437790	108437979	0.242	48	3	0.677	39	3	0.434	0.000552	strongHyper
	NC_006088.5	108491662	108491977	0.427	105	8	0.679	112	8	0.252	1.65e-06	strongHyper
	NC_006088.5	108659851	108660048	0.87	90	4	0.573	84	4	-0.297	7.12e-07	strongHypo
	NC_006088.5	108810576	108810879	0.49	80	4	0.0663	71	4	-0.424	3.42e-09	strongHypo
	NC_006088.5	109475189	109475361	0	40	3	0.381	47	3	0.381	4.6e-06	strongHyper
	NC_006088.5	109972466	109972602	0.48	108	8	0.747	95	8	0.267	0.000178	strongHyper
	NC_006088.5	111042540	111042696	0.255	117	6	0.00642	130	6	-0.249	1.54e-10	strongHypo
	NC_006088.5	111309645	111309655	0.564	87	4	0.118	75	4	-0.446	1.43e-09	strongHypo
	NC_006088.5	111544041	111544052	0.723	37	3	0.192	36	3	-0.531	1.7e-05	strongHypo
	NC_006088.5	111804729	111804924	0.544	101	6	0.176	129	6	-0.368	1.75e-11	strongHypo
	NC_006088.5	111816977	111817211	0.366	67	3	0.867	60	3	0.501	5.72e-08	strongHyper
	NC_006088.5	112186556	112186757	0.831	83	4	0.483	104	4	-0.348	1.14e-06	strongHypo
	NC_006088.5	112208159	112208457	0.766	122	8	0.555	145	8	-0.211	0.000654	strongHypo
	NC_006088.5	112307185	112307253	0.823	78	4	0.361	109	4	-0.462	1.13e-09	strongHypo
	NC_006088.5	113047268	113047310	0	74	4	0.335	123	4	0.335	9.38e-10	strongHyper
	NC_006088.5	113087528	113087997	0.741	169	8	0.502	195	8	-0.24	8.95e-06	strongHypo
	NC_006088.5	113131365	113131438	0.426	52	3	0.84	71	3	0.414	1.87e-06	strongHyper
	NC_006088.5	113149864	113150156	0.43	112	8	0.654	162	8	0.225	0.00031	strongHyper
	NC_006088.5	113173614	113173628	0.359	65	4	0.638	97	4	0.279	0.000686	strongHyper
	NC_006088.5	113187025	113187325	0.294	134	6	0.5	169	6	0.206	0.000282	strongHyper
	NC_006088.5	113253257	113253399	0.684	100	5	0.929	133	5	0.245	6.16e-07	strongHyper
	NC_006088.5	113263251	113263319	0.409	46	3	0.088	69	3	-0.321	5.34e-05	strongHypo
	NC_006088.5	113396509	113396525	0.9	51	3	0.505	52	3	-0.395	1.74e-06	strongHypo
	NC_006088.5	113398052	113398060	0.231	42	3	0.712	35	3	0.481	6.18e-05	strongHyper
	NC_006088.5	113421490	113421928	0.714	267	12	0.379	195	12	-0.335	2.33e-12	strongHypo
	NC_006088.5	113426304	113426579	0.679	167	5	0.936	224	5	0.257	2.58e-09	strongHyper
	NC_006088.5	113432946	113433171	0.486	94	8	0.752	128	8	0.266	0.000109	strongHyper
	NC_006088.5	113695751	113695892	0.118	159	14	0.514	158	14	0.396	1.73e-14	strongHyper
	NC_006088.5	114235274	114235350	0.431	44	3	0.773	70	3	0.343	0.000306	strongHyper
	NC_006088.5	114466028	114466340	0.511	99	7	0.729	118	7	0.218	0.00667	strongHyper
	NC_006088.5	114478228	114478452	0.515	152	8	0.794	207	8	0.279	8.66e-09	strongHyper
	NC_006088.5	115248225	115248348	0.582	98	6	0.807	118	6	0.225	0.00087	strongHyper
	NC_006088.5	115255069	115255083	0.824	68	4	0.467	158	4	-0.358	3.99e-07	strongHypo
	NC_006088.5	116025579	116025753	0.872	102	5	0.588	87	5	-0.284	1.05e-05	strongHypo
	NC_006088.5	116386203	116386226	0.805	127	4	0.508	153	4	-0.297	1.46e-06	strongHypo
	NC_006088.5	116585133	116585277	0	68	4	0.283	124	4	0.283	1.19e-07	strongHyper
	NC_006088.5	116916531	116916823	0.0256	57	3	0.367	68	3	0.342	7.76e-07	strongHyper
	NC_006088.5	116946006	116946166	0.817	116	6	0.556	127	6	-0.26	1.59e-05	strongHypo
	NC_006088.5	117322387	117322391	0.874	64	3	0.493	72	3	-0.381	1.34e-06	strongHypo
	NC_006088.5	117415846	117416027	0.499	291	5	0.146	62	5	-0.353	3.72e-05	strongHypo
	NC_006088.5	117421183	117421316	0.506	358	5	0.151	145	5	-0.356	1.03e-09	strongHypo
	NC_006088.5	118097831	118097863	0.381	105	4	0.625	136	4	0.244	0.000693	strongHyper
	NC_006088.5	118909133	118909282	0.514	121	9	0.278	148	9	-0.236	0.000152	strongHypo
	NC_006088.5	119626056	119626250	0.287	99	7	0.0712	178	7	-0.216	3.43e-06	strongHypo
	NC_006088.5	119723161	119723612	0.541	98	4	0.813	146	4	0.272	1.31e-05	strongHyper
	NC_006088.5	119804723	119804783	0.514	127	7	0.149	208	7	-0.365	8.64e-13	strongHypo
	NC_006088.5	119877823	119877947	0.527	204	10	0.775	158	10	0.248	1.74e-06	strongHyper
	NC_006088.5	120424066	120424252	0.887	70	4	0.528	68	4	-0.358	1.89e-07	strongHypo
	NC_006088.5	120586860	120587122	0.335	76	6	0.74	74	6	0.405	8.25e-07	strongHyper
	NC_006088.5	120588132	120588214	0.88	81	5	0.512	90	5	-0.367	6.41e-07	strongHypo
	NC_006088.5	121219977	121220084	0.663	93	5	0.448	108	5	-0.215	0.00181	strongHypo
	NC_006088.5	121235923	121236056	0.362	66	5	0.0336	96	5	-0.328	6.33e-08	strongHypo
	NC_006088.5	121586115	121586331	0.064	88	4	0.46	114	4	0.396	9.12e-10	strongHyper
	NC_006088.5	122023904	122024216	0.847	72	6	0.641	74	6	-0.205	0.00866	strongHypo
	NC_006088.5	122076015	122076410	0.383	154	8	0.149	154	8	-0.234	0.000365	strongHypo
	NC_006088.5	122488324	122488762	0.818	39	3	0.267	40	3	-0.551	1.29e-06	strongHypo
	NC_006088.5	122681865	122681901	0.79	56	4	0.41	66	4	-0.381	1.46e-06	strongHypo
	NC_006088.5	122875244	122875296	0.818	44	3	0.325	55	3	-0.494	9.49e-07	strongHypo
	NC_006088.5	123702090	123702404	0.613	177	7	0.318	308	7	-0.295	2.51e-10	strongHypo
	NC_006088.5	123704404	123704471	0.519	70	4	0.298	129	4	-0.221	0.00105	strongHypo
	NC_006088.5	123979885	123980059	0.667	61	4	0.192	74	4	-0.475	1.2e-08	strongHypo
	NC_006088.5	123987539	123987571	0.183	63	4	0.5	70	4	0.318	3.22e-05	strongHyper
	NC_006088.5	124184652	124184803	0.63	115	7	0.869	123	7	0.239	3.03e-06	strongHyper
	NC_006088.5	124331411	124331524	0.709	57	4	0.257	84	4	-0.453	2.65e-07	strongHypo
	NC_006088.5	124359814	124360003	0.64	177	8	0.365	202	8	-0.275	2.31e-08	strongHypo
	NC_006088.5	124446009	124446191	0.849	88	5	0.596	104	5	-0.253	0.000463	strongHypo
	NC_006088.5	124546392	124546562	0.382	237	14	0.587	261	14	0.205	2.97e-06	strongHyper
	NC_006088.5	124659947	124660001	0.787	62	3	0.343	41	3	-0.445	9.27e-06	strongHypo
	NC_006088.5	124743414	124743624	0.226	104	6	0.476	131	6	0.25	0.000287	strongHyper
	NC_006088.5	124769240	124769521	0.399	98	6	0.675	87	6	0.276	0.000118	strongHyper
	NC_006088.5	124820409	124820658	0.294	210	7	0.604	268	7	0.31	2.79e-10	strongHyper
	NC_006088.5	124969601	124969876	0.236	85	5	0.525	116	5	0.289	7.26e-05	strongHyper
	NC_006088.5	125102703	125102763	0.865	53	3	0.423	62	3	-0.441	2.54e-06	strongHypo
	NC_006088.5	125140699	125141034	0.773	203	14	0.553	208	14	-0.22	2.22e-05	strongHypo
	NC_006088.5	125921297	125921332	0.743	52	4	0.299	66	4	-0.444	2.45e-06	strongHypo
	NC_006088.5	125975399	125975609	0.349	72	4	0.755	70	4	0.406	5.49e-06	strongHyper
	NC_006088.5	126014548	126014651	0.469	128	7	0.181	110	7	-0.288	1.44e-06	strongHypo
	NC_006088.5	126255964	126256023	0.406	77	4	0.715	134	4	0.309	6.41e-05	strongHyper
	NC_006088.5	126348628	126348733	0.0258	81	5	0.314	78	5	0.288	6.36e-07	strongHyper
	NC_006088.5	126654888	126655181	0.885	126	9	0.677	172	9	-0.208	0.000207	strongHypo
	NC_006088.5	126741489	126741557	0.829	66	5	0.444	95	5	-0.385	3.76e-07	strongHypo
	NC_006088.5	126842119	126842221	0.806	44	3	0.326	62	3	-0.48	1.19e-05	strongHypo
	NC_006088.5	127023841	127023969	0.71	102	6	0.431	103	6	-0.278	0.000236	strongHypo
	NC_006088.5	127335687	127335823	0.901	73	3	0.505	68	3	-0.396	1.01e-07	strongHypo
	NC_006088.5	127735463	127735468	0.773	85	4	0.457	74	4	-0.316	6.58e-05	strongHypo
	NC_006088.5	127909100	127909241	0.641	106	4	0.418	146	4	-0.223	7.06e-05	strongHypo
	NC_006088.5	129325887	129325932	0.37	78	4	0.0221	93	4	-0.348	3.09e-09	strongHypo
	NC_006088.5	129350145	129350193	0.342	127	5	0.135	185	5	-0.207	2.51e-05	strongHypo
	NC_006088.5	130022485	130022764	0.677	58	4	0.351	105	4	-0.326	0.000307	strongHypo
	NC_006088.5	130575338	130575873	0.72	185	9	0.467	289	9	-0.253	1.92e-05	strongHypo
	NC_006088.5	130872010	130872039	0.391	63	4	0	69	4	-0.391	1.15e-09	strongHypo
	NC_006088.5	131551836	131551871	0.844	47	4	0.479	63	4	-0.365	1.18e-05	strongHypo
	NC_006088.5	131577682	131577770	0.833	61	3	0.383	48	3	-0.45	7.47e-06	strongHypo
	NC_006088.5	131964713	131964796	0.549	75	5	0.812	79	5	0.264	0.00283	strongHyper
	NC_006088.5	132154493	132154513	0	74	3	0.311	74	3	0.311	7.61e-08	strongHyper
	NC_006088.5	132301556	132301739	0.412	41	3	0.715	91	3	0.303	0.000191	strongHyper
	NC_006088.5	133059273	133059573	0.0783	51	3	0.535	75	3	0.457	1.15e-07	strongHyper
	NC_006088.5	133333871	133334043	0.433	140	6	0.114	162	6	-0.318	5.53e-11	strongHypo
	NC_006088.5	133341984	133342150	0.502	69	3	0.776	94	3	0.274	0.000127	strongHyper
	NC_006088.5	133403048	133403076	0.481	101	6	0.17	136	6	-0.31	7.23e-07	strongHypo
	NC_006088.5	133420345	133420432	0.586	109	6	0.326	169	6	-0.26	0.00121	strongHypo
	NC_006088.5	133421151	133421162	0.834	77	4	0.425	59	4	-0.409	5.53e-06	strongHypo
	NC_006088.5	133521606	133521634	0.439	50	4	0.907	75	4	0.468	2.6e-08	strongHyper
	NC_006088.5	133572089	133572511	0.319	88	6	0.609	100	6	0.29	0.00214	strongHyper
	NC_006088.5	133590657	133590720	0.551	77	5	0.794	127	5	0.243	0.000818	strongHyper
	NC_006088.5	135026277	135026347	0.551	81	5	0.254	86	5	-0.296	4.39e-05	strongHypo
	NC_006088.5	135360578	135360594	0.876	64	3	0.53	91	3	-0.345	4.57e-06	strongHypo
	NC_006088.5	135530367	135530803	0.901	49	4	0.47	85	4	-0.43	7.8e-07	strongHypo
	NC_006088.5	135880756	135880761	0.722	102	4	0.494	151	4	-0.228	0.000138	strongHypo
	NC_006088.5	135906219	135906504	0.702	110	7	0.359	111	7	-0.343	2.48e-07	strongHypo
	NC_006088.5	136010612	136010702	0.324	102	6	0.547	162	6	0.223	0.000358	strongHyper
	NC_006088.5	136477779	136477935	0.505	123	8	0.104	148	8	-0.401	1.22e-11	strongHypo
	NC_006088.5	136596314	136596475	0.312	155	5	0.062	127	5	-0.25	3.74e-06	strongHypo
	NC_006088.5	136599460	136599513	0	48	3	0.524	54	3	0.524	3.25e-10	strongHyper
	NC_006088.5	136732515	136732723	0.823	140	5	0.382	154	5	-0.441	1.35e-11	strongHypo
	NC_006088.5	136764526	136764765	0.554	53	3	0.265	75	3	-0.29	0.00412	strongHypo
	NC_006088.5	136992329	136992517	0.853	56	3	0.449	61	3	-0.404	1.41e-05	strongHypo
	NC_006088.5	137034255	137034822	0.532	251	16	0.266	235	16	-0.265	6.27e-09	strongHypo
	NC_006088.5	137054397	137054464	0.611	35	3	0.15	43	3	-0.461	1.15e-05	strongHypo
	NC_006088.5	137133705	137133725	0.582	112	6	0.365	113	6	-0.216	0.0021	strongHypo
	NC_006088.5	137346675	137346692	0.804	91	4	0.45	106	4	-0.355	4.33e-06	strongHypo
	NC_006088.5	137595183	137595210	0.733	93	4	0.296	78	4	-0.437	2.6e-08	strongHypo
	NC_006088.5	137738965	137738993	0.921	38	3	0.436	60	3	-0.485	5.38e-07	strongHypo
	NC_006088.5	137877166	137877195	0.56	41	3	0.0809	62	3	-0.479	1.33e-07	strongHypo
	NC_006088.5	137892265	137892422	0.619	63	4	0.354	74	4	-0.266	0.00116	strongHypo
	NC_006088.5	138319372	138319436	0.869	74	3	0.531	83	3	-0.338	2.3e-05	strongHypo
	NC_006088.5	138672281	138672338	0.635	79	3	0.26	90	3	-0.376	2.17e-06	strongHypo
	NC_006088.5	139110389	139110408	0.981	101	4	0.426	114	4	-0.556	9.68e-21	strongHypo
	NC_006088.5	139132942	139133030	0.535	47	4	0.0522	56	4	-0.483	6e-08	strongHypo
	NC_006088.5	139141575	139141665	0.905	99	4	0.445	100	4	-0.46	5.71e-13	strongHypo
	NC_006088.5	139144030	139144086	0.582	64	3	0.95	79	3	0.368	3.93e-07	strongHyper
	NC_006088.5	139160776	139161036	0.506	105	6	0.125	138	6	-0.382	2.34e-10	strongHypo
	NC_006088.5	139225818	139225910	0.192	60	3	0.531	71	3	0.339	0.000364	strongHyper
	NC_006088.5	139306179	139306254	0.0863	50	3	0.538	80	3	0.452	1.69e-07	strongHyper
	NC_006088.5	139382294	139382380	0.805	43	3	0.25	32	3	-0.555	1.31e-06	strongHypo
	NC_006088.5	139626467	139626484	0.779	31	3	0.325	47	3	-0.454	0.000166	strongHypo
	NC_006088.5	139712128	139712136	0.686	93	4	0.23	127	4	-0.457	1.29e-10	strongHypo
	NC_006088.5	140038554	140038558	0.958	36	3	0.452	42	3	-0.506	1.99e-06	strongHypo
	NC_006088.5	140114248	140114323	0.605	48	4	0.0416	44	4	-0.563	6.28e-09	strongHypo
	NC_006088.5	140226379	140226417	0.679	47	3	0.256	41	3	-0.423	1.96e-05	strongHypo
	NC_006088.5	140345438	140345658	0.773	57	3	0.191	66	3	-0.582	6.41e-12	strongHypo
	NC_006088.5	141035845	141036053	0.74	61	5	0.349	68	5	-0.39	0.000741	strongHypo
	NC_006088.5	141325266	141325283	0.154	44	3	0.557	73	3	0.403	0.000138	strongHyper
	NC_006088.5	141466424	141466498	0.82	79	4	0.519	103	4	-0.301	6.56e-06	strongHypo
	NC_006088.5	141696626	141696732	0.79	72	3	0.483	114	3	-0.307	1.49e-05	strongHypo
	NC_006088.5	141966492	141966703	0.401	155	5	0.642	185	5	0.241	5.01e-05	strongHyper
	NC_006088.5	141969355	141969826	0.279	96	6	0.522	124	6	0.243	0.000286	strongHyper
	NC_006088.5	142180935	142181008	0.0534	91	4	0.489	135	4	0.436	2.12e-12	strongHyper
	NC_006088.5	143216258	143216335	0.648	127	4	0.316	158	4	-0.332	1.04e-07	strongHypo
	NC_006088.5	144189382	144189517	0.773	101	5	0.447	123	5	-0.326	7.62e-07	strongHypo
	NC_006088.5	144207537	144207732	0.576	141	11	0.272	196	11	-0.304	4.83e-08	strongHypo
	NC_006088.5	144341541	144341612	0.289	38	3	0.819	40	3	0.53	9.89e-06	strongHyper
	NC_006088.5	144552963	144552971	0.665	87	4	0.279	112	4	-0.386	3.37e-07	strongHypo
	NC_006088.5	144972145	144972425	0.667	70	3	0.215	73	3	-0.453	1.12e-07	strongHypo
	NC_006088.5	145209116	145209203	0.358	79	5	0.617	100	5	0.258	0.000287	strongHyper
	NC_006088.5	145467481	145467626	0.653	49	4	0.233	87	4	-0.421	2.52e-05	strongHypo
	NC_006088.5	145471841	145471931	0.87	106	5	0.592	123	5	-0.277	1.4e-06	strongHypo
	NC_006088.5	145588308	145588344	0	64	3	0.36	97	3	0.36	1.31e-09	strongHyper
	NC_006088.5	145620032	145620184	0.475	136	8	0.677	132	8	0.202	0.00115	strongHyper
	NC_006088.5	145636673	145636701	0.684	64	5	0.0958	68	5	-0.589	1.12e-12	strongHypo
	NC_006088.5	145638601	145638832	0.704	90	5	0.357	103	5	-0.346	6.31e-06	strongHypo
	NC_006088.5	145940138	145940185	0.719	174	6	0.477	193	6	-0.242	1.45e-05	strongHypo
	NC_006088.5	145949784	145949907	0.913	86	4	0.647	111	4	-0.266	6.55e-06	strongHypo
	NC_006088.5	146004834	146005007	0.867	105	6	0.445	176	6	-0.422	2.43e-13	strongHypo
	NC_006088.5	146107116	146107171	0.916	98	5	0.665	113	5	-0.251	9.51e-06	strongHypo
	NC_006088.5	146125618	146125687	0.797	69	4	0.383	79	4	-0.414	5.58e-06	strongHypo
	NC_006088.5	146142237	146142517	0.717	99	5	0.486	152	5	-0.231	0.000666	strongHypo
	NC_006088.5	146178186	146178247	0.164	49	4	0.616	75	4	0.452	8.84e-07	strongHyper
	NC_006088.5	146224255	146224331	0.792	60	4	0.397	61	4	-0.395	1.26e-05	strongHypo
	NC_006088.5	146316152	146316222	0.858	79	5	0.624	99	5	-0.233	0.000298	strongHypo
	NC_006088.5	146376843	146377056	0.599	117	5	0.335	159	5	-0.264	8.3e-06	strongHypo
	NC_006088.5	146452057	146452411	0.52	105	9	0.158	120	9	-0.361	2.31e-08	strongHypo
	NC_006088.5	146555165	146555406	0.615	154	9	0.917	148	9	0.303	8.12e-10	strongHyper
	NC_006088.5	146608162	146608338	0.395	67	6	0.693	100	6	0.298	0.000133	strongHyper
	NC_006088.5	146717052	146717211	0.752	77	6	0.389	98	6	-0.363	3.44e-06	strongHypo
	NC_006088.5	146778264	146778850	0.625	331	16	0.392	351	16	-0.233	1.25e-09	strongHypo
	NC_006088.5	147018155	147018262	0.367	120	3	0.684	142	3	0.318	3.19e-07	strongHyper
	NC_006088.5	147098723	147098771	0.146	82	4	0.762	89	4	0.616	2.35e-15	strongHyper
	NC_006088.5	147167348	147167919	0.609	133	8	0.408	195	8	-0.201	0.000127	strongHypo
	NC_006088.5	147179454	147179460	0.144	73	4	0.579	61	4	0.435	1.39e-06	strongHyper
	NC_006088.5	147236555	147236568	0.935	45	3	0.563	48	3	-0.372	3.81e-05	strongHypo
	NC_006088.5	147337560	147337603	0.328	68	4	0.816	136	4	0.488	8.32e-12	strongHyper
	NC_006088.5	147338107	147338275	0.58	87	5	0.842	166	5	0.262	5.92e-06	strongHyper
	NC_006088.5	147409822	147410021	0.714	37	3	0.195	53	3	-0.518	1.15e-08	strongHypo
	NC_006088.5	147427427	147427627	0.904	90	5	0.577	96	5	-0.326	1.68e-05	strongHypo
	NC_006088.5	147459707	147459933	0.717	80	5	0.453	90	5	-0.264	0.00192	strongHypo
	NC_006088.5	147564012	147564156	0.503	78	5	0.238	84	5	-0.265	0.0091	strongHypo
	NC_006088.5	147607803	147608018	0.227	87	5	0.51	74	5	0.283	0.000929	strongHyper
	NC_006088.5	147725148	147725365	0.599	156	10	0.379	206	10	-0.221	0.000192	strongHypo
	NC_006088.5	148217581	148217589	0.868	63	3	0.417	100	3	-0.451	1.45e-08	strongHypo
	NC_006088.5	148389847	148389857	0.926	119	4	0.669	185	4	-0.257	1.27e-07	strongHypo
	NC_006088.5	148958463	148958502	0.282	63	3	0.656	62	3	0.375	7.26e-05	strongHyper
	NC_006088.5	148965019	148965229	0.353	110	5	0.584	139	5	0.231	0.000836	strongHyper
	NC_006088.5	151905129	151905182	0.839	44	3	0.375	56	3	-0.464	1.29e-05	strongHypo
	NC_006088.5	152381259	152381279	0.298	190	6	0.676	215	6	0.378	2.26e-13	strongHyper
	NC_006088.5	152895643	152896009	0.323	219	11	0.684	325	11	0.361	1.76e-17	strongHyper
	NC_006088.5	153076725	153076746	0.295	97	4	0.765	110	4	0.47	2.24e-11	strongHyper
	NC_006088.5	153086128	153086257	0.158	63	4	0.568	93	4	0.409	9.95e-06	strongHyper
	NC_006088.5	153283117	153283308	0.407	102	4	0.64	168	4	0.233	0.00151	strongHyper
	NC_006088.5	153307142	153307308	0.772	283	7	0.566	266	7	-0.206	8.81e-09	strongHypo
	NC_006088.5	154030682	154030822	0.819	56	3	0.433	69	3	-0.387	8.17e-05	strongHypo
	NC_006088.5	154356263	154356271	0.503	63	3	0.225	105	3	-0.278	0.00028	strongHypo
	NC_006088.5	154396424	154396581	0.418	50	3	0.0863	67	3	-0.331	4.02e-05	strongHypo
	NC_006088.5	154674199	154674313	0.576	126	6	0.375	179	6	-0.201	0.000438	strongHypo
	NC_006088.5	154766461	154766670	0.609	57	4	0.289	60	4	-0.32	8.85e-05	strongHypo
	NC_006088.5	155107798	155107980	0.0672	159	8	0.34	142	8	0.273	2.7e-10	strongHyper
	NC_006088.5	155680744	155680866	0.553	93	4	0	76	4	-0.553	1.02e-17	strongHypo
	NC_006088.5	155942390	155942653	0.865	71	5	0.522	162	5	-0.343	6.21e-07	strongHypo
	NC_006088.5	156054676	156054684	0.817	58	3	0.366	81	3	-0.451	3.04e-07	strongHypo
	NC_006088.5	156075448	156075493	0.313	35	3	0.853	34	3	0.541	7.19e-06	strongHyper
	NC_006088.5	156142352	156142615	0.487	66	3	0.853	63	3	0.365	6.04e-05	strongHyper
	NC_006088.5	156186076	156186275	0.1	133	4	0.352	123	4	0.252	1.72e-06	strongHyper
	NC_006088.5	156205813	156205939	0.265	135	5	0.481	140	5	0.215	6.4e-05	strongHyper
	NC_006088.5	156287827	156288092	0.432	109	5	0.854	165	5	0.421	8.01e-13	strongHyper
	NC_006088.5	156352278	156352379	0.851	123	6	0.446	136	6	-0.405	5.42e-11	strongHypo
	NC_006088.5	156362084	156362156	0.675	50	4	0.127	56	4	-0.548	3.18e-09	strongHypo
	NC_006088.5	156378500	156378629	0.885	167	8	0.623	258	8	-0.262	5.48e-10	strongHypo
	NC_006088.5	156439536	156439825	0.959	94	5	0.62	145	5	-0.338	4.23e-09	strongHypo
	NC_006088.5	156527784	156527939	0.869	94	5	0.202	146	5	-0.667	3.72e-26	strongHypo
	NC_006088.5	156682101	156682266	0.701	98	6	0.46	149	6	-0.242	0.000404	strongHypo
	NC_006088.5	156735039	156735088	0.575	50	3	0.167	46	3	-0.408	4.23e-05	strongHypo
	NC_006088.5	156782629	156782857	0.513	124	6	0.784	127	6	0.271	1.25e-05	strongHyper
	NC_006088.5	156832813	156832824	0.188	64	4	0.63	91	4	0.442	9.88e-08	strongHyper
	NC_006088.5	156836217	156836406	0.298	113	6	0.518	138	6	0.22	4.54e-05	strongHyper
	NC_006088.5	156875880	156876088	0.787	71	5	0.322	78	5	-0.465	2.29e-07	strongHypo
	NC_006088.5	156937464	156937513	0.475	186	10	0.829	215	10	0.354	5.91e-14	strongHyper
	NC_006088.5	157032412	157032642	0.412	85	4	0.718	75	4	0.306	0.000236	strongHyper
	NC_006088.5	157131799	157131809	0.159	142	4	0.774	119	4	0.616	8.34e-25	strongHyper
	NC_006088.5	157195475	157195654	0.204	111	4	0.492	112	4	0.288	5.53e-05	strongHyper
	NC_006088.5	157234845	157234891	0.601	65	3	0.292	75	3	-0.309	0.000632	strongHypo
	NC_006088.5	157335513	157335617	0.857	57	3	0.543	48	3	-0.314	0.000271	strongHypo
	NC_006088.5	157353846	157354025	0.612	48	3	0.106	42	3	-0.506	2.63e-06	strongHypo
	NC_006088.5	157479886	157479911	0.676	73	4	0.383	82	4	-0.293	0.000361	strongHypo
	NC_006088.5	157498116	157498167	0.318	66	3	0.645	145	3	0.327	9.51e-05	strongHyper
	NC_006088.5	157513744	157513902	0.567	118	6	0.793	190	6	0.226	0.000972	strongHyper
	NC_006088.5	157538165	157538180	0.853	34	3	0.264	66	3	-0.59	1.15e-08	strongHypo
	NC_006088.5	157545091	157545193	0.798	162	6	0.339	279	6	-0.459	1.96e-20	strongHypo
	NC_006088.5	157554787	157555169	0.83	213	10	0.465	218	10	-0.365	1.46e-16	strongHypo
	NC_006088.5	157569921	157570316	0.651	249	12	0.401	282	12	-0.25	2.71e-07	strongHypo
	NC_006088.5	157572518	157572767	0.843	132	7	0.626	133	7	-0.218	0.000478	strongHypo
	NC_006088.5	157634081	157634246	0.492	96	4	0.842	120	4	0.349	3.53e-08	strongHyper
	NC_006088.5	157660863	157660910	0.454	42	3	0	46	3	-0.454	5.01e-08	strongHypo
	NC_006088.5	157708128	157708163	0.605	43	4	0.13	59	4	-0.475	1.34e-06	strongHypo
	NC_006088.5	157721809	157722009	0.512	135	6	0.784	135	6	0.272	2.91e-07	strongHyper
	NC_006088.5	157768361	157768369	0.949	35	3	0.427	40	3	-0.522	1.34e-06	strongHypo
	NC_006088.5	157793920	157793955	0.806	95	5	0.452	126	5	-0.353	9.74e-08	strongHypo
	NC_006088.5	157921479	157921501	0.742	165	5	0.42	155	5	-0.322	6.07e-09	strongHypo
	NC_006088.5	158111319	158111662	0.381	147	8	0.682	212	8	0.3	7.89e-09	strongHyper
	NC_006088.5	158187208	158187259	0.617	67	3	0.26	74	3	-0.357	2.27e-05	strongHypo
	NC_006088.5	158195215	158195270	0.669	66	3	0.233	93	3	-0.435	2.2e-08	strongHypo
	NC_006088.5	158225945	158226115	0.152	140	6	0.481	294	6	0.328	4.73e-11	strongHyper
	NC_006088.5	158249439	158249444	0.746	81	4	0.317	127	4	-0.429	5.67e-10	strongHypo
	NC_006088.5	158264964	158265158	0.524	58	3	0.836	73	3	0.312	0.000614	strongHyper
	NC_006088.5	158470253	158470593	0.309	161	7	0.605	214	7	0.296	7.11e-09	strongHyper
	NC_006088.5	158487510	158487687	0.175	180	7	0.59	180	7	0.415	1.91e-11	strongHyper
	NC_006088.5	158569023	158569173	0.641	103	5	0.419	160	5	-0.223	0.00153	strongHypo
	NC_006088.5	158629224	158629270	0.516	73	4	0.772	100	4	0.255	0.00102	strongHyper
	NC_006088.5	158690423	158690624	0.446	110	4	0.689	148	4	0.243	0.00047	strongHyper
	NC_006088.5	159035006	159035274	0.836	50	3	0.384	73	3	-0.452	3.91e-07	strongHypo
	NC_006088.5	159049714	159049948	0.782	70	3	0.312	85	3	-0.47	3.68e-07	strongHypo
	NC_006088.5	159411774	159411881	0.504	75	4	0.851	88	4	0.347	2.99e-05	strongHyper
	NC_006088.5	159550363	159550398	0.634	82	4	0.336	116	4	-0.299	8.49e-05	strongHypo
	NC_006088.5	159584077	159584094	0.486	56	4	0.952	57	4	0.466	1.7e-08	strongHyper
	NC_006088.5	159585748	159585938	0.492	145	6	0.779	168	6	0.287	1.64e-08	strongHyper
	NC_006088.5	159644996	159645115	0.149	68	3	0.625	62	3	0.476	3.2e-08	strongHyper
	NC_006088.5	160049464	160049546	0.451	133	5	0.709	242	5	0.259	9.94e-07	strongHyper
	NC_006088.5	160401925	160402377	0.717	123	7	0.259	217	7	-0.458	4.08e-17	strongHypo
	NC_006088.5	160684665	160684866	0.877	83	6	0.481	79	6	-0.396	1.19e-07	strongHypo
	NC_006088.5	160736061	160736097	0.531	92	4	0.748	146	4	0.218	0.0116	strongHyper
	NC_006088.5	161237532	161237649	0.555	140	4	0.202	177	4	-0.353	2.62e-11	strongHypo
	NC_006088.5	161291710	161291788	0.533	65	4	0.099	108	4	-0.435	5.32e-10	strongHypo
	NC_006088.5	161365989	161365994	0.657	92	4	0.377	122	4	-0.281	0.000325	strongHypo
	NC_006088.5	161485933	161485944	0.929	111	5	0.644	68	5	-0.285	6.32e-08	strongHypo
	NC_006088.5	161634507	161634624	0.667	107	5	0.417	149	5	-0.249	0.00142	strongHypo
	NC_006088.5	161800544	161800566	0.281	104	4	0.597	122	4	0.315	9.08e-06	strongHyper
	NC_006088.5	162013371	162013463	0.762	184	7	0.415	199	7	-0.347	1.14e-11	strongHypo
	NC_006088.5	162578313	162578398	0.853	64	3	0.316	56	3	-0.537	4.06e-10	strongHypo
	NC_006088.5	163077539	163077569	0.66	86	3	0.289	83	3	-0.371	1.39e-06	strongHypo
	NC_006088.5	163084838	163085345	0.699	252	10	0.406	256	10	-0.293	1.54e-11	strongHypo
	NC_006088.5	163319400	163319631	0.518	137	7	0.307	121	7	-0.211	0.0025	strongHypo
	NC_006088.5	163369129	163369149	0.747	60	3	0.15	100	3	-0.597	2.04e-15	strongHypo
	NC_006088.5	163369674	163369678	0.785	57	3	0.225	122	3	-0.561	5.63e-13	strongHypo
	NC_006088.5	163416258	163416299	0.885	65	3	0.432	82	3	-0.453	2.33e-08	strongHypo
	NC_006088.5	163576779	163577034	0.368	102	5	0.8	111	5	0.432	3.89e-12	strongHyper
	NC_006088.5	163579748	163579895	0.715	168	8	0.957	207	8	0.243	5.39e-10	strongHyper
	NC_006088.5	163696523	163696570	0.325	101	4	0.0732	148	4	-0.251	1.96e-07	strongHypo
	NC_006088.5	163714146	163714270	0.511	107	4	0.243	136	4	-0.268	3.8e-05	strongHypo
	NC_006088.5	163771966	163772009	0.33	85	4	0.758	174	4	0.427	7.36e-11	strongHyper
	NC_006088.5	163828610	163828875	0.896	46	3	0.5	85	3	-0.396	7.26e-05	strongHypo
	NC_006088.5	163858516	163858534	0.898	85	4	0.498	96	4	-0.4	8.45e-09	strongHypo
	NC_006088.5	163869783	163869920	0.903	83	4	0.296	122	4	-0.607	5.2e-19	strongHypo
	NC_006088.5	163905076	163905316	0.894	78	4	0.332	113	4	-0.562	5.49e-15	strongHypo
	NC_006088.5	163908768	163909036	0.969	54	4	0.503	86	4	-0.466	2.57e-08	strongHypo
	NC_006088.5	163914615	163914886	0.567	88	6	0.307	168	6	-0.259	0.0022	strongHypo
	NC_006088.5	163948767	163949089	0.613	260	9	0.384	283	9	-0.229	1.51e-07	strongHypo
	NC_006088.5	164441850	164442291	0.761	67	4	0.531	104	4	-0.229	0.00478	strongHypo
	NC_006088.5	165658362	165658394	0.794	93	4	0.539	99	4	-0.255	0.000245	strongHypo
	NC_006088.5	166253036	166253066	0.875	55	3	0.472	71	3	-0.404	5.21e-07	strongHypo
	NC_006088.5	166290946	166290959	0.124	75	3	0.386	160	3	0.261	6.56e-05	strongHyper
	NC_006088.5	166433978	166433983	0.584	90	4	0.216	115	4	-0.367	6.18e-08	strongHypo
	NC_006088.5	166671779	166671783	0.513	115	3	0.254	137	3	-0.259	2.84e-05	strongHypo
	NC_006088.5	166849371	166849535	0.676	74	5	0.211	60	5	-0.465	1.18e-07	strongHypo
	NC_006088.5	166887764	166888209	0.791	114	8	0.405	120	8	-0.387	3.07e-10	strongHypo
	NC_006088.5	167130610	167130775	0.221	56	4	0.0119	80	4	-0.209	9.62e-05	strongHypo
	NC_006088.5	167138402	167138618	0.305	226	11	0.529	225	11	0.224	3e-08	strongHyper
	NC_006088.5	167235954	167236186	0.44	90	5	0.819	149	5	0.379	1.9e-12	strongHyper
	NC_006088.5	167277647	167277814	0.493	92	6	0.233	101	6	-0.26	0.00101	strongHypo
	NC_006088.5	167366279	167366601	0.71	106	6	0.435	192	6	-0.275	5.47e-07	strongHypo
	NC_006088.5	167375055	167375064	0.297	54	4	0.744	51	4	0.446	2.05e-06	strongHyper
	NC_006088.5	167475773	167476100	0.9	77	4	0.629	73	4	-0.272	3.53e-06	strongHypo
	NC_006088.5	167563721	167563800	0.461	146	6	0.793	193	6	0.332	5.39e-10	strongHyper
	NC_006088.5	167572819	167573051	0.791	70	4	0.409	67	4	-0.382	3.97e-06	strongHypo
	NC_006088.5	167587162	167587285	0.122	60	4	0.794	105	4	0.672	7.75e-18	strongHyper
	NC_006088.5	167608641	167608775	0.541	138	7	0.833	170	7	0.293	7.92e-07	strongHyper
	NC_006088.5	167624163	167624403	0.852	53	4	0.107	63	4	-0.745	9.67e-16	strongHypo
	NC_006088.5	167639803	167640054	0.626	86	6	0.324	115	6	-0.303	0.000106	strongHypo
	NC_006088.5	167647584	167647607	0.84	58	3	0.396	86	3	-0.444	8.88e-07	strongHypo
	NC_006088.5	167744576	167744799	0.899	112	5	0.666	90	5	-0.233	0.000104	strongHypo
	NC_006088.5	167772447	167772465	0.323	34	3	0.856	36	3	0.533	6.36e-06	strongHyper
	NC_006088.5	167853366	167853541	0.732	110	7	0.426	109	7	-0.306	1.14e-05	strongHypo
	NC_006088.5	168000244	168000441	0.44	49	3	0.823	59	3	0.384	1.71e-05	strongHyper
	NC_006088.5	168038985	168039200	0.0999	95	5	0.561	120	5	0.461	3.79e-13	strongHyper
	NC_006088.5	168176042	168176086	0	43	3	0.433	49	3	0.433	1.4e-07	strongHyper
	NC_006088.5	168266933	168267006	0.0132	60	4	0.531	64	4	0.518	1.17e-11	strongHyper
	NC_006088.5	168502133	168502187	0.27	91	5	0.621	73	5	0.35	6.6e-05	strongHyper
	NC_006088.5	168759846	168759927	0.819	51	4	0.263	59	4	-0.556	1.59e-09	strongHypo
	NC_006088.5	168797426	168797653	0.142	101	5	0.477	113	5	0.335	1.56e-07	strongHyper
	NC_006088.5	168811862	168812393	0.773	173	9	0.479	223	9	-0.295	1.53e-08	strongHypo
	NC_006088.5	168983480	168983825	0.0771	55	3	0.8	45	3	0.723	3.41e-14	strongHyper
	NC_006088.5	169013520	169013604	0.449	127	5	0.856	127	5	0.407	5.91e-12	strongHyper
	NC_006088.5	169027537	169027559	0.584	69	4	0.159	67	4	-0.424	5.22e-07	strongHypo
	NC_006088.5	169048627	169048694	0.141	46	3	0.729	51	3	0.587	4.51e-08	strongHyper
	NC_006088.5	169065359	169065837	0.463	168	11	0.0995	254	11	-0.364	4.72e-17	strongHypo
	NC_006088.5	169134144	169134246	0.513	111	6	0.776	162	6	0.263	5.71e-06	strongHyper
	NC_006088.5	169307698	169307882	0.714	55	4	0.19	88	4	-0.524	8.12e-10	strongHypo
	NC_006088.5	169309728	169309806	0.975	84	4	0.618	82	4	-0.357	1.37e-10	strongHypo
	NC_006088.5	169397848	169398214	0.571	99	8	0.245	115	8	-0.326	3.43e-06	strongHypo
	NC_006088.5	169545891	169545914	0.511	37	3	0.0703	60	3	-0.441	8.17e-07	strongHypo
	NC_006088.5	169549510	169549541	0.0592	51	3	0.953	42	3	0.893	2.86e-20	strongHyper
	NC_006088.5	169550043	169550566	0.641	105	6	0.27	91	6	-0.371	1.64e-07	strongHypo
	NC_006088.5	169559136	169559147	0.21	81	4	0.958	67	4	0.748	1.4e-23	strongHyper
	NC_006088.5	169589724	169589933	0.335	66	5	0.784	122	5	0.449	1.98e-10	strongHyper
	NC_006088.5	169599705	169599980	0.68	100	4	0.214	103	4	-0.466	1.56e-11	strongHypo
	NC_006088.5	169608766	169609024	0.476	351	12	0.741	365	12	0.265	1.23e-12	strongHyper
	NC_006088.5	169613429	169613481	0.939	137	4	0.413	97	4	-0.526	1.18e-19	strongHypo
	NC_006088.5	169621305	169621449	0.417	147	7	0.895	195	7	0.478	1.96e-20	strongHyper
	NC_006088.5	169624739	169624913	0.539	83	5	0.908	96	5	0.37	1.09e-07	strongHyper
	NC_006088.5	169627613	169627837	0.177	98	3	0.759	87	3	0.581	1.22e-16	strongHyper
	NC_006088.5	169637734	169637891	0.99	77	4	0.657	68	4	-0.334	1.78e-07	strongHypo
	NC_006088.5	169650031	169650454	0.478	170	8	0.694	155	8	0.216	0.000602	strongHyper
	NC_006088.5	169659489	169659569	0.565	62	3	0.0655	60	3	-0.499	5.05e-10	strongHypo
	NC_006088.5	169670434	169670532	0.782	127	4	0.492	125	4	-0.29	8.39e-07	strongHypo
	NC_006088.5	169736441	169736480	0.355	69	3	0.064	76	3	-0.291	9.9e-06	strongHypo
	NC_006088.5	169756140	169756356	0.869	82	4	0.483	79	4	-0.386	5.15e-07	strongHypo
	NC_006088.5	169778391	169778472	0.084	50	4	0.613	58	4	0.529	6.75e-09	strongHyper
	NC_006088.5	169815997	169816066	0.0973	47	3	0.92	52	3	0.823	1.07e-17	strongHyper
	NC_006088.5	169828516	169828713	0.0529	68	4	0.665	51	4	0.612	6.74e-13	strongHyper
	NC_006088.5	169830229	169830308	0.679	51	3	0.135	48	3	-0.543	5.49e-08	strongHypo
	NC_006088.5	169903393	169903527	0.839	110	6	0.368	141	6	-0.471	8.24e-13	strongHypo
	NC_006088.5	169910783	169910896	0.122	83	4	0.574	102	4	0.453	4.82e-10	strongHyper
	NC_006088.5	169911209	169911358	0.0313	83	3	0.399	120	3	0.368	3.01e-10	strongHyper
	NC_006088.5	169916052	169916179	0.0964	60	4	0.564	75	4	0.467	9.9e-10	strongHyper
	NC_006088.5	169967105	169967234	0.87	164	8	0.551	128	8	-0.319	3.81e-08	strongHypo
	NC_006088.5	169969983	169970092	0.458	84	4	0.892	68	4	0.434	2.06e-08	strongHyper
	NC_006088.5	170018704	170018718	0.875	92	4	0.381	86	4	-0.494	3.81e-12	strongHypo
	NC_006088.5	170024597	170024665	0.515	109	5	0.82	97	5	0.305	8.35e-06	strongHyper
	NC_006088.5	170044255	170044414	0.379	65	4	0.778	77	4	0.398	3.22e-05	strongHyper
	NC_006088.5	170092129	170092315	0.753	122	6	0.191	115	6	-0.562	4.04e-16	strongHypo
	NC_006088.5	170111770	170111909	0.867	75	5	0.456	89	5	-0.41	8.29e-09	strongHypo
	NC_006088.5	170117684	170117886	0.0732	322	16	0.334	214	16	0.26	2.7e-13	strongHyper
	NC_006088.5	170126528	170126643	0.453	82	5	0.786	69	5	0.333	1.27e-05	strongHyper
	NC_006088.5	170132551	170132601	0.863	64	4	0.197	46	4	-0.666	3.7e-13	strongHypo
	NC_006088.5	170143571	170143863	0.569	131	6	0.253	158	6	-0.316	4.62e-05	strongHypo
	NC_006088.5	170161673	170161801	0.437	58	5	0.706	77	5	0.269	0.000707	strongHyper
	NC_006088.5	170177038	170177111	0.807	83	4	0.103	58	4	-0.704	1.9e-17	strongHypo
	NC_006088.5	170351158	170351212	0.962	90	4	0.292	79	4	-0.669	3.53e-20	strongHypo
	NC_006088.5	170410582	170410786	0.939	67	4	0.609	59	4	-0.331	7.31e-05	strongHypo
	NC_006088.5	170413396	170413543	0.908	47	3	0.348	52	3	-0.56	1.4e-08	strongHypo
	NC_006088.5	170463127	170463358	0.896	46	4	0.445	46	4	-0.451	2.18e-06	strongHypo
	NC_006088.5	170707663	170707908	0.186	38	3	0.728	41	3	0.542	4.53e-06	strongHyper
	NC_006088.5	170711321	170711508	0.628	111	5	0.414	149	5	-0.214	0.000422	strongHypo
	NC_006088.5	170754253	170754350	0.473	64	4	0.891	73	4	0.418	2.25e-07	strongHyper
	NC_006088.5	170771816	170772447	0.849	386	20	0.635	366	20	-0.214	5.9e-13	strongHypo
	NC_006088.5	170773233	170773426	0.417	118	5	0.831	150	5	0.413	5.47e-14	strongHyper
	NC_006088.5	170773967	170774069	0.759	33	3	0.15	39	3	-0.609	2.58e-07	strongHypo
	NC_006088.5	170806441	170806477	0.824	69	4	0.265	52	4	-0.56	1.89e-10	strongHypo
	NC_006088.5	171064329	171064846	0.344	97	5	0.676	73	5	0.332	0.000104	strongHyper
	NC_006088.5	171371764	171371838	0.58	102	4	0.311	123	4	-0.269	9.13e-05	strongHypo
	NC_006088.5	171548767	171548777	0.707	51	3	0.334	78	3	-0.373	6.02e-05	strongHypo
	NC_006088.5	171929282	171929326	0.648	64	5	0.222	75	5	-0.426	5.49e-06	strongHypo
	NC_006088.5	172220105	172220216	0.375	34	3	0.903	51	3	0.528	5.1e-07	strongHyper
	NC_006088.5	172248549	172248746	0.731	82	4	0.317	62	4	-0.414	6.28e-07	strongHypo
	NC_006088.5	172267227	172267327	0.778	92	4	0.323	59	4	-0.455	2.44e-08	strongHypo
	NC_006088.5	172568874	172569136	0.406	50	3	0.0343	86	3	-0.371	3.59e-07	strongHypo
	NC_006088.5	172586192	172586358	0.818	153	8	0.516	188	8	-0.301	1.87e-08	strongHypo
	NC_006088.5	172657801	172657837	0.0896	104	8	0.564	183	8	0.474	1.63e-15	strongHyper
	NC_006088.5	172696863	172696988	0.109	149	8	0.603	243	8	0.494	6.34e-25	strongHyper
	NC_006088.5	172824754	172824836	0.366	65	4	0.729	67	4	0.364	9.34e-06	strongHyper
	NC_006088.5	172869557	172869987	0.532	74	6	0.81	114	6	0.277	7.95e-05	strongHyper
	NC_006088.5	173274331	173274352	0.161	48	3	0.678	49	3	0.518	3.49e-06	strongHyper
	NC_006088.5	173406779	173406786	0.489	57	4	0.0104	89	4	-0.479	4.04e-13	strongHypo
	NC_006088.5	173456392	173456908	0.826	100	6	0.599	140	6	-0.228	0.000406	strongHypo
	NC_006088.5	173712047	173712756	0.822	191	9	0.381	313	9	-0.441	9.16e-21	strongHypo
	NC_006088.5	173848549	173848742	0.442	55	4	0.788	75	4	0.347	0.00407	strongHyper
	NC_006088.5	174105367	174105585	0.392	75	5	0.643	69	5	0.251	0.00252	strongHyper
	NC_006088.5	174171426	174171627	0.534	80	5	0.21	105	5	-0.324	3.35e-05	strongHypo
	NC_006088.5	174270386	174270563	0.129	39	3	0.707	51	3	0.578	1.22e-07	strongHyper
	NC_006088.5	174377451	174377715	0.75	54	4	0.292	49	4	-0.458	4.55e-06	strongHypo
	NC_006088.5	174570331	174570451	0.256	60	3	0.0123	71	3	-0.243	5.15e-05	strongHypo
	NC_006088.5	174666917	174667071	0.393	59	3	0.782	105	3	0.389	2.88e-06	strongHyper
	NC_006088.5	174711356	174711553	0.423	134	9	0.655	150	9	0.232	0.000344	strongHyper
	NC_006088.5	174999155	174999313	0.404	184	8	0.196	272	8	-0.208	1.61e-06	strongHypo
	NC_006088.5	175467077	175467196	0.513	67	4	0.854	86	4	0.342	7.3e-06	strongHyper
	NC_006088.5	175827859	175828091	0.45	56	4	0.115	75	4	-0.335	2.35e-05	strongHypo
	NC_006088.5	175828768	175828917	0.956	117	5	0.428	91	5	-0.527	5.82e-19	strongHypo
	NC_006088.5	175830485	175830726	0.661	41	3	0.144	56	3	-0.517	6.47e-07	strongHypo
	NC_006088.5	175846835	175847082	0.738	107	4	0.147	90	4	-0.591	2.85e-14	strongHypo
	NC_006088.5	175865757	175865802	0	60	4	0.727	75	4	0.727	1.09e-20	strongHyper
	NC_006088.5	175867065	175867134	0.377	80	5	0.832	120	5	0.455	3.37e-12	strongHyper
	NC_006088.5	175878110	175878134	0.845	61	3	0.526	68	3	-0.32	0.000121	strongHypo
	NC_006088.5	175916222	175916235	0.547	55	3	0.974	102	3	0.427	2.66e-10	strongHyper
	NC_006088.5	175922319	175922547	0.883	149	6	0.646	171	6	-0.237	4.63e-07	strongHypo
	NC_006088.5	175989790	175990075	0.599	78	4	0.801	120	4	0.202	0.0011	strongHyper
	NC_006088.5	176000692	176000794	0.365	106	6	0.604	137	6	0.239	5.53e-05	strongHyper
	NC_006088.5	176148123	176148148	0.736	95	4	0.332	81	4	-0.404	8.32e-08	strongHypo
	NC_006088.5	176208780	176208861	1	36	3	0.549	51	3	-0.451	5.54e-07	strongHypo
	NC_006088.5	176289918	176290142	0.614	78	4	0.359	89	4	-0.254	0.000183	strongHypo
	NC_006088.5	176776991	176777168	0.573	98	7	0.779	104	7	0.206	0.00387	strongHyper
	NC_006088.5	177492398	177492475	0.0935	87	5	0.42	87	5	0.326	1.32e-06	strongHyper
	NC_006088.5	177542009	177542070	0.573	84	4	0.121	86	4	-0.452	1.6e-09	strongHypo
	NC_006088.5	177557624	177557777	0.551	80	6	0.803	183	6	0.252	1.09e-05	strongHyper
	NC_006088.5	177931688	177931975	0.471	168	8	0.68	168	8	0.21	0.000623	strongHyper
	NC_006088.5	178027037	178027394	0.574	114	6	0.275	91	6	-0.3	1.09e-05	strongHypo
	NC_006088.5	178145963	178145977	0.409	64	3	0.814	62	3	0.405	8.34e-06	strongHyper
	NC_006088.5	178232478	178232742	0.572	103	5	0.816	153	5	0.244	3.28e-05	strongHyper
	NC_006088.5	178305109	178305121	0.936	82	4	0.596	109	4	-0.341	3.08e-08	strongHypo
	NC_006088.5	178745373	178745877	0.763	261	8	0.468	253	8	-0.296	4.46e-11	strongHypo
	NC_006088.5	178755904	178755971	0.36	64	3	0.747	97	3	0.387	8.4e-06	strongHyper
	NC_006088.5	178870626	178870769	0.52	72	3	0.247	94	3	-0.273	0.000994	strongHypo
	NC_006088.5	178910722	178910774	0.572	75	3	0.111	36	3	-0.461	3.46e-06	strongHypo
	NC_006088.5	178942487	178942630	0.494	73	4	0	61	4	-0.494	2.28e-12	strongHypo
	NC_006088.5	179109787	179109894	0.379	65	3	0.718	93	3	0.339	3.62e-05	strongHyper
	NC_006088.5	179239576	179239907	0.778	101	7	0.576	138	7	-0.202	0.00135	strongHypo
	NC_006088.5	179268397	179268428	0.917	62	3	0.583	43	3	-0.334	6.77e-05	strongHypo
	NC_006088.5	180098053	180098232	0.536	92	4	0.232	54	4	-0.303	0.000486	strongHypo
	NC_006088.5	180100841	180100850	0.703	90	4	0.969	65	4	0.266	1.38e-05	strongHyper
	NC_006088.5	180218003	180218472	0.766	197	11	0.539	257	11	-0.227	7.23e-07	strongHypo
	NC_006088.5	180236610	180236859	0.879	92	4	0.606	100	4	-0.272	7.65e-05	strongHypo
	NC_006088.5	180357931	180358372	0.577	213	11	0.795	200	11	0.218	0.00152	strongHyper
	NC_006088.5	180363459	180363526	0.769	80	3	0.319	81	3	-0.45	5.3e-08	strongHypo
	NC_006088.5	180375551	180375756	0.503	157	6	0.756	184	6	0.253	2.01e-06	strongHyper
	NC_006088.5	180517979	180518161	0.821	106	5	0.579	155	5	-0.242	0.00024	strongHypo
	NC_006088.5	180520033	180520139	0.873	112	5	0.654	164	5	-0.219	2.23e-05	strongHypo
	NC_006088.5	180650463	180650750	0.615	100	6	0.222	88	6	-0.393	6.57e-09	strongHypo
	NC_006088.5	180655341	180655431	0.4	89	6	0.747	100	6	0.347	1.7e-05	strongHyper
	NC_006088.5	180844301	180844328	0.624	69	5	0.213	60	5	-0.411	3.34e-06	strongHypo
	NC_006088.5	181329928	181329964	0.655	54	3	0.267	84	3	-0.388	2.43e-05	strongHypo
	NC_006088.5	181425827	181426070	0.621	60	3	0.275	92	3	-0.346	4.06e-05	strongHypo
	NC_006088.5	181591134	181591229	0.593	56	3	0.114	68	3	-0.478	1.35e-08	strongHypo
	NC_006088.5	181656797	181656851	0.531	50	3	0.141	74	3	-0.39	1.71e-05	strongHypo
	NC_006088.5	181705434	181705560	0.443	84	5	0.178	101	5	-0.265	7.94e-06	strongHypo
	NC_006088.5	181713760	181714259	0.638	119	7	0.373	150	7	-0.265	7.83e-05	strongHypo
	NC_006088.5	181967202	181967216	0.366	82	5	0.0125	72	5	-0.354	6.57e-09	strongHypo
	NC_006088.5	181990652	181990790	0.607	74	3	0.331	79	3	-0.276	0.00018	strongHypo
	NC_006088.5	182019588	182019745	0.757	106	5	0.43	162	5	-0.327	2.01e-07	strongHypo
	NC_006088.5	182021998	182022190	0.506	89	5	0.859	121	5	0.353	8.46e-10	strongHyper
	NC_006088.5	182206620	182206787	0.507	197	7	0.258	209	7	-0.249	1.29e-07	strongHypo
	NC_006088.5	182216426	182216578	0.641	74	4	0.302	89	4	-0.339	4.74e-06	strongHypo
	NC_006088.5	182566064	182566511	0.63	62	4	0.349	79	4	-0.281	0.000709	strongHypo
	NC_006088.5	183562515	183563028	0.586	62	4	0.822	94	4	0.236	0.00535	strongHyper
	NC_006088.5	183757310	183757326	0.463	46	3	0.927	55	3	0.464	1.55e-07	strongHyper
	NC_006088.5	184650889	184650945	0.37	60	3	0	65	3	-0.37	8.37e-09	strongHypo
	NC_006088.5	185113792	185113824	0.774	116	4	0.56	144	4	-0.213	0.000578	strongHypo
	NC_006088.5	185556655	185556809	0.604	106	4	0.348	154	4	-0.256	1.47e-05	strongHypo
	NC_006088.5	187090889	187091304	0.446	94	6	0.647	148	6	0.201	0.00152	strongHyper
	NC_006088.5	187218513	187218632	0.965	102	5	0.751	150	5	-0.214	3.72e-06	strongHypo
	NC_006088.5	187233296	187233308	0.856	88	3	0.491	108	3	-0.365	2.97e-08	strongHypo
	NC_006088.5	187237671	187238184	0.485	294	17	0.279	439	17	-0.206	1.02e-09	strongHypo
	NC_006088.5	187239315	187239576	0.727	67	4	0.327	90	4	-0.4	8.28e-08	strongHypo
	NC_006088.5	187283947	187284233	0.746	103	6	0.176	111	6	-0.57	2.52e-20	strongHypo
	NC_006088.5	187356061	187356421	0.473	89	6	0.758	132	6	0.285	1.7e-05	strongHyper
	NC_006088.5	187598940	187599258	0.508	101	6	0.269	109	6	-0.24	9.7e-05	strongHypo
	NC_006088.5	187733574	187733746	0.93	58	4	0.578	70	4	-0.352	5.31e-06	strongHypo
	NC_006088.5	187801976	187802325	0.481	161	8	0.706	234	8	0.225	0.00572	strongHyper
	NC_006088.5	188263621	188263882	0.589	138	7	0.0929	155	7	-0.496	6.05e-17	strongHypo
	NC_006088.5	188303825	188304016	0.537	132	6	0.268	248	6	-0.27	2.17e-06	strongHypo
	NC_006088.5	188802938	188803350	0.684	80	4	0.151	95	4	-0.532	5.33e-10	strongHypo
	NC_006088.5	188907811	188907964	0.677	89	4	0.101	119	4	-0.576	9.72e-18	strongHypo
	NC_006088.5	189059370	189059447	0.433	67	3	0.00927	80	3	-0.424	1.14e-10	strongHypo
	NC_006088.5	189075553	189075559	0.631	63	4	0.255	73	4	-0.375	1.32e-05	strongHypo
	NC_006088.5	189212470	189212763	0.511	42	3	0.0152	59	3	-0.496	3.44e-09	strongHypo
	NC_006088.5	189364112	189364221	0.359	105	3	0.0772	110	3	-0.282	8.53e-07	strongHypo
	NC_006088.5	189437734	189437866	0.571	39	3	0.113	59	3	-0.458	8.83e-06	strongHypo
	NC_006088.5	189850433	189850733	0.411	86	5	0.712	89	5	0.301	0.00014	strongHyper
	NC_006088.5	189899394	189899447	0.702	54	5	0.271	76	5	-0.43	2.33e-06	strongHypo
	NC_006088.5	189901223	189901330	0.467	100	4	0.0867	130	4	-0.38	2.09e-10	strongHypo
	NC_006088.5	189928642	189928656	0.382	59	4	0.753	81	4	0.371	2.24e-05	strongHyper
	NC_006088.5	189983628	189984032	0.576	130	8	0.205	181	8	-0.371	8.64e-10	strongHypo
	NC_006088.5	190183101	190183124	0.72	71	4	0.32	83	4	-0.4	2.08e-06	strongHypo
	NC_006088.5	190599080	190599177	0.641	79	5	0.354	87	5	-0.287	2.31e-05	strongHypo
	NC_006088.5	190606500	190606649	0.647	86	6	0.381	100	6	-0.265	0.00126	strongHypo
	NC_006088.5	190610857	190611278	0.553	182	10	0.307	331	10	-0.246	6.37e-07	strongHypo
	NC_006088.5	190892756	190893130	0.593	144	7	0.184	175	7	-0.409	1.94e-11	strongHypo
	NC_006088.5	191066009	191066561	0.65	128	8	0.398	166	8	-0.253	0.0001	strongHypo
	NC_006088.5	191160010	191160144	0.462	114	4	0.744	108	4	0.282	2e-05	strongHyper
	NC_006088.5	191451972	191452052	0.228	58	4	0	84	4	-0.228	1.02e-05	strongHypo
	NC_006088.5	191681501	191681663	0.321	83	4	0.673	77	4	0.352	9.17e-06	strongHyper
	NC_006088.5	192018263	192018292	0.278	87	5	0.625	143	5	0.347	1.6e-06	strongHyper
	NC_006088.5	192131222	192131253	0.256	120	4	0	142	4	-0.256	7.15e-12	strongHypo
	NC_006088.5	192859955	192860020	0.495	101	5	0.796	88	5	0.301	6.07e-06	strongHyper
	NC_006088.5	192920624	192920815	0.358	70	4	0.682	131	4	0.324	5.62e-06	strongHyper
	NC_006088.5	192957410	192957610	0.377	50	3	0.861	72	3	0.485	1.8e-08	strongHyper
	NC_006088.5	193345763	193345802	0.411	84	6	0.156	109	6	-0.255	1.65e-05	strongHypo
	NC_006088.5	193427898	193427929	0.735	60	3	0.231	81	3	-0.504	3.44e-09	strongHypo
	NC_006088.5	193749754	193750026	0.448	155	7	0.726	187	7	0.278	2.06e-06	strongHyper
	NC_006088.5	194084277	194084372	0.774	154	6	0.568	188	6	-0.206	0.000228	strongHypo
	NC_006088.5	194090297	194090352	0.772	179	4	0.548	105	4	-0.224	0.000175	strongHypo
	NC_006088.5	194122450	194122476	0.869	181	5	0.586	138	5	-0.284	0.0196	strongHypo
	NC_006088.5	194817369	194817517	0.642	62	4	0.139	82	4	-0.503	3e-09	strongHypo
	NC_006088.5	195125232	195125423	0.919	48	3	0.503	69	3	-0.416	4.15e-07	strongHypo
	NC_006088.5	195158433	195158473	0.611	56	3	0.108	46	3	-0.502	4.31e-07	strongHypo
	NC_006088.5	195170664	195170766	0.401	65	3	0.742	98	3	0.341	3.62e-05	strongHyper
	NC_006088.5	195291405	195291501	0.472	53	4	0.848	90	4	0.376	3.72e-06	strongHyper
	NC_006088.5	195523327	195523534	0.61	122	5	0.956	92	5	0.346	2.41e-10	strongHyper
	NC_006088.5	195967009	195967188	0.419	98	5	0.699	109	5	0.28	5.93e-06	strongHyper
	NC_006088.5	196622410	196622560	0.691	95	7	0.239	97	7	-0.452	9.77e-11	strongHypo
	NC_006089.5	88817	88862	0.557	237	6	0.343	142	6	-0.214	8.12e-05	strongHypo
	NC_006089.5	1556835	1556971	0.194	77	3	0.765	78	3	0.571	1.06e-13	strongHyper
	NC_006089.5	1563566	1563681	0.234	117	6	0.466	162	6	0.232	8.23e-05	strongHyper
	NC_006089.5	1715923	1716092	0.241	58	3	0.731	76	3	0.49	3.99e-09	strongHyper
	NC_006089.5	1893174	1893399	0.789	69	5	0.523	84	5	-0.265	0.000792	strongHypo
	NC_006089.5	3052601	3052823	0.619	54	4	0.244	58	4	-0.374	0.000267	strongHypo
	NC_006089.5	3463379	3463436	0.21	66	4	0.66	87	4	0.451	7.98e-09	strongHyper
	NC_006089.5	5085737	5085937	0.701	50	3	0.216	38	3	-0.485	4.28e-05	strongHypo
	NC_006089.5	5419191	5419409	0.891	66	4	0.651	49	4	-0.24	0.0103	strongHypo
	NC_006089.5	5447996	5448380	0.753	85	4	0.416	115	4	-0.338	3.51e-06	strongHypo
	NC_006089.5	5554546	5554580	0.251	41	3	0.778	93	3	0.527	9.18e-09	strongHyper
	NC_006089.5	6526218	6526278	0.903	67	4	0.606	54	4	-0.297	0.000191	strongHypo
	NC_006089.5	6690587	6690838	0.764	87	4	0.421	93	4	-0.343	1.96e-07	strongHypo
	NC_006089.5	7787640	7787646	0.569	73	4	0.312	81	4	-0.256	0.0033	strongHypo
	NC_006089.5	7914935	7914971	0.948	61	4	0.487	73	4	-0.46	2.75e-09	strongHypo
	NC_006089.5	8398014	8398464	0.707	143	8	0.489	120	8	-0.218	0.000154	strongHypo
	NC_006089.5	8554067	8554080	0.454	49	3	0.05	52	3	-0.403	5.01e-06	strongHypo
	NC_006089.5	8570144	8570293	0.383	115	6	0.0445	132	6	-0.338	1.04e-10	strongHypo
	NC_006089.5	8635297	8635386	0.687	36	3	0.124	51	3	-0.562	1.22e-07	strongHypo
	NC_006089.5	8682393	8682554	0.825	203	8	0.62	262	8	-0.205	4.35e-06	strongHypo
	NC_006089.5	8703314	8703378	0.489	88	4	0.0706	121	4	-0.419	1.19e-12	strongHypo
	NC_006089.5	8722467	8722481	0.165	35	3	0.793	42	3	0.627	6.72e-08	strongHyper
	NC_006089.5	8731742	8731747	0.868	88	3	0.538	93	3	-0.33	5.03e-06	strongHypo
	NC_006089.5	9124119	9124159	0.79	41	3	0.353	77	3	-0.437	2.52e-06	strongHypo
	NC_006089.5	9318638	9318690	0.668	88	4	0.255	103	4	-0.414	4.67e-08	strongHypo
	NC_006089.5	9528396	9528500	0.309	106	5	0.579	127	5	0.27	6.59e-06	strongHyper
	NC_006089.5	9577777	9577791	0.277	84	4	0.794	102	4	0.517	8.6e-13	strongHyper
	NC_006089.5	9597784	9597933	0.3	86	4	0.651	80	4	0.352	1.1e-05	strongHyper
	NC_006089.5	9663941	9664021	0.0256	37	3	0.599	56	3	0.573	2.33e-09	strongHyper
	NC_006089.5	9725716	9725744	0.826	131	6	0.503	185	6	-0.323	2.48e-09	strongHypo
	NC_006089.5	9869571	9869790	0.76	81	3	0.259	71	3	-0.5	6.44e-09	strongHypo
	NC_006089.5	9901319	9901623	0.893	131	10	0.673	179	10	-0.22	1.91e-06	strongHypo
	NC_006089.5	9941370	9941537	0.79	91	4	0.26	75	4	-0.531	1.77e-13	strongHypo
	NC_006089.5	10067978	10068112	0.43	164	7	0.635	208	7	0.204	0.000768	strongHyper
	NC_006089.5	10124721	10125111	0.879	95	5	0.637	66	5	-0.242	0.000506	strongHypo
	NC_006089.5	10266953	10266969	0.32	54	4	0.726	85	4	0.406	4.06e-06	strongHyper
	NC_006089.5	10344497	10344732	0.279	97	6	0.751	125	6	0.472	5.82e-13	strongHyper
	NC_006089.5	10424751	10424870	0.403	146	9	0.679	156	9	0.276	1.86e-06	strongHyper
	NC_006089.5	10658140	10658244	0	103	4	0.371	113	4	0.371	2.65e-14	strongHyper
	NC_006089.5	10757672	10757881	0.52	115	9	0.239	170	9	-0.281	5.61e-07	strongHypo
	NC_006089.5	10941816	10941847	0.798	214	6	0.557	199	6	-0.241	1.73e-07	strongHypo
	NC_006089.5	11037087	11037099	0.176	58	3	0.624	68	3	0.447	9.7e-08	strongHyper
	NC_006089.5	11038286	11038709	0.261	66	4	0.601	101	4	0.34	0.00256	strongHyper
	NC_006089.5	11099023	11099149	0.166	100	4	0.59	176	4	0.424	1.68e-12	strongHyper
	NC_006089.5	11225926	11225945	0.312	68	3	0.89	45	3	0.577	3.13e-09	strongHyper
	NC_006089.5	11338521	11338890	0.714	182	9	0.506	221	9	-0.208	0.000102	strongHypo
	NC_006089.5	11368360	11368605	0.625	81	3	0.259	83	3	-0.365	2.51e-05	strongHypo
	NC_006089.5	11500694	11500841	0.703	97	4	0.326	143	4	-0.378	6.55e-06	strongHypo
	NC_006089.5	11868615	11868808	0.749	83	3	0.238	90	3	-0.51	8.13e-11	strongHypo
	NC_006089.5	11966136	11966234	0.735	89	4	0.26	93	4	-0.474	4.13e-09	strongHypo
	NC_006089.5	12157045	12157157	0.751	61	4	0.36	78	4	-0.391	2.8e-06	strongHypo
	NC_006089.5	12161601	12161807	0.53	85	4	0.103	119	4	-0.428	1.94e-10	strongHypo
	NC_006089.5	12186782	12187055	0.68	155	8	0.479	169	8	-0.201	0.00348	strongHypo
	NC_006089.5	12284112	12284278	0.385	103	3	0.766	112	3	0.38	2.18e-08	strongHyper
	NC_006089.5	12286176	12286747	0.301	146	8	0.537	292	8	0.236	3.98e-09	strongHyper
	NC_006089.5	12309863	12310040	0.0256	50	3	0.425	58	3	0.4	9.41e-07	strongHyper
	NC_006089.5	12433335	12433714	0.683	295	12	0.45	327	12	-0.233	7.98e-09	strongHypo
	NC_006089.5	12445863	12446071	0.69	90	4	0.265	91	4	-0.424	3.38e-07	strongHypo
	NC_006089.5	12533111	12533131	0.674	64	3	0.222	50	3	-0.453	1e-05	strongHypo
	NC_006089.5	12561571	12561584	0.631	41	3	0	56	3	-0.631	2.26e-13	strongHypo
	NC_006089.5	12725057	12725111	0.474	86	4	0.755	78	4	0.28	0.000786	strongHyper
	NC_006089.5	12804757	12804794	0.821	81	4	0.449	111	4	-0.371	2.21e-07	strongHypo
	NC_006089.5	12812007	12812243	0	60	4	0.654	66	4	0.654	1.11e-17	strongHyper
	NC_006089.5	13003994	13004142	0.502	94	6	0.835	119	6	0.333	7.18e-07	strongHyper
	NC_006089.5	13012605	13012862	0.214	100	5	0.603	73	5	0.389	2.28e-07	strongHyper
	NC_006089.5	13058561	13058789	0.55	70	4	0.0275	74	4	-0.523	1.58e-12	strongHypo
	NC_006089.5	13113131	13113227	0.877	129	6	0.675	203	6	-0.2	2.57e-05	strongHypo
	NC_006089.5	13179724	13179860	0.487	43	3	0	56	3	-0.487	2.24e-09	strongHypo
	NC_006089.5	13205556	13205568	0	45	4	0.518	85	4	0.518	3.8e-11	strongHyper
	NC_006089.5	13237087	13237427	0.419	149	10	0.155	172	10	-0.264	3.64e-08	strongHypo
	NC_006089.5	13262861	13263101	0.577	127	8	0.789	165	8	0.211	4.03e-05	strongHyper
	NC_006089.5	13322804	13323105	0.676	85	4	0.2	102	4	-0.476	3.65e-11	strongHypo
	NC_006089.5	13330364	13330372	0.321	34	3	0.903	40	3	0.582	4.33e-07	strongHyper
	NC_006089.5	13333052	13333283	0.757	157	6	0.515	192	6	-0.242	1.4e-10	strongHypo
	NC_006089.5	13336786	13336825	0.732	52	3	0	69	3	-0.732	4.51e-20	strongHypo
	NC_006089.5	13392660	13392919	0.455	175	8	0.67	271	8	0.214	2.18e-05	strongHyper
	NC_006089.5	13509589	13509765	0.54	79	7	0.887	80	7	0.347	6.36e-07	strongHyper
	NC_006089.5	13605284	13605296	0.813	127	4	0.527	191	4	-0.286	1.26e-07	strongHypo
	NC_006089.5	13767105	13767288	0.574	143	7	0.35	171	7	-0.224	3.89e-05	strongHypo
	NC_006089.5	14206293	14206624	0.639	52	4	0.172	53	4	-0.467	1.5e-06	strongHypo
	NC_006089.5	14320571	14321073	0.704	287	13	0.485	392	13	-0.219	8.24e-09	strongHypo
	NC_006089.5	14338385	14338442	0.0357	53	4	0.488	49	4	0.453	1.07e-07	strongHyper
	NC_006089.5	14420348	14420607	0.707	185	6	0.441	207	6	-0.266	8.95e-08	strongHypo
	NC_006089.5	14430299	14430541	0.271	129	8	0.0544	110	8	-0.216	1.52e-05	strongHypo
	NC_006089.5	14444055	14444234	0.364	108	5	0.712	101	5	0.348	9.45e-08	strongHyper
	NC_006089.5	14588117	14588264	0.871	79	4	0.555	92	4	-0.316	0.00172	strongHypo
	NC_006089.5	14599506	14599705	0.454	58	4	0.728	78	4	0.273	0.000655	strongHyper
	NC_006089.5	14646984	14647089	0.682	88	6	0.431	90	6	-0.251	0.00267	strongHypo
	NC_006089.5	14849494	14849794	0.753	113	8	0.475	102	8	-0.278	1.31e-05	strongHypo
	NC_006089.5	15071066	15071173	0.617	144	7	0.395	169	7	-0.222	0.000176	strongHypo
	NC_006089.5	16157067	16157091	0.508	48	3	0.948	53	3	0.44	3.24e-07	strongHyper
	NC_006089.5	16739781	16739831	0.525	138	5	0.317	145	5	-0.208	2.73e-05	strongHypo
	NC_006089.5	16747417	16747482	0.978	50	3	0.675	55	3	-0.302	2.32e-05	strongHypo
	NC_006089.5	16919122	16919307	0.237	75	3	0.598	127	3	0.362	1.07e-06	strongHyper
	NC_006089.5	17007448	17007581	0.238	77	3	0.562	117	3	0.323	9.21e-10	strongHyper
	NC_006089.5	17066933	17067113	0.749	93	6	0.965	137	6	0.216	4.01e-06	strongHyper
	NC_006089.5	17513141	17513187	0.233	98	5	0.683	59	5	0.45	1.69e-08	strongHyper
	NC_006089.5	17572323	17572573	0.442	94	5	0.172	91	5	-0.27	2.15e-05	strongHypo
	NC_006089.5	17787711	17787813	0.721	76	6	0.494	83	6	-0.227	0.00217	strongHypo
	NC_006089.5	17948527	17948687	0.257	75	5	0.0248	81	5	-0.232	5.39e-05	strongHypo
	NC_006089.5	18721956	18722070	0	62	3	0.33	115	3	0.33	2.23e-08	strongHyper
	NC_006089.5	18875710	18875732	0.71	130	4	0.442	110	4	-0.268	1.4e-05	strongHypo
	NC_006089.5	19090024	19090041	0.62	51	3	0.0897	62	3	-0.53	6.96e-09	strongHypo
	NC_006089.5	19098452	19098569	0	81	3	0.292	98	3	0.292	3.02e-09	strongHyper
	NC_006089.5	19312771	19312816	0.539	78	3	0.848	73	3	0.31	4.3e-05	strongHyper
	NC_006089.5	20054576	20054834	0.0986	78	5	0.416	108	5	0.317	8.74e-07	strongHyper
	NC_006089.5	20256774	20256789	0.522	88	4	0.83	120	4	0.307	1.64e-06	strongHyper
	NC_006089.5	20291016	20291222	0.237	121	7	0.0133	170	7	-0.223	8.83e-09	strongHypo
	NC_006089.5	20490431	20490491	0.646	64	4	0.302	62	4	-0.343	0.000763	strongHypo
	NC_006089.5	20649653	20649855	0.461	70	4	0.198	114	4	-0.264	0.000149	strongHypo
	NC_006089.5	20808323	20808553	0.19	119	5	0.402	123	5	0.212	4.11e-05	strongHyper
	NC_006089.5	21673847	21673919	0.17	68	3	0.561	81	3	0.391	1.85e-06	strongHyper
	NC_006089.5	21735311	21735387	0.289	77	5	0.0077	147	5	-0.281	1.11e-10	strongHypo
	NC_006089.5	21948403	21948463	0.79	38	3	0.325	72	3	-0.466	2.86e-06	strongHypo
	NC_006089.5	22110904	22111101	0.105	61	3	0.627	52	3	0.522	5.98e-09	strongHyper
	NC_006089.5	22356714	22357143	0.639	357	15	0.353	420	15	-0.286	9.2e-16	strongHypo
	NC_006089.5	22367429	22367544	0	79	4	0.468	93	4	0.468	8.81e-14	strongHyper
	NC_006089.5	22502235	22502308	0.405	50	4	0.918	54	4	0.514	3.01e-08	strongHyper
	NC_006089.5	22639694	22639708	0.0196	44	3	0.493	63	3	0.474	2.47e-08	strongHyper
	NC_006089.5	22705333	22705961	0.414	503	24	0.168	482	24	-0.246	1.19e-15	strongHypo
	NC_006089.5	22723749	22723883	0.402	104	5	0.67	170	5	0.268	1.7e-06	strongHyper
	NC_006089.5	22769116	22769202	0.918	49	4	0.433	62	4	-0.485	7.49e-08	strongHypo
	NC_006089.5	22987733	22987851	0.773	46	3	0.193	68	3	-0.581	3.06e-09	strongHypo
	NC_006089.5	23427996	23428185	0.668	107	7	0.456	148	7	-0.212	1.45e-05	strongHypo
	NC_006089.5	23511137	23511294	0.721	54	3	0.279	57	3	-0.442	3.95e-06	strongHypo
	NC_006089.5	23542185	23542391	0.444	98	5	0.727	103	5	0.283	0.000208	strongHyper
	NC_006089.5	23608554	23608676	0.784	80	4	0.435	94	4	-0.349	7.47e-07	strongHypo
	NC_006089.5	23634759	23634973	0.726	38	3	0.193	59	3	-0.533	2.26e-07	strongHypo
	NC_006089.5	23640149	23640542	0.756	172	8	0.424	171	8	-0.331	1.64e-08	strongHypo
	NC_006089.5	23680571	23680883	0.711	68	5	0.404	105	5	-0.307	5.27e-05	strongHypo
	NC_006089.5	23920900	23920929	0.713	54	4	0.4	75	4	-0.313	0.000627	strongHypo
	NC_006089.5	24184922	24185305	0.694	114	6	0.956	137	6	0.262	1.76e-07	strongHyper
	NC_006089.5	24507115	24507321	0.355	124	7	0.594	170	7	0.239	1.22e-05	strongHyper
	NC_006089.5	25056140	25056348	0.73	263	9	0.525	269	9	-0.205	1.11e-06	strongHypo
	NC_006089.5	25183872	25184042	0.659	150	10	0.446	147	10	-0.213	0.000297	strongHypo
	NC_006089.5	25584931	25585090	0.742	73	3	0.465	97	3	-0.277	0.000823	strongHypo
	NC_006089.5	26040546	26040590	0.759	83	4	1	118	4	0.241	4.56e-09	strongHyper
	NC_006089.5	26563841	26563942	0.663	92	4	0.392	116	4	-0.271	0.000154	strongHypo
	NC_006089.5	26757221	26757584	0.828	97	7	0.62	140	7	-0.208	4.71e-05	strongHypo
	NC_006089.5	27295891	27296014	0.619	94	5	0.371	134	5	-0.247	0.000479	strongHypo
	NC_006089.5	30406062	30406152	0.493	103	5	0.242	151	5	-0.251	2.39e-05	strongHypo
	NC_006089.5	31752967	31753143	0.0727	68	4	0.413	90	4	0.34	1.04e-06	strongHyper
	NC_006089.5	32319671	32319862	0.852	41	3	0.372	51	3	-0.48	4e-06	strongHypo
	NC_006089.5	32932155	32932316	0.827	134	6	0.595	158	6	-0.232	0.00011	strongHypo
	NC_006089.5	33566752	33566948	0.918	49	3	0.531	41	3	-0.388	5.79e-05	strongHypo
	NC_006089.5	33638235	33638366	0.821	92	4	0.47	123	4	-0.352	1.94e-07	strongHypo
	NC_006089.5	33653530	33653587	0.921	40	3	0.508	62	3	-0.413	9.67e-06	strongHypo
	NC_006089.5	33672665	33672672	1	56	4	0.665	68	4	-0.336	1.54e-07	strongHypo
	NC_006089.5	33698568	33698699	0.913	110	4	0.669	144	4	-0.244	4.03e-06	strongHypo
	NC_006089.5	33701285	33701369	0.609	108	4	0.258	114	4	-0.352	9.17e-08	strongHypo
	NC_006089.5	33742632	33743015	0.848	86	6	0.543	125	6	-0.304	5.75e-06	strongHypo
	NC_006089.5	33760623	33761128	0.872	53	4	0.52	75	4	-0.352	1.86e-05	strongHypo
	NC_006089.5	33766023	33766199	0.425	71	4	0.159	64	4	-0.266	8.36e-05	strongHypo
	NC_006089.5	33776358	33776602	0.857	87	4	0.542	121	4	-0.316	9.46e-06	strongHypo
	NC_006089.5	34033033	34033053	0.977	61	4	0.758	66	4	-0.22	0.000129	strongHypo
	NC_006089.5	34402752	34403000	0.494	127	6	0.738	86	6	0.244	0.000371	strongHyper
	NC_006089.5	34656150	34656460	0.271	87	6	0.535	99	6	0.265	0.00019	strongHyper
	NC_006089.5	34759185	34759221	0.971	67	3	0.681	112	3	-0.289	9.28e-07	strongHypo
	NC_006089.5	35220580	35220700	0.672	119	6	0.456	129	6	-0.216	0.000311	strongHypo
	NC_006089.5	35616012	35616146	0.597	101	4	0.81	147	4	0.213	8.75e-05	strongHyper
	NC_006089.5	36956624	36956628	0.643	41	3	0.187	52	3	-0.455	1.02e-05	strongHypo
	NC_006089.5	37016178	37016327	0.724	37	3	0.313	50	3	-0.412	9.02e-05	strongHypo
	NC_006089.5	37084997	37085115	0.85	97	5	0.492	83	5	-0.358	4.67e-07	strongHypo
	NC_006089.5	37098350	37098432	0.915	76	4	0.319	49	4	-0.596	2e-12	strongHypo
	NC_006089.5	37100998	37101030	0.776	86	4	0.199	86	4	-0.578	5e-14	strongHypo
	NC_006089.5	37111940	37112199	0.776	123	7	0.407	164	7	-0.369	5.21e-11	strongHypo
	NC_006089.5	37483284	37483560	0.374	78	5	0.608	148	5	0.233	0.00125	strongHyper
	NC_006089.5	37567850	37568137	0.742	68	5	0.404	78	5	-0.338	9.03e-05	strongHypo
	NC_006089.5	37867187	37867233	0.754	82	4	0.37	62	4	-0.384	3.71e-06	strongHypo
	NC_006089.5	38291619	38291886	0.651	59	3	0.32	51	3	-0.331	0.00051	strongHypo
	NC_006089.5	38367682	38368047	0.405	108	6	0.164	208	6	-0.241	0.000483	strongHypo
	NC_006089.5	38408569	38408618	0.713	98	4	0.469	151	4	-0.244	0.000238	strongHypo
	NC_006089.5	38422190	38422254	0.69	145	7	0.424	173	7	-0.267	5.24e-07	strongHypo
	NC_006089.5	38474128	38474275	0.869	105	5	0.586	106	5	-0.283	1.61e-06	strongHypo
	NC_006089.5	38778796	38778916	0.759	47	3	0.294	75	3	-0.465	3.3e-05	strongHypo
	NC_006089.5	38812887	38812928	0.504	57	4	0.0594	72	4	-0.445	1.51e-08	strongHypo
	NC_006089.5	38866546	38866594	0.78	61	4	0.38	66	4	-0.4	2.58e-05	strongHypo
	NC_006089.5	38871782	38871798	0.468	80	4	0.0521	122	4	-0.416	6.41e-13	strongHypo
	NC_006089.5	39245313	39245532	0.47	130	8	0.707	139	8	0.237	4.23e-05	strongHyper
	NC_006089.5	39402945	39403043	0.436	69	3	0.102	96	3	-0.335	3.53e-06	strongHypo
	NC_006089.5	39420482	39420503	0.587	56	3	0.922	54	3	0.335	4.22e-05	strongHyper
	NC_006089.5	39764830	39764983	0.542	149	7	0.756	143	7	0.214	5.75e-05	strongHyper
	NC_006089.5	39823320	39823354	0.692	53	3	0.165	60	3	-0.527	1.21e-08	strongHypo
	NC_006089.5	39876341	39876621	0.566	56	4	0.292	81	4	-0.274	0.000261	strongHypo
	NC_006089.5	40110974	40111278	0.808	80	5	0.393	130	5	-0.415	3.95e-08	strongHypo
	NC_006089.5	40122807	40122921	0.888	94	6	0.562	88	6	-0.326	4.21e-07	strongHypo
	NC_006089.5	40760039	40760428	0.745	199	9	0.5	182	9	-0.245	0.000538	strongHypo
	NC_006089.5	40793364	40793514	0.837	142	5	0.549	134	5	-0.288	3.23e-08	strongHypo
	NC_006089.5	40813578	40813783	0.343	92	5	0.133	138	5	-0.21	0.000304	strongHypo
	NC_006089.5	40817298	40817377	0.842	31	3	0.234	39	3	-0.609	6.78e-07	strongHypo
	NC_006089.5	40871563	40871637	0.439	51	3	0.787	71	3	0.348	0.000105	strongHyper
	NC_006089.5	40950123	40950154	0.536	96	4	0.291	93	4	-0.244	0.00478	strongHypo
	NC_006089.5	41626600	41626705	0.618	61	5	0.883	112	5	0.265	3.74e-05	strongHyper
	NC_006089.5	41719022	41719035	0.878	105	4	0.525	154	4	-0.353	1.75e-09	strongHypo
	NC_006089.5	42178559	42178605	0.137	44	3	0.571	66	3	0.434	7.78e-06	strongHyper
	NC_006089.5	42351760	42351913	0.789	51	4	0.379	92	4	-0.409	1.09e-05	strongHypo
	NC_006089.5	42470063	42470168	0.685	105	5	0.332	147	5	-0.353	5.7e-07	strongHypo
	NC_006089.5	43141088	43141290	0.267	55	4	0.536	89	4	0.27	0.00293	strongHyper
	NC_006089.5	43151188	43151299	0.266	119	7	0.652	126	7	0.386	6.12e-09	strongHyper
	NC_006089.5	43727933	43728122	0.539	83	6	0.121	93	6	-0.418	1.19e-08	strongHypo
	NC_006089.5	44032002	44032384	0.734	132	7	0.468	130	7	-0.266	0.00162	strongHypo
	NC_006089.5	44811119	44811248	0.61	50	4	0.321	79	4	-0.289	0.00098	strongHypo
	NC_006089.5	45739606	45739625	0.788	48	4	0.388	73	4	-0.401	0.000156	strongHypo
	NC_006089.5	45754343	45754420	0.402	88	4	0.0858	82	4	-0.317	2.09e-06	strongHypo
	NC_006089.5	46167140	46167240	0.3	87	4	0.0289	115	4	-0.271	1.44e-07	strongHypo
	NC_006089.5	47538052	47538335	0.694	82	5	0.376	127	5	-0.318	1.83e-05	strongHypo
	NC_006089.5	47852917	47852962	0.562	105	5	0.814	110	5	0.252	0.000116	strongHyper
	NC_006089.5	49044360	49044419	0.0477	65	3	0.347	60	3	0.299	4.17e-05	strongHyper
	NC_006089.5	49273474	49273998	0.272	182	7	0.493	232	7	0.22	0.000153	strongHyper
	NC_006089.5	52966928	52966943	0.637	108	4	0.177	118	4	-0.46	2.66e-12	strongHypo
	NC_006089.5	54313743	54313880	0.184	87	4	0.609	134	4	0.425	5.16e-10	strongHyper
	NC_006089.5	54786887	54787334	0.516	172	8	0.809	214	8	0.293	2.56e-09	strongHyper
	NC_006089.5	55298844	55298881	0.701	53	3	0.143	41	3	-0.558	2.6e-07	strongHypo
	NC_006089.5	55540761	55540918	0.713	137	6	0.419	189	6	-0.294	1.03e-07	strongHypo
	NC_006089.5	55584699	55585037	0.522	128	9	0.287	181	9	-0.235	1.86e-05	strongHypo
	NC_006089.5	55877563	55877743	0.78	46	3	0.303	66	3	-0.477	9.56e-07	strongHypo
	NC_006089.5	56246546	56246580	0.731	79	4	0.387	157	4	-0.344	4.84e-07	strongHypo
	NC_006089.5	56432150	56432446	0.678	65	3	0.328	94	3	-0.351	2.39e-05	strongHypo
	NC_006089.5	56442178	56442285	0.579	45	3	0.984	61	3	0.405	7.81e-08	strongHyper
	NC_006089.5	56468567	56468618	0.875	99	4	0.565	118	4	-0.31	1.13e-07	strongHypo
	NC_006089.5	56736067	56736266	0.498	63	3	0.0303	62	3	-0.468	4.2e-09	strongHypo
	NC_006089.5	56789175	56789214	0.514	49	3	0.932	87	3	0.418	3.5e-07	strongHyper
	NC_006089.5	56812868	56812913	0.635	144	4	0.962	209	4	0.327	5.79e-16	strongHyper
	NC_006089.5	56861420	56861614	0.637	66	3	0.962	109	3	0.325	1.73e-08	strongHyper
	NC_006089.5	56868576	56868654	0.647	83	6	0.914	109	6	0.267	1.3e-05	strongHyper
	NC_006089.5	57418256	57418379	0.483	173	6	0.776	215	6	0.294	3.01e-09	strongHyper
	NC_006089.5	57623487	57623551	0.354	82	5	0.103	68	5	-0.251	0.000444	strongHypo
	NC_006089.5	58038732	58038780	0.527	47	3	0.0958	42	3	-0.431	1.07e-05	strongHypo
	NC_006089.5	58045284	58045289	0.545	48	4	0.11	79	4	-0.436	3.21e-07	strongHypo
	NC_006089.5	58726917	58726960	0.657	62	4	0.352	74	4	-0.305	0.000525	strongHypo
	NC_006089.5	58843580	58843846	0.827	45	3	0.363	71	3	-0.464	2.06e-05	strongHypo
	NC_006089.5	59213684	59213716	0.69	86	4	0.941	120	4	0.252	3.94e-06	strongHyper
	NC_006089.5	59824294	59824516	0.511	151	7	0.741	199	7	0.23	2.78e-05	strongHyper
	NC_006089.5	59826726	59826748	0.552	45	3	0.976	40	3	0.425	3.15e-06	strongHyper
	NC_006089.5	60293018	60293099	0.558	67	3	0.208	58	3	-0.35	3.34e-05	strongHypo
	NC_006089.5	60330381	60330611	0.395	96	5	0.775	143	5	0.38	3.88e-07	strongHyper
	NC_006089.5	60381056	60381254	0.894	49	3	0.472	39	3	-0.421	3.17e-05	strongHypo
	NC_006089.5	60457440	60457471	0.694	38	3	0.329	67	3	-0.366	0.000106	strongHypo
	NC_006089.5	60466353	60466534	0.397	60	3	0.843	56	3	0.446	3.04e-06	strongHyper
	NC_006089.5	60487102	60487346	0.515	126	7	0.166	206	7	-0.348	2.84e-11	strongHypo
	NC_006089.5	60901598	60901825	0.559	98	6	0.788	120	6	0.229	0.00315	strongHyper
	NC_006089.5	61107470	61107846	0.573	234	11	0.338	252	11	-0.236	2.14e-06	strongHypo
	NC_006089.5	61138516	61138582	0.408	53	4	0.125	99	4	-0.283	0.000192	strongHypo
	NC_006089.5	61301003	61301047	0.401	91	5	0.637	115	5	0.236	2.03e-05	strongHyper
	NC_006089.5	61356297	61356480	0.865	69	3	0.486	77	3	-0.38	1.04e-05	strongHypo
	NC_006089.5	61878223	61878251	0.262	58	3	0.587	58	3	0.326	0.00114	strongHyper
	NC_006089.5	62010024	62010102	0.51	81	4	0.238	74	4	-0.272	0.000575	strongHypo
	NC_006089.5	62077120	62077250	0.553	129	6	0.788	142	6	0.236	5.87e-05	strongHyper
	NC_006089.5	62212185	62212281	0.685	85	5	0.899	77	5	0.214	0.000235	strongHyper
	NC_006089.5	62218206	62218401	0.472	51	3	0.0977	59	3	-0.374	6.37e-06	strongHypo
	NC_006089.5	62455237	62455315	0.478	119	6	0.277	174	6	-0.2	0.00122	strongHypo
	NC_006089.5	62727983	62728086	0.434	76	6	0.0119	76	6	-0.422	5.86e-11	strongHypo
	NC_006089.5	62742622	62742691	0.281	71	5	0	78	5	-0.281	1.79e-07	strongHypo
	NC_006089.5	62816754	62816949	0.672	34	3	0.211	47	3	-0.461	3.55e-05	strongHypo
	NC_006089.5	63291132	63291218	0.155	85	6	0.429	75	6	0.274	0.000334	strongHyper
	NC_006089.5	63744567	63744864	0.654	229	9	0.454	279	9	-0.201	2.03e-06	strongHypo
	NC_006089.5	63852167	63852529	0.295	81	6	0.558	96	6	0.263	0.00133	strongHyper
	NC_006089.5	63856470	63856508	0.861	114	5	0.552	102	5	-0.31	3.79e-07	strongHypo
	NC_006089.5	64260295	64260306	0.21	38	3	0.748	63	3	0.537	9.57e-08	strongHyper
	NC_006089.5	64490923	64491176	0.585	117	4	0.298	130	4	-0.287	5.68e-06	strongHypo
	NC_006089.5	64554624	64554802	0.808	103	5	0.539	75	5	-0.269	0.000571	strongHypo
	NC_006089.5	64775169	64775250	0.539	75	4	0.132	67	4	-0.407	2.17e-07	strongHypo
	NC_006089.5	64807587	64807796	0.422	148	7	0.663	169	7	0.241	0.00045	strongHyper
	NC_006089.5	65249361	65249389	0.778	68	3	0.269	56	3	-0.508	1.12e-08	strongHypo
	NC_006089.5	65285203	65285322	0.646	71	5	0.889	80	5	0.243	1.57e-05	strongHyper
	NC_006089.5	65358837	65358897	0.156	89	3	0.519	87	3	0.363	4.86e-07	strongHyper
	NC_006089.5	65452866	65452955	0.151	61	4	0.588	96	4	0.436	9.64e-09	strongHyper
	NC_006089.5	65457045	65457361	0.759	75	4	0.464	76	4	-0.295	0.000177	strongHypo
	NC_006089.5	65639706	65639852	0.53	72	4	0.0856	62	4	-0.444	5.23e-09	strongHypo
	NC_006089.5	65715473	65715627	0.357	97	5	0.099	113	5	-0.259	1.48e-08	strongHypo
	NC_006089.5	65730502	65730927	0.541	63	4	0.0596	96	4	-0.481	1.15e-11	strongHypo
	NC_006089.5	65741972	65742082	0.677	93	5	0.368	100	5	-0.309	4.88e-05	strongHypo
	NC_006089.5	65798371	65798538	0.396	140	8	0.123	168	8	-0.273	5.13e-09	strongHypo
	NC_006089.5	65848481	65848683	0.723	119	5	0.413	143	5	-0.31	0.000169	strongHypo
	NC_006089.5	65913155	65913333	0.0707	56	3	0.471	63	3	0.401	1.37e-06	strongHyper
	NC_006089.5	65977704	65977907	0.896	44	3	0.431	39	3	-0.464	5.71e-06	strongHypo
	NC_006089.5	66142698	66142863	0.838	36	3	0.424	40	3	-0.415	0.000145	strongHypo
	NC_006089.5	66162638	66162732	0.75	44	4	0.179	51	4	-0.572	2.85e-08	strongHypo
	NC_006089.5	66394169	66394215	0.532	99	4	0.226	130	4	-0.305	3.69e-06	strongHypo
	NC_006089.5	66620803	66620839	0.882	125	4	0.623	133	4	-0.259	1.79e-06	strongHypo
	NC_006089.5	66757628	66757884	0.696	67	4	0.32	73	4	-0.376	4.14e-05	strongHypo
	NC_006089.5	66827586	66827617	0.073	80	4	0.576	94	4	0.503	3.24e-13	strongHyper
	NC_006089.5	66952980	66953065	0.739	48	3	0.098	51	3	-0.641	1.5e-11	strongHypo
	NC_006089.5	67078907	67079196	0.806	99	6	0.251	82	6	-0.555	1.55e-13	strongHypo
	NC_006089.5	67132038	67132053	0.0567	91	4	0.573	131	4	0.516	4.4e-17	strongHyper
	NC_006089.5	67216720	67216938	0.108	85	3	0.468	118	3	0.36	6.14e-09	strongHyper
	NC_006089.5	67260309	67260622	0.565	76	5	0.213	79	5	-0.352	0.00572	strongHypo
	NC_006089.5	67272369	67272601	0.719	78	5	0.34	77	5	-0.379	4.7e-07	strongHypo
	NC_006089.5	67306913	67307099	0.448	184	10	0.658	252	10	0.21	3.58e-07	strongHyper
	NC_006089.5	67312229	67312431	0.706	179	10	0.499	308	10	-0.207	2.52e-05	strongHypo
	NC_006089.5	67327152	67327519	0.438	153	7	0.182	120	7	-0.257	0.000481	strongHypo
	NC_006089.5	67334565	67335067	0.118	79	6	0.401	97	6	0.283	3.6e-05	strongHyper
	NC_006089.5	67353975	67354225	0.646	168	9	0.403	176	9	-0.243	1.95e-06	strongHypo
	NC_006089.5	67357392	67357623	0.628	60	5	0.254	58	5	-0.374	0.000102	strongHypo
	NC_006089.5	67540425	67540521	0.69	120	5	0.406	60	5	-0.284	0.00038	strongHypo
	NC_006089.5	67592516	67592645	0.866	103	6	0.352	86	6	-0.514	1.37e-13	strongHypo
	NC_006089.5	67608122	67608146	0.761	58	3	0.259	43	3	-0.503	7.29e-07	strongHypo
	NC_006089.5	67690554	67690600	0.661	43	3	0.162	40	3	-0.499	1.66e-05	strongHypo
	NC_006089.5	67717091	67717150	0.716	132	4	0.258	164	4	-0.459	8.7e-15	strongHypo
	NC_006089.5	67743922	67744157	0.309	91	5	0.519	115	5	0.21	0.00293	strongHyper
	NC_006089.5	67762491	67762531	0.925	83	5	0.6	124	5	-0.325	0.000867	strongHypo
	NC_006089.5	67799932	67800121	0.362	150	8	0.13	172	8	-0.232	1.15e-08	strongHypo
	NC_006089.5	67822127	67822136	0.127	31	3	0.602	50	3	0.475	2.57e-05	strongHyper
	NC_006089.5	67829747	67829951	0.363	126	7	0.609	244	7	0.246	1.73e-05	strongHyper
	NC_006089.5	67883370	67883430	0.241	37	3	0.798	70	3	0.557	7.86e-08	strongHyper
	NC_006089.5	67924488	67924496	0.843	83	4	0.385	91	4	-0.458	6.1e-10	strongHypo
	NC_006089.5	67975127	67975182	0.886	35	3	0.381	45	3	-0.505	1.24e-06	strongHypo
	NC_006089.5	68035211	68035468	0.821	141	8	0.589	132	8	-0.233	3.24e-06	strongHypo
	NC_006089.5	68154087	68154487	0.816	112	7	0.597	139	7	-0.219	0.00552	strongHypo
	NC_006089.5	68155921	68156178	0.613	264	12	0.86	346	12	0.246	3.53e-11	strongHyper
	NC_006089.5	68257928	68258207	0.637	110	5	0.213	140	5	-0.423	1.36e-11	strongHypo
	NC_006089.5	68270875	68271239	0.372	190	9	0.608	279	9	0.236	5.68e-06	strongHyper
	NC_006089.5	68274565	68274631	0.801	104	4	0.193	109	4	-0.608	3.53e-20	strongHypo
	NC_006089.5	68290024	68290124	0.455	50	3	0.903	49	3	0.448	3.51e-06	strongHyper
	NC_006089.5	68333577	68333608	0.729	85	4	0.435	147	4	-0.295	3.3e-05	strongHypo
	NC_006089.5	68345275	68345395	0.885	49	3	0.379	49	3	-0.506	2.59e-07	strongHypo
	NC_006089.5	68486810	68487157	0.247	85	5	0.703	69	5	0.456	2.99e-09	strongHyper
	NC_006089.5	69182272	69182380	0.947	77	5	0.691	91	5	-0.256	9.89e-06	strongHypo
	NC_006089.5	69826724	69827023	0.333	88	5	0.733	118	5	0.4	2.78e-07	strongHyper
	NC_006089.5	70149800	70150092	0.548	143	5	0.782	194	5	0.234	1.01e-06	strongHyper
	NC_006089.5	70236713	70236906	0.182	150	9	0.424	212	9	0.242	6.55e-07	strongHyper
	NC_006089.5	70319529	70319704	0.604	74	4	0.3	101	4	-0.304	7.51e-06	strongHypo
	NC_006089.5	70469808	70469920	0.425	112	4	0.151	119	4	-0.274	0.000206	strongHypo
	NC_006089.5	70789974	70790092	0.436	125	6	0.681	154	6	0.245	5.1e-06	strongHyper
	NC_006089.5	72069191	72069504	0.805	133	5	0.595	135	5	-0.21	0.000164	strongHypo
	NC_006089.5	72124357	72124597	0.579	91	4	0.783	170	4	0.205	0.000328	strongHyper
	NC_006089.5	72168881	72168889	0.495	155	4	0.208	203	4	-0.288	1.07e-08	strongHypo
	NC_006089.5	73229171	73229200	0.18	54	3	0.708	62	3	0.528	3.56e-08	strongHyper
	NC_006089.5	73314417	73314430	0.967	61	5	0.714	100	5	-0.253	0.000166	strongHypo
	NC_006089.5	73515074	73515257	0.417	109	3	0.684	129	3	0.267	0.000132	strongHyper
	NC_006089.5	74264427	74264564	0.502	104	3	0.15	137	3	-0.352	9.35e-09	strongHypo
	NC_006089.5	74335773	74335928	0.52	133	4	0.782	151	4	0.261	4.18e-05	strongHyper
	NC_006089.5	74422172	74422225	0.547	102	3	0.163	147	3	-0.384	1.21e-09	strongHypo
	NC_006089.5	74950874	74951027	0.63	118	5	0.353	174	5	-0.277	1.6e-05	strongHypo
	NC_006089.5	75088375	75088487	0.167	57	3	0.682	68	3	0.516	5.3e-09	strongHyper
	NC_006089.5	75117161	75117229	0.738	53	3	0.0185	60	3	-0.719	2.37e-17	strongHypo
	NC_006089.5	75278710	75278902	0.164	136	8	0.391	208	8	0.226	3.08e-06	strongHyper
	NC_006089.5	75364375	75364384	0.327	78	4	0.688	70	4	0.361	1.52e-05	strongHyper
	NC_006089.5	75435542	75435832	0.369	124	6	0.611	212	6	0.242	7.15e-05	strongHyper
	NC_006089.5	75466464	75466858	0.782	156	8	0.337	139	8	-0.445	4.35e-15	strongHypo
	NC_006089.5	75565234	75565373	0.57	42	3	0.0417	60	3	-0.528	1.9e-09	strongHypo
	NC_006089.5	75696538	75696766	0.486	137	9	0.748	161	9	0.262	2.14e-06	strongHyper
	NC_006089.5	75713537	75713625	0.458	103	5	0.717	182	5	0.259	4.83e-06	strongHyper
	NC_006089.5	75716310	75716422	0.431	79	6	0.771	154	6	0.339	1.31e-06	strongHyper
	NC_006089.5	75877321	75877356	0.797	38	3	0.235	46	3	-0.563	7.54e-07	strongHypo
	NC_006089.5	76021236	76021296	0.403	48	4	0.0394	69	4	-0.364	3.61e-06	strongHypo
	NC_006089.5	76373929	76373975	0.512	121	6	0.821	105	6	0.309	5.89e-06	strongHyper
	NC_006089.5	76381257	76381563	0.796	65	4	0.255	78	4	-0.541	6.4e-11	strongHypo
	NC_006089.5	76434001	76434142	0.669	117	6	0.134	160	6	-0.536	6.16e-21	strongHypo
	NC_006089.5	76582924	76583176	0.567	115	5	0.8	170	5	0.233	0.000776	strongHyper
	NC_006089.5	77470684	77470854	0.625	75	5	0.134	82	5	-0.491	3.07e-10	strongHypo
	NC_006089.5	77830110	77830205	0.283	58	3	0.641	75	3	0.358	0.0001	strongHyper
	NC_006089.5	78037706	78037948	0.306	92	6	0	112	6	-0.306	1.92e-12	strongHypo
	NC_006089.5	78218093	78218298	0.436	41	3	0.928	44	3	0.492	8.59e-07	strongHyper
	NC_006089.5	78311851	78312008	0.311	91	6	0.0612	124	6	-0.25	1.99e-06	strongHypo
	NC_006089.5	78403301	78403537	0.702	93	7	0.383	159	7	-0.319	4.09e-06	strongHypo
	NC_006089.5	78916351	78916563	0.55	80	5	0.887	107	5	0.337	2.1e-07	strongHyper
	NC_006089.5	79118635	79118645	0.844	45	3	0.361	84	3	-0.483	1.54e-07	strongHypo
	NC_006089.5	79438238	79438244	0.738	42	3	0.258	56	3	-0.48	3.99e-05	strongHypo
	NC_006089.5	80019697	80019742	0.534	69	4	0.793	100	4	0.258	0.00228	strongHyper
	NC_006089.5	80369416	80369545	0.284	114	4	0.594	149	4	0.309	1.83e-06	strongHyper
	NC_006089.5	80530361	80530462	0.891	56	4	0.535	67	4	-0.357	2.27e-05	strongHypo
	NC_006089.5	83240099	83240104	0.588	68	4	0.924	78	4	0.337	1.57e-06	strongHyper
	NC_006089.5	83271871	83271910	0.206	66	4	0.573	80	4	0.366	3.81e-06	strongHyper
	NC_006089.5	83477114	83477321	0.582	84	4	0.852	99	4	0.27	0.000104	strongHyper
	NC_006089.5	83519409	83519675	0.367	41	3	0.0487	80	3	-0.318	1.58e-05	strongHypo
	NC_006089.5	83547456	83547668	0.442	71	4	0.715	125	4	0.273	0.000273	strongHyper
	NC_006089.5	84233781	84233870	0.671	49	3	0.164	55	3	-0.507	2.81e-07	strongHypo
	NC_006089.5	84671084	84671418	0.666	60	4	0.315	65	4	-0.351	0.000326	strongHypo
	NC_006089.5	84862084	84862097	0.727	67	5	0.983	78	5	0.256	5.11e-06	strongHyper
	NC_006089.5	85026592	85026621	0.609	84	5	0.938	69	5	0.329	1.99e-06	strongHyper
	NC_006089.5	85083076	85083087	0.122	56	4	0.539	89	4	0.417	6.89e-07	strongHyper
	NC_006089.5	85572685	85572846	0.66	63	5	0.314	69	5	-0.346	0.000107	strongHypo
	NC_006089.5	85602673	85602770	0.704	38	3	0.306	39	3	-0.398	0.00136	strongHypo
	NC_006089.5	85654405	85654647	0.491	84	6	0.274	132	6	-0.217	0.0125	strongHypo
	NC_006089.5	87238139	87238407	0.196	119	5	0.437	153	5	0.241	1.5e-05	strongHyper
	NC_006089.5	87704584	87704799	0.774	96	5	0.448	150	5	-0.326	3.96e-07	strongHypo
	NC_006089.5	88411971	88412024	0.624	72	3	0.262	114	3	-0.362	1.46e-06	strongHypo
	NC_006089.5	88523125	88523337	0.397	85	3	0.668	110	3	0.27	3.91e-05	strongHyper
	NC_006089.5	88964898	88964937	0.762	45	3	0.34	53	3	-0.422	0.000104	strongHypo
	NC_006089.5	89212091	89212124	0.512	109	5	0.227	99	5	-0.285	3.19e-05	strongHypo
	NC_006089.5	89476577	89476694	0.904	89	6	0.613	157	6	-0.291	4.59e-09	strongHypo
	NC_006089.5	89509116	89509244	0.512	101	5	0.19	140	5	-0.322	8.45e-07	strongHypo
	NC_006089.5	89596043	89596161	0.853	120	7	0.603	103	7	-0.25	1.19e-05	strongHypo
	NC_006089.5	89716503	89716753	0.646	96	4	0.39	104	4	-0.257	0.0012	strongHypo
	NC_006089.5	89932057	89932284	0.441	100	6	0.677	129	6	0.236	0.000848	strongHyper
	NC_006089.5	90580792	90580966	0.894	50	3	0.556	52	3	-0.338	0.000123	strongHypo
	NC_006089.5	90603968	90603989	0.143	61	4	0.867	121	4	0.724	6.07e-22	strongHyper
	NC_006089.5	90610155	90610294	0.417	65	4	0	87	4	-0.417	2.26e-12	strongHypo
	NC_006089.5	90621575	90621750	0.573	59	5	0.908	130	5	0.334	4.99e-07	strongHyper
	NC_006089.5	90625976	90626139	0.571	69	5	0.256	113	5	-0.316	9.2e-06	strongHypo
	NC_006089.5	90827801	90828016	0.335	71	4	0.0527	92	4	-0.282	2.76e-06	strongHypo
	NC_006089.5	90834404	90834419	0.591	47	3	0.202	62	3	-0.389	2.12e-05	strongHypo
	NC_006089.5	90943625	90943740	0.271	48	3	0.754	50	3	0.484	2.13e-06	strongHyper
	NC_006089.5	91220770	91220992	0.83	61	5	0.596	63	5	-0.234	0.00289	strongHypo
	NC_006089.5	91550421	91550608	0.308	83	4	0.00808	134	4	-0.3	5.06e-11	strongHypo
	NC_006089.5	91659879	91660081	0.818	109	6	0.597	152	6	-0.221	0.000281	strongHypo
	NC_006089.5	91676284	91676441	0.825	51	3	0.332	54	3	-0.494	4.76e-07	strongHypo
	NC_006089.5	91696950	91697104	0.87	94	7	0.663	116	7	-0.207	0.00312	strongHypo
	NC_006089.5	91815001	91815039	0.448	61	4	0.903	65	4	0.454	2.06e-08	strongHyper
	NC_006089.5	91869407	91869581	0.52	131	7	0.294	168	7	-0.226	3.38e-05	strongHypo
	NC_006089.5	92044749	92045023	0.726	49	4	0.317	52	4	-0.409	0.000131	strongHypo
	NC_006089.5	92051541	92051601	0.566	85	5	0.215	102	5	-0.351	1.03e-06	strongHypo
	NC_006089.5	92111650	92112057	0.528	141	8	0.311	130	8	-0.216	0.00022	strongHypo
	NC_006089.5	92159822	92159835	0.403	46	3	0.77	77	3	0.368	0.000133	strongHyper
	NC_006089.5	92261075	92261158	0.113	56	3	0.492	75	3	0.379	4.16e-06	strongHyper
	NC_006089.5	92437231	92437612	0.778	185	10	0.541	228	10	-0.237	5.18e-05	strongHypo
	NC_006089.5	92579318	92579535	0.605	117	5	0.819	181	5	0.214	8.57e-05	strongHyper
	NC_006089.5	92651566	92651647	0.432	93	4	0.212	111	4	-0.221	0.000267	strongHypo
	NC_006089.5	92676632	92676910	0.611	67	5	0.274	129	5	-0.336	1.24e-05	strongHypo
	NC_006089.5	92794465	92794714	0.569	117	6	0.312	178	6	-0.257	3.06e-07	strongHypo
	NC_006089.5	92885802	92885906	0.489	53	5	0.881	75	5	0.392	2.29e-06	strongHyper
	NC_006089.5	92900106	92900261	0.526	144	4	0.193	149	4	-0.333	3.11e-09	strongHypo
	NC_006089.5	93035460	93035798	0.929	53	4	0.526	70	4	-0.403	1.1e-06	strongHypo
	NC_006089.5	93475833	93476124	0.604	109	4	0.328	152	4	-0.276	2.69e-05	strongHypo
	NC_006089.5	93643825	93643854	0.335	104	4	0.0716	127	4	-0.264	2.09e-07	strongHypo
	NC_006089.5	93669000	93669329	0.792	114	5	0.428	147	5	-0.364	1.18e-09	strongHypo
	NC_006089.5	93669837	93670029	0.443	104	4	0.0779	117	4	-0.365	6.06e-10	strongHypo
	NC_006089.5	93817934	93817940	0.761	57	4	0.5	96	4	-0.261	0.00111	strongHypo
	NC_006089.5	93992775	93992951	0.51	112	6	0.225	213	6	-0.285	1.92e-06	strongHypo
	NC_006089.5	94161651	94161717	0.518	71	5	0.851	127	5	0.332	2.3e-05	strongHyper
	NC_006089.5	94343890	94344279	0.358	59	3	0.043	91	3	-0.315	7.68e-07	strongHypo
	NC_006089.5	94371402	94371584	0.593	75	4	0.173	104	4	-0.42	1.29e-08	strongHypo
	NC_006089.5	94386635	94386806	0.596	114	4	0.317	119	4	-0.279	6.32e-06	strongHypo
	NC_006089.5	94388964	94389237	0.43	75	4	0.076	96	4	-0.355	4.07e-08	strongHypo
	NC_006089.5	94820063	94820232	0.772	61	5	0.406	75	5	-0.365	1.95e-06	strongHypo
	NC_006089.5	95305010	95305025	0.427	78	4	0.855	87	4	0.428	1.11e-08	strongHyper
	NC_006089.5	95870289	95870298	0.616	72	3	0.215	84	3	-0.401	6.69e-07	strongHypo
	NC_006089.5	95957640	95957680	0.479	62	4	0.0782	74	4	-0.401	1.3e-07	strongHypo
	NC_006089.5	96163170	96163302	0.766	104	5	0.543	160	5	-0.223	0.00108	strongHypo
	NC_006089.5	96432677	96432891	0.247	95	6	0.044	171	6	-0.203	1.81e-06	strongHypo
	NC_006089.5	96552672	96552817	0.335	56	3	0	70	3	-0.335	2.67e-08	strongHypo
	NC_006089.5	96879663	96879672	0.589	39	3	0.216	45	3	-0.373	0.00178	strongHypo
	NC_006089.5	96896096	96896148	0.636	60	4	0.921	78	4	0.285	3.39e-05	strongHyper
	NC_006089.5	96906053	96906116	0.416	63	4	0.0857	73	4	-0.331	2.48e-06	strongHypo
	NC_006089.5	97093976	97094447	0.652	152	8	0.396	169	8	-0.257	7.24e-07	strongHypo
	NC_006089.5	97189120	97189132	0.983	82	4	0.562	76	4	-0.42	1.51e-10	strongHypo
	NC_006089.5	97195349	97195470	0.559	116	6	0.926	80	6	0.367	4.07e-08	strongHyper
	NC_006089.5	97353178	97353347	0.486	71	4	0.102	89	4	-0.384	3.68e-08	strongHypo
	NC_006089.5	97485458	97485617	0.566	55	3	0.124	69	3	-0.442	4.16e-07	strongHypo
	NC_006089.5	98060851	98061002	0.829	125	6	0.563	144	6	-0.266	1.08e-06	strongHypo
	NC_006089.5	98406257	98406317	0.669	153	8	0.334	131	8	-0.336	2.99e-06	strongHypo
	NC_006089.5	98426520	98426635	0.509	68	5	0.119	71	5	-0.39	8.21e-07	strongHypo
	NC_006089.5	98563037	98563435	0.679	185	10	0.473	257	10	-0.207	4.74e-06	strongHypo
	NC_006089.5	98612358	98612442	0.507	91	6	0.0731	67	6	-0.433	5.34e-09	strongHypo
	NC_006089.5	98653457	98653502	0.666	43	3	0.163	48	3	-0.503	2.67e-06	strongHypo
	NC_006089.5	99540116	99540322	0.569	119	6	0.329	114	6	-0.24	0.000557	strongHypo
	NC_006089.5	99731404	99731584	0.3	66	4	0.662	97	4	0.362	1.39e-05	strongHyper
	NC_006089.5	99997781	99997990	0.746	113	4	0.452	140	4	-0.294	9.9e-07	strongHypo
	NC_006089.5	101030762	101030830	0.697	74	4	0.165	96	4	-0.532	1.1e-11	strongHypo
	NC_006089.5	101182485	101182547	0.838	62	3	0.36	85	3	-0.477	5.06e-08	strongHypo
	NC_006089.5	101194445	101194527	0.115	71	4	0.609	105	4	0.494	1.44e-11	strongHyper
	NC_006089.5	101214775	101214964	0.928	69	3	0.443	93	3	-0.485	3.58e-12	strongHypo
	NC_006089.5	101885427	101885472	0.0828	73	5	0.314	85	5	0.231	0.000592	strongHyper
	NC_006089.5	102108767	102108891	0.86	50	3	0.403	73	3	-0.457	4.12e-08	strongHypo
	NC_006089.5	102122311	102122391	0.859	59	3	0.461	90	3	-0.398	2.38e-06	strongHypo
	NC_006089.5	102129175	102129376	0.405	114	9	0.698	142	9	0.293	8.98e-06	strongHyper
	NC_006089.5	102185051	102185103	0.0179	61	4	0.524	97	4	0.506	6.77e-13	strongHyper
	NC_006089.5	102214278	102214429	0.947	132	6	0.719	132	6	-0.227	9.14e-08	strongHypo
	NC_006089.5	102243152	102243335	0.737	81	6	0.279	89	6	-0.458	7.52e-09	strongHypo
	NC_006089.5	102304058	102304202	0.481	210	14	0.818	245	14	0.338	8.07e-15	strongHyper
	NC_006089.5	102546007	102546256	0.923	127	8	0.686	124	8	-0.237	2.31e-06	strongHypo
	NC_006089.5	102605891	102606110	0.302	69	4	0.786	61	4	0.484	9.97e-10	strongHyper
	NC_006089.5	102765648	102766320	0.402	141	9	0.126	159	9	-0.276	1.09e-07	strongHypo
	NC_006089.5	103080017	103080023	0.854	64	4	0.558	49	4	-0.297	0.000775	strongHypo
	NC_006089.5	103162018	103162299	0.797	80	4	0.52	97	4	-0.276	0.00015	strongHypo
	NC_006089.5	103180397	103180423	0.846	78	4	0.427	71	4	-0.419	2.01e-07	strongHypo
	NC_006089.5	103299968	103299994	0.269	68	3	0.769	85	3	0.5	2.22e-11	strongHyper
	NC_006089.5	103340116	103340149	0.524	54	4	0.844	62	4	0.32	0.000262	strongHyper
	NC_006089.5	103461571	103461749	0.79	157	5	0.583	191	5	-0.207	1.02e-05	strongHypo
	NC_006089.5	103507022	103507233	0.206	145	7	0.436	126	7	0.23	7.54e-06	strongHyper
	NC_006089.5	104026778	104026829	0.867	34	3	0.407	65	3	-0.46	3.46e-05	strongHypo
	NC_006089.5	104070983	104071215	0.785	202	10	0.584	266	10	-0.201	0.000127	strongHypo
	NC_006089.5	104305870	104306204	0.535	234	13	0.751	255	13	0.216	5.17e-07	strongHyper
	NC_006089.5	105226418	105226607	0.346	66	4	0.654	65	4	0.308	0.000222	strongHyper
	NC_006089.5	106053800	106053812	0.813	48	4	0.343	47	4	-0.47	3.63e-06	strongHypo
	NC_006089.5	106138554	106138945	0.804	126	7	0.551	174	7	-0.252	1.49e-05	strongHypo
	NC_006089.5	106271049	106271135	0.75	140	7	0.459	156	7	-0.291	2.83e-06	strongHypo
	NC_006089.5	106515649	106515868	0.816	142	7	0.546	144	7	-0.27	1.35e-06	strongHypo
	NC_006089.5	106521041	106521330	0.55	103	7	0.325	80	7	-0.226	0.00676	strongHypo
	NC_006089.5	107022521	107022559	0.224	77	4	0.497	104	4	0.273	0.000294	strongHyper
	NC_006089.5	107110083	107110241	0.567	130	6	0.343	135	6	-0.224	0.000358	strongHypo
	NC_006089.5	107138621	107138698	0.554	82	4	0.17	135	4	-0.384	1.08e-08	strongHypo
	NC_006089.5	107194654	107194679	0.587	72	3	0.221	92	3	-0.366	2.04e-06	strongHypo
	NC_006089.5	107342288	107342347	0.719	69	4	0.45	56	4	-0.269	0.00928	strongHypo
	NC_006089.5	107710137	107710231	0.0788	96	5	0.324	59	5	0.246	3.9e-05	strongHyper
	NC_006089.5	107758304	107758393	0.707	56	5	0.305	64	5	-0.403	8.5e-06	strongHypo
	NC_006089.5	107963102	107963761	0.797	140	9	0.567	176	9	-0.23	0.000111	strongHypo
	NC_006089.5	108795549	108795560	0.923	174	6	0.595	193	6	-0.328	1.06e-13	strongHypo
	NC_006089.5	110271569	110271660	0.958	48	3	0.602	50	3	-0.356	1.76e-05	strongHypo
	NC_006089.5	110798173	110798229	0.63	56	3	0.218	60	3	-0.412	1.24e-05	strongHypo
	NC_006089.5	110827312	110827482	0.943	122	5	0.738	159	5	-0.205	1.49e-05	strongHypo
	NC_006089.5	110873726	110873941	0.649	79	4	0.289	107	4	-0.361	6.6e-06	strongHypo
	NC_006089.5	110886026	110886121	0.665	83	5	0.414	95	5	-0.251	0.00264	strongHypo
	NC_006089.5	110946026	110946229	0.716	48	3	0.154	45	3	-0.562	1.59e-09	strongHypo
	NC_006089.5	110959679	110959856	0.217	47	3	0.628	69	3	0.411	5.54e-05	strongHyper
	NC_006089.5	111175958	111176187	0.688	155	8	0.435	161	8	-0.253	0.000538	strongHypo
	NC_006089.5	111187204	111187498	0.745	113	8	0.502	119	8	-0.243	5.32e-05	strongHypo
	NC_006089.5	111272215	111272227	0.791	56	4	0.351	82	4	-0.44	7.64e-07	strongHypo
	NC_006089.5	111277079	111277319	0.454	146	9	0.251	194	9	-0.203	0.000118	strongHypo
	NC_006089.5	111294634	111294824	0.317	78	5	0.626	109	5	0.309	3.34e-05	strongHyper
	NC_006089.5	111426724	111426729	0.246	46	3	0.673	59	3	0.427	2.74e-05	strongHyper
	NC_006089.5	111466328	111466370	0.459	79	5	0.685	79	5	0.226	0.00207	strongHyper
	NC_006089.5	111610482	111610684	0.776	128	6	0.482	147	6	-0.294	4.66e-06	strongHypo
	NC_006089.5	112062745	112062832	0.45	110	6	0.794	139	6	0.344	4.32e-07	strongHyper
	NC_006089.5	112213169	112213546	0.431	87	4	0.151	135	4	-0.28	1.73e-05	strongHypo
	NC_006089.5	113245702	113246144	0.741	88	5	0.463	118	5	-0.278	5.5e-05	strongHypo
	NC_006089.5	114016861	114017094	0.205	39	3	0.634	74	3	0.429	2.65e-05	strongHyper
	NC_006089.5	114031268	114031451	0.801	73	6	0.593	94	6	-0.208	0.0025	strongHypo
	NC_006089.5	114217472	114217709	0.463	90	6	0.747	117	6	0.284	7.59e-05	strongHyper
	NC_006089.5	114358449	114358555	0.178	113	4	0.465	129	4	0.286	2.48e-06	strongHyper
	NC_006089.5	114670813	114670850	0.794	78	4	0.354	85	4	-0.44	1e-08	strongHypo
	NC_006089.5	115268892	115269374	0.396	148	9	0.61	171	9	0.214	7.59e-07	strongHyper
	NC_006089.5	115365891	115365990	0.102	68	3	0.445	71	3	0.343	4.25e-06	strongHyper
	NC_006089.5	115588722	115588727	0.469	57	3	0.836	77	3	0.367	9.8e-05	strongHyper
	NC_006089.5	115696103	115696342	0.306	74	5	0.675	105	5	0.369	1.77e-05	strongHyper
	NC_006089.5	115878757	115878995	0.666	168	7	0.451	261	7	-0.216	4.48e-05	strongHypo
	NC_006089.5	115985647	115985877	0.151	61	3	0.496	96	3	0.345	8.55e-06	strongHyper
	NC_006089.5	116117420	116117456	0.112	62	4	0.593	101	4	0.481	4.67e-10	strongHyper
	NC_006089.5	116168673	116168897	0.436	76	6	0.71	92	6	0.274	0.000529	strongHyper
	NC_006089.5	116253822	116254037	0.763	89	4	0.532	125	4	-0.23	0.000843	strongHypo
	NC_006089.5	116360841	116360950	0.174	79	4	0.544	132	4	0.369	1.45e-07	strongHyper
	NC_006089.5	116370366	116370729	0.604	124	11	0.402	165	11	-0.202	0.000867	strongHypo
	NC_006089.5	116638194	116638266	0.448	68	5	0.912	57	5	0.464	1.66e-08	strongHyper
	NC_006089.5	116680822	116681016	0.184	59	4	0.623	60	4	0.438	2.09e-06	strongHyper
	NC_006089.5	117233317	117233549	0.606	158	7	0.335	187	7	-0.271	5.57e-07	strongHypo
	NC_006089.5	117272605	117272779	0.713	99	5	0.404	67	5	-0.308	1.33e-05	strongHypo
	NC_006089.5	117586024	117586064	0.242	70	3	0.597	76	3	0.354	2.46e-05	strongHyper
	NC_006089.5	117894812	117894966	0.626	170	7	0.831	194	7	0.205	3.13e-06	strongHyper
	NC_006089.5	117909625	117909727	0.657	87	4	0.254	112	4	-0.404	1.16e-08	strongHypo
	NC_006089.5	117917351	117917646	0	79	4	0.392	117	4	0.392	1.26e-13	strongHyper
	NC_006089.5	117973883	117974067	0.0267	65	3	0.422	109	3	0.396	1.71e-09	strongHyper
	NC_006089.5	118031825	118031850	0.371	75	4	0.735	120	4	0.364	1.47e-06	strongHyper
	NC_006089.5	118182765	118183003	0.88	143	8	0.574	185	8	-0.305	4.94e-10	strongHypo
	NC_006089.5	118192900	118192983	0.628	166	6	0.319	224	6	-0.308	1.06e-09	strongHypo
	NC_006089.5	118194448	118194566	0.355	51	3	0.0333	67	3	-0.321	1.42e-05	strongHypo
	NC_006089.5	118287511	118287656	0.522	64	4	0.138	74	4	-0.384	1.07e-06	strongHypo
	NC_006089.5	118513773	118513785	0.0196	46	3	0.405	88	3	0.385	4e-07	strongHyper
	NC_006089.5	119274661	119274952	0.691	183	7	0.317	274	7	-0.374	2.6e-15	strongHypo
	NC_006089.5	119364665	119364679	0.56	61	3	0.98	45	3	0.42	2.83e-07	strongHyper
	NC_006089.5	119457878	119458083	0.396	55	3	0.917	66	3	0.521	2.07e-08	strongHyper
	NC_006089.5	119529504	119529803	0.333	92	5	0.0799	111	5	-0.253	8.78e-07	strongHypo
	NC_006089.5	120180984	120181207	0.266	33	3	0.737	50	3	0.47	1.47e-05	strongHyper
	NC_006089.5	120299783	120299844	0.741	47	3	0.295	49	3	-0.446	7.26e-06	strongHypo
	NC_006089.5	120303941	120304200	0.937	43	3	0.576	49	3	-0.36	9.32e-05	strongHypo
	NC_006089.5	120332732	120332741	0.301	62	4	0.793	92	4	0.492	1.88e-09	strongHyper
	NC_006089.5	120517924	120518220	0.482	99	6	0.767	166	6	0.285	2.93e-06	strongHyper
	NC_006089.5	120969042	120969164	0.261	84	4	0.71	100	4	0.449	2.83e-08	strongHyper
	NC_006089.5	121039568	121039601	0.32	43	4	0.864	44	4	0.545	2.82e-07	strongHyper
	NC_006089.5	121170974	121171286	0.168	109	6	0.376	175	6	0.208	0.000644	strongHyper
	NC_006089.5	121444701	121444808	0.263	134	6	0.544	214	6	0.281	2.18e-08	strongHyper
	NC_006089.5	121445496	121445783	0.589	116	8	0.839	202	8	0.249	1.99e-06	strongHyper
	NC_006089.5	121764484	121764689	0.521	142	6	0.221	122	6	-0.3	1.26e-06	strongHypo
	NC_006089.5	121908860	121909045	0.339	128	5	0.621	214	5	0.282	1.27e-06	strongHyper
	NC_006089.5	122232500	122232636	0.352	40	3	0.83	42	3	0.478	1.23e-05	strongHyper
	NC_006089.5	122363677	122363826	0.278	65	4	0	92	4	-0.278	2.61e-08	strongHypo
	NC_006089.5	122448556	122448575	0.789	73	3	0.344	73	3	-0.445	5.15e-08	strongHypo
	NC_006089.5	122529991	122530016	0.609	106	6	0.31	145	6	-0.299	1.03e-05	strongHypo
	NC_006089.5	122548148	122548572	0.468	195	9	0.204	259	9	-0.264	4.02e-09	strongHypo
	NC_006089.5	122603448	122603617	0.836	89	3	0.473	94	3	-0.363	9.22e-08	strongHypo
	NC_006089.5	122654466	122654892	0.702	51	3	0.261	40	3	-0.441	0.000323	strongHypo
	NC_006089.5	122769180	122769303	0.148	134	6	0.5	95	6	0.352	2.04e-08	strongHyper
	NC_006089.5	122901519	122901769	0.365	74	4	0.893	68	4	0.528	2.86e-10	strongHyper
	NC_006089.5	123013725	123014016	0.63	178	10	0.889	222	10	0.259	3.76e-09	strongHyper
	NC_006089.5	123157865	123158085	0.743	43	3	0.257	45	3	-0.485	2.13e-05	strongHypo
	NC_006089.5	123162507	123162602	0.759	97	5	0.459	86	5	-0.299	0.000144	strongHypo
	NC_006089.5	123232754	123232816	0.405	77	3	0.821	79	3	0.416	2.33e-07	strongHyper
	NC_006089.5	123316274	123316464	0.374	133	8	0.594	215	8	0.22	0.000166	strongHyper
	NC_006089.5	123535253	123535442	0.102	62	4	0.506	109	4	0.404	2.57e-08	strongHyper
	NC_006089.5	123584012	123584354	0.323	85	4	0.567	139	4	0.243	0.000322	strongHyper
	NC_006089.5	123612998	123613005	0.601	72	3	0.204	91	3	-0.397	2.83e-08	strongHypo
	NC_006089.5	123775598	123775862	0.727	145	6	0.5	238	6	-0.227	4.6e-06	strongHypo
	NC_006089.5	123866008	123866252	0.813	125	7	0.575	131	7	-0.238	2.95e-05	strongHypo
	NC_006089.5	123940854	123940911	0.313	69	3	0.667	101	3	0.353	1.97e-05	strongHyper
	NC_006089.5	124286691	124286767	0.613	65	4	0.408	78	4	-0.205	0.0121	strongHypo
	NC_006089.5	124958373	124958394	0.515	54	4	0.937	72	4	0.422	2.8e-09	strongHyper
	NC_006089.5	125023930	125024021	0.383	46	4	0.754	72	4	0.371	0.000194	strongHyper
	NC_006089.5	125164216	125164380	0.089	48	3	0.548	53	3	0.459	4.9e-07	strongHyper
	NC_006089.5	125307568	125307591	0.628	71	4	0.231	95	4	-0.397	5.39e-07	strongHypo
	NC_006089.5	125443894	125443989	0.658	86	5	0.378	111	5	-0.279	0.000545	strongHypo
	NC_006089.5	125728383	125728387	0.33	47	3	0	47	3	-0.33	1.62e-05	strongHypo
	NC_006089.5	125746222	125746382	0.965	51	3	0.552	47	3	-0.413	1.65e-06	strongHypo
	NC_006089.5	126027182	126027193	0.957	69	4	0.506	98	4	-0.452	9.3e-09	strongHypo
	NC_006089.5	126094592	126094812	0.356	64	4	0.829	76	4	0.473	1.53e-08	strongHyper
	NC_006089.5	126199292	126199483	0.974	106	7	0.732	130	7	-0.242	6.82e-08	strongHypo
	NC_006089.5	127211156	127211645	0.833	171	9	0.544	211	9	-0.289	1.11e-08	strongHypo
	NC_006089.5	127306533	127306542	0.381	70	4	0.708	75	4	0.327	0.000121	strongHyper
	NC_006089.5	127400616	127400638	0.644	73	3	0.957	97	3	0.313	8.37e-08	strongHyper
	NC_006089.5	127605214	127605346	0.704	134	6	0.338	153	6	-0.366	4.74e-10	strongHypo
	NC_006089.5	127609634	127609682	0.0995	76	4	0.58	82	4	0.48	2.07e-10	strongHyper
	NC_006089.5	127725459	127725664	0.253	93	5	0.592	149	5	0.339	3.85e-07	strongHyper
	NC_006089.5	127839305	127839427	0.192	80	3	0.509	94	3	0.316	1.88e-06	strongHyper
	NC_006089.5	127866130	127866218	0.219	81	4	0.693	107	4	0.473	3.99e-11	strongHyper
	NC_006089.5	127897373	127897521	0.198	71	3	0.634	84	3	0.437	7.44e-07	strongHyper
	NC_006089.5	127984476	127984672	0.192	77	4	0.681	118	4	0.489	2.12e-11	strongHyper
	NC_006089.5	128006643	128006656	0.502	67	3	0.832	67	3	0.33	0.00034	strongHyper
	NC_006089.5	128008480	128008573	0.398	144	6	0.718	233	6	0.32	1.21e-09	strongHyper
	NC_006089.5	128042382	128042554	0.124	67	3	0.443	71	3	0.319	0.000175	strongHyper
	NC_006089.5	128134194	128134293	0.497	55	4	0.823	77	4	0.325	8.27e-05	strongHyper
	NC_006089.5	128462016	128462464	0.425	151	9	0.732	138	9	0.307	2.65e-06	strongHyper
	NC_006089.5	128514264	128514398	0.803	86	5	0.465	109	5	-0.338	3.37e-06	strongHypo
	NC_006089.5	128599838	128600001	0.519	94	6	0.763	129	6	0.245	4.93e-05	strongHyper
	NC_006089.5	129130791	129130857	0.573	44	3	0.21	65	3	-0.363	0.0001	strongHypo
	NC_006089.5	129299645	129300030	0.823	170	9	0.614	208	9	-0.209	1.39e-06	strongHypo
	NC_006089.5	129304689	129304805	0.8	91	5	0.519	95	5	-0.281	8.07e-05	strongHypo
	NC_006089.5	129323154	129323310	0.338	164	9	0.0503	168	9	-0.288	5.88e-12	strongHypo
	NC_006089.5	129399171	129399199	0.133	56	4	0.607	110	4	0.473	1.39e-09	strongHyper
	NC_006089.5	129417669	129417902	0.719	97	5	0.396	83	5	-0.324	1.25e-05	strongHypo
	NC_006089.5	129477226	129477408	0.791	94	5	0.433	126	5	-0.359	1.06e-07	strongHypo
	NC_006089.5	129500263	129500525	0.201	102	5	0.523	113	5	0.323	4.37e-06	strongHyper
	NC_006089.5	129523583	129523625	0.699	37	3	0.0408	47	3	-0.659	6.15e-11	strongHypo
	NC_006089.5	129684321	129684354	0.244	93	4	0.612	176	4	0.369	2.51e-08	strongHyper
	NC_006089.5	129760747	129760854	0.628	77	3	0.292	118	3	-0.335	3.77e-06	strongHypo
	NC_006089.5	129793179	129793233	0.766	120	6	0.533	185	6	-0.233	5.31e-05	strongHypo
	NC_006089.5	129890930	129891117	0.651	120	8	0.918	139	8	0.267	5.78e-09	strongHyper
	NC_006089.5	130170051	130170060	0.639	77	4	0.31	137	4	-0.329	6.82e-06	strongHypo
	NC_006089.5	131378992	131379015	0.242	81	4	0.536	125	4	0.294	9.53e-05	strongHyper
	NC_006089.5	131388358	131388535	0.182	107	7	0.453	128	7	0.271	1.5e-05	strongHyper
	NC_006089.5	131405697	131405707	0.369	84	3	0	79	3	-0.369	4.73e-11	strongHypo
	NC_006089.5	131547953	131548236	0.567	43	3	0.933	58	3	0.366	1.93e-05	strongHyper
	NC_006089.5	131639721	131640099	0.612	157	7	0.191	155	7	-0.421	1.94e-15	strongHypo
	NC_006089.5	131724263	131724325	0.778	63	4	0.217	102	4	-0.562	4.41e-13	strongHypo
	NC_006089.5	132318494	132318677	0.828	73	5	0.491	107	5	-0.337	8.83e-07	strongHypo
	NC_006089.5	132377378	132377547	0.727	38	3	0.199	44	3	-0.528	4.93e-05	strongHypo
	NC_006089.5	132501008	132501090	0.592	43	3	0.122	71	3	-0.47	4.85e-07	strongHypo
	NC_006089.5	132880318	132880347	0.354	85	4	0.669	111	4	0.314	8.36e-07	strongHyper
	NC_006089.5	132881440	132881717	0.664	113	3	0.271	99	3	-0.393	1.35e-08	strongHypo
	NC_006089.5	132961747	132961894	0.333	106	5	0.64	135	5	0.306	6.64e-07	strongHyper
	NC_006089.5	133421965	133422339	0.781	154	8	0.501	243	8	-0.28	6.87e-06	strongHypo
	NC_006089.5	133879134	133879181	0.765	113	6	0.409	116	6	-0.356	1.24e-07	strongHypo
	NC_006089.5	134091189	134091391	0.81	81	5	0.56	164	5	-0.25	0.000132	strongHypo
	NC_006089.5	134475064	134475081	0.55	44	3	0.157	92	3	-0.392	1.69e-05	strongHypo
	NC_006089.5	134532775	134532807	0.601	80	4	0.156	110	4	-0.444	6.18e-11	strongHypo
	NC_006089.5	134558181	134558893	0.723	185	9	0.432	218	9	-0.29	4.08e-09	strongHypo
	NC_006089.5	134700890	134700907	0.476	73	3	0.185	86	3	-0.291	6.45e-05	strongHypo
	NC_006089.5	134865693	134865782	0.13	62	3	0.557	92	3	0.426	3.51e-08	strongHyper
	NC_006089.5	134942447	134942464	0.462	78	4	0.0265	100	4	-0.435	3.44e-12	strongHypo
	NC_006089.5	135075124	135075426	0.676	98	5	0.958	105	5	0.282	1.26e-07	strongHyper
	NC_006089.5	135123422	135123430	0.8	97	4	0.461	132	4	-0.339	3.46e-07	strongHypo
	NC_006089.5	135390791	135390800	0.41	39	3	0	65	3	-0.41	1.42e-08	strongHypo
	NC_006089.5	135436092	135436285	0.585	157	10	0.323	199	10	-0.263	1.19e-06	strongHypo
	NC_006089.5	135576622	135576678	0.563	62	4	0.0266	114	4	-0.536	1.25e-16	strongHypo
	NC_006089.5	135707458	135707484	0.712	57	4	0.392	98	4	-0.32	0.000109	strongHypo
	NC_006089.5	135783364	135783447	0.536	53	3	0.182	79	3	-0.354	0.000217	strongHypo
	NC_006089.5	136723194	136723230	0.0824	60	5	0.586	58	5	0.504	1.32e-09	strongHyper
	NC_006089.5	137787502	137787593	0.925	104	5	0.557	86	5	-0.368	6.26e-08	strongHypo
	NC_006089.5	138006257	138006545	0.922	107	6	0.67	157	6	-0.252	8.61e-07	strongHypo
	NC_006089.5	138450068	138450104	0.0446	91	5	0.462	67	5	0.418	1.23e-09	strongHyper
	NC_006089.5	138506479	138506498	0.624	75	4	0.127	74	4	-0.497	1.54e-08	strongHypo
	NC_006089.5	138541624	138541639	0.689	45	4	0.0401	47	4	-0.649	2.11e-11	strongHypo
	NC_006089.5	138585849	138585924	0.479	128	7	0.225	118	7	-0.254	1.83e-05	strongHypo
	NC_006089.5	138589157	138589186	0.793	115	5	0.464	181	5	-0.329	7.12e-08	strongHypo
	NC_006089.5	138668539	138668563	0.788	82	4	0.505	95	4	-0.284	2.4e-05	strongHypo
	NC_006089.5	138684962	138685139	0.326	53	4	0.713	73	4	0.387	2.39e-05	strongHyper
	NC_006089.5	138690522	138690992	0.6	242	16	0.812	318	16	0.212	1.94e-07	strongHyper
	NC_006089.5	138723047	138723498	0.371	73	6	0.631	87	6	0.26	0.00413	strongHyper
	NC_006089.5	138762892	138762942	0.36	90	6	0.096	84	6	-0.264	2.74e-05	strongHypo
	NC_006089.5	138959111	138959134	0.282	78	6	0.646	176	6	0.364	6.27e-08	strongHyper
	NC_006089.5	139041684	139041763	0.724	48	3	0.14	44	3	-0.584	6.81e-09	strongHypo
	NC_006089.5	139328827	139328989	0.83	86	5	0.445	101	5	-0.385	9.28e-07	strongHypo
	NC_006089.5	140396575	140396775	0	47	3	0.745	55	3	0.745	8.52e-17	strongHyper
	NC_006089.5	140816479	140816754	0.468	112	6	0.0836	122	6	-0.384	2.71e-12	strongHypo
	NC_006089.5	140941250	140941489	0.544	132	7	0.23	137	7	-0.313	1.24e-06	strongHypo
	NC_006089.5	141171679	141171818	0.32	50	3	0	58	3	-0.32	9.67e-07	strongHypo
	NC_006089.5	141305343	141305639	0.539	131	7	0.286	191	7	-0.253	6.3e-07	strongHypo
	NC_006089.5	141595874	141596016	0.292	79	4	0.501	74	4	0.209	0.0287	strongHyper
	NC_006089.5	141790044	141790060	0.462	48	3	0.0979	46	3	-0.365	9.76e-05	strongHypo
	NC_006089.5	141873707	141873960	0.754	61	4	0.372	81	4	-0.383	1.84e-05	strongHypo
	NC_006089.5	142276910	142277043	0.312	101	6	0.674	180	6	0.362	2.83e-08	strongHyper
	NC_006089.5	143104703	143104758	0.766	57	4	0.422	49	4	-0.345	0.000755	strongHypo
	NC_006089.5	143111858	143111865	0.807	52	4	0.393	75	4	-0.413	1.01e-05	strongHypo
	NC_006089.5	144145686	144145925	0.567	71	3	0.268	105	3	-0.298	0.000156	strongHypo
	NC_006089.5	145752822	145752839	0.439	74	4	0.851	87	4	0.412	1.19e-06	strongHyper
	NC_006089.5	145758018	145758195	0.577	72	4	0.885	76	4	0.308	0.00107	strongHyper
	NC_006089.5	145843965	145844431	0.452	66	5	0.136	111	5	-0.317	1.1e-06	strongHypo
	NC_006089.5	146935292	146935642	0.628	134	6	0.416	222	6	-0.212	0.000291	strongHypo
	NC_006089.5	147036695	147036914	0.567	69	4	0.96	73	4	0.393	1.4e-08	strongHyper
	NC_006089.5	149184558	149184575	0.8	141	3	0.472	48	3	-0.328	6.12e-05	strongHypo
	NC_006090.5	174972	175054	0.617	114	6	0.877	114	6	0.259	3.91e-06	strongHyper
	NC_006090.5	214418	214427	0.354	67	3	0.834	89	3	0.481	4.3e-11	strongHyper
	NC_006090.5	243382	243695	0.653	117	6	0.421	147	6	-0.232	0.000771	strongHypo
	NC_006090.5	378791	378796	0.684	83	4	0.926	104	4	0.241	0.000161	strongHyper
	NC_006090.5	626591	626682	0.289	90	6	0.804	133	6	0.516	1.97e-14	strongHyper
	NC_006090.5	810718	811040	0.796	251	12	0.58	320	12	-0.216	7.85e-07	strongHypo
	NC_006090.5	856783	856866	0.278	89	4	0.613	101	4	0.334	8.82e-05	strongHyper
	NC_006090.5	969245	969269	0.546	88	4	0.873	142	4	0.327	8.31e-07	strongHyper
	NC_006090.5	985189	985716	0.788	163	9	0.515	197	9	-0.273	5.62e-08	strongHypo
	NC_006090.5	1123140	1123347	0.644	48	4	0.983	52	4	0.339	8.83e-06	strongHyper
	NC_006090.5	1476829	1476932	0.497	184	15	0.262	209	15	-0.235	1.49e-07	strongHypo
	NC_006090.5	1795894	1796106	0.485	124	8	0.727	155	8	0.242	1.19e-05	strongHyper
	NC_006090.5	2212203	2212576	0.157	130	9	0.697	138	9	0.54	8.11e-22	strongHyper
	NC_006090.5	2330245	2330273	0.522	77	3	0.975	99	3	0.453	3.16e-13	strongHyper
	NC_006090.5	2936463	2936717	0.551	45	4	0.143	54	4	-0.409	3.21e-05	strongHypo
	NC_006090.5	2977906	2977912	0.481	60	3	0.14	71	3	-0.341	2.21e-05	strongHypo
	NC_006090.5	2997433	2997926	0.605	105	7	0.341	116	7	-0.264	1.49e-07	strongHypo
	NC_006090.5	3022307	3022350	0.719	55	4	0.266	42	4	-0.453	5.94e-06	strongHypo
	NC_006090.5	3060036	3060429	0.752	118	7	0.243	105	7	-0.509	5.76e-14	strongHypo
	NC_006090.5	3585140	3585221	0	55	3	0.349	47	3	0.349	7.93e-07	strongHyper
	NC_006090.5	3634985	3635095	0.653	69	6	0.866	117	6	0.213	0.00144	strongHyper
	NC_006090.5	3742605	3742679	0.152	63	4	0.781	50	4	0.629	4.48e-12	strongHyper
	NC_006090.5	3749633	3749815	0.209	50	3	0.712	46	3	0.502	3.76e-06	strongHyper
	NC_006090.5	3763363	3763743	0.446	141	7	0.757	140	7	0.312	6.07e-07	strongHyper
	NC_006090.5	3811801	3811930	0.795	137	7	0.528	199	7	-0.267	6.07e-07	strongHypo
	NC_006090.5	3849489	3849615	0.55	92	5	0.273	113	5	-0.277	0.000194	strongHypo
	NC_006090.5	3887608	3887852	0.475	116	7	0.732	156	7	0.256	2e-06	strongHyper
	NC_006090.5	4119057	4119255	0.772	155	8	0.51	115	8	-0.262	2.02e-06	strongHypo
	NC_006090.5	4649266	4649536	0.919	65	5	0.641	85	5	-0.278	0.000133	strongHypo
	NC_006090.5	4673890	4674168	0.519	92	7	0.81	116	7	0.29	8.34e-05	strongHyper
	NC_006090.5	4709562	4709925	0.54	172	10	0.773	188	10	0.234	2.08e-05	strongHyper
	NC_006090.5	4713611	4713793	0.536	115	7	0.777	131	7	0.241	0.00066	strongHyper
	NC_006090.5	4728385	4728486	0.393	67	5	0.16	105	5	-0.233	0.000602	strongHypo
	NC_006090.5	4821523	4821726	0.325	114	9	0.548	133	9	0.223	6.43e-05	strongHyper
	NC_006090.5	4865139	4865165	0.946	84	4	0.632	109	4	-0.313	6.58e-07	strongHypo
	NC_006090.5	4885756	4886049	0.537	117	8	0.225	152	8	-0.312	1.2e-07	strongHypo
	NC_006090.5	5225045	5225208	0.928	142	6	0.689	170	6	-0.239	4.01e-07	strongHypo
	NC_006090.5	5607821	5607887	0.267	136	8	0.00781	131	8	-0.259	5.35e-11	strongHypo
	NC_006090.5	5779568	5779666	0.774	639	5	0.531	876	5	-0.243	0.0169	strongHypo
	NC_006090.5	6495689	6495961	0.386	78	5	0	94	5	-0.386	1.15e-12	strongHypo
	NC_006090.5	6960217	6960223	0.179	40	3	0.589	71	3	0.41	2.26e-05	strongHyper
	NC_006090.5	7187381	7187642	0.642	125	6	0.393	135	6	-0.249	0.000834	strongHypo
	NC_006090.5	7190026	7190231	0.496	86	6	0.825	91	6	0.329	1.45e-05	strongHyper
	NC_006090.5	7241344	7241363	0.246	49	3	0.67	51	3	0.424	1.13e-05	strongHyper
	NC_006090.5	7616118	7616235	0.774	91	5	0.379	76	5	-0.395	3.42e-06	strongHypo
	NC_006090.5	7673434	7673475	0.109	49	3	0.662	72	3	0.554	3.48e-09	strongHyper
	NC_006090.5	7712997	7713041	0.428	73	3	0.833	112	3	0.405	1.31e-08	strongHyper
	NC_006090.5	7801655	7801808	0.654	135	9	0.452	186	9	-0.201	0.0021	strongHypo
	NC_006090.5	8922035	8922179	0.322	86	5	0.607	104	5	0.285	0.000741	strongHyper
	NC_006090.5	8949053	8949476	0.398	96	6	0.679	96	6	0.281	0.000282	strongHyper
	NC_006090.5	8983692	8983832	0.653	53	5	0.235	68	5	-0.418	7.75e-06	strongHypo
	NC_006090.5	9241977	9242058	0.433	75	7	0.809	145	7	0.376	1.62e-08	strongHyper
	NC_006090.5	9693442	9694084	0.739	273	16	0.532	345	16	-0.206	9.75e-07	strongHypo
	NC_006090.5	9954326	9954344	0.841	38	3	0.354	59	3	-0.487	2.72e-06	strongHypo
	NC_006090.5	10133733	10133758	1	38	3	0.372	46	3	-0.628	1.02e-10	strongHypo
	NC_006090.5	10140535	10140631	0.767	51	4	0.395	63	4	-0.372	0.000125	strongHypo
	NC_006090.5	10212472	10212614	0.771	160	11	0.486	146	11	-0.285	2.57e-05	strongHypo
	NC_006090.5	10262112	10262122	0.8	50	4	0.0822	50	4	-0.718	9.78e-14	strongHypo
	NC_006090.5	10373352	10373538	0.359	126	6	0.636	80	6	0.277	0.000115	strongHyper
	NC_006090.5	10630322	10630396	0.454	36	3	0.0667	68	3	-0.387	1.29e-06	strongHypo
	NC_006090.5	10749210	10749283	0.941	51	3	0.549	66	3	-0.392	1.06e-06	strongHypo
	NC_006090.5	12098111	12098118	0	64	4	0.366	60	4	0.366	1.02e-08	strongHyper
	NC_006090.5	12156473	12156664	0.661	265	13	0.453	302	13	-0.208	2.93e-11	strongHypo
	NC_006090.5	12329954	12329975	0.67	102	4	0.917	119	4	0.246	1.8e-06	strongHyper
	NC_006090.5	12365029	12365176	0.609	92	4	0.121	95	4	-0.488	2.22e-12	strongHypo
	NC_006090.5	12473281	12473308	0.373	86	4	0.603	96	4	0.229	0.00193	strongHyper
	NC_006090.5	12734636	12734928	0.633	133	7	0.906	230	7	0.273	3.01e-10	strongHyper
	NC_006090.5	13509185	13509383	0.186	109	5	0.515	136	5	0.329	3.73e-08	strongHyper
	NC_006090.5	13679581	13679709	0.259	79	5	0.563	117	5	0.304	1.02e-05	strongHyper
	NC_006090.5	14065575	14065593	0.76	59	4	0.256	94	4	-0.504	1.73e-10	strongHypo
	NC_006090.5	14069437	14069721	0.629	61	4	0.189	87	4	-0.441	4.28e-07	strongHypo
	NC_006090.5	14182178	14182228	0.203	39	3	0.672	62	3	0.468	4.67e-06	strongHyper
	NC_006090.5	14323555	14323804	0.125	71	5	0.625	106	5	0.5	7.93e-11	strongHyper
	NC_006090.5	14577435	14577726	0.308	37	3	0.737	69	3	0.43	6.17e-06	strongHyper
	NC_006090.5	14630797	14630927	0.801	61	4	0.42	71	4	-0.381	2.98e-06	strongHypo
	NC_006090.5	14675543	14675621	0	46	3	0.411	91	3	0.411	2.25e-08	strongHyper
	NC_006090.5	14996717	14997018	0.647	210	10	0.349	251	10	-0.298	5.58e-10	strongHypo
	NC_006090.5	15451586	15451838	0.617	78	4	0.876	105	4	0.26	2.96e-05	strongHyper
	NC_006090.5	15466999	15467019	0.97	45	3	0.64	63	3	-0.33	9.99e-06	strongHypo
	NC_006090.5	15502871	15503057	0.71	65	5	0.341	119	5	-0.37	2.89e-06	strongHypo
	NC_006090.5	15521544	15522051	0.684	120	6	0.373	149	6	-0.311	7.59e-06	strongHypo
	NC_006090.5	15750957	15751140	0.752	107	5	0.489	137	5	-0.263	3.8e-05	strongHypo
	NC_006090.5	16027503	16028004	0.794	79	5	0.417	82	5	-0.377	5.69e-08	strongHypo
	NC_006090.5	16674570	16674609	0.512	55	5	0.131	66	5	-0.381	1.08e-05	strongHypo
	NC_006090.5	16871564	16871571	0.574	43	3	0.0185	48	3	-0.555	1.4e-09	strongHypo
	NC_006090.5	17415512	17415581	0.333	77	6	0.0528	96	6	-0.28	1.37e-05	strongHypo
	NC_006090.5	17452305	17452522	0.368	77	4	0.0838	103	4	-0.284	9.95e-06	strongHypo
	NC_006090.5	18048657	18048776	0.65	59	3	0.273	87	3	-0.377	5.06e-06	strongHypo
	NC_006090.5	18202718	18202784	0.557	104	4	0.149	108	4	-0.408	1.5e-09	strongHypo
	NC_006090.5	18367349	18367355	0.81	76	4	0.31	83	4	-0.501	1.64e-09	strongHypo
	NC_006090.5	18410456	18410552	0.228	53	4	0.655	55	4	0.427	8.07e-06	strongHyper
	NC_006090.5	18640039	18640137	0	36	3	0.74	55	3	0.74	1.41e-14	strongHyper
	NC_006090.5	18805584	18805870	0.476	184	14	0.247	293	14	-0.229	1.04e-08	strongHypo
	NC_006090.5	18842324	18842392	0.444	45	3	0.0303	63	3	-0.414	1.32e-07	strongHypo
	NC_006090.5	18865874	18866212	0.769	78	6	0.42	164	6	-0.35	2.78e-05	strongHypo
	NC_006090.5	18884462	18884537	0.282	40	3	0.769	61	3	0.487	3.93e-06	strongHyper
	NC_006090.5	18908020	18908080	0.689	127	7	0.352	137	7	-0.337	5.31e-08	strongHypo
	NC_006090.5	18958734	18958782	0.925	58	4	0.33	60	4	-0.595	3.88e-12	strongHypo
	NC_006090.5	19009755	19009777	0.693	107	4	0.486	168	4	-0.207	0.000169	strongHypo
	NC_006090.5	19091208	19091275	0.757	78	3	0.165	94	3	-0.592	5.95e-14	strongHypo
	NC_006090.5	19235631	19235872	0.788	169	9	0.527	180	9	-0.262	3.57e-07	strongHypo
	NC_006090.5	19252384	19252663	0.564	126	7	0.787	178	7	0.223	1.51e-05	strongHyper
	NC_006090.5	19329705	19330099	0.744	102	7	0.536	167	7	-0.209	0.000106	strongHypo
	NC_006090.5	19402670	19402686	0.616	54	4	0.0677	88	4	-0.548	2.51e-12	strongHypo
	NC_006090.5	19403611	19403896	0.747	126	6	0.357	108	6	-0.39	7.37e-07	strongHypo
	NC_006090.5	19478625	19478816	0.335	42	3	0.804	53	3	0.47	4.59e-06	strongHyper
	NC_006090.5	19545992	19546018	0.842	68	4	0.491	56	4	-0.35	1.35e-05	strongHypo
	NC_006090.5	19625067	19625120	0.771	81	4	0.429	89	4	-0.341	5.1e-06	strongHypo
	NC_006090.5	19749238	19749309	0.498	117	4	0.275	157	4	-0.223	0.000139	strongHypo
	NC_006090.5	19864264	19864393	0.847	73	4	0.428	143	4	-0.419	3.8e-10	strongHypo
	NC_006090.5	19880316	19880355	0.608	45	3	0.1	76	3	-0.508	3.08e-09	strongHypo
	NC_006090.5	19903994	19904076	0.41	87	5	0.137	91	5	-0.272	4.27e-05	strongHypo
	NC_006090.5	20077133	20077396	0.671	118	7	0.46	156	7	-0.211	0.00319	strongHypo
	NC_006090.5	20430000	20430013	0.766	68	5	0.968	125	5	0.202	2.07e-05	strongHyper
	NC_006090.5	20661931	20662233	0.636	97	6	0.394	105	6	-0.242	0.00325	strongHypo
	NC_006090.5	20679750	20680018	0.573	89	5	0.306	115	5	-0.267	5.54e-05	strongHypo
	NC_006090.5	20992877	20993001	0.711	103	4	0.427	124	4	-0.284	3.06e-05	strongHypo
	NC_006090.5	21221942	21221975	0.693	39	3	0.175	68	3	-0.518	1.99e-07	strongHypo
	NC_006090.5	21896821	21897002	0.722	145	6	0.399	221	6	-0.322	7.08e-10	strongHypo
	NC_006090.5	21957054	21957156	0.647	115	9	0.307	168	9	-0.34	2.82e-08	strongHypo
	NC_006090.5	22073654	22073780	0	54	3	0.295	34	3	0.295	2.91e-05	strongHyper
	NC_006090.5	22135595	22135713	0.0818	62	4	0.447	81	4	0.365	7.6e-06	strongHyper
	NC_006090.5	22281219	22281632	0.922	86	5	0.587	88	5	-0.335	3.86e-06	strongHypo
	NC_006090.5	22371086	22371347	0.812	185	9	0.601	208	9	-0.212	4.56e-08	strongHypo
	NC_006090.5	22652557	22652931	0.647	103	8	0.318	161	8	-0.329	3.26e-07	strongHypo
	NC_006090.5	22662548	22662840	0.12	122	6	0.579	132	6	0.459	4.35e-14	strongHyper
	NC_006090.5	22669668	22669712	0.614	70	4	0.213	114	4	-0.4	4.88e-08	strongHypo
	NC_006090.5	23018667	23018741	0.662	61	5	0.875	91	5	0.213	0.00119	strongHyper
	NC_006090.5	23245447	23245869	0.613	109	6	0.33	168	6	-0.282	9.27e-06	strongHypo
	NC_006090.5	23331436	23331623	0.626	93	4	0.317	109	4	-0.309	1.04e-05	strongHypo
	NC_006090.5	23468721	23469113	0.845	84	5	0.468	117	5	-0.377	1.27e-08	strongHypo
	NC_006090.5	23798129	23798344	0.809	80	4	0.46	103	4	-0.349	8.84e-08	strongHypo
	NC_006090.5	23831622	23831682	0.858	204	11	0.635	180	11	-0.222	8.88e-06	strongHypo
	NC_006090.5	24002086	24002187	0.506	54	4	0.192	52	4	-0.313	0.0011	strongHypo
	NC_006090.5	24170479	24170967	0.758	69	3	0.404	70	3	-0.354	0.000598	strongHypo
	NC_006090.5	24382612	24382638	0.385	67	3	0.804	75	3	0.42	3.41e-07	strongHyper
	NC_006090.5	24586577	24586858	0.712	106	5	0.432	115	5	-0.28	7.55e-05	strongHypo
	NC_006090.5	24742132	24742351	0.65	51	4	0.139	71	4	-0.512	9.21e-09	strongHypo
	NC_006090.5	24902966	24903017	0.228	67	4	0.767	100	4	0.539	7.69e-13	strongHyper
	NC_006090.5	25053278	25053453	0.362	86	6	0.0727	85	6	-0.289	3.46e-06	strongHypo
	NC_006090.5	25250379	25250444	0.721	58	3	0.278	61	3	-0.443	8.72e-06	strongHypo
	NC_006090.5	25329962	25329991	0.546	88	4	0.857	146	4	0.311	2.63e-07	strongHyper
	NC_006090.5	25392192	25392261	0.486	85	6	0.0992	115	6	-0.387	4.17e-08	strongHypo
	NC_006090.5	25703676	25703861	0.735	115	5	0.496	166	5	-0.24	4.8e-05	strongHypo
	NC_006090.5	25754571	25754738	0.857	126	4	0.542	155	4	-0.315	3.41e-08	strongHypo
	NC_006090.5	25759589	25759771	0.614	116	5	0.293	163	5	-0.321	4.52e-07	strongHypo
	NC_006090.5	25795073	25795322	0.795	108	6	0.554	144	6	-0.241	1.79e-05	strongHypo
	NC_006090.5	26050415	26050613	0.18	60	3	0.614	65	3	0.434	7.99e-07	strongHyper
	NC_006090.5	26307000	26307015	0.718	110	4	0.315	110	4	-0.403	4.14e-09	strongHypo
	NC_006090.5	26328027	26328089	0.226	69	3	0.626	117	3	0.4	1.56e-07	strongHyper
	NC_006090.5	26357489	26357754	0.688	79	5	0.421	99	5	-0.267	0.000855	strongHypo
	NC_006090.5	26426088	26426388	0.168	37	3	0.744	52	3	0.576	3.68e-07	strongHyper
	NC_006090.5	26505869	26506043	0.453	70	4	0.146	115	4	-0.307	6.03e-06	strongHypo
	NC_006090.5	26510927	26511076	0.78	84	6	0.46	75	6	-0.32	8.18e-05	strongHypo
	NC_006090.5	26608040	26608073	0.837	66	5	0.461	89	5	-0.376	1.01e-06	strongHypo
	NC_006090.5	26647946	26647992	0.665	37	3	0.227	58	3	-0.438	0.000249	strongHypo
	NC_006090.5	26663568	26663810	0.524	56	3	0	69	3	-0.524	2.65e-14	strongHypo
	NC_006090.5	26737638	26737647	0.366	54	3	0	54	3	-0.366	2.19e-07	strongHypo
	NC_006090.5	26952433	26952919	0.628	65	3	0.332	85	3	-0.297	6.59e-05	strongHypo
	NC_006090.5	27117813	27117997	0.728	96	7	0.507	128	7	-0.221	0.000106	strongHypo
	NC_006090.5	27133494	27133745	0.506	74	5	0.86	69	5	0.354	1.33e-05	strongHyper
	NC_006090.5	27541848	27541859	0.825	68	5	0.388	88	5	-0.438	1.66e-08	strongHypo
	NC_006090.5	27595129	27595522	0.934	131	7	0.656	171	7	-0.279	7.42e-10	strongHypo
	NC_006090.5	27625529	27625683	0.7	65	4	0.417	105	4	-0.283	3.47e-05	strongHypo
	NC_006090.5	28086551	28087204	0.746	152	11	0.506	194	11	-0.241	1.26e-06	strongHypo
	NC_006090.5	28408109	28408267	0.564	88	5	0.237	131	5	-0.327	7.87e-06	strongHypo
	NC_006090.5	28473210	28473364	0.634	59	4	0.339	83	4	-0.295	0.00117	strongHypo
	NC_006090.5	28838865	28838981	0.55	67	3	0.0736	84	3	-0.477	7.47e-11	strongHypo
	NC_006090.5	29125046	29125074	0.605	91	3	0.331	115	3	-0.274	7.1e-05	strongHypo
	NC_006090.5	29187560	29187809	0.531	94	5	0.227	96	5	-0.305	1.28e-06	strongHypo
	NC_006090.5	29410482	29410721	0.568	91	5	0.915	101	5	0.347	3.09e-09	strongHyper
	NC_006090.5	29617128	29617306	0.301	98	5	0.0324	128	5	-0.268	6.49e-09	strongHypo
	NC_006090.5	29632909	29632950	0.73	101	5	0.938	188	5	0.208	1.83e-05	strongHyper
	NC_006090.5	30650320	30650359	0.577	71	4	0.953	71	4	0.376	5.4e-08	strongHyper
	NC_006090.5	30686593	30686770	0.565	105	5	0.845	113	5	0.28	0.000177	strongHyper
	NC_006090.5	31353535	31353708	0.326	178	8	0.0667	227	8	-0.259	4.66e-09	strongHypo
	NC_006090.5	31550642	31550825	0.726	71	3	0.385	76	3	-0.341	0.000244	strongHypo
	NC_006090.5	31697620	31697875	0.361	143	4	0.141	145	4	-0.219	1.08e-05	strongHypo
	NC_006090.5	31823843	31824263	0.612	128	6	0.386	111	6	-0.226	0.00119	strongHypo
	NC_006090.5	33821627	33821704	0.409	71	4	0.836	102	4	0.428	3.33e-09	strongHyper
	NC_006090.5	33884989	33885094	0.817	146	6	0.483	132	6	-0.334	9.72e-10	strongHypo
	NC_006090.5	33904927	33905181	0.733	112	6	0.458	141	6	-0.275	1.16e-05	strongHypo
	NC_006090.5	34035941	34035965	0.488	44	3	0.831	58	3	0.343	0.000288	strongHyper
	NC_006090.5	34055953	34055977	0.297	61	4	0.757	87	4	0.46	5.93e-09	strongHyper
	NC_006090.5	34162925	34162992	0.5	42	3	0.0574	46	3	-0.443	6.74e-06	strongHypo
	NC_006090.5	34314051	34314073	0.308	83	4	0.0685	108	4	-0.24	1.07e-05	strongHypo
	NC_006090.5	34802446	34802936	0.482	152	7	0.811	165	7	0.329	1.33e-08	strongHyper
	NC_006090.5	35046879	35047090	0.446	173	7	0.691	176	7	0.245	0.000156	strongHyper
	NC_006090.5	35087953	35088184	0.348	150	6	0.583	201	6	0.234	3.86e-05	strongHyper
	NC_006090.5	35142137	35142193	0.427	62	3	0.0777	72	3	-0.349	7.93e-06	strongHypo
	NC_006090.5	35291785	35291866	0.214	78	6	0.654	94	6	0.44	6.62e-09	strongHyper
	NC_006090.5	35315090	35315101	0.809	106	6	0.441	106	6	-0.368	5.05e-08	strongHypo
	NC_006090.5	35344308	35344422	0.405	66	3	0.0554	89	3	-0.349	2.73e-07	strongHypo
	NC_006090.5	35364161	35364422	0.824	99	5	0.614	145	5	-0.21	0.000415	strongHypo
	NC_006090.5	35392497	35392675	0.406	94	4	0.725	104	4	0.32	7.81e-06	strongHyper
	NC_006090.5	35467857	35467960	0.0109	86	4	0.276	110	4	0.265	3.51e-08	strongHyper
	NC_006090.5	35550525	35550571	0.327	102	4	0.723	103	4	0.396	1.54e-08	strongHyper
	NC_006090.5	35576315	35576471	0.549	98	5	0.254	140	5	-0.295	2.18e-06	strongHypo
	NC_006090.5	35773579	35773939	0.482	192	8	0.194	158	8	-0.288	8.18e-09	strongHypo
	NC_006090.5	35859378	35859415	0.138	52	4	0.56	82	4	0.422	6.19e-07	strongHyper
	NC_006090.5	35892943	35893149	0	43	3	0.401	57	3	0.401	6.93e-07	strongHyper
	NC_006090.5	36382566	36382709	0.392	180	10	0.633	158	10	0.241	5.47e-05	strongHyper
	NC_006090.5	36387648	36387918	0.272	99	3	0.689	120	3	0.417	2.83e-10	strongHyper
	NC_006090.5	36394975	36395004	0.837	54	4	0.449	71	4	-0.388	1.17e-05	strongHypo
	NC_006090.5	36403190	36403208	0.317	90	3	0	111	3	-0.317	1.1e-11	strongHypo
	NC_006090.5	38233495	38233535	0.483	46	3	0.841	100	3	0.358	1.51e-05	strongHyper
	NC_006090.5	38536325	38536544	0.583	88	6	0.892	113	6	0.31	1.49e-08	strongHyper
	NC_006090.5	38705734	38705902	0.701	94	4	0.355	119	4	-0.346	5.32e-07	strongHypo
	NC_006090.5	39134186	39134373	0.648	48	4	0.338	50	4	-0.31	0.00442	strongHypo
	NC_006090.5	39827617	39827682	0.4	97	6	0.654	110	6	0.254	0.000248	strongHyper
	NC_006090.5	40015463	40015510	0.579	38	3	0	36	3	-0.579	7.14e-09	strongHypo
	NC_006090.5	40113207	40113255	0.588	88	4	0	116	4	-0.588	4.93e-25	strongHypo
	NC_006090.5	40322959	40323015	0.558	65	4	0.776	87	4	0.217	0.00266	strongHyper
	NC_006090.5	40332491	40332593	0.461	48	3	0.138	77	3	-0.322	0.00034	strongHypo
	NC_006090.5	40339402	40339534	0.865	130	6	0.404	126	6	-0.461	1.18e-14	strongHypo
	NC_006090.5	40345075	40345367	0.703	174	7	0.461	172	7	-0.242	6.63e-05	strongHypo
	NC_006090.5	40497760	40498095	0.605	106	4	0.887	106	4	0.283	2.01e-07	strongHyper
	NC_006090.5	40648544	40648572	0.694	46	3	0.191	49	3	-0.503	1.37e-06	strongHypo
	NC_006090.5	40761100	40761241	0.772	77	4	0.413	87	4	-0.36	4.51e-09	strongHypo
	NC_006090.5	41196798	41196928	0.671	95	5	0.461	119	5	-0.209	0.00878	strongHypo
	NC_006090.5	41326660	41326916	0.285	45	4	0.789	81	4	0.504	4.45e-08	strongHyper
	NC_006090.5	41526107	41526115	0.644	62	3	0.179	74	3	-0.465	8.64e-08	strongHypo
	NC_006090.5	41813367	41813401	0.38	41	3	0	41	3	-0.38	4.94e-06	strongHypo
	NC_006090.5	41821367	41821556	0.741	117	7	0.513	133	7	-0.228	0.00113	strongHypo
	NC_006090.5	42003811	42003830	0.0196	48	3	0.544	57	3	0.524	1.03e-09	strongHyper
	NC_006090.5	42270688	42270744	0.722	77	6	0.233	81	6	-0.489	1.88e-09	strongHypo
	NC_006090.5	42602670	42602824	0.872	123	6	0.598	117	6	-0.274	1.52e-05	strongHypo
	NC_006090.5	42647585	42647698	0.676	55	3	0.274	81	3	-0.403	9.37e-06	strongHypo
	NC_006090.5	42739048	42739164	0.582	60	3	0.233	73	3	-0.348	7.04e-05	strongHypo
	NC_006090.5	42785681	42785812	0.823	102	6	0.513	139	6	-0.311	6.08e-06	strongHypo
	NC_006090.5	42802099	42802156	0.33	59	4	0.744	84	4	0.414	2.76e-06	strongHyper
	NC_006090.5	42817518	42817791	0.808	45	3	0.24	74	3	-0.568	3.94e-09	strongHypo
	NC_006090.5	42828776	42829143	0.333	96	5	0.722	82	5	0.389	2.83e-06	strongHyper
	NC_006090.5	42915452	42915711	0.501	91	7	0.254	93	7	-0.247	0.000224	strongHypo
	NC_006090.5	43163176	43163357	0.765	168	7	0.545	199	7	-0.221	2.04e-05	strongHypo
	NC_006090.5	43176174	43176453	0.59	101	5	0.817	94	5	0.227	0.000333	strongHyper
	NC_006090.5	43309344	43309615	0.393	123	5	0.143	155	5	-0.25	0.00149	strongHypo
	NC_006090.5	43318392	43318658	0.847	169	8	0.583	216	8	-0.264	8.1e-07	strongHypo
	NC_006090.5	43351454	43352006	0.307	164	8	0.559	154	8	0.253	0.00157	strongHyper
	NC_006090.5	43375946	43376146	0.252	115	6	0.708	173	6	0.456	4.31e-13	strongHyper
	NC_006090.5	43431811	43431985	0.849	65	3	0.302	62	3	-0.547	4.37e-10	strongHypo
	NC_006090.5	43486854	43487054	0.751	74	5	0.418	79	5	-0.334	1.76e-06	strongHypo
	NC_006090.5	43605240	43605268	0.818	110	4	0.579	112	4	-0.239	7.68e-05	strongHypo
	NC_006090.5	43771540	43771713	0.205	58	3	0.664	84	3	0.459	6.69e-06	strongHyper
	NC_006090.5	43957647	43957920	0.85	40	3	0.323	36	3	-0.527	5.17e-06	strongHypo
	NC_006090.5	43963040	43963431	0.832	88	4	0.46	99	4	-0.372	8.6e-08	strongHypo
	NC_006090.5	44231175	44231555	0.789	229	9	0.555	287	9	-0.234	9.61e-07	strongHypo
	NC_006090.5	44231928	44232073	0.75	46	3	0.306	49	3	-0.444	3.31e-05	strongHypo
	NC_006090.5	44270879	44270897	0.838	75	4	0.5	93	4	-0.338	1.85e-06	strongHypo
	NC_006090.5	44323888	44324083	0.754	157	8	0.483	244	8	-0.271	5.6e-08	strongHypo
	NC_006090.5	44342600	44342803	0.416	66	5	0.143	106	5	-0.273	8.58e-05	strongHypo
	NC_006090.5	44602787	44602989	0.518	56	4	0.154	64	4	-0.364	6.97e-05	strongHypo
	NC_006090.5	44737046	44737237	0.322	76	3	0.708	126	3	0.386	9.01e-08	strongHyper
[truncated: 2,989 more rows]
