# Supplementary material for: Analysis of genome and methylation changes in Chinese indigenous chickens over time provides insight into species conservation
Source: Commun Biol. 2022 Sep 12;5:952. doi: 10.1038/s42003-022-03907-7 (PMC9467985; doi:10.1038/s42003-022-03907-7)
Supplement: Supplementary file 13 — Supplementary Data 10 [file 42003_2022_3907_MOESM13_ESM.xlsx]

## Sheet: Supplementary Data 10
Supplementary Data 10. List of detected DMRs in In_TC.
DMR_type	RefSeq	start	end	meanRatio_0	totalC_0	cSites_0	meanRatio_1	totalC_1	cSites_1	methDif_1-0	p_1_v_0	class_1_v_0
CG-DMR	NC_006088.5	44681	44966	0.657	314	10	0.352	197	10	-0.305	3.99e-11	strongHypo
	NC_006088.5	306361	306575	0.984	60	4	0.655	50	4	-0.329	3.05e-06	strongHypo
	NC_006088.5	1358942	1359007	0	61	3	0.469	49	3	0.469	2e-10	strongHyper
	NC_006088.5	2227600	2227796	0.854	82	3	0.396	50	3	-0.458	4.95e-08	strongHypo
	NC_006088.5	2688256	2688513	0.544	102	3	0.818	68	3	0.273	0.000896	strongHyper
	NC_006088.5	3782218	3782326	0.289	48	3	0.857	43	3	0.567	1.51e-08	strongHyper
	NC_006088.5	4936355	4936589	0.861	157	9	0.611	201	9	-0.25	4.12e-08	strongHypo
	NC_006088.5	5194725	5194973	0.472	93	5	0.707	109	5	0.236	0.0026	strongHyper
	NC_006088.5	5853344	5853532	0.843	78	4	0.56	94	4	-0.282	6.31e-05	strongHypo
	NC_006088.5	6340799	6340965	0.138	69	5	0.648	87	5	0.51	5.13e-09	strongHyper
	NC_006088.5	6605145	6605291	0.923	114	8	0.705	102	8	-0.217	0.000239	strongHypo
	NC_006088.5	6628085	6628213	0	52	3	0.802	49	3	0.802	5.6e-19	strongHyper
	NC_006088.5	7938758	7939075	0.38	117	7	0.703	108	7	0.323	2.99e-05	strongHyper
	NC_006088.5	8779309	8779478	0.736	117	6	0.472	87	6	-0.264	0.000269	strongHypo
	NC_006088.5	9401797	9401875	0.162	96	3	0.429	58	3	0.267	0.00791	strongHyper
	NC_006088.5	9623201	9623506	0.581	68	3	0.869	80	3	0.288	0.000232	strongHyper
	NC_006088.5	9734236	9734296	0.83	67	3	0.536	85	3	-0.294	0.000971	strongHypo
	NC_006088.5	10127558	10127690	0.222	58	3	0.676	45	3	0.454	5.16e-07	strongHyper
	NC_006088.5	10304291	10304404	0.545	82	3	0.137	42	3	-0.408	7.37e-05	strongHypo
	NC_006088.5	10916496	10916512	0.0596	52	4	0.56	47	4	0.501	3.53e-08	strongHyper
	NC_006088.5	11061348	11061857	0.261	180	7	0.576	161	7	0.315	2.8e-09	strongHyper
	NC_006088.5	11544421	11544434	0.0132	78	4	0.303	63	4	0.29	1.94e-07	strongHyper
	NC_006088.5	12265943	12266126	0.715	83	5	0.267	58	5	-0.448	6.3e-08	strongHypo
	NC_006088.5	12266899	12266949	0.795	77	4	0.436	62	4	-0.358	1.71e-05	strongHypo
	NC_006088.5	12326496	12326507	0.894	44	3	0.456	40	3	-0.438	7.86e-06	strongHypo
	NC_006088.5	12607347	12607658	0.103	102	5	0.615	103	5	0.512	7.64e-14	strongHyper
	NC_006088.5	12617112	12617309	0.734	86	4	0.259	66	4	-0.476	1.69e-08	strongHypo
	NC_006088.5	12831178	12831378	0.261	61	4	0.758	60	4	0.497	2.82e-08	strongHyper
	NC_006088.5	12911337	12911491	0.981	44	3	0.586	58	3	-0.395	3.4e-06	strongHypo
	NC_006088.5	13021750	13021764	0.753	166	4	0.377	125	4	-0.377	2.35e-10	strongHypo
	NC_006088.5	13122286	13122769	0.77	178	7	0.525	90	7	-0.245	4.17e-05	strongHypo
	NC_006088.5	13265558	13265639	0.0619	94	5	0.526	68	5	0.464	1.75e-11	strongHyper
	NC_006088.5	13448776	13449140	0.401	172	7	0.621	125	7	0.22	0.000645	strongHyper
	NC_006088.5	13508365	13508466	0.81	66	3	0.375	69	3	-0.435	3.53e-06	strongHypo
	NC_006088.5	13614894	13615182	0.262	96	5	0.499	80	5	0.237	0.000889	strongHyper
	NC_006088.5	13665353	13665368	0	37	3	0.442	34	3	0.442	2.03e-06	strongHyper
	NC_006088.5	13916824	13917221	0.436	105	7	0.748	109	7	0.312	3.79e-07	strongHyper
	NC_006088.5	13981501	13981618	0.281	75	4	0.875	146	4	0.595	2.6e-21	strongHyper
	NC_006088.5	14032027	14032046	0.19	38	3	0.889	52	3	0.699	1.31e-09	strongHyper
	NC_006088.5	14136379	14136674	0.739	191	7	0.449	85	7	-0.291	0.000182	strongHypo
	NC_006088.5	14183411	14183729	0.478	182	10	0.729	151	10	0.25	1.31e-06	strongHyper
	NC_006088.5	14402110	14402227	0.646	71	3	0.281	60	3	-0.365	2.15e-05	strongHypo
	NC_006088.5	14478971	14479209	0.53	113	5	0.801	71	5	0.271	0.00619	strongHyper
	NC_006088.5	14551052	14551507	0.225	83	5	0.559	86	5	0.335	1.66e-08	strongHyper
	NC_006088.5	14563175	14563412	0.385	76	5	0.678	66	5	0.292	0.00135	strongHyper
	NC_006088.5	14656833	14656842	0.23	126	4	0.628	93	4	0.397	2.56e-09	strongHyper
	NC_006088.5	14727619	14727867	0.694	148	9	0.946	111	9	0.252	4.37e-06	strongHyper
	NC_006088.5	14786591	14786693	0.242	90	4	0.666	71	4	0.424	1.54e-08	strongHyper
	NC_006088.5	14943158	14943345	0.759	137	6	0.406	84	6	-0.353	2.3e-06	strongHypo
	NC_006088.5	15751730	15751745	0.938	48	3	0.467	37	3	-0.47	9.27e-07	strongHypo
	NC_006088.5	15779805	15780133	0.69	150	8	0.436	142	8	-0.254	5.68e-05	strongHypo
	NC_006088.5	15827148	15827580	0.545	133	7	0.771	93	7	0.226	3.97e-05	strongHyper
	NC_006088.5	15981166	15981182	1	46	3	0.547	53	3	-0.453	2.02e-08	strongHypo
	NC_006088.5	16477016	16477052	0.548	63	4	0.855	61	4	0.306	0.00131	strongHyper
	NC_006088.5	16478944	16479259	0.669	117	7	0.327	81	7	-0.342	1.41e-06	strongHypo
	NC_006088.5	16738307	16738367	0.37	48	3	0.788	31	3	0.418	0.000451	strongHyper
	NC_006088.5	17305389	17305413	0.577	147	4	0.302	125	4	-0.274	6.05e-06	strongHypo
	NC_006088.5	18074489	18074517	0.22	58	3	0.7	54	3	0.48	1.18e-06	strongHyper
	NC_006088.5	18282120	18282141	0.163	104	4	0.438	117	4	0.274	1.09e-05	strongHyper
	NC_006088.5	18848548	18848884	0.426	120	6	0.754	172	6	0.328	1.08e-07	strongHyper
	NC_006088.5	19033792	19033908	0.829	71	3	0.235	50	3	-0.594	4.2e-10	strongHypo
	NC_006088.5	19046584	19046808	0.815	92	4	0.293	52	4	-0.522	2.39e-09	strongHypo
	NC_006088.5	19181355	19181481	0.698	88	4	0.089	89	4	-0.609	9.65e-18	strongHypo
	NC_006088.5	19299679	19299860	0.695	120	5	0.385	88	5	-0.31	4.9e-06	strongHypo
	NC_006088.5	19318971	19319076	0.245	126	7	0.461	134	7	0.217	0.000461	strongHyper
	NC_006088.5	20280799	20280913	0.106	83	4	0.734	60	4	0.628	2.01e-15	strongHyper
	NC_006088.5	20395572	20395650	0.589	97	6	0.167	96	6	-0.422	9.77e-09	strongHypo
	NC_006088.5	20405930	20406047	0.255	38	3	0.768	34	3	0.513	4.31e-05	strongHyper
	NC_006088.5	20976270	20976275	0.953	62	4	0.621	48	4	-0.332	1.69e-05	strongHypo
	NC_006088.5	20998461	20998505	0.833	156	6	0.368	114	6	-0.465	1.15e-15	strongHypo
	NC_006088.5	21184176	21184377	0.78	176	7	0.558	155	7	-0.222	0.000125	strongHypo
	NC_006088.5	21775420	21775668	0	56	3	0.33	38	3	0.33	5.67e-06	strongHyper
	NC_006088.5	21965596	21965782	0.0585	83	4	0.553	53	4	0.495	5.05e-11	strongHyper
	NC_006088.5	22091111	22091124	0.769	121	4	0.194	110	4	-0.574	1.83e-17	strongHypo
	NC_006088.5	22106044	22106267	0.574	87	4	0.352	95	4	-0.221	0.00716	strongHypo
	NC_006088.5	22475844	22476483	0.427	307	16	0.717	264	16	0.291	2.79e-09	strongHyper
	NC_006088.5	22535387	22535585	0.9	121	5	0.627	117	5	-0.273	1.45e-06	strongHypo
	NC_006088.5	23381198	23381443	0.665	108	4	0.419	80	4	-0.247	0.00321	strongHypo
	NC_006088.5	23460897	23460924	0.166	71	3	0.772	47	3	0.605	5.69e-10	strongHyper
	NC_006088.5	23810849	23811157	0.711	58	4	0.325	51	4	-0.386	0.000118	strongHypo
	NC_006088.5	24691752	24691812	0.729	135	6	0.413	93	6	-0.316	2.41e-06	strongHypo
	NC_006088.5	24762622	24762947	0.0633	86	5	0.49	91	5	0.427	4.9e-10	strongHyper
	NC_006088.5	24771852	24771875	0.133	52	4	0.635	47	4	0.501	1.07e-06	strongHyper
	NC_006088.5	25038225	25038405	0.753	63	3	0.198	35	3	-0.555	1.25e-07	strongHypo
	NC_006088.5	25163252	25163540	0.658	48	3	0.179	52	3	-0.479	4.52e-06	strongHypo
	NC_006088.5	25390004	25390229	0.59	209	8	0.362	231	8	-0.228	0.00019	strongHypo
	NC_006088.5	25886606	25886932	0.722	135	5	0.466	113	5	-0.256	0.000515	strongHypo
	NC_006088.5	25935519	25935724	0.831	83	3	0.365	70	3	-0.466	3.29e-06	strongHypo
	NC_006088.5	25977004	25977278	0.455	229	9	0.753	158	9	0.298	4.65e-08	strongHyper
	NC_006088.5	26149494	26149499	0.493	89	3	0.111	52	3	-0.382	1.04e-06	strongHypo
	NC_006088.5	26190109	26190434	0.692	112	6	0.427	87	6	-0.265	0.000498	strongHypo
	NC_006088.5	26225146	26225235	0	37	3	0.524	49	3	0.524	2.29e-08	strongHyper
	NC_006088.5	26233147	26233165	1	50	3	0.606	33	3	-0.394	1.08e-06	strongHypo
	NC_006088.5	26777834	26778015	0.297	83	4	0.607	74	4	0.31	1.49e-05	strongHyper
	NC_006088.5	27409423	27409535	0.591	138	8	0.852	117	8	0.262	4.88e-07	strongHyper
	NC_006088.5	27549928	27549935	0.915	57	3	0.434	82	3	-0.481	7.43e-08	strongHypo
	NC_006088.5	27636626	27636660	0	100	4	0.406	53	4	0.406	2.2e-12	strongHyper
	NC_006088.5	27748857	27748864	0.852	49	3	0.325	35	3	-0.527	5.94e-07	strongHypo
	NC_006088.5	27983248	27983444	0.341	77	6	0.118	91	6	-0.223	0.000301	strongHypo
	NC_006088.5	28344540	28344559	0	84	3	0.327	89	3	0.327	3.37e-10	strongHyper
	NC_006088.5	28381913	28382090	0.0665	55	3	0.518	52	3	0.452	5.79e-08	strongHyper
	NC_006088.5	28382492	28382693	0.799	69	5	0.377	81	5	-0.422	2.25e-05	strongHypo
	NC_006088.5	28626328	28626443	0.482	137	6	0.143	137	6	-0.339	5.66e-09	strongHypo
	NC_006088.5	28638880	28638941	0.331	77	3	0.712	56	3	0.38	9.3e-05	strongHyper
	NC_006088.5	28681719	28681957	0.476	55	3	0	48	3	-0.476	3.13e-09	strongHypo
	NC_006088.5	28831574	28831580	0.732	107	4	0.403	110	4	-0.329	2.65e-06	strongHypo
	NC_006088.5	28910948	28911188	0.727	135	6	0.347	150	6	-0.38	5.1e-10	strongHypo
	NC_006088.5	28954090	28954226	0.496	85	4	0	58	4	-0.496	7.08e-13	strongHypo
	NC_006088.5	29066798	29066870	0.513	150	6	0.723	93	6	0.209	0.0236	strongHyper
	NC_006088.5	29138869	29138931	0.635	86	5	0.295	97	5	-0.34	6.32e-05	strongHypo
	NC_006088.5	29582489	29582531	0.272	67	4	0.759	53	4	0.487	1.16e-06	strongHyper
	NC_006088.5	29612060	29612077	0.915	80	3	0.395	62	3	-0.52	6.4e-11	strongHypo
	NC_006088.5	29622756	29622887	0.477	82	5	0.113	148	5	-0.364	2.44e-09	strongHypo
	NC_006088.5	30080827	30080926	0.72	76	3	0.321	54	3	-0.399	1.37e-05	strongHypo
	NC_006088.5	30145312	30145317	0.388	81	4	0.869	81	4	0.481	6.18e-11	strongHyper
	NC_006088.5	30256606	30256749	0.741	118	5	0.371	106	5	-0.371	2.54e-08	strongHypo
	NC_006088.5	30300444	30300739	0.682	91	5	0.303	80	5	-0.378	7.24e-07	strongHypo
	NC_006088.5	30310612	30310830	0.776	107	6	0.444	92	6	-0.332	2.74e-07	strongHypo
	NC_006088.5	30694319	30694453	0.68	124	4	0.21	93	4	-0.47	1.34e-10	strongHypo
	NC_006088.5	30767943	30768046	0.0694	123	6	0.448	113	6	0.379	9.45e-11	strongHyper
	NC_006088.5	30867604	30867625	0.671	54	3	1	43	3	0.329	7.16e-06	strongHyper
	NC_006088.5	30900489	30900648	0.318	70	4	0.82	121	4	0.503	6.1e-14	strongHyper
	NC_006088.5	31257763	31257847	0.262	133	4	0.658	164	4	0.397	3.82e-12	strongHyper
	NC_006088.5	31548891	31549196	0.677	175	9	0.884	126	9	0.207	6.7e-05	strongHyper
	NC_006088.5	31583249	31583459	0.306	124	5	0.606	127	5	0.299	1.18e-06	strongHyper
	NC_006088.5	31641707	31641852	0.281	120	6	0.57	87	6	0.289	0.000164	strongHyper
	NC_006088.5	31651383	31651468	0.409	90	5	0.756	67	5	0.347	4.75e-06	strongHyper
	NC_006088.5	31686962	31687112	0.633	99	3	0.269	78	3	-0.364	5.36e-06	strongHypo
	NC_006088.5	31689882	31690055	0.368	58	3	0.846	46	3	0.478	3.96e-08	strongHyper
	NC_006088.5	31875627	31875892	0.645	199	6	0.296	162	6	-0.349	1.55e-10	strongHypo
	NC_006088.5	31882206	31882541	0.681	155	7	0.461	99	7	-0.219	0.000231	strongHypo
	NC_006088.5	31887758	31887885	0.819	87	5	0.357	68	5	-0.462	1.83e-08	strongHypo
	NC_006088.5	31948829	31949134	0.769	148	5	0.544	70	5	-0.225	0.00453	strongHypo
	NC_006088.5	31950689	31950971	0.436	72	4	0.721	66	4	0.285	0.0161	strongHyper
	NC_006088.5	32557517	32557793	0.683	78	3	0.267	63	3	-0.416	1.62e-06	strongHypo
	NC_006088.5	32730443	32730571	0.487	260	16	0.774	280	16	0.287	2.3e-12	strongHyper
	NC_006088.5	33078859	33078881	0	71	4	0.513	76	4	0.513	4.06e-16	strongHyper
	NC_006088.5	33175176	33175389	0.63	119	5	0.87	114	5	0.24	8.1e-06	strongHyper
	NC_006088.5	33769098	33769218	0.512	63	3	0.0196	73	3	-0.493	4.93e-13	strongHypo
	NC_006088.5	33782932	33782961	0.864	84	3	0.389	48	3	-0.474	2.75e-08	strongHypo
	NC_006088.5	34087928	34087954	0.886	43	3	0.283	42	3	-0.603	1.45e-08	strongHypo
	NC_006088.5	34281159	34281377	0.78	155	6	0.533	94	6	-0.247	9.89e-06	strongHypo
	NC_006088.5	34779125	34779327	0.562	77	4	0.226	82	4	-0.336	0.00141	strongHypo
	NC_006088.5	34902334	34902486	0.243	38	3	0.7	37	3	0.457	7.13e-05	strongHyper
	NC_006088.5	35030461	35030487	0.75	118	7	0.965	160	7	0.215	2.04e-06	strongHyper
	NC_006088.5	35075861	35076391	0.75	253	13	0.544	150	13	-0.206	0.000131	strongHypo
	NC_006088.5	35240597	35240604	0.649	73	4	0.264	76	4	-0.385	3.47e-06	strongHypo
	NC_006088.5	35549232	35549399	0.65	94	5	0.919	86	5	0.269	1.14e-05	strongHyper
	NC_006088.5	35886405	35886630	0.779	71	5	0.372	59	5	-0.407	6.1e-06	strongHypo
	NC_006088.5	36139780	36139810	0.635	52	3	0.117	42	3	-0.519	1.78e-05	strongHypo
	NC_006088.5	36208188	36208398	0.614	79	5	0.325	91	5	-0.289	0.000671	strongHypo
	NC_006088.5	36508151	36508266	0.619	84	4	0.282	76	4	-0.336	0.000119	strongHypo
	NC_006088.5	37303666	37304088	0.675	69	3	0.222	65	3	-0.454	1.49e-05	strongHypo
	NC_006088.5	37481615	37481634	0.242	51	3	0.717	47	3	0.475	5.62e-06	strongHyper
	NC_006088.5	37821356	37821365	0.549	75	3	0.13	61	3	-0.419	7.87e-07	strongHypo
	NC_006088.5	37836619	37836647	0.69	94	4	0.439	83	4	-0.251	0.00221	strongHypo
	NC_006088.5	37849128	37849336	0.859	60	3	0.406	59	3	-0.453	9.55e-07	strongHypo
	NC_006088.5	38256093	38256213	0.967	91	6	0.738	94	6	-0.229	1.39e-05	strongHypo
	NC_006088.5	38262524	38262585	0.0338	89	3	0.343	50	3	0.31	1.68e-06	strongHyper
	NC_006088.5	38619050	38619094	0.906	64	4	0.385	43	4	-0.522	1.89e-08	strongHypo
	NC_006088.5	38890451	38890657	0.564	103	4	0.239	85	4	-0.326	7.72e-06	strongHypo
	NC_006088.5	39292001	39292206	0.663	123	5	0.306	117	5	-0.357	5.22e-08	strongHypo
	NC_006088.5	39318431	39318456	0.698	113	4	0.199	119	4	-0.499	1.37e-14	strongHypo
	NC_006088.5	39559707	39559855	0.799	40	3	0.192	33	3	-0.607	4.47e-07	strongHypo
	NC_006088.5	39577330	39577406	0.19	51	3	0.701	50	3	0.511	3.66e-07	strongHyper
	NC_006088.5	39965205	39965214	0.233	57	3	0.634	35	3	0.401	0.000168	strongHyper
	NC_006088.5	40005605	40005753	0.546	98	5	0.818	85	5	0.272	3e-07	strongHyper
	NC_006088.5	40006182	40006191	0.756	32	3	0.177	34	3	-0.579	4.78e-06	strongHypo
	NC_006088.5	40139214	40139390	0.65	79	4	0.282	67	4	-0.368	1.45e-05	strongHypo
	NC_006088.5	40223312	40223533	0.777	123	4	0.533	115	4	-0.244	1.19e-05	strongHypo
	NC_006088.5	40566409	40566494	0.734	122	5	0.498	125	5	-0.236	0.00062	strongHypo
	NC_006088.5	40697989	40698013	0.232	138	6	0.647	97	6	0.416	8.99e-11	strongHyper
	NC_006088.5	40798549	40798779	0.237	90	4	0.689	130	4	0.452	6.56e-11	strongHyper
	NC_006088.5	41269177	41269423	0	75	3	0.37	40	3	0.37	1.68e-08	strongHyper
	NC_006088.5	41285023	41285115	0.801	84	4	0.356	66	4	-0.445	5.96e-07	strongHypo
	NC_006088.5	41357425	41357590	0.181	151	6	0.384	122	6	0.203	0.00132	strongHyper
	NC_006088.5	41690933	41691307	0.532	81	5	0.229	86	5	-0.302	2.38e-05	strongHypo
	NC_006088.5	41969905	41969951	0.862	131	4	0.568	67	4	-0.294	0.000235	strongHypo
	NC_006088.5	42172530	42172725	0.695	86	3	0.293	71	3	-0.401	2.61e-06	strongHypo
	NC_006088.5	42511869	42512078	0.494	142	3	0.74	162	3	0.246	1.03e-05	strongHyper
	NC_006088.5	42749909	42749916	0.488	74	3	0.845	62	3	0.356	2.6e-05	strongHyper
	NC_006088.5	42870209	42870331	0.137	59	3	0.71	65	3	0.573	6.01e-12	strongHyper
	NC_006088.5	42870647	42870687	0.0312	121	4	0.399	138	4	0.368	1.67e-13	strongHyper
	NC_006088.5	43618034	43618254	0.357	41	3	0.794	44	3	0.437	0.000168	strongHyper
	NC_006088.5	44079018	44079029	0	46	3	0.405	68	3	0.405	1.26e-07	strongHyper
	NC_006088.5	44283354	44284020	0.342	183	8	0.567	175	8	0.225	0.000952	strongHyper
	NC_006088.5	44323962	44323982	0.26	55	4	0	53	4	-0.26	2.07e-05	strongHypo
	NC_006088.5	44571845	44572184	0.712	90	5	0.367	87	5	-0.346	2.68e-06	strongHypo
	NC_006088.5	44616106	44616328	0.534	52	4	0.89	46	4	0.356	2.93e-05	strongHyper
	NC_006088.5	44754089	44754113	0.879	77	4	0.556	103	4	-0.323	1.13e-06	strongHypo
	NC_006088.5	44809839	44809969	0.891	60	3	0.477	40	3	-0.414	1.4e-05	strongHypo
	NC_006088.5	44985421	44985573	0.339	81	4	0.724	64	4	0.386	4.81e-06	strongHyper
	NC_006088.5	45100502	45100729	0.406	98	6	0.747	109	6	0.34	2.74e-06	strongHyper
	NC_006088.5	45132529	45132779	0.277	73	4	0.77	67	4	0.493	2.12e-09	strongHyper
	NC_006088.5	45172106	45172177	0.323	117	6	0.654	109	6	0.33	4.91e-06	strongHyper
	NC_006088.5	45191965	45192065	0.34	73	4	0.81	64	4	0.47	4.35e-07	strongHyper
	NC_006088.5	45480672	45480935	0.732	169	8	0.495	124	8	-0.237	4.75e-05	strongHypo
	NC_006088.5	45491594	45491707	0.249	72	3	0.761	41	3	0.512	1.96e-07	strongHyper
	NC_006088.5	45618103	45618158	0.912	74	4	0.596	58	4	-0.317	5.13e-05	strongHypo
	NC_006088.5	45896216	45896250	0.743	70	4	0.371	53	4	-0.372	5.01e-05	strongHypo
	NC_006088.5	46009424	46009442	0.669	86	3	0.311	86	3	-0.358	3.25e-05	strongHypo
	NC_006088.5	46183018	46183259	0.535	166	8	0.287	134	8	-0.247	6.84e-07	strongHypo
	NC_006088.5	46403145	46403206	0.856	48	3	0.321	59	3	-0.535	2.32e-08	strongHypo
	NC_006088.5	46421801	46422213	0.246	83	6	0.656	145	6	0.41	7.77e-10	strongHyper
	NC_006088.5	46709672	46709691	0.739	50	4	0.227	49	4	-0.512	9.41e-08	strongHypo
	NC_006088.5	46731931	46731958	0.252	57	3	0.732	46	3	0.48	1.62e-06	strongHyper
	NC_006088.5	46890960	46891021	0.281	115	6	0.578	128	6	0.297	5.91e-06	strongHyper
	NC_006088.5	46896836	46897039	0.729	116	5	0.475	149	5	-0.254	6.07e-05	strongHypo
	NC_006088.5	46974474	46974497	0.164	112	4	0.514	58	4	0.351	4.82e-06	strongHyper
	NC_006088.5	47047798	47048084	0.593	97	4	0.263	78	4	-0.331	1.52e-05	strongHypo
	NC_006088.5	47232096	47232168	0.876	67	4	0.453	58	4	-0.423	4.03e-07	strongHypo
	NC_006088.5	47266756	47266764	0	71	4	0.507	76	4	0.507	1.08e-14	strongHyper
	NC_006088.5	47416187	47416320	0.473	98	3	0.849	53	3	0.376	6.1e-05	strongHyper
	NC_006088.5	47538193	47538423	0.78	132	7	0.553	124	7	-0.227	0.000118	strongHypo
	NC_006088.5	47559884	47560005	0.533	105	6	0.855	94	6	0.322	1.58e-06	strongHyper
	NC_006088.5	47828932	47829168	0.439	110	6	0.732	105	6	0.292	1.11e-06	strongHyper
	NC_006088.5	47939101	47939112	0.453	75	3	0.905	41	3	0.451	1.06e-06	strongHyper
	NC_006088.5	47949140	47949154	0.639	77	4	0.36	64	4	-0.278	0.00238	strongHypo
	NC_006088.5	48474700	48474713	0.896	46	3	0.522	42	3	-0.373	0.000149	strongHypo
	NC_006088.5	48796910	48797040	0.422	268	8	0.661	265	8	0.238	2.06e-08	strongHyper
	NC_006088.5	48876204	48876812	0.323	491	20	0.556	451	20	0.233	7.96e-18	strongHyper
	NC_006088.5	49882070	49882238	0.658	110	6	0.874	93	6	0.216	0.0015	strongHyper
	NC_006088.5	49907831	49908081	0.539	112	5	0.837	88	5	0.298	0.000331	strongHyper
	NC_006088.5	50031084	50031092	0	81	4	0.391	55	4	0.391	3.44e-10	strongHyper
	NC_006088.5	50033272	50033566	0.402	154	8	0.639	138	8	0.238	0.000635	strongHyper
	NC_006088.5	50138488	50138761	0.573	83	5	0.277	77	5	-0.295	2.97e-05	strongHypo
	NC_006088.5	50164198	50165154	0.647	514	21	0.878	342	21	0.231	1.78e-15	strongHyper
	NC_006088.5	50251032	50251192	0.206	83	7	0.492	87	7	0.286	0.000103	strongHyper
	NC_006088.5	50358101	50358142	0.861	57	3	0.322	32	3	-0.539	2.86e-07	strongHypo
	NC_006088.5	51640490	51640551	0.813	101	4	0.45	57	4	-0.362	9.53e-06	strongHypo
	NC_006088.5	51806026	51806065	0.71	75	4	0.266	64	4	-0.444	5.88e-07	strongHypo
	NC_006088.5	52518748	52518956	0.48	81	3	0.0757	84	3	-0.404	2.45e-07	strongHypo
	NC_006088.5	52531277	52531465	0.714	94	5	0.425	74	5	-0.289	0.000228	strongHypo
	NC_006088.5	52679223	52679434	0.887	76	3	0.442	49	3	-0.445	2.97e-07	strongHypo
	NC_006088.5	52693878	52694147	0.644	96	5	0.343	66	5	-0.301	3.23e-05	strongHypo
	NC_006088.5	52732263	52732532	0.68	94	5	0.358	71	5	-0.322	1.75e-06	strongHypo
	NC_006088.5	52742320	52742598	0.515	117	5	0.807	120	5	0.292	1.36e-07	strongHyper
	NC_006088.5	53293354	53293609	0.507	99	6	0.752	70	6	0.246	0.00915	strongHyper
	NC_006088.5	53778933	53778997	0.906	100	5	0.59	54	5	-0.317	1.65e-05	strongHypo
	NC_006088.5	53808582	53808592	0.906	31	3	0.338	35	3	-0.568	3.06e-06	strongHypo
	NC_006088.5	54254966	54255095	0.141	85	4	0.608	63	4	0.467	3.89e-08	strongHyper
	NC_006088.5	54272084	54272432	0.695	70	5	0.324	78	5	-0.371	6.95e-06	strongHypo
	NC_006088.5	54308160	54308397	0.949	39	3	0.311	32	3	-0.637	1.4e-08	strongHypo
	NC_006088.5	54328078	54328209	0.2	70	4	0.62	56	4	0.42	3.42e-06	strongHyper
	NC_006088.5	54938773	54938871	0.71	67	3	0.301	74	3	-0.41	2.21e-05	strongHypo
	NC_006088.5	55119449	55119471	0.861	101	4	0.549	85	4	-0.312	1.25e-05	strongHypo
	NC_006088.5	55390426	55390550	0.881	82	4	0.344	78	4	-0.536	2.31e-11	strongHypo
	NC_006088.5	55421477	55421742	0.683	193	6	0.345	169	6	-0.339	1.04e-09	strongHypo
	NC_006088.5	55455033	55455300	0.285	77	5	0.912	118	5	0.627	2.16e-20	strongHyper
	NC_006088.5	55564552	55564728	0.526	62	3	0.166	52	3	-0.36	0.000173	strongHypo
	NC_006088.5	55749072	55749355	0.333	131	7	0.577	99	7	0.244	0.0012	strongHyper
	NC_006088.5	56262634	56262806	0.85	159	5	0.53	66	5	-0.32	4.42e-06	strongHypo
	NC_006088.5	56692595	56692781	0.792	82	4	0.425	70	4	-0.367	2.12e-06	strongHypo
	NC_006088.5	56697542	56698013	0.216	114	6	0.584	105	6	0.368	5.34e-08	strongHyper
	NC_006088.5	57266650	57266801	0.784	133	7	0.508	107	7	-0.276	2.57e-06	strongHypo
	NC_006088.5	57659363	57659431	0.759	96	5	0.459	72	5	-0.3	9.17e-05	strongHypo
	NC_006088.5	58914873	58914987	0.573	41	3	0.114	64	3	-0.458	1.19e-06	strongHypo
	NC_006088.5	59196317	59196344	0.799	109	6	0.368	111	6	-0.43	7.92e-11	strongHypo
	NC_006088.5	59617984	59618380	0.709	244	9	0.445	163	9	-0.264	4.54e-08	strongHypo
	NC_006088.5	59635278	59635573	0.874	83	4	0.514	69	4	-0.36	1.91e-07	strongHypo
	NC_006088.5	59661580	59661769	0.517	78	4	0.845	62	4	0.328	6.57e-05	strongHyper
	NC_006088.5	60235086	60235171	0.945	56	3	0.569	72	3	-0.376	3.18e-06	strongHypo
	NC_006088.5	60493213	60493266	0	42	3	0.487	39	3	0.487	4.55e-08	strongHyper
	NC_006088.5	60504756	60505196	0.827	98	6	0.587	83	6	-0.24	9.42e-05	strongHypo
	NC_006088.5	60572808	60572961	0.951	53	3	0.627	65	3	-0.323	4.57e-05	strongHypo
	NC_006088.5	60583488	60583688	0.588	121	5	0.344	141	5	-0.243	0.000194	strongHypo
	NC_006088.5	60604905	60604979	0.112	53	4	0.573	55	4	0.461	6.85e-07	strongHyper
	NC_006088.5	60720299	60720487	0.805	149	8	0.54	116	8	-0.266	1.8e-06	strongHypo
	NC_006088.5	60757020	60757218	0.893	125	8	0.576	104	8	-0.317	2.13e-07	strongHypo
	NC_006088.5	60762121	60762261	0.199	49	3	0.758	68	3	0.558	2.07e-09	strongHyper
	NC_006088.5	60780619	60780814	0.892	75	4	0.488	46	4	-0.404	1.08e-06	strongHypo
	NC_006088.5	61122955	61123243	0.13	59	3	0.403	68	3	0.274	0.001	strongHyper
	NC_006088.5	61180548	61180582	0.844	76	5	0.465	84	5	-0.38	1.5e-06	strongHypo
	NC_006088.5	61811203	61811413	0.727	98	5	0.2	88	5	-0.527	2.58e-12	strongHypo
	NC_006088.5	62138847	62139005	0.926	107	3	0.5	48	3	-0.426	1.94e-09	strongHypo
	NC_006088.5	62230777	62230809	0.0607	37	3	0.721	60	3	0.66	1.49e-10	strongHyper
	NC_006088.5	62879837	62880058	0.787	141	8	0.507	96	8	-0.279	3.83e-05	strongHypo
	NC_006088.5	62885954	62886396	0.538	142	6	0.183	102	6	-0.354	1.57e-08	strongHypo
	NC_006088.5	63052220	63052271	0.623	67	3	0.0754	54	3	-0.548	1.18e-10	strongHypo
	NC_006088.5	63139508	63139556	0.288	80	3	0.805	41	3	0.516	7.83e-07	strongHyper
	NC_006088.5	63221767	63221874	0	89	5	0.346	114	5	0.346	4.53e-11	strongHyper
	NC_006088.5	63622230	63622329	0.0143	118	4	0.429	124	4	0.415	1.47e-15	strongHyper
	NC_006088.5	63802890	63802909	0	46	3	0.515	39	3	0.515	4.91e-09	strongHyper
	NC_006088.5	63808343	63808621	0	64	3	0.549	58	3	0.549	2.53e-14	strongHyper
	NC_006088.5	63875240	63875351	0.794	82	5	0.376	80	5	-0.418	3.14e-08	strongHypo
	NC_006088.5	64038906	64039126	0.873	61	3	0.156	59	3	-0.718	2.12e-17	strongHypo
	NC_006088.5	64048139	64048143	0.918	52	3	0.368	51	3	-0.551	1.16e-08	strongHypo
	NC_006088.5	64071649	64071707	0.819	132	3	0.462	138	3	-0.357	1.85e-09	strongHypo
	NC_006088.5	64290631	64290800	0.771	113	7	0.418	102	7	-0.353	9.25e-08	strongHypo
	NC_006088.5	64390582	64390619	0.744	44	3	0.0863	45	3	-0.658	2.62e-12	strongHypo
	NC_006088.5	64807100	64807159	0.794	61	3	0.314	46	3	-0.48	1.7e-06	strongHypo
	NC_006088.5	65113410	65113595	0.552	125	6	0.261	92	6	-0.292	1.49e-05	strongHypo
	NC_006088.5	65993699	65993925	0.715	64	3	0.287	40	3	-0.428	0.000105	strongHypo
	NC_006088.5	66527534	66527617	0.982	46	3	0.661	60	3	-0.322	3.83e-05	strongHypo
	NC_006088.5	66556021	66556049	0.0837	95	4	0.548	98	4	0.464	3.32e-13	strongHyper
	NC_006088.5	66939441	66939517	0.558	134	6	0.225	129	6	-0.333	2.26e-07	strongHypo
	NC_006088.5	67025402	67025765	0.674	87	5	0.222	75	5	-0.452	1.28e-09	strongHypo
	NC_006088.5	67336417	67336922	0.677	101	8	0.881	117	8	0.203	6.24e-05	strongHyper
	NC_006088.5	67483662	67483753	0.587	63	4	0.148	47	4	-0.439	5.27e-06	strongHypo
	NC_006088.5	68155972	68156029	0.893	100	4	0.642	86	4	-0.251	3.03e-05	strongHypo
	NC_006088.5	68282900	68283344	0.748	74	5	0.426	65	5	-0.322	0.000234	strongHypo
	NC_006088.5	68503144	68503344	0.506	167	8	0.719	129	8	0.213	0.000198	strongHyper
	NC_006088.5	68860037	68860061	0.935	60	3	0.556	39	3	-0.379	2.18e-05	strongHypo
	NC_006088.5	68877773	68877825	0.154	59	3	0.517	50	3	0.363	8.74e-05	strongHyper
	NC_006088.5	69084859	69085243	0.476	126	8	0.784	140	8	0.307	4.16e-08	strongHyper
	NC_006088.5	69312112	69312195	0.313	73	3	0.751	65	3	0.438	6.73e-07	strongHyper
	NC_006088.5	69659638	69659883	0.712	75	3	0.3	77	3	-0.412	1.02e-06	strongHypo
	NC_006088.5	69661996	69662035	0.485	77	4	0.783	72	4	0.298	0.00129	strongHyper
	NC_006088.5	69891264	69891879	0.56	189	11	0.203	165	11	-0.358	2.2e-10	strongHypo
	NC_006088.5	70217550	70217727	0.129	92	4	0.927	48	4	0.798	2.81e-21	strongHyper
	NC_006088.5	70241465	70241594	0.937	50	3	0.369	73	3	-0.568	3.27e-11	strongHypo
	NC_006088.5	70733832	70733927	0.547	53	3	0.137	56	3	-0.41	1.01e-05	strongHypo
	NC_006088.5	70930303	70930376	0.0809	102	4	0.412	73	4	0.331	1.58e-06	strongHyper
	NC_006088.5	70936648	70937024	0.196	131	7	0.538	100	7	0.343	2.67e-06	strongHyper
	NC_006088.5	71065162	71065228	0.376	65	4	0.73	61	4	0.353	4.03e-05	strongHyper
	NC_006088.5	71182411	71182419	0.821	57	4	0.393	63	4	-0.428	8.79e-07	strongHypo
	NC_006088.5	72023799	72023866	0.0783	45	3	0.642	38	3	0.563	1.56e-07	strongHyper
	NC_006088.5	72534826	72535013	0.537	112	6	0.179	116	6	-0.358	8.69e-11	strongHypo
	NC_006088.5	72979801	72980044	0.325	85	4	0.635	102	4	0.309	2.2e-06	strongHyper
	NC_006088.5	73067181	73067391	0.125	58	3	0.664	81	3	0.54	3.84e-10	strongHyper
	NC_006088.5	75246768	75246837	0.838	94	4	0.131	79	4	-0.707	1.35e-19	strongHypo
	NC_006088.5	75362114	75362416	0.575	50	3	0.148	43	3	-0.427	5.33e-06	strongHypo
	NC_006088.5	77489424	77489561	0.812	90	5	0.445	62	5	-0.366	4.9e-07	strongHypo
	NC_006088.5	77505958	77506073	0.53	48	3	1	34	3	0.47	1.5e-07	strongHyper
	NC_006088.5	79065821	79065873	0.849	69	4	0.249	56	4	-0.6	4.19e-12	strongHypo
	NC_006088.5	79446243	79446283	0.747	95	6	0.389	87	6	-0.358	1.39e-06	strongHypo
	NC_006088.5	79923431	79923547	0.0523	53	3	0.493	48	3	0.441	3.24e-07	strongHyper
	NC_006088.5	80115533	80115812	0.518	42	3	0.857	96	3	0.339	1.76e-05	strongHyper
	NC_006088.5	80341497	80341628	0.616	87	5	0.137	86	5	-0.478	1.46e-10	strongHypo
	NC_006088.5	80447384	80447577	0.737	97	4	0.453	64	4	-0.284	0.00316	strongHypo
	NC_006088.5	80536220	80536289	0.338	62	3	0.726	56	3	0.388	1.93e-05	strongHyper
	NC_006088.5	80911742	80911883	0.645	115	7	0.874	93	7	0.229	6.62e-05	strongHyper
	NC_006088.5	80922256	80922576	0.484	69	4	0.782	67	4	0.298	0.000809	strongHyper
	NC_006088.5	83237946	83238238	0.851	197	10	0.617	191	10	-0.234	3.18e-07	strongHypo
	NC_006088.5	83244401	83244695	0.605	106	6	0.873	89	6	0.268	1.52e-05	strongHyper
	NC_006088.5	83452266	83452420	0.542	83	4	0.868	81	4	0.326	3.4e-06	strongHyper
	NC_006088.5	83912707	83912727	0.952	104	3	0.699	80	3	-0.252	3.46e-06	strongHypo
	NC_006088.5	83929404	83929435	0.736	103	3	0.378	99	3	-0.358	5.22e-07	strongHypo
	NC_006088.5	83948958	83949310	0.836	515	16	0.636	218	16	-0.2	1.47e-09	strongHypo
	NC_006088.5	83967901	83967943	0.865	121	3	0.598	80	3	-0.267	4.39e-05	strongHypo
	NC_006088.5	84714479	84714876	0.541	122	9	0.814	113	9	0.273	3.08e-07	strongHyper
	NC_006088.5	84735820	84736116	0.376	48	3	0.901	67	3	0.525	1.3e-08	strongHyper
	NC_006088.5	85078321	85078532	0.264	87	4	0.689	73	4	0.425	1.1e-06	strongHyper
	NC_006088.5	85276149	85276211	0.9	59	3	0.5	30	3	-0.4	9.95e-05	strongHypo
	NC_006088.5	85544957	85545048	0.578	78	4	0.343	56	4	-0.235	0.0228	strongHypo
	NC_006088.5	85671402	85671433	0.273	48	3	0.885	38	3	0.612	1.19e-09	strongHyper
	NC_006088.5	85958031	85958286	0.538	66	4	0.883	53	4	0.345	6.36e-05	strongHyper
	NC_006088.5	86217239	86217298	0.317	81	3	0	116	3	-0.317	5.66e-12	strongHypo
	NC_006088.5	86391111	86391368	0	62	3	0.367	61	3	0.367	1.93e-08	strongHyper
	NC_006088.5	86393587	86393664	0.363	111	4	0.6	74	4	0.237	0.0105	strongHyper
	NC_006088.5	86418940	86418953	0.433	83	4	0.971	83	4	0.537	7.62e-16	strongHyper
	NC_006088.5	86463259	86463387	0.894	108	5	0.558	56	5	-0.336	1.69e-06	strongHypo
	NC_006088.5	86503847	86504078	0.853	67	3	0.526	60	3	-0.326	0.000127	strongHypo
	NC_006088.5	87064734	87064769	0.591	63	3	0.107	55	3	-0.484	6.41e-07	strongHypo
	NC_006088.5	88198418	88198458	0.626	69	4	0.272	60	4	-0.354	9.13e-05	strongHypo
	NC_006088.5	88432605	88432655	0.478	47	3	0.933	57	3	0.455	4.93e-08	strongHyper
	NC_006088.5	88467035	88467065	0.91	186	4	0.638	92	4	-0.272	1.68e-07	strongHypo
	NC_006088.5	89071724	89071902	0.61	123	5	0.244	95	5	-0.366	6.32e-08	strongHypo
	NC_006088.5	89146872	89146930	0.0443	40	3	0.449	54	3	0.405	6.49e-06	strongHyper
	NC_006088.5	89286937	89287002	0.285	89	3	0.688	91	3	0.403	1.62e-07	strongHyper
	NC_006088.5	89601516	89601598	0.74	92	4	0.45	61	4	-0.289	0.000321	strongHypo
	NC_006088.5	90039150	90039421	0.544	185	10	0.774	150	10	0.23	1.4e-05	strongHyper
	NC_006088.5	90498912	90499116	0.69	138	8	0.408	139	8	-0.281	0.000261	strongHypo
	NC_006088.5	90802802	90802877	0.807	1281	11	0.59	358	11	-0.218	5.24e-15	strongHypo
	NC_006088.5	90905144	90905302	0.779	131	3	0.517	106	3	-0.262	3.18e-05	strongHypo
	NC_006088.5	91132797	91133106	0.689	80	5	0.476	66	5	-0.214	0.00393	strongHypo
	NC_006088.5	91490005	91490266	0.757	183	6	0.533	100	6	-0.224	0.000311	strongHypo
	NC_006088.5	91570329	91570487	0.111	85	4	0.4	123	4	0.289	4.39e-06	strongHyper
	NC_006088.5	91583724	91583873	0.606	84	6	0.249	99	6	-0.357	4.29e-07	strongHypo
	NC_006088.5	91665204	91665491	0.773	130	5	0.377	92	5	-0.395	1.53e-08	strongHypo
	NC_006088.5	91752149	91752352	0.81	103	4	0.48	101	4	-0.33	9e-07	strongHypo
	NC_006088.5	92340806	92340823	0.417	72	3	0.0621	51	3	-0.355	2.83e-05	strongHypo
	NC_006088.5	92701088	92701095	0.439	69	4	1	65	4	0.561	3.45e-15	strongHyper
	NC_006088.5	92823764	92824100	0.687	191	8	0.465	175	8	-0.223	4.9e-05	strongHypo
	NC_006088.5	92873736	92874143	0.565	99	8	0.813	108	8	0.248	0.000463	strongHyper
	NC_006088.5	92874214	92874439	0.413	75	5	0.78	88	5	0.367	6.78e-06	strongHyper
	NC_006088.5	93042901	93042997	0.0984	74	4	0.414	76	4	0.315	1.54e-05	strongHyper
	NC_006088.5	93158319	93158492	0.986	69	4	0.74	49	4	-0.246	3.6e-05	strongHypo
	NC_006088.5	94027255	94027282	0.775	97	5	0.481	89	5	-0.294	1.83e-05	strongHypo
	NC_006088.5	94946817	94946994	0.804	54	3	0.263	57	3	-0.54	1.58e-08	strongHypo
	NC_006088.5	95464655	95464730	0.583	115	5	0.827	59	5	0.243	0.000373	strongHyper
	NC_006088.5	95564281	95564347	0.451	57	3	0.077	46	3	-0.374	3.35e-05	strongHypo
	NC_006088.5	95687509	95687684	0.35	78	4	0.0262	84	4	-0.324	2.16e-07	strongHypo
	NC_006088.5	96469801	96469843	0.177	83	5	0.672	68	5	0.495	7.54e-10	strongHyper
	NC_006088.5	96511192	96511301	0.803	71	4	0.263	48	4	-0.54	6.05e-09	strongHypo
	NC_006088.5	96569973	96570204	0.747	94	5	0.37	97	5	-0.377	2.57e-07	strongHypo
	NC_006088.5	96682809	96682816	0.378	76	4	0.732	67	4	0.354	4.54e-05	strongHyper
	NC_006088.5	96941616	96941777	0.773	127	5	0.435	78	5	-0.338	1.34e-06	strongHypo
	NC_006088.5	97301330	97301348	0.808	75	3	0.459	72	3	-0.349	3.75e-05	strongHypo
	NC_006088.5	97306438	97306509	0	57	4	0.516	114	4	0.516	1.95e-13	strongHyper
	NC_006088.5	97923120	97923484	0.523	83	4	0.831	57	4	0.308	0.000184	strongHyper
	NC_006088.5	98729083	98729292	0.819	97	4	0.461	126	4	-0.358	1.89e-08	strongHypo
	NC_006088.5	98860354	98860378	0.54	81	4	0.915	95	4	0.375	1.22e-08	strongHyper
	NC_006088.5	99007089	99007563	0.238	83	6	0.501	90	6	0.263	0.000305	strongHyper
	NC_006088.5	99009196	99009449	0	67	3	0.535	63	3	0.535	3.51e-13	strongHyper
	NC_006088.5	99205291	99205508	0.135	98	4	0.824	79	4	0.688	3.03e-21	strongHyper
	NC_006088.5	99209645	99209871	0.251	133	6	0.728	157	6	0.476	3.03e-16	strongHyper
	NC_006088.5	99487819	99487881	0.23	71	3	0.77	35	3	0.541	1.48e-07	strongHyper
	NC_006088.5	100007247	100007262	0	61	4	0.806	67	4	0.806	5.06e-24	strongHyper
	NC_006088.5	100031916	100032014	0.508	49	3	0.129	50	3	-0.379	3.05e-05	strongHypo
	NC_006088.5	100049764	100049803	0.754	74	3	0.309	65	3	-0.445	2.72e-07	strongHypo
	NC_006088.5	100049954	100050164	0.586	51	3	0.0696	61	3	-0.517	1.23e-09	strongHypo
	NC_006088.5	100065905	100066130	0.15	66	3	0.546	40	3	0.396	3.68e-05	strongHyper
	NC_006088.5	100136830	100137115	0.726	192	6	0.466	232	6	-0.259	3.68e-07	strongHypo
	NC_006088.5	100137472	100137611	0.804	143	6	0.515	132	6	-0.289	1.23e-05	strongHypo
	NC_006088.5	100155972	100156270	0.396	92	6	0.694	74	6	0.299	4.42e-05	strongHyper
	NC_006088.5	100289876	100290139	0.374	210	10	0.614	212	10	0.239	7.88e-08	strongHyper
	NC_006088.5	100337480	100337640	0.414	119	4	0	159	4	-0.414	6.76e-23	strongHypo
	NC_006088.5	100485222	100485236	0.245	52	3	0.826	54	3	0.582	5.34e-09	strongHyper
	NC_006088.5	100683051	100683338	0.205	69	3	0.634	41	3	0.429	1.06e-05	strongHyper
	NC_006088.5	101248812	101249145	0.849	207	8	0.572	196	8	-0.278	7.85e-08	strongHypo
	NC_006088.5	101332472	101332657	0.81	102	4	0.287	112	4	-0.523	9.59e-13	strongHypo
	NC_006088.5	102136806	102137028	0.75	215	8	0.545	192	8	-0.205	6.11e-05	strongHypo
	NC_006088.5	102243831	102243885	0.534	52	4	0.167	47	4	-0.368	0.000159	strongHypo
	NC_006088.5	102525037	102525311	0.322	96	4	0.0832	76	4	-0.239	1.57e-05	strongHypo
	NC_006088.5	103504169	103504284	0.24	75	4	0.578	63	4	0.338	5.01e-05	strongHyper
	NC_006088.5	103512696	103512870	0.57	139	4	0.26	51	4	-0.31	3.43e-05	strongHypo
	NC_006088.5	103516071	103516252	0.597	77	4	0.3	56	4	-0.297	5.14e-05	strongHypo
	NC_006088.5	103711498	103711983	0.604	55	4	0.244	56	4	-0.36	0.000117	strongHypo
	NC_006088.5	103986962	103986988	0.83	84	4	0.521	81	4	-0.308	2.87e-05	strongHypo
	NC_006088.5	104666559	104666721	0	37	3	0.461	44	3	0.461	5.44e-07	strongHyper
	NC_006088.5	104851979	104852429	0.137	93	5	0.484	111	5	0.347	5.33e-08	strongHyper
	NC_006088.5	104870356	104870535	0.179	82	4	0.582	52	4	0.402	2.53e-05	strongHyper
	NC_006088.5	105052066	105052097	0.643	106	4	0.921	76	4	0.277	8.23e-06	strongHyper
	NC_006088.5	105116873	105116902	0.449	112	4	0.0381	80	4	-0.411	1.17e-11	strongHypo
	NC_006088.5	105232404	105232599	0.656	78	3	0.0557	45	3	-0.6	1.27e-12	strongHypo
	NC_006088.5	105337326	105337332	0	72	4	0.263	82	4	0.263	4.7e-07	strongHyper
	NC_006088.5	105395082	105395463	0.663	115	6	0.198	77	6	-0.465	1.04e-11	strongHypo
	NC_006088.5	105472121	105472505	0.823	277	11	0.404	235	11	-0.419	1.07e-20	strongHypo
	NC_006088.5	106080532	106080723	0.925	65	4	0.579	51	4	-0.346	1.23e-05	strongHypo
	NC_006088.5	106435551	106435754	0.834	61	5	0.515	69	5	-0.319	7.36e-06	strongHypo
	NC_006088.5	106602565	106602833	0.658	86	5	0.876	128	5	0.217	3.67e-05	strongHyper
	NC_006088.5	106627974	106628093	0.165	54	3	0.705	37	3	0.541	2.88e-07	strongHyper
	NC_006088.5	106738181	106738290	0.529	146	6	0.291	132	6	-0.238	0.00016	strongHypo
	NC_006088.5	106841105	106841150	0.288	114	6	0.564	89	6	0.276	0.000392	strongHyper
	NC_006088.5	107284669	107284906	0.903	168	7	0.666	136	7	-0.238	1.49e-07	strongHypo
	NC_006088.5	108222425	108222679	0.171	75	3	0.695	65	3	0.523	1.77e-09	strongHyper
	NC_006088.5	108279315	108279409	0.173	74	3	0.699	55	3	0.526	3.03e-09	strongHyper
	NC_006088.5	108286664	108286873	0.879	198	9	0.544	170	9	-0.334	1.98e-12	strongHypo
	NC_006088.5	108298993	108299132	0.0735	125	7	0.456	191	7	0.383	1.17e-14	strongHyper
	NC_006088.5	108344157	108344408	0.11	101	5	0.646	108	5	0.537	1.71e-15	strongHyper
	NC_006088.5	108733181	108733393	0.318	156	7	0.543	123	7	0.224	9.86e-05	strongHyper
	NC_006088.5	108837486	108837766	0.815	171	7	0.585	173	7	-0.23	1.26e-05	strongHypo
	NC_006088.5	109276248	109276304	0.895	87	5	0.608	113	5	-0.288	7.36e-07	strongHypo
	NC_006088.5	109284894	109285177	0.833	135	8	0.631	129	8	-0.202	4.76e-06	strongHypo
	NC_006088.5	109293786	109294092	0.36	122	8	0.686	122	8	0.326	1.6e-06	strongHyper
	NC_006088.5	109625046	109625270	0.0797	61	3	0.479	44	3	0.399	5.72e-06	strongHyper
	NC_006088.5	109711356	109711643	0.732	177	6	0.423	126	6	-0.309	9.28e-09	strongHypo
	NC_006088.5	109848781	109848859	0.313	87	6	0.684	135	6	0.371	2.2e-08	strongHyper
	NC_006088.5	110271708	110271827	0.41	101	5	0.747	88	5	0.337	0.00038	strongHyper
	NC_006088.5	111220673	111220998	0.541	133	10	0.96	124	10	0.419	2.27e-16	strongHyper
	NC_006088.5	111607436	111607562	0.451	71	5	0.78	69	5	0.329	6.22e-05	strongHyper
	NC_006088.5	111621374	111621389	0.341	65	3	0.84	56	3	0.5	5.38e-08	strongHyper
	NC_006088.5	112167657	112167774	0.793	94	5	0.462	109	5	-0.331	5.97e-06	strongHypo
	NC_006088.5	112230522	112230618	0.651	94	4	0.288	103	4	-0.363	1.08e-06	strongHypo
	NC_006088.5	112290411	112290466	0.435	95	5	0.801	96	5	0.365	3.95e-07	strongHyper
	NC_006088.5	112314173	112314244	0.95	143	6	0.745	115	6	-0.205	1.54e-05	strongHypo
	NC_006088.5	112604904	112605188	0.707	93	7	0.451	103	7	-0.256	0.000267	strongHypo
	NC_006088.5	113204123	113204317	0.4	132	7	0.838	109	7	0.438	1.97e-14	strongHyper
	NC_006088.5	113273080	113273284	0.406	118	6	0.707	116	6	0.301	4.46e-09	strongHyper
	NC_006088.5	113416575	113416626	0.87	107	6	0.509	67	6	-0.361	4.09e-07	strongHypo
	NC_006088.5	113418286	113418512	0.966	129	7	0.76	97	7	-0.206	9.28e-07	strongHypo
	NC_006088.5	113426304	113426579	0.679	167	5	0.903	183	5	0.224	6.26e-06	strongHyper
	NC_006088.5	113512759	113512834	0.434	83	4	0.858	63	4	0.424	3.43e-07	strongHyper
	NC_006088.5	113548006	113548066	0.217	80	4	0.598	66	4	0.381	1.65e-05	strongHyper
	NC_006088.5	114209047	114209071	0.917	55	4	0.451	70	4	-0.466	1.39e-07	strongHypo
	NC_006088.5	114209080	114209236	0.366	143	9	0.599	147	9	0.233	3.88e-05	strongHyper
	NC_006088.5	114223197	114223520	0.732	70	5	0.443	63	5	-0.289	0.000391	strongHypo
	NC_006088.5	114245583	114245928	0.437	379	11	0.658	369	11	0.221	8.91e-09	strongHyper
	NC_006088.5	114290156	114290339	0.858	123	6	0.549	82	6	-0.309	3.16e-06	strongHypo
	NC_006088.5	114392213	114392721	0.548	125	8	0.853	121	8	0.305	4.37e-05	strongHyper
	NC_006088.5	114571980	114572052	0.104	88	5	0.651	76	5	0.547	6.64e-14	strongHyper
	NC_006088.5	114578519	114578534	0.289	42	4	0.806	54	4	0.518	2.67e-07	strongHyper
	NC_006088.5	114594292	114594429	0.394	64	5	0.863	56	5	0.469	2.96e-07	strongHyper
	NC_006088.5	115076601	115076664	0.668	93	4	0.154	58	4	-0.514	9.03e-10	strongHypo
	NC_006088.5	115237861	115238081	0.81	153	7	0.506	90	7	-0.304	3.04e-07	strongHypo
	NC_006088.5	115242310	115242352	0.778	106	4	0.468	95	4	-0.31	2.3e-05	strongHypo
	NC_006088.5	115249510	115249518	0.737	51	3	0.298	71	3	-0.439	3.38e-06	strongHypo
	NC_006088.5	115255069	115255083	0.824	68	4	0.169	115	4	-0.655	2.86e-18	strongHypo
	NC_006088.5	115378619	115378851	0.333	179	6	0.739	166	6	0.406	4.18e-14	strongHyper
	NC_006088.5	115516376	115516828	0.512	99	6	0.774	87	6	0.262	0.00211	strongHyper
	NC_006088.5	115672205	115672316	0.354	116	5	0.653	139	5	0.299	9.77e-06	strongHyper
	NC_006088.5	115701649	115701674	0.517	143	4	0.162	149	4	-0.355	9.45e-11	strongHypo
	NC_006088.5	116027829	116028052	0.667	119	6	0.889	89	6	0.222	2.51e-05	strongHyper
	NC_006088.5	116469895	116470315	0.243	153	8	0.522	123	8	0.279	1.79e-06	strongHyper
	NC_006088.5	116569752	116569770	0.798	64	3	0.323	58	3	-0.475	7.78e-08	strongHypo
	NC_006088.5	116585133	116585276	0	57	3	0.377	74	3	0.377	2.46e-07	strongHyper
	NC_006088.5	116891156	116891219	0.581	127	5	0.292	129	5	-0.289	1.25e-06	strongHypo
	NC_006088.5	116946006	116946166	0.84	84	4	0.458	71	4	-0.382	1.42e-06	strongHypo
	NC_006088.5	117116283	117116472	0.904	51	5	0.443	83	5	-0.461	5.36e-08	strongHypo
	NC_006088.5	117339708	117339906	0.659	67	4	0.294	47	4	-0.366	0.000118	strongHypo
	NC_006088.5	117383094	117383113	0.516	54	4	0.977	81	4	0.461	3.01e-10	strongHyper
	NC_006088.5	117417547	117417722	0.669	274	7	0.339	169	7	-0.33	5.09e-09	strongHypo
	NC_006088.5	117731535	117731544	0.986	74	3	0.741	62	3	-0.245	1.14e-05	strongHypo
	NC_006088.5	117874089	117874103	0.21	99	4	0.554	80	4	0.345	2.16e-06	strongHyper
	NC_006088.5	117948651	117948732	0.784	119	6	0.377	129	6	-0.407	5.6e-12	strongHypo
	NC_006088.5	117999784	117999833	0.742	188	6	0.48	128	6	-0.262	1.7e-05	strongHypo
	NC_006088.5	118036200	118036236	0.72	121	4	0.36	92	4	-0.361	4.09e-07	strongHypo
	NC_006088.5	118123045	118123230	0.184	91	4	0.614	87	4	0.429	2.57e-08	strongHyper
	NC_006088.5	118524083	118524352	0.756	88	4	0.382	72	4	-0.373	2.23e-06	strongHypo
	NC_006088.5	118835571	118835628	0.0278	46	3	0.492	57	3	0.465	6.67e-08	strongHyper
	NC_006088.5	118909133	118909153	0.794	39	3	0.171	34	3	-0.623	1.2e-07	strongHypo
	NC_006088.5	119017509	119017529	0.693	68	3	0.152	36	3	-0.542	9.58e-08	strongHypo
	NC_006088.5	119304735	119304767	0.299	98	4	0.689	96	4	0.39	3.66e-07	strongHyper
	NC_006088.5	119341804	119341987	1	61	3	0.505	38	3	-0.495	3.3e-10	strongHypo
	NC_006088.5	119430375	119430582	0.917	107	4	0.472	60	4	-0.445	2.4e-09	strongHypo
	NC_006088.5	119521413	119521490	0.212	80	3	0.613	51	3	0.401	6.57e-06	strongHyper
	NC_006088.5	119603858	119604191	0.814	36	3	0.24	45	3	-0.575	5.29e-07	strongHypo
	NC_006088.5	119708990	119709195	0.803	72	3	0.413	40	3	-0.39	0.000145	strongHypo
	NC_006088.5	119854883	119854898	0.828	64	3	0.406	49	3	-0.422	4.44e-06	strongHypo
	NC_006088.5	120171590	120171886	0.807	76	5	0.599	61	5	-0.208	0.0373	strongHypo
	NC_006088.5	120516876	120516884	0.968	70	3	0.656	55	3	-0.312	7.41e-06	strongHypo
	NC_006088.5	120812733	120812751	0.806	93	4	0.456	52	4	-0.349	3.26e-05	strongHypo
	NC_006088.5	121102737	121102775	0.906	47	3	0.455	45	3	-0.452	2.96e-06	strongHypo
	NC_006088.5	121168653	121168839	0.343	75	4	0.585	63	4	0.242	0.002	strongHyper
	NC_006088.5	121324717	121324896	0.691	39	3	0.0944	34	3	-0.597	9.29e-08	strongHypo
	NC_006088.5	121508937	121509113	0.795	90	7	0.505	100	7	-0.29	0.00035	strongHypo
	NC_006088.5	121733644	121733882	0.614	84	7	0.303	93	7	-0.31	1.9e-05	strongHypo
	NC_006088.5	121943119	121943417	0.846	101	4	0.533	81	4	-0.313	6.76e-07	strongHypo
	NC_006088.5	121998644	121998895	0.278	36	3	0.808	42	3	0.531	2.98e-06	strongHyper
	NC_006088.5	122633070	122633337	0.388	100	7	0.81	84	7	0.423	2.09e-08	strongHyper
	NC_006088.5	122685980	122686171	0.368	69	4	0.597	70	4	0.229	0.00658	strongHyper
	NC_006088.5	122688819	122689047	0.896	85	4	0.662	67	4	-0.233	0.0019	strongHypo
	NC_006088.5	123022023	123022172	0.948	56	3	0.556	36	3	-0.392	9.46e-06	strongHypo
	NC_006088.5	123176789	123176805	0.419	106	5	0.8	95	5	0.38	1.31e-07	strongHyper
	NC_006088.5	123176862	123177072	0.612	92	5	0.308	93	5	-0.303	3.28e-05	strongHypo
	NC_006088.5	123232171	123232202	0.921	70	3	0.263	90	3	-0.658	1.45e-19	strongHypo
	NC_006088.5	123449631	123449876	0.881	175	8	0.638	151	8	-0.242	3.11e-07	strongHypo
	NC_006088.5	123717190	123717486	0.205	61	3	0.692	51	3	0.487	9.27e-08	strongHyper
	NC_006088.5	123813520	123813756	0.7	68	4	0.289	53	4	-0.411	1.83e-05	strongHypo
	NC_006088.5	124024619	124024821	0.693	103	5	0.296	68	5	-0.397	9.92e-09	strongHypo
	NC_006088.5	124209075	124209203	0.924	44	3	0.35	34	3	-0.574	3.66e-07	strongHypo
	NC_006088.5	124313191	124313240	0.615	158	6	0.936	107	6	0.321	1.36e-09	strongHyper
	NC_006088.5	124466753	124467028	0.583	52	3	0.167	40	3	-0.417	1.46e-05	strongHypo
	NC_006088.5	124820409	124820658	0.294	210	7	0.757	208	7	0.462	3.53e-22	strongHyper
	NC_006088.5	125030579	125030694	0.782	111	6	0.508	87	6	-0.274	8.89e-05	strongHypo
	NC_006088.5	125104277	125104512	0.197	168	7	0.554	90	7	0.356	1.68e-07	strongHyper
	NC_006088.5	125127520	125127751	0.702	51	3	0	37	3	-0.702	8.11e-11	strongHypo
	NC_006088.5	125215564	125216073	0.659	150	7	0.142	152	7	-0.517	1.4e-19	strongHypo
	NC_006088.5	125234844	125235096	0.88	75	4	0.31	66	4	-0.57	1.37e-14	strongHypo
	NC_006088.5	125251264	125251377	0.109	92	5	0.326	107	5	0.216	9.44e-05	strongHyper
	NC_006088.5	125409490	125409543	0.527	57	4	0.856	71	4	0.328	9.86e-06	strongHyper
	NC_006088.5	125821795	125821988	0.771	155	8	0.513	98	8	-0.258	2.77e-05	strongHypo
	NC_006088.5	125851877	125852076	0.844	124	7	0.508	138	7	-0.336	2.47e-07	strongHypo
	NC_006088.5	126013547	126013679	0.694	62	3	0.26	60	3	-0.434	9.21e-07	strongHypo
	NC_006088.5	126036262	126036382	0.579	51	3	0.126	34	3	-0.453	1.24e-05	strongHypo
	NC_006088.5	126285244	126285534	0.699	110	6	0.452	121	6	-0.248	0.000977	strongHypo
	NC_006088.5	126324795	126324855	0.881	133	6	0.631	92	6	-0.251	3.08e-05	strongHypo
	NC_006088.5	126513796	126514252	0.326	140	6	0.602	93	6	0.276	3.44e-06	strongHyper
	NC_006088.5	126751070	126751375	0.898	124	6	0.68	75	6	-0.218	0.00117	strongHypo
	NC_006088.5	126765655	126765802	0.83	128	6	0.399	71	6	-0.431	7.51e-10	strongHypo
	NC_006088.5	126876312	126876563	0.105	47	4	0.531	65	4	0.426	4.08e-07	strongHyper
	NC_006088.5	127032375	127032482	0.0755	82	4	0.396	64	4	0.32	1.33e-05	strongHyper
	NC_006088.5	127203721	127204021	0.074	43	3	0.575	54	3	0.501	5.85e-07	strongHyper
	NC_006088.5	127345055	127345356	0.05	84	4	0.48	99	4	0.43	9.18e-13	strongHyper
	NC_006088.5	127478454	127478690	0.372	106	5	0.593	93	5	0.221	0.0232	strongHyper
	NC_006088.5	127495858	127496365	0.339	207	9	0.75	199	9	0.412	3.21e-16	strongHyper
	NC_006088.5	127521640	127521950	0.167	65	3	0.546	46	3	0.379	2.27e-05	strongHyper
	NC_006088.5	127640766	127641209	0.44	232	10	0.666	230	10	0.226	9e-05	strongHyper
	NC_006088.5	127667459	127667506	0.164	55	3	0.583	53	3	0.42	1.88e-05	strongHyper
	NC_006088.5	127765269	127765324	0.908	121	5	0.611	111	5	-0.296	2.13e-07	strongHypo
	NC_006088.5	127996072	127996300	0.847	108	5	0.562	75	5	-0.285	7.85e-05	strongHypo
	NC_006088.5	128716161	128716382	0.0432	126	4	0.535	182	4	0.491	5.32e-21	strongHyper
	NC_006088.5	128863818	128864038	0.592	172	7	0.35	115	7	-0.241	0.00113	strongHypo
	NC_006088.5	128918698	128918714	0.468	55	3	0.146	46	3	-0.323	0.000667	strongHypo
	NC_006088.5	129022233	129022249	0.907	106	5	0.691	131	5	-0.215	4.03e-05	strongHypo
	NC_006088.5	129378334	129378384	0.0132	78	4	0.315	83	4	0.302	6.37e-08	strongHyper
	NC_006088.5	129386740	129387021	0.313	215	9	0.6	221	9	0.287	5.24e-07	strongHyper
	NC_006088.5	129479988	129480204	0.0785	66	4	0.596	49	4	0.518	4.64e-10	strongHyper
	NC_006088.5	129565510	129565683	0.679	83	4	0.301	82	4	-0.378	5.2e-06	strongHypo
	NC_006088.5	129816761	129817050	0.43	123	6	0.672	104	6	0.242	1.72e-05	strongHyper
	NC_006088.5	130984496	130984575	0.847	197	8	0.465	136	8	-0.382	1.49e-13	strongHypo
	NC_006088.5	131257102	131257506	0.409	107	7	0.716	133	7	0.307	1.14e-06	strongHyper
	NC_006088.5	131589868	131590269	0.04	47	3	0.493	39	3	0.453	3.77e-06	strongHyper
	NC_006088.5	131670353	131670743	0.461	152	5	0.741	167	5	0.28	1.37e-06	strongHyper
	NC_006088.5	131673030	131673323	0.715	104	5	0.916	113	5	0.202	0.00101	strongHyper
	NC_006088.5	131763639	131763736	0.167	63	3	0.716	40	3	0.55	5.09e-08	strongHyper
	NC_006088.5	132038561	132038574	0.971	68	3	0.639	36	3	-0.331	1.16e-05	strongHypo
	NC_006088.5	132058745	132058904	0	52	3	0.351	45	3	0.351	8.15e-07	strongHyper
	NC_006088.5	132114019	132114163	0.0208	72	3	0.424	64	3	0.403	2.43e-10	strongHyper
	NC_006088.5	132454435	132454492	0.827	118	6	0.433	88	6	-0.394	1.02e-06	strongHypo
	NC_006088.5	132454809	132454971	0.731	81	4	0.239	48	4	-0.492	5.22e-09	strongHypo
	NC_006088.5	132733481	132733853	0.322	122	7	0.614	142	7	0.292	3.94e-06	strongHyper
	NC_006088.5	133080157	133080198	0.616	65	4	0.279	66	4	-0.337	4.57e-05	strongHypo
	NC_006088.5	133093514	133093740	0.724	88	3	0.339	42	3	-0.385	4.36e-05	strongHypo
	NC_006088.5	133124076	133124184	0.738	83	5	0.454	73	5	-0.284	3.45e-05	strongHypo
	NC_006088.5	133195537	133195549	0.0317	53	3	0.692	38	3	0.66	3.46e-12	strongHyper
	NC_006088.5	133248935	133249035	0.614	83	7	0.899	105	7	0.286	4.14e-05	strongHyper
	NC_006088.5	133322406	133322445	0.474	74	4	0.818	63	4	0.343	4.71e-05	strongHyper
	NC_006088.5	133403049	133403076	0.472	82	5	0.0904	92	5	-0.381	5.21e-08	strongHypo
	NC_006088.5	133647557	133647625	0	65	3	0.461	45	3	0.461	2e-10	strongHyper
	NC_006088.5	133648469	133648526	0.678	141	6	0.923	87	6	0.244	6.23e-06	strongHyper
	NC_006088.5	133687382	133687564	0.227	93	4	0.688	57	4	0.461	1.66e-08	strongHyper
	NC_006088.5	133768060	133768279	0.122	65	6	0.638	85	6	0.517	2.37e-10	strongHyper
	NC_006088.5	133998444	133998480	0.165	123	4	0.55	108	4	0.385	1.07e-09	strongHyper
	NC_006088.5	135148333	135148687	0.736	159	7	0.489	134	7	-0.247	0.000368	strongHypo
	NC_006088.5	135234566	135234839	0.667	103	5	0.885	84	5	0.218	0.000876	strongHyper
	NC_006088.5	135627000	135627029	0.703	130	4	0.255	99	4	-0.448	5.66e-12	strongHypo
	NC_006088.5	136190032	136190313	0.862	135	7	0.629	126	7	-0.233	1.13e-05	strongHypo
	NC_006088.5	136582495	136582783	0.438	168	6	0.759	90	6	0.321	2.35e-07	strongHyper
	NC_006088.5	137812741	137812848	0.253	82	3	0.676	70	3	0.423	0.000163	strongHyper
	NC_006088.5	137954111	137954126	0.446	63	4	0.0457	64	4	-0.4	8.29e-08	strongHypo
	NC_006088.5	138265597	138265700	0.817	61	3	0.418	93	3	-0.399	4.02e-07	strongHypo
	NC_006088.5	138293547	138293814	0.194	92	5	0.669	64	5	0.474	5.13e-10	strongHyper
	NC_006088.5	138757121	138757149	0.153	46	3	0.63	32	3	0.478	2.54e-05	strongHyper
	NC_006088.5	138881146	138881267	0.5	133	5	0.144	112	5	-0.356	8.2e-10	strongHypo
	NC_006088.5	139138747	139138988	0.364	80	3	0.772	41	3	0.408	2.32e-05	strongHyper
	NC_006088.5	139141575	139141664	0.896	70	3	0.403	43	3	-0.493	6.19e-07	strongHypo
	NC_006088.5	139147889	139147898	0.465	92	4	0.748	106	4	0.284	7.31e-05	strongHyper
	NC_006088.5	139160776	139161036	0.506	105	6	0	113	6	-0.506	4.83e-22	strongHypo
	NC_006088.5	139278475	139278490	0.645	53	4	0.077	53	4	-0.568	8.24e-10	strongHypo
	NC_006088.5	139420462	139420671	0.831	111	4	0.425	57	4	-0.406	1.77e-08	strongHypo
	NC_006088.5	139676004	139676079	0.534	129	4	0.151	87	4	-0.384	1.28e-08	strongHypo
	NC_006088.5	139715837	139716033	0.673	104	4	0.183	66	4	-0.49	1.05e-09	strongHypo
	NC_006088.5	140477400	140477558	0.833	64	3	0.444	101	3	-0.389	4.06e-07	strongHypo
	NC_006088.5	140580731	140581003	0.874	144	8	0.611	106	8	-0.263	9.6e-09	strongHypo
	NC_006088.5	140693383	140693482	0.838	147	7	0.584	110	7	-0.254	7.59e-06	strongHypo
	NC_006088.5	140723612	140723738	0.331	105	6	0.713	86	6	0.383	1.2e-06	strongHyper
	NC_006088.5	141702054	141702242	0.922	86	4	0.56	74	4	-0.362	4.46e-06	strongHypo
	NC_006088.5	143279804	143280215	0.557	128	5	0.291	122	5	-0.266	0.000131	strongHypo
	NC_006088.5	144803313	144803530	0.833	107	5	0.586	93	5	-0.248	0.000139	strongHypo
	NC_006088.5	144936510	144936653	0.817	63	3	0.286	43	3	-0.531	7.14e-07	strongHypo
	NC_006088.5	144937698	144937717	0.919	49	3	0.368	55	3	-0.55	5.53e-09	strongHypo
	NC_006088.5	144985318	144985536	0.705	147	7	0.428	121	7	-0.277	3.71e-05	strongHypo
	NC_006088.5	145343530	145343757	0.375	60	4	0.89	65	4	0.515	8.3e-09	strongHyper
	NC_006088.5	145471849	145471931	0.85	86	4	0.552	94	4	-0.297	1.95e-08	strongHypo
	NC_006088.5	145494421	145494716	0.834	162	7	0.582	121	7	-0.253	1.37e-06	strongHypo
	NC_006088.5	145624812	145624940	0	70	3	0.289	66	3	0.289	5.61e-07	strongHyper
	NC_006088.5	145632483	145632520	0	47	3	0.702	47	3	0.702	2.77e-14	strongHyper
	NC_006088.5	145855785	145855911	0.72	86	4	0.335	56	4	-0.386	4.89e-06	strongHypo
	NC_006088.5	145862641	145862804	0.897	102	5	0.696	96	5	-0.201	0.000235	strongHypo
	NC_006088.5	146230749	146230877	0.935	105	5	0.66	58	5	-0.275	1.13e-05	strongHypo
	NC_006088.5	146376843	146377056	0.599	117	5	0.304	99	5	-0.295	1.85e-05	strongHypo
	NC_006088.5	146383536	146383657	0.77	59	3	0.258	55	3	-0.513	2.37e-07	strongHypo
	NC_006088.5	146461608	146461741	0.555	98	5	0.253	66	5	-0.302	0.00038	strongHypo
	NC_006088.5	146845981	146846103	0.294	76	5	0.623	85	5	0.329	0.000477	strongHyper
	NC_006088.5	147515268	147515354	0.714	74	3	0.316	38	3	-0.397	0.000548	strongHypo
	NC_006088.5	147886090	147886134	0	73	4	0.524	58	4	0.524	2.38e-14	strongHyper
	NC_006088.5	148311111	148311735	0.626	117	5	0.304	79	5	-0.322	5.54e-06	strongHypo
	NC_006088.5	148350320	148350630	0.751	86	5	0.411	57	5	-0.34	0.000181	strongHypo
	NC_006088.5	148614712	148614959	0.903	84	3	0.435	59	3	-0.468	6.43e-09	strongHypo
	NC_006088.5	149015547	149015631	0.223	126	4	0.513	139	4	0.289	1.9e-06	strongHyper
	NC_006088.5	149732656	149732727	0.845	173	5	0.63	161	5	-0.215	6.57e-06	strongHypo
	NC_006088.5	149830847	149830994	0.592	200	6	0.863	236	6	0.271	1.06e-10	strongHyper
	NC_006088.5	149868663	149868805	0.562	93	6	0.888	77	6	0.325	3.43e-06	strongHyper
	NC_006088.5	150264750	150264938	0.15	84	4	0.463	106	4	0.312	2.73e-05	strongHyper
	NC_006088.5	150600788	150600985	0.27	92	3	0.746	59	3	0.476	4.59e-08	strongHyper
	NC_006088.5	152381259	152381278	0.337	150	5	0.678	141	5	0.341	1.96e-07	strongHyper
	NC_006088.5	152505561	152505613	0.842	77	3	0.497	54	3	-0.345	3.46e-05	strongHypo
	NC_006088.5	152638359	152638555	0.491	112	5	0.796	105	5	0.306	2.82e-06	strongHyper
	NC_006088.5	152868490	152868531	0.0217	81	3	0.352	53	3	0.33	2.3e-07	strongHyper
	NC_006088.5	153076725	153076746	0.295	97	4	0.741	69	4	0.446	9.33e-09	strongHyper
	NC_006088.5	153086129	153086257	0.131	38	3	0.729	40	3	0.598	3.03e-07	strongHyper
	NC_006088.5	153269075	153269080	0.817	129	4	0.388	180	4	-0.43	1.71e-14	strongHypo
	NC_006088.5	153283117	153283340	0.461	163	6	0.731	195	6	0.27	6.87e-05	strongHyper
	NC_006088.5	154018232	154018431	0.367	91	4	0.751	104	4	0.383	1.45e-07	strongHyper
	NC_006088.5	154287619	154288100	0.721	129	6	0.464	95	6	-0.257	2.47e-05	strongHypo
	NC_006088.5	154699765	154699784	0.69	75	4	0.239	108	4	-0.451	3.94e-09	strongHypo
	NC_006088.5	154811273	154811390	0.562	59	3	0.168	78	3	-0.394	1.14e-05	strongHypo
	NC_006088.5	155101708	155101863	0.632	184	7	0.418	138	7	-0.215	0.000667	strongHypo
	NC_006088.5	155224508	155225077	0.669	371	13	0.39	309	13	-0.28	5.53e-10	strongHypo
	NC_006088.5	155451934	155452242	0.226	113	6	0.705	106	6	0.479	8.59e-13	strongHyper
	NC_006088.5	155478366	155478449	0.799	90	5	0.243	67	5	-0.556	1.04e-11	strongHypo
	NC_006088.5	155545266	155545621	0.696	207	6	0.422	155	6	-0.274	1.28e-07	strongHypo
	NC_006088.5	155592278	155592627	0.327	118	6	0.619	102	6	0.293	4.42e-07	strongHyper
	NC_006088.5	155680744	155680866	0.592	114	6	0.231	150	6	-0.361	3.94e-09	strongHypo
	NC_006088.5	155738853	155739096	0.888	72	3	0.347	37	3	-0.54	1.2e-08	strongHypo
	NC_006088.5	155793312	155793357	0.844	67	3	0.312	44	3	-0.531	6.18e-08	strongHypo
	NC_006088.5	156003420	156003573	0.293	118	5	0.585	90	5	0.292	6.68e-05	strongHyper
	NC_006088.5	156205813	156205940	0.245	156	6	0.499	96	6	0.254	5.78e-05	strongHyper
	NC_006088.5	156442340	156442379	0.578	79	5	0.308	57	5	-0.27	0.00297	strongHypo
	NC_006088.5	156615315	156615419	0.977	98	6	0.71	79	6	-0.267	2.2e-07	strongHypo
	NC_006088.5	156719893	156719966	0.241	75	4	0.72	95	4	0.478	1.12e-10	strongHyper
	NC_006088.5	156875880	156875946	0.806	50	4	0.443	63	4	-0.363	0.00023	strongHypo
	NC_006088.5	157131799	157131809	0.203	104	3	0.721	82	3	0.519	8.95e-13	strongHyper
	NC_006088.5	157270365	157270678	0.733	45	4	0.337	46	4	-0.396	0.00032	strongHypo
	NC_006088.5	157498022	157498118	0.609	90	3	0.222	105	3	-0.387	2.54e-09	strongHypo
	NC_006088.5	157545064	157545192	0.783	176	7	0.521	119	7	-0.262	1.34e-06	strongHypo
	NC_006088.5	157549167	157549237	0.838	91	5	0.374	68	5	-0.464	5.82e-10	strongHypo
	NC_006088.5	157554821	157555169	0.841	160	8	0.408	129	8	-0.433	7.31e-16	strongHypo
	NC_006088.5	157570155	157570316	0.826	121	6	0.547	125	6	-0.279	1.68e-05	strongHypo
	NC_006088.5	157572519	157572767	0.86	65	3	0.47	50	3	-0.391	1.94e-05	strongHypo
	NC_006088.5	157937443	157937640	0.162	64	3	0.644	63	3	0.482	1.93e-07	strongHyper
	NC_006088.5	157999676	157999709	0.904	114	4	0.66	85	4	-0.244	0.00011	strongHypo
	NC_006088.5	158067429	158067448	0.806	46	3	0.326	34	3	-0.48	2.26e-05	strongHypo
	NC_006088.5	158299153	158299190	0.651	77	3	0.217	67	3	-0.435	1.21e-07	strongHypo
	NC_006088.5	159471350	159471506	0.206	79	3	0.641	80	3	0.435	8.11e-08	strongHyper
	NC_006088.5	159514892	159514956	0.664	53	3	0.239	55	3	-0.425	1.54e-05	strongHypo
	NC_006088.5	161291710	161291788	0.533	65	4	0.204	71	4	-0.33	1.83e-05	strongHypo
	NC_006088.5	162195594	162195631	0.221	55	3	0.855	39	3	0.634	8.83e-11	strongHyper
	NC_006088.5	162714217	162714554	0.244	69	6	0.634	117	6	0.39	8.37e-07	strongHyper
	NC_006088.5	162868089	162868100	0.574	116	4	0.255	104	4	-0.32	1.14e-05	strongHypo
	NC_006088.5	163221370	163221374	0.104	58	3	0.655	51	3	0.551	1.27e-10	strongHyper
	NC_006088.5	163369674	163369678	0.785	57	3	0.272	56	3	-0.513	2.59e-08	strongHypo
	NC_006088.5	163376173	163376429	0.0091	83	5	0.378	62	5	0.369	3.15e-09	strongHyper
	NC_006088.5	163384715	163384743	0	47	3	0.333	45	3	0.333	5.26e-06	strongHyper
	NC_006088.5	163416052	163416299	0.732	186	8	0.441	188	8	-0.291	2.41e-08	strongHypo
	NC_006088.5	163566064	163566133	0.0139	65	4	0.355	90	4	0.341	4.54e-08	strongHyper
	NC_006088.5	163576721	163577034	0.23	191	8	0.796	205	8	0.566	3.86e-31	strongHyper
	NC_006088.5	163579749	163579895	0.722	153	7	0.934	106	7	0.212	4.82e-05	strongHyper
	NC_006088.5	163609734	163610006	0.781	102	5	0.357	81	5	-0.424	3.39e-11	strongHypo
	NC_006088.5	163685141	163685377	0.607	235	8	0.386	288	8	-0.221	1.21e-06	strongHypo
	NC_006088.5	163948767	163949089	0.613	260	9	0.903	217	9	0.29	2.15e-13	strongHyper
	NC_006088.5	164056041	164056232	0.861	170	6	0.525	131	6	-0.336	3.77e-10	strongHypo
	NC_006088.5	164547998	164548035	0.854	139	6	0.539	106	6	-0.315	5.06e-09	strongHypo
	NC_006088.5	164792192	164792601	0.0403	154	8	0.431	116	8	0.391	2.22e-12	strongHyper
	NC_006088.5	165443595	165443701	0	62	4	0.381	72	4	0.381	1.68e-09	strongHyper
	NC_006088.5	165608120	165608375	0.608	99	4	0.269	110	4	-0.339	1.69e-06	strongHypo
	NC_006088.5	165684389	165684649	0.713	77	3	0.387	116	3	-0.326	1.77e-05	strongHypo
	NC_006088.5	165964790	165965000	0.802	120	7	0.581	91	7	-0.221	0.00136	strongHypo
	NC_006088.5	166290946	166291173	0.076	149	6	0.651	106	6	0.575	7.72e-28	strongHyper
	NC_006088.5	166650189	166650368	0.33	41	4	0.717	47	4	0.387	0.00053	strongHyper
	NC_006088.5	166651264	166651503	0.642	49	3	0.114	36	3	-0.528	1.45e-06	strongHypo
	NC_006088.5	167072993	167073182	0.953	61	3	0.586	59	3	-0.368	7.84e-07	strongHypo
	NC_006088.5	167082977	167083192	0.812	164	7	0.6	141	7	-0.212	4.05e-05	strongHypo
	NC_006088.5	167138595	167138619	0.492	51	3	0.83	94	3	0.338	6.02e-06	strongHyper
	NC_006088.5	168624064	168624159	0.339	65	4	0.782	46	4	0.443	6.41e-06	strongHyper
	NC_006088.5	168683105	168683263	0.832	59	3	0.334	53	3	-0.499	9.8e-08	strongHypo
	NC_006088.5	169134144	169134246	0.513	111	6	0.914	140	6	0.401	4.62e-13	strongHyper
	NC_006088.5	169311470	169311739	0.802	95	6	0.414	86	6	-0.387	1.14e-08	strongHypo
	NC_006088.5	169549354	169549534	0.171	59	4	0.708	46	4	0.537	1.88e-08	strongHyper
	NC_006088.5	169550043	169550566	0.77	87	5	0.2	61	5	-0.57	1.9e-12	strongHypo
	NC_006088.5	169575034	169575044	0.171	73	3	0.727	80	3	0.556	9.18e-11	strongHyper
	NC_006088.5	169595709	169595796	0.452	60	4	0.0456	56	4	-0.407	5.44e-07	strongHypo
	NC_006088.5	169613368	169613481	0.934	188	6	0.537	134	6	-0.397	9.09e-17	strongHypo
	NC_006088.5	169711931	169712208	0.32	111	5	0.675	75	5	0.355	2.85e-06	strongHyper
	NC_006088.5	169861548	169861842	0.845	71	3	0.397	43	3	-0.448	3.27e-06	strongHypo
	NC_006088.5	170092130	170092409	0.603	92	4	0.0547	75	4	-0.548	1.42e-14	strongHypo
	NC_006088.5	170126640	170126786	0.244	34	3	0.894	45	3	0.65	3.98e-09	strongHyper
	NC_006088.5	170167975	170168087	0.834	50	3	0.374	38	3	-0.46	1.95e-05	strongHypo
	NC_006088.5	170335815	170335871	0.277	57	3	0.869	38	3	0.592	4.88e-09	strongHyper
	NC_006088.5	170869671	170869690	0.252	85	4	0.639	66	4	0.387	1.46e-06	strongHyper
	NC_006088.5	171424494	171424631	0.628	168	8	0.925	118	8	0.297	1.26e-08	strongHyper
	NC_006088.5	171570145	171570301	0.531	121	7	0.741	89	7	0.21	0.00153	strongHyper
	NC_006088.5	171644634	171644683	0.9	85	3	0.495	34	3	-0.404	9.01e-06	strongHypo
	NC_006088.5	171695325	171695588	0.0672	66	3	0.583	41	3	0.516	1.17e-08	strongHyper
	NC_006088.5	171744244	171744285	0.131	54	3	0.524	59	3	0.393	8.55e-06	strongHyper
	NC_006088.5	171746613	171746726	0.0557	58	3	0.484	74	3	0.428	4.38e-08	strongHyper
	NC_006088.5	172585544	172585558	0.948	95	4	0.52	60	4	-0.427	1.14e-09	strongHypo
	NC_006088.5	172624990	172625154	0.778	42	3	0.297	41	3	-0.481	0.000157	strongHypo
	NC_006088.5	172688825	172688931	0	85	4	0.248	77	4	0.248	7.85e-08	strongHyper
	NC_006088.5	172696863	172696988	0.109	149	8	0.438	155	8	0.329	3.32e-10	strongHyper
	NC_006088.5	172713302	172713368	0.183	106	4	0.57	76	4	0.386	2.57e-07	strongHyper
	NC_006088.5	172841975	172842242	0.0938	78	4	0.368	49	4	0.274	0.000236	strongHyper
	NC_006088.5	173896487	173896522	0.0688	78	4	0.401	54	4	0.333	1.98e-06	strongHyper
	NC_006088.5	174237431	174237454	0.816	39	3	0.1	30	3	-0.716	1.26e-09	strongHypo
	NC_006088.5	174398543	174398805	0.732	96	5	0.447	58	5	-0.285	0.0002	strongHypo
	NC_006088.5	174455514	174455571	0.839	129	5	0.607	108	5	-0.231	6.33e-05	strongHypo
	NC_006088.5	174846800	174847046	0.67	112	4	0.355	62	4	-0.316	0.000416	strongHypo
	NC_006088.5	174886370	174886562	0.367	50	3	0.875	33	3	0.509	4.88e-06	strongHyper
	NC_006088.5	175850630	175851009	0.765	129	7	0.48	121	7	-0.285	4.56e-07	strongHypo
	NC_006088.5	175858414	175858546	0.0667	43	3	0.612	41	3	0.546	1.51e-08	strongHyper
	NC_006088.5	175865757	175865802	0	45	3	0.761	44	3	0.761	2.87e-15	strongHyper
	NC_006088.5	175867065	175867134	0.377	80	5	0.805	68	5	0.428	2.29e-08	strongHyper
	NC_006088.5	175987853	175987862	0.566	52	3	0.0713	46	3	-0.495	2.56e-07	strongHypo
	NC_006088.5	176066841	176066990	0.792	88	4	0.454	88	4	-0.338	0.000253	strongHypo
	NC_006088.5	176319950	176320127	0.0783	57	3	0.608	44	3	0.529	3.09e-09	strongHyper
	NC_006088.5	176587898	176588074	0.406	76	5	0.847	75	5	0.442	1.33e-08	strongHyper
	NC_006088.5	177973326	177973424	0.286	79	4	0.683	64	4	0.397	1.96e-05	strongHyper
	NC_006088.5	178102521	178102622	0.382	68	3	0.814	70	3	0.432	2.83e-07	strongHyper
	NC_006088.5	178428450	178428677	0.214	63	4	0.534	55	4	0.319	1.99e-05	strongHyper
	NC_006088.5	178432412	178432587	0	33	3	0.755	36	3	0.755	8.52e-12	strongHyper
	NC_006088.5	178755903	178755971	0.34	64	3	0.852	68	3	0.512	6.2e-09	strongHyper
	NC_006088.5	178777392	178777417	0.952	60	3	0.297	33	3	-0.656	5.53e-12	strongHypo
	NC_006088.5	179088938	179089240	0.715	107	6	0.406	76	6	-0.309	0.000129	strongHypo
	NC_006088.5	179182455	179182703	0.753	113	5	0.42	104	5	-0.333	3.22e-05	strongHypo
	NC_006088.5	179437062	179437326	0.691	123	5	0.337	76	5	-0.353	4.36e-07	strongHypo
	NC_006088.5	179755627	179755756	0.951	81	4	0.642	74	4	-0.309	6.11e-07	strongHypo
	NC_006088.5	179761135	179761444	0.863	137	5	0.657	60	5	-0.206	0.00135	strongHypo
	NC_006088.5	180162462	180162638	0.288	86	4	0.805	82	4	0.517	5.32e-11	strongHyper
	NC_006088.5	180215863	180216063	0.62	100	4	0.383	86	4	-0.237	0.00316	strongHypo
	NC_006088.5	180401715	180401731	0.578	125	6	0.337	102	6	-0.24	0.000522	strongHypo
	NC_006088.5	180534820	180535032	0.781	96	4	0.458	61	4	-0.323	8.43e-06	strongHypo
	NC_006088.5	180950474	180950599	0.186	38	3	0.694	51	3	0.508	1.44e-05	strongHyper
	NC_006088.5	180963646	180963734	0.833	119	6	0.584	158	6	-0.25	0.000108	strongHypo
	NC_006088.5	181436481	181436828	0.902	92	5	0.619	97	5	-0.283	2.47e-05	strongHypo
	NC_006088.5	181573177	181573379	0.775	79	4	0.332	54	4	-0.443	4.86e-06	strongHypo
	NC_006088.5	181656488	181656746	0.561	117	8	0.808	119	8	0.247	2.86e-05	strongHyper
	NC_006088.5	182422012	182422033	0.0393	47	3	0.69	33	3	0.651	2.8e-10	strongHyper
	NC_006088.5	182564362	182564685	0.674	88	5	0.0691	79	5	-0.605	9.75e-19	strongHypo
	NC_006088.5	182626549	182626596	0.121	31	3	0.59	39	3	0.468	8.04e-05	strongHyper
	NC_006088.5	182882062	182882230	0.813	72	3	0.354	49	3	-0.459	4.5e-07	strongHypo
	NC_006088.5	183017626	183017662	0.713	80	3	0.345	81	3	-0.367	3.93e-06	strongHypo
	NC_006088.5	183197250	183197281	0.843	64	3	0.363	46	3	-0.48	1.55e-06	strongHypo
	NC_006088.5	183428636	183428773	0.772	82	4	0.338	57	4	-0.434	1.15e-07	strongHypo
	NC_006088.5	183569993	183570134	0.227	68	4	0.612	85	4	0.385	7.76e-06	strongHyper
	NC_006088.5	183581413	183581433	0.903	90	4	0.536	72	4	-0.367	4.75e-07	strongHypo
	NC_006088.5	183613440	183614007	0.73	209	8	0.468	143	8	-0.263	2.62e-07	strongHypo
	NC_006088.5	183688987	183689023	0.928	44	3	0.525	58	3	-0.404	1.68e-05	strongHypo
	NC_006088.5	184005536	184005580	0.423	80	5	0.701	81	5	0.278	0.000239	strongHyper
	NC_006088.5	184009757	184009773	0.796	82	4	0.455	95	4	-0.341	3.42e-06	strongHypo
	NC_006088.5	186133937	186134130	0.744	63	3	0.135	66	3	-0.609	4.32e-11	strongHypo
	NC_006088.5	187019657	187019779	0.221	81	4	0.712	74	4	0.492	1.75e-10	strongHyper
	NC_006088.5	187283947	187284037	0.876	54	3	0.255	47	3	-0.621	1.04e-09	strongHypo
	NC_006088.5	188665472	188665760	0.434	103	4	0.0375	98	4	-0.396	2.29e-12	strongHypo
	NC_006088.5	189915789	189915907	0.733	103	5	0.417	81	5	-0.316	2.89e-06	strongHypo
	NC_006088.5	190918741	190918835	0.149	60	3	0.575	57	3	0.425	6.67e-07	strongHyper
	NC_006088.5	191559042	191559109	0.942	52	3	0.526	40	3	-0.416	3.64e-06	strongHypo
	NC_006088.5	191837462	191837812	0.637	68	4	0.326	63	4	-0.311	0.000215	strongHypo
	NC_006088.5	192131222	192131253	0.256	120	4	0.0435	82	4	-0.213	0.000103	strongHypo
	NC_006088.5	192173568	192173774	0.469	87	5	0.202	82	5	-0.266	0.000613	strongHypo
	NC_006088.5	192601234	192601240	0.423	40	3	0.923	40	3	0.5	2.41e-06	strongHyper
	NC_006088.5	193402880	193402913	0.831	100	5	0.509	86	5	-0.322	3.87e-07	strongHypo
	NC_006088.5	195441511	195441662	0.77	51	4	0.392	61	4	-0.379	2.04e-05	strongHypo
	NC_006088.5	195516147	195516281	0.384	124	7	0.0318	116	7	-0.353	4.35e-11	strongHypo
	NC_006088.5	196024400	196024678	0.417	82	6	0.826	110	6	0.409	5.12e-09	strongHyper
	NC_006088.5	197255196	197255237	0.933	65	3	0.271	42	3	-0.662	1.53e-13	strongHypo
	NC_006089.5	52009	52212	0.847	145	4	0.518	60	4	-0.329	6.68e-07	strongHypo
	NC_006089.5	1086976	1087017	0.856	63	4	0.05	42	4	-0.806	8.22e-18	strongHypo
	NC_006089.5	1119992	1120377	0.857	96	4	0.584	95	4	-0.273	5.83e-05	strongHypo
	NC_006089.5	1235976	1235997	0.742	73	4	0.209	53	4	-0.533	3.27e-09	strongHypo
	NC_006089.5	1286827	1287004	0.163	73	3	0.746	38	3	0.583	3.91e-09	strongHyper
	NC_006089.5	2959130	2959285	0.15	48	3	0.558	40	3	0.409	8.38e-05	strongHyper
	NC_006089.5	3481051	3481189	0.0393	46	3	0.668	38	3	0.629	1.32e-09	strongHyper
	NC_006089.5	5419191	5419201	0.883	46	3	0.349	36	3	-0.534	5.23e-07	strongHypo
	NC_006089.5	6212766	6212893	0.085	93	3	0.452	48	3	0.367	3.3e-06	strongHyper
	NC_006089.5	6224658	6224843	0.921	54	3	0.367	46	3	-0.553	2.09e-09	strongHypo
	NC_006089.5	6280332	6280704	0.646	167	8	0.95	132	8	0.304	6.87e-11	strongHyper
	NC_006089.5	6643903	6643991	0.319	68	3	0.76	61	3	0.441	5.35e-07	strongHyper
	NC_006089.5	6684291	6684423	0	55	3	0.491	56	3	0.491	2.29e-10	strongHyper
	NC_006089.5	6803100	6803434	0.612	124	8	0.857	162	8	0.246	5.73e-07	strongHyper
	NC_006089.5	6886675	6886683	0.631	76	4	0.962	70	4	0.33	1.12e-06	strongHyper
	NC_006089.5	6891281	6891471	0.432	67	5	0.731	56	5	0.299	0.00112	strongHyper
	NC_006089.5	7624813	7625048	0.621	84	5	0.222	64	5	-0.399	7.9e-08	strongHypo
	NC_006089.5	7765331	7765607	0.125	60	3	0.488	69	3	0.363	2.57e-05	strongHyper
	NC_006089.5	7766729	7767144	0.672	58	4	0.267	50	4	-0.406	4.75e-05	strongHypo
	NC_006089.5	8068164	8068245	0.275	57	3	0.631	66	3	0.356	0.00013	strongHyper
	NC_006089.5	8201747	8201827	0.881	88	3	0.584	88	3	-0.297	6.05e-05	strongHypo
	NC_006089.5	8540067	8540167	0.439	147	6	0.734	113	6	0.295	1.45e-06	strongHyper
	NC_006089.5	8546317	8546487	0.85	55	3	0.361	40	3	-0.489	4.73e-06	strongHypo
	NC_006089.5	8703172	8703378	0.44	129	6	0.722	155	6	0.282	1.86e-06	strongHyper
	NC_006089.5	8835927	8836034	0.802	87	4	0.439	71	4	-0.363	2.45e-05	strongHypo
	NC_006089.5	9320093	9320134	0.941	42	3	0.334	35	3	-0.607	8.2e-08	strongHypo
	NC_006089.5	9554045	9554191	0.471	73	4	0.821	60	4	0.349	6.43e-05	strongHyper
	NC_006089.5	9572932	9572986	0.0667	45	3	0.587	44	3	0.521	9.44e-08	strongHyper
	NC_006089.5	9577777	9577791	0.277	84	4	0.955	91	4	0.678	8.09e-23	strongHyper
	NC_006089.5	9706003	9706043	0	85	3	0.385	39	3	0.385	3.15e-09	strongHyper
	NC_006089.5	9725716	9725729	0.905	86	4	0.293	82	4	-0.612	6.96e-17	strongHypo
	NC_006089.5	9753769	9754060	0.51	133	7	0.826	81	7	0.316	5.12e-05	strongHyper
	NC_006089.5	10048551	10048573	0.88	83	4	0.634	79	4	-0.246	0.00039	strongHypo
	NC_006089.5	10048785	10048835	0.218	44	3	0.736	40	3	0.518	2.48e-06	strongHyper
	NC_006089.5	10056316	10056467	0.853	86	4	0.458	73	4	-0.395	5.03e-07	strongHypo
	NC_006089.5	10067399	10067671	0.428	115	5	0.752	107	5	0.324	0.000199	strongHyper
	NC_006089.5	10344497	10344556	0.296	55	3	0.843	51	3	0.547	7.4e-09	strongHyper
	NC_006089.5	10491027	10491445	0.431	177	8	0.633	134	8	0.202	0.00282	strongHyper
	NC_006089.5	10504020	10504299	0.65	109	9	0.899	97	9	0.249	8.53e-06	strongHyper
	NC_006089.5	10857950	10858154	0.728	95	4	0.462	81	4	-0.267	0.000191	strongHypo
	NC_006089.5	10974153	10974270	0.23	95	3	0.634	67	3	0.404	1.28e-05	strongHyper
	NC_006089.5	11033208	11033412	0.248	177	6	0.651	120	6	0.403	2.25e-10	strongHyper
	NC_006089.5	11099023	11099149	0.166	100	4	0.634	148	4	0.468	5.6e-14	strongHyper
	NC_006089.5	11107611	11107811	0.137	49	3	0.618	34	3	0.481	1.2e-05	strongHyper
	NC_006089.5	11430926	11431083	0.744	174	5	0.518	185	5	-0.226	1.09e-05	strongHypo
	NC_006089.5	11869276	11869481	0.865	54	3	0.432	52	3	-0.433	1.59e-06	strongHypo
	NC_006089.5	12000744	12000773	0.553	84	3	0.151	93	3	-0.402	5.6e-10	strongHypo
	NC_006089.5	12340964	12341057	0	60	4	0.398	64	4	0.398	4.35e-09	strongHyper
	NC_006089.5	12389554	12389683	0.552	182	4	0.266	162	4	-0.287	2.22e-07	strongHypo
	NC_006089.5	12433335	12433714	0.683	295	12	0.368	227	12	-0.315	5.98e-12	strongHypo
	NC_006089.5	12497705	12497795	0.719	95	5	0.447	88	5	-0.272	0.000769	strongHypo
	NC_006089.5	12533044	12533131	0.575	110	5	0.211	78	5	-0.364	6.06e-06	strongHypo
	NC_006089.5	12561571	12561584	0.631	41	3	0.0431	47	3	-0.588	1.06e-09	strongHypo
	NC_006089.5	12812007	12812242	0	46	3	0.537	44	3	0.537	4e-10	strongHyper
	NC_006089.5	12878621	12878818	0.891	162	8	0.663	175	8	-0.228	4.5e-07	strongHypo
	NC_006089.5	13027593	13027630	0.145	94	4	0.399	77	4	0.254	0.00172	strongHyper
	NC_006089.5	13104034	13104049	0.943	72	4	0.481	80	4	-0.461	2.52e-10	strongHypo
	NC_006089.5	13105769	13106012	0.919	74	4	0.396	52	4	-0.524	3.78e-10	strongHypo
	NC_006089.5	13205556	13205568	0	35	3	0.476	45	3	0.476	2.75e-07	strongHyper
	NC_006089.5	13262861	13263101	0.577	127	8	0.834	117	8	0.256	2.12e-06	strongHyper
	NC_006089.5	13336786	13336825	0.732	52	3	0.212	51	3	-0.521	1.77e-07	strongHypo
	NC_006089.5	13621744	13621950	0.814	109	4	0.469	67	4	-0.345	0.000136	strongHypo
	NC_006089.5	14204276	14204567	0.601	88	4	0.14	78	4	-0.461	9.54e-11	strongHypo
	NC_006089.5	14298303	14298358	0.708	54	4	0.195	56	4	-0.513	1.32e-07	strongHypo
	NC_006089.5	14314208	14314272	0.318	100	3	0.748	62	3	0.43	3.83e-07	strongHyper
	NC_006089.5	14391968	14392113	0.515	177	6	0.814	130	6	0.299	4.28e-09	strongHyper
	NC_006089.5	14408330	14408516	0.487	68	3	0.98	51	3	0.494	2.29e-09	strongHyper
	NC_006089.5	14424867	14425070	0.644	85	6	0.891	118	6	0.247	5.93e-05	strongHyper
	NC_006089.5	14551447	14551487	0.628	163	8	0.932	121	8	0.304	5.55e-10	strongHyper
	NC_006089.5	15379399	15379629	0.451	135	7	0.0916	97	7	-0.359	4.85e-11	strongHypo
	NC_006089.5	15624112	15624118	0.735	95	3	0.339	96	3	-0.396	5.65e-08	strongHypo
	NC_006089.5	15771052	15771111	0.85	60	3	0.385	36	3	-0.465	4.58e-06	strongHypo
	NC_006089.5	15940571	15940772	0.59	159	5	0.812	147	5	0.221	8.54e-05	strongHyper
	NC_006089.5	16380460	16380481	0	45	3	0.487	35	3	0.487	4.47e-08	strongHyper
	NC_006089.5	16390180	16390214	0.2	58	4	0.424	47	4	0.224	0.0195	strongHyper
	NC_006089.5	16747721	16747807	0.485	72	4	0.912	62	4	0.427	1.35e-07	strongHyper
	NC_006089.5	16757154	16757221	0.151	58	3	0.86	60	3	0.709	4e-16	strongHyper
	NC_006089.5	16891096	16891524	0.621	132	5	0.352	124	5	-0.269	3.72e-05	strongHypo
	NC_006089.5	17060971	17061176	0.427	92	5	0.176	80	5	-0.251	0.000571	strongHypo
	NC_006089.5	17376274	17376346	0.0941	71	5	0.474	65	5	0.38	2.36e-07	strongHyper
	NC_006089.5	17439349	17439464	0.508	126	5	0.817	77	5	0.308	1.08e-06	strongHyper
	NC_006089.5	17819177	17819241	0.618	209	8	0.951	219	8	0.332	6.81e-19	strongHyper
	NC_006089.5	17876754	17876989	0.922	124	6	0.675	87	6	-0.247	1.31e-06	strongHypo
	NC_006089.5	17967814	17968059	0.202	64	4	0.677	56	4	0.476	1.39e-07	strongHyper
	NC_006089.5	17978707	17978768	0.949	65	3	0.317	59	3	-0.631	1.73e-13	strongHypo
	NC_006089.5	18219013	18219389	0.389	107	6	0.616	106	6	0.228	0.000206	strongHyper
	NC_006089.5	18346363	18346583	0.967	51	3	0.565	52	3	-0.402	3.26e-06	strongHypo
	NC_006089.5	18547366	18547371	0.154	112	4	0.492	117	4	0.338	3.25e-07	strongHyper
	NC_006089.5	18589731	18589994	0.635	109	5	0.43	70	5	-0.205	0.000663	strongHypo
	NC_006089.5	18721956	18722141	0.158	110	5	0.409	88	5	0.251	0.000665	strongHyper
	NC_006089.5	19216930	19217070	0.393	106	5	0.727	94	5	0.334	8.5e-06	strongHyper
	NC_006089.5	19265205	19265440	0.673	120	5	0.241	92	5	-0.433	1.47e-09	strongHypo
	NC_006089.5	19421003	19421026	0.169	47	3	0.689	54	3	0.52	2.8e-07	strongHyper
	NC_006089.5	19436459	19436623	0.765	95	3	0.258	97	3	-0.507	1.44e-10	strongHypo
	NC_006089.5	19887332	19887352	0.761	60	4	0.23	56	4	-0.53	1.09e-08	strongHypo
	NC_006089.5	19934904	19935017	0.79	76	4	0.403	105	4	-0.387	7.89e-07	strongHypo
	NC_006089.5	20014943	20014974	0.521	63	4	0.979	70	4	0.458	3.72e-10	strongHyper
	NC_006089.5	20020571	20020834	0.567	66	4	0.906	73	4	0.339	7.26e-07	strongHyper
	NC_006089.5	20068251	20068510	0.99	92	5	0.436	60	5	-0.555	8.61e-16	strongHypo
	NC_006089.5	20266126	20266239	0.563	78	3	0.105	66	3	-0.457	3.13e-08	strongHypo
	NC_006089.5	20328572	20328819	0.88	75	3	0.218	74	3	-0.662	1.1e-18	strongHypo
	NC_006089.5	20386077	20386586	0.686	173	9	0.458	143	9	-0.228	1.36e-06	strongHypo
	NC_006089.5	20465244	20465280	0.676	104	4	0.306	71	4	-0.37	3.33e-06	strongHypo
	NC_006089.5	20477089	20477193	0.717	86	5	0.421	78	5	-0.296	0.000269	strongHypo
	NC_006089.5	20653437	20653725	0.935	54	3	0.364	41	3	-0.571	4.74e-09	strongHypo
	NC_006089.5	20778057	20778119	0.556	88	5	0.862	59	5	0.306	6.14e-05	strongHyper
	NC_006089.5	20954384	20954520	0.0427	70	4	0.544	106	4	0.502	3.2e-13	strongHyper
	NC_006089.5	21167575	21167608	0.666	76	4	0	53	4	-0.666	2.19e-15	strongHypo
	NC_006089.5	21217845	21217962	0.117	92	3	0.548	64	3	0.431	3.13e-08	strongHyper
	NC_006089.5	21402435	21402695	0.153	63	3	0.466	86	3	0.313	5.49e-06	strongHyper
	NC_006089.5	21875407	21875428	0.689	135	6	0.324	108	6	-0.364	4.12e-08	strongHypo
	NC_006089.5	22470594	22470735	0.824	93	4	0.439	57	4	-0.385	2.05e-07	strongHypo
	NC_006089.5	22556301	22556475	0.318	91	5	0.664	67	5	0.346	2.24e-06	strongHyper
	NC_006089.5	22852735	22853087	0.387	87	6	0.706	76	6	0.319	7.21e-05	strongHyper
	NC_006089.5	22878598	22879055	0.329	110	8	0.578	124	8	0.249	0.000127	strongHyper
	NC_006089.5	22975222	22975300	0.222	37	3	0.778	70	3	0.556	1.09e-07	strongHyper
	NC_006089.5	23020119	23020174	0.24	60	3	0.799	42	3	0.559	3.15e-08	strongHyper
	NC_006089.5	23178369	23178611	0.255	136	7	0.659	120	7	0.404	2.25e-10	strongHyper
	NC_006089.5	23487213	23487349	0.505	47	4	0.0977	45	4	-0.407	2.49e-05	strongHypo
	NC_006089.5	23495578	23495748	0.781	64	4	0.375	48	4	-0.406	1.62e-05	strongHypo
	NC_006089.5	23662097	23662272	0.541	185	8	0.772	165	8	0.231	0.000295	strongHyper
	NC_006089.5	23813676	23813695	0.686	60	3	0.263	51	3	-0.423	2.18e-05	strongHypo
	NC_006089.5	24768221	24768261	0.813	142	4	0.218	88	4	-0.595	3.25e-18	strongHypo
	NC_006089.5	25047219	25047311	0.143	70	3	0.474	58	3	0.33	9.41e-05	strongHyper
	NC_006089.5	25681469	25681599	0.445	147	6	0.686	103	6	0.241	6.46e-05	strongHyper
	NC_006089.5	26183862	26183870	0.799	87	4	0.155	58	4	-0.645	4.47e-15	strongHypo
	NC_006089.5	26259698	26259710	0.759	54	3	0.145	37	3	-0.614	1.5e-08	strongHypo
	NC_006089.5	26722615	26722637	0.532	68	3	0.167	59	3	-0.366	1.96e-06	strongHypo
	NC_006089.5	26731934	26731964	0.0145	56	3	0.438	44	3	0.424	1.5e-07	strongHyper
	NC_006089.5	27668709	27668907	0.433	160	6	0.731	108	6	0.298	4.74e-07	strongHyper
	NC_006089.5	28408922	28409105	0.86	57	4	0.517	63	4	-0.343	7.88e-05	strongHypo
	NC_006089.5	28417554	28417561	0.134	52	3	0.629	45	3	0.495	6.5e-07	strongHyper
	NC_006089.5	28590194	28590278	0.217	81	4	0.683	80	4	0.467	5.49e-09	strongHyper
	NC_006089.5	28714611	28714634	1	51	3	0.51	37	3	-0.49	7.31e-09	strongHypo
	NC_006089.5	28995585	28995795	0.736	116	4	0.395	140	4	-0.341	2.08e-07	strongHypo
	NC_006089.5	29400239	29400459	0.686	89	4	0.304	61	4	-0.382	1.16e-05	strongHypo
	NC_006089.5	29401391	29401659	0.735	120	6	0.476	118	6	-0.259	2.21e-05	strongHypo
	NC_006089.5	30149754	30149800	0.207	73	3	0.867	37	3	0.66	2.27e-11	strongHyper
	NC_006089.5	30238811	30238883	0.0306	64	3	0.506	63	3	0.475	2.29e-10	strongHyper
	NC_006089.5	30303227	30303396	0.282	179	8	0.552	302	8	0.271	9.68e-08	strongHyper
	NC_006089.5	30629926	30629934	0.827	75	3	0.454	46	3	-0.373	3.84e-05	strongHypo
	NC_006089.5	30771357	30772123	0.461	249	14	0.82	220	14	0.359	6.08e-15	strongHyper
	NC_006089.5	30909275	30909539	0.548	55	3	0.0333	44	3	-0.515	8.68e-09	strongHypo
	NC_006089.5	30964403	30964444	0.318	93	4	0.828	78	4	0.51	1.11e-11	strongHyper
	NC_006089.5	31320070	31320128	0.632	123	5	0.27	89	5	-0.362	2.11e-06	strongHypo
	NC_006089.5	31590112	31590148	0.889	100	6	0.578	84	6	-0.311	2.33e-06	strongHypo
	NC_006089.5	31653149	31653205	0.85	100	3	0.435	51	3	-0.415	4.67e-07	strongHypo
	NC_006089.5	31800618	31800824	0.783	86	3	0.331	63	3	-0.453	1.76e-08	strongHypo
	NC_006089.5	32134907	32134978	0.882	43	3	0.474	61	3	-0.409	2.66e-05	strongHypo
	NC_006089.5	32156258	32156340	0	55	3	0.505	53	3	0.505	4.64e-11	strongHyper
	NC_006089.5	32446603	32446850	0.141	72	4	0.909	55	4	0.769	1.71e-18	strongHyper
	NC_006089.5	32504183	32504314	0.255	75	3	0.695	36	3	0.44	1.2e-05	strongHyper
	NC_006089.5	32539027	32539040	0.928	94	3	0.645	68	3	-0.283	1.21e-05	strongHypo
	NC_006089.5	32650817	32651012	0.483	198	9	0.684	118	9	0.201	0.00146	strongHyper
	NC_006089.5	32768934	32769056	0.595	68	3	0	51	3	-0.595	1.75e-14	strongHypo
	NC_006089.5	32925083	32925196	0.884	79	4	0.577	87	4	-0.306	9.55e-06	strongHypo
	NC_006089.5	32932196	32932316	0.965	64	3	0.556	52	3	-0.409	4.86e-07	strongHypo
	NC_006089.5	32973676	32974114	0.758	85	4	0.284	45	4	-0.474	1.47e-07	strongHypo
	NC_006089.5	32974478	32974907	0.946	184	10	0.682	161	10	-0.264	1.08e-10	strongHypo
	NC_006089.5	32985984	32986062	0.946	98	6	0.682	107	6	-0.264	1.56e-07	strongHypo
	NC_006089.5	33094327	33094537	0.36	56	4	0.786	64	4	0.427	2.95e-06	strongHyper
	NC_006089.5	33115101	33115123	0.958	73	4	0.557	59	4	-0.401	7.84e-09	strongHypo
	NC_006089.5	33225225	33225305	0.506	121	5	0.145	80	5	-0.361	8.43e-08	strongHypo
	NC_006089.5	33475585	33476088	0.476	245	13	0.779	294	13	0.303	1.9e-11	strongHyper
	NC_006089.5	33661827	33661838	0.656	64	3	0.139	40	3	-0.517	7.13e-08	strongHypo
	NC_006089.5	33792149	33792366	0.552	90	4	0.842	69	4	0.29	0.000418	strongHyper
	NC_006089.5	33829662	33829795	0.0782	43	3	0.501	41	3	0.423	1.77e-05	strongHyper
	NC_006089.5	33938012	33938164	0.646	55	3	0	60	3	-0.646	1.28e-15	strongHypo
	NC_006089.5	34013695	34013861	0.641	94	6	0.902	92	6	0.261	5.59e-05	strongHyper
	NC_006089.5	34023084	34023452	0.461	95	5	0.851	76	5	0.391	5.14e-07	strongHyper
	NC_006089.5	34066403	34066531	0.589	56	3	0.958	50	3	0.368	5.28e-06	strongHyper
	NC_006089.5	34349417	34349591	0.948	80	4	0.596	58	4	-0.351	2.3e-05	strongHypo
	NC_006089.5	34466616	34466675	0.817	157	8	0.435	192	8	-0.381	1.17e-12	strongHypo
	NC_006089.5	34810261	34810302	0.666	89	4	0.429	64	4	-0.237	0.0141	strongHypo
	NC_006089.5	35210044	35210058	0.519	97	4	0.88	80	4	0.362	8.19e-07	strongHyper
	NC_006089.5	35619817	35620072	0.729	93	5	0.402	64	5	-0.327	0.000255	strongHypo
	NC_006089.5	35750498	35750605	0.427	98	3	0.878	66	3	0.451	2.48e-09	strongHyper
	NC_006089.5	35966194	35966202	0.105	63	3	0.502	46	3	0.397	2.88e-05	strongHyper
	NC_006089.5	36005879	36006119	0.366	79	5	0.639	74	5	0.273	0.000646	strongHyper
	NC_006089.5	36603883	36604101	0.717	134	5	0.494	101	5	-0.223	0.000237	strongHypo
	NC_006089.5	36680109	36680132	0.748	62	3	0.271	45	3	-0.477	2.91e-05	strongHypo
	NC_006089.5	37433962	37434084	0.288	111	3	0	72	3	-0.288	2.62e-08	strongHypo
	NC_006089.5	37483281	37483560	0.359	92	6	0.759	142	6	0.399	6e-09	strongHyper
	NC_006089.5	37829478	37829487	0.527	71	3	0.895	141	3	0.369	2.09e-09	strongHyper
	NC_006089.5	38294419	38294703	0.751	135	6	0.525	84	6	-0.226	0.000643	strongHypo
	NC_006089.5	38723826	38723982	0.857	94	4	0.424	61	4	-0.433	5.1e-10	strongHypo
	NC_006089.5	39655553	39655930	0.539	133	7	0.743	123	7	0.204	0.000782	strongHyper
	NC_006089.5	40171321	40171332	0.826	97	4	0.302	77	4	-0.524	5.36e-11	strongHypo
	NC_006089.5	40628978	40629169	0.38	100	4	0.711	78	4	0.331	0.000158	strongHyper
	NC_006089.5	40973773	40973968	0.806	126	6	0.491	72	6	-0.316	1.43e-05	strongHypo
	NC_006089.5	40988040	40988144	0.529	45	4	0.86	46	4	0.332	0.00144	strongHyper
	NC_006089.5	41152434	41152754	0.763	120	6	0.437	93	6	-0.326	1.23e-06	strongHypo
	NC_006089.5	41719022	41719035	0.878	105	4	0.503	80	4	-0.374	8.05e-10	strongHypo
	NC_006089.5	42285175	42285186	0.829	47	3	0.263	34	3	-0.566	6.5e-07	strongHypo
	NC_006089.5	42374396	42374724	0.696	130	7	0.426	81	7	-0.27	0.000518	strongHypo
	NC_006089.5	42742943	42743007	0.846	38	3	0.249	37	3	-0.597	6.02e-06	strongHypo
	NC_006089.5	42775492	42775762	0.779	102	6	0.554	90	6	-0.225	0.000519	strongHypo
	NC_006089.5	42879839	42880068	0.788	95	5	0.365	62	5	-0.422	2.05e-06	strongHypo
	NC_006089.5	43512249	43512420	0.7	180	8	0.457	103	8	-0.243	0.000394	strongHypo
	NC_006089.5	43549847	43550082	0.587	150	7	0.823	106	7	0.236	0.000188	strongHyper
	NC_006089.5	43827657	43827674	0.776	60	4	0.325	61	4	-0.451	2.07e-07	strongHypo
	NC_006089.5	43956962	43957180	0.571	175	9	0.804	136	9	0.233	7.77e-05	strongHyper
	NC_006089.5	44026149	44026297	0.68	40	3	0.156	39	3	-0.524	3.14e-06	strongHypo
	NC_006089.5	44150092	44150119	0.543	45	3	0	42	3	-0.543	2.41e-09	strongHypo
	NC_006089.5	44401862	44402031	0.085	58	3	0.71	44	3	0.625	5.32e-11	strongHyper
	NC_006089.5	44576667	44576743	0.227	63	3	0.826	43	3	0.599	1.31e-09	strongHyper
	NC_006089.5	44583560	44583838	0.318	117	5	0.642	64	5	0.324	1.31e-06	strongHyper
	NC_006089.5	44584461	44584645	0.608	82	5	0.872	123	5	0.264	8.28e-08	strongHyper
	NC_006089.5	44626504	44626736	0.286	168	10	0.736	139	10	0.45	6.13e-15	strongHyper
	NC_006089.5	44644133	44644212	0.143	70	4	0.603	75	4	0.461	5.31e-09	strongHyper
	NC_006089.5	44706265	44706557	0.523	129	9	0.798	132	9	0.275	1.23e-05	strongHyper
	NC_006089.5	44726655	44726694	0.86	50	3	0.497	64	3	-0.363	0.000119	strongHypo
	NC_006089.5	44747251	44747531	0.569	80	5	0.924	55	5	0.355	4.46e-06	strongHyper
	NC_006089.5	45274931	45275086	0.89	60	3	0.557	70	3	-0.333	2.06e-05	strongHypo
	NC_006089.5	45926161	45926309	0.627	86	5	0.912	65	5	0.284	0.000393	strongHyper
	NC_006089.5	46386591	46386809	0.922	103	6	0.699	76	6	-0.222	0.000112	strongHypo
	NC_006089.5	46404417	46404624	0.855	89	5	0.307	67	5	-0.548	1.54e-11	strongHypo
	NC_006089.5	46765790	46765976	0.923	52	3	0.525	51	3	-0.398	2.36e-05	strongHypo
	NC_006089.5	47265973	47266526	0.614	196	9	0.357	197	9	-0.257	0.000845	strongHypo
	NC_006089.5	47596040	47596208	0.884	52	3	0.413	33	3	-0.471	2.75e-05	strongHypo
	NC_006089.5	47744127	47744132	0.903	93	4	0.475	50	4	-0.428	6.27e-08	strongHypo
	NC_006089.5	47767348	47767575	0.737	123	7	0.419	131	7	-0.318	5.6e-06	strongHypo
	NC_006089.5	47830742	47831038	0	90	5	0.543	72	5	0.543	1.87e-18	strongHyper
	NC_006089.5	47888193	47888487	0.379	84	5	0.665	108	5	0.286	4.07e-05	strongHyper
	NC_006089.5	47929170	47929262	0.122	68	4	0.472	77	4	0.351	9.38e-07	strongHyper
	NC_006089.5	48361523	48361916	0.723	142	9	0.427	138	9	-0.297	2.92e-07	strongHypo
	NC_006089.5	48734533	48734637	0.081	72	3	0.545	50	3	0.464	8.46e-09	strongHyper
	NC_006089.5	48898459	48898560	0.745	74	3	0.33	79	3	-0.415	1.91e-06	strongHypo
	NC_006089.5	48899264	48899569	0.516	135	7	0.942	185	7	0.426	2.44e-17	strongHyper
	NC_006089.5	48920183	48920214	0.839	85	4	0.265	56	4	-0.574	1.26e-11	strongHypo
	NC_006089.5	50103564	50103782	0.856	123	6	0.632	112	6	-0.224	0.000143	strongHypo
	NC_006089.5	54260793	54260810	0.822	108	4	0.424	123	4	-0.398	2.83e-10	strongHypo
	NC_006089.5	55017416	55017456	0.305	83	4	0.573	84	4	0.268	0.00524	strongHyper
	NC_006089.5	55376506	55376797	0.855	98	6	0.564	84	6	-0.291	2.97e-05	strongHypo
	NC_006089.5	55572277	55572503	0.672	124	6	0.926	99	6	0.254	2.52e-06	strongHyper
	NC_006089.5	55688008	55688022	0.828	63	3	0.265	37	3	-0.563	1.87e-09	strongHypo
	NC_006089.5	55930256	55930563	0	54	3	0.457	37	3	0.457	1.38e-08	strongHyper
	NC_006089.5	55970336	55970441	0.928	46	3	0.401	35	3	-0.527	1.94e-07	strongHypo
	NC_006089.5	56392975	56393176	0.562	87	4	0.901	59	4	0.339	0.00012	strongHyper
	NC_006089.5	56473936	56473983	0.2	46	4	0.66	72	4	0.46	3.74e-06	strongHyper
	NC_006089.5	56731397	56731405	0.912	87	4	0.316	61	4	-0.596	8.64e-14	strongHypo
	NC_006089.5	57162096	57162107	0.297	68	4	0.0114	84	4	-0.285	2.34e-07	strongHypo
	NC_006089.5	57547279	57547506	0.774	130	6	0.553	129	6	-0.22	0.000928	strongHypo
	NC_006089.5	57612004	57612094	0.492	168	6	0.27	135	6	-0.223	3.29e-05	strongHypo
	NC_006089.5	58863649	58863906	0.502	68	4	0.828	127	4	0.326	6.15e-06	strongHyper
	NC_006089.5	59165275	59165374	0.325	53	3	0.756	44	3	0.431	1.46e-05	strongHyper
	NC_006089.5	59165823	59165915	0.792	67	4	0.36	101	4	-0.432	3.13e-07	strongHypo
	NC_006089.5	59400624	59400848	0.443	63	3	0	55	3	-0.443	8.45e-10	strongHypo
	NC_006089.5	60503138	60503162	0.371	55	3	0.869	44	3	0.497	4.68e-07	strongHyper
	NC_006089.5	60529988	60530383	0.9	121	7	0.695	120	7	-0.205	0.000123	strongHypo
	NC_006089.5	60828783	60828902	0.576	158	8	0.856	123	8	0.28	2.94e-08	strongHyper
	NC_006089.5	61054512	61054675	0.531	109	7	0.799	101	7	0.268	9.22e-05	strongHyper
	NC_006089.5	61127754	61127935	0.388	69	5	0.104	77	5	-0.284	7.25e-05	strongHypo
	NC_006089.5	61301003	61301270	0.448	159	8	0.702	160	8	0.254	8.8e-07	strongHyper
	NC_006089.5	61325691	61325928	0.85	121	4	0.501	78	4	-0.349	8.88e-07	strongHypo
	NC_006089.5	62010000	62010102	0.641	71	3	0.127	39	3	-0.514	1.03e-07	strongHypo
	NC_006089.5	62054287	62054408	0.372	111	5	0.688	92	5	0.316	1.1e-05	strongHyper
	NC_006089.5	62143725	62143762	0.599	77	4	1	61	4	0.401	5.64e-10	strongHyper
	NC_006089.5	62328386	62328404	0.8	69	4	0.413	43	4	-0.387	8.06e-05	strongHypo
	NC_006089.5	62464964	62464982	0	43	3	0.449	49	3	0.449	1.4e-07	strongHyper
	NC_006089.5	62728010	62728030	0.401	40	3	0.0152	65	3	-0.386	2.55e-07	strongHypo
	NC_006089.5	62978393	62978951	0.482	144	8	0.72	121	8	0.239	0.000295	strongHyper
	NC_006089.5	62979457	62979857	0.409	85	4	0.787	113	4	0.378	2.38e-07	strongHyper
	NC_006089.5	63971968	63972280	0.268	115	5	0.674	88	5	0.406	2.45e-07	strongHyper
	NC_006089.5	64201905	64202041	0.814	100	8	0.541	103	8	-0.273	2.89e-05	strongHypo
	NC_006089.5	64325835	64325845	0.586	66	3	0.233	48	3	-0.353	5.95e-06	strongHypo
	NC_006089.5	64807794	64807988	0.579	104	4	0.923	53	4	0.344	6.02e-06	strongHyper
	NC_006089.5	65045755	65045928	0.646	133	5	0.863	86	5	0.217	0.000891	strongHyper
	NC_006089.5	65285203	65285322	0.466	47	3	0.942	36	3	0.476	8.27e-06	strongHyper
	NC_006089.5	65498396	65498851	0.483	62	5	0.777	59	5	0.294	0.000668	strongHyper
	NC_006089.5	65501934	65502102	0.823	135	7	0.493	105	7	-0.33	1.91e-08	strongHypo
	NC_006089.5	65844465	65844560	0.718	128	6	0.395	103	6	-0.323	1.23e-06	strongHypo
	NC_006089.5	65982244	65982451	0.546	100	7	0.828	91	7	0.282	7.4e-05	strongHyper
	NC_006089.5	66085935	66086057	0.626	104	5	0.34	99	5	-0.286	1.18e-05	strongHypo
	NC_006089.5	66514971	66515125	0.547	98	5	0.764	102	5	0.217	0.00158	strongHyper
	NC_006089.5	66547037	66547205	0.202	65	4	0.84	52	4	0.638	6.18e-12	strongHyper
	NC_006089.5	66557369	66557455	0.896	95	4	0.552	55	4	-0.344	1.1e-06	strongHypo
	NC_006089.5	66620249	66620502	0.885	99	6	0.619	74	6	-0.266	5.22e-05	strongHypo
	NC_006089.5	66628265	66628460	0.0875	66	4	0.434	61	4	0.347	1.56e-06	strongHyper
	NC_006089.5	67132038	67132086	0.0378	131	6	0.588	109	6	0.55	4.6e-23	strongHyper
	NC_006089.5	67186130	67186254	0.638	86	4	0.322	85	4	-0.317	0.000124	strongHypo
	NC_006089.5	67210943	67211020	0.359	117	6	0.605	94	6	0.245	0.00219	strongHyper
	NC_006089.5	67216720	67216938	0.108	85	3	0.565	109	3	0.457	1.67e-11	strongHyper
	NC_006089.5	67295912	67296041	0.609	44	3	0	51	3	-0.609	6.88e-12	strongHypo
	NC_006089.5	67312428	67312598	0.695	82	5	0.297	81	5	-0.398	2.16e-06	strongHypo
	NC_006089.5	67353976	67354127	0.617	49	3	0.0667	37	3	-0.551	3.57e-07	strongHypo
	NC_006089.5	67797998	67798059	0.947	66	4	0.496	61	4	-0.451	3.63e-09	strongHypo
	NC_006089.5	67866223	67866372	0.839	69	4	0.527	56	4	-0.312	0.000201	strongHypo
	NC_006089.5	68131630	68131749	0.539	132	6	0.845	94	6	0.306	1.84e-06	strongHyper
	NC_006089.5	68155921	68155991	0.512	168	7	0.808	121	7	0.296	8.94e-07	strongHyper
	NC_006089.5	68260309	68260580	0.812	105	5	0.562	99	5	-0.251	0.000399	strongHypo
	NC_006089.5	68270875	68271239	0.418	177	8	0.642	212	8	0.224	4.02e-05	strongHyper
	NC_006089.5	68343558	68343626	0.698	83	4	0.104	52	4	-0.594	2.24e-12	strongHypo
	NC_006089.5	68438009	68438134	0.906	70	5	0.546	55	5	-0.36	8.67e-06	strongHypo
	NC_006089.5	68854237	68854248	0.805	97	3	0.298	121	3	-0.507	1.68e-13	strongHypo
	NC_006089.5	69479132	69479612	0.796	94	4	0.48	86	4	-0.316	3.75e-05	strongHypo
	NC_006089.5	69508896	69508908	0.521	107	4	0.847	139	4	0.326	1.67e-06	strongHyper
	NC_006089.5	69826988	69827023	0.186	50	3	0.705	56	3	0.519	2.86e-08	strongHyper
	NC_006089.5	69991632	69991818	0.789	172	6	0.552	153	6	-0.237	1.08e-05	strongHypo
	NC_006089.5	70124975	70125018	0.0417	69	3	0.423	70	3	0.382	1.22e-07	strongHyper
	NC_006089.5	70174544	70174549	0.974	111	4	0.681	100	4	-0.293	1.87e-08	strongHypo
	NC_006089.5	70254868	70255026	0.531	95	3	0.269	74	3	-0.262	0.000126	strongHypo
	NC_006089.5	71119929	71119940	0.896	74	4	0.288	79	4	-0.608	8.64e-14	strongHypo
	NC_006089.5	71319257	71319468	0.686	111	4	0.394	86	4	-0.293	0.000148	strongHypo
	NC_006089.5	71466072	71466088	0.561	103	3	0.192	76	3	-0.368	2.88e-07	strongHypo
	NC_006089.5	72536657	72536725	0.437	96	4	0.215	99	4	-0.222	0.0173	strongHypo
	NC_006089.5	73500979	73501289	0.546	133	6	0.282	148	6	-0.263	4.38e-05	strongHypo
	NC_006089.5	74119633	74119764	0.34	170	4	0.722	125	4	0.382	9.36e-12	strongHyper
	NC_006089.5	74162345	74162625	0.496	161	10	0.15	141	10	-0.346	3.68e-11	strongHypo
	NC_006089.5	74164428	74164497	0.52	45	3	0	42	3	-0.52	7.1e-09	strongHypo
	NC_006089.5	74422172	74422226	0.516	154	4	0.139	134	4	-0.378	5.57e-11	strongHypo
	NC_006089.5	75096005	75096051	0.921	108	5	0.688	92	5	-0.233	4.6e-05	strongHypo
	NC_006089.5	75309744	75309810	0.777	131	5	0.537	129	5	-0.24	7.63e-05	strongHypo
	NC_006089.5	75364375	75364384	0.327	78	4	0.763	49	4	0.436	6.08e-07	strongHyper
	NC_006089.5	75482270	75482350	0.675	52	3	0.188	51	3	-0.488	3.83e-07	strongHypo
	NC_006089.5	75713537	75713625	0.458	103	5	0.739	139	5	0.281	1.21e-06	strongHyper
	NC_006089.5	76335091	76335211	0.437	64	3	0.831	46	3	0.394	2.75e-05	strongHyper
	NC_006089.5	76445893	76445969	0.79	34	3	0.226	43	3	-0.563	9.91e-07	strongHypo
	NC_006089.5	76727480	76727778	0.786	137	7	0.546	108	7	-0.24	0.000162	strongHypo
	NC_006089.5	76888244	76888880	0.545	105	6	0.208	89	6	-0.337	4.27e-06	strongHypo
	NC_006089.5	78014844	78014987	0.198	154	5	0.551	155	5	0.353	1.18e-10	strongHyper
	NC_006089.5	78015978	78015997	0.202	35	3	0.932	45	3	0.73	6.78e-12	strongHyper
	NC_006089.5	78543829	78544189	0.709	188	10	0.462	157	10	-0.247	6.16e-07	strongHypo
	NC_006089.5	79174600	79175072	0.622	126	5	0.301	70	5	-0.321	2.54e-05	strongHypo
	NC_006089.5	79186810	79186918	0.816	74	4	0.303	72	4	-0.513	2.29e-10	strongHypo
	NC_006089.5	79671131	79671331	0.651	150	8	0.435	101	8	-0.216	0.00183	strongHypo
	NC_006089.5	79957011	79957024	0.448	71	3	0.0167	56	3	-0.431	6.94e-09	strongHypo
	NC_006089.5	80201770	80201844	0.696	60	3	0.28	49	3	-0.416	2.02e-05	strongHypo
	NC_006089.5	80242955	80242967	0.304	66	3	0.878	38	3	0.573	1.63e-08	strongHyper
	NC_006089.5	80981688	80981798	0.221	124	7	0.461	145	7	0.241	3.98e-05	strongHyper
	NC_006089.5	81416896	81417134	0.475	43	3	0.813	47	3	0.338	0.000903	strongHyper
	NC_006089.5	81462240	81462394	0.319	90	5	0.545	74	5	0.226	0.00662	strongHyper
	NC_006089.5	81776755	81776761	0.666	51	3	0.178	41	3	-0.489	2.22e-06	strongHypo
	NC_006089.5	81873138	81873389	0.688	99	3	0.351	52	3	-0.337	6.85e-06	strongHypo
	NC_006089.5	82465551	82465660	0.324	64	4	0.696	67	4	0.373	2.36e-05	strongHyper
	NC_006089.5	82751467	82751480	0.08	76	3	0.437	73	3	0.357	1.93e-07	strongHyper
	NC_006089.5	83483269	83483522	0.685	60	3	0.0278	34	3	-0.658	2.12e-10	strongHypo
	NC_006089.5	83834345	83834648	0.121	32	3	0.564	50	3	0.443	6e-05	strongHyper
	NC_006089.5	83922746	83922798	0.835	85	5	0.56	57	5	-0.275	0.00025	strongHypo
	NC_006089.5	83991512	83991632	0.852	56	3	0.327	39	3	-0.526	2.3e-07	strongHypo
	NC_006089.5	84233867	84234345	0.745	81	5	0.27	67	5	-0.475	1.04e-08	strongHypo
	NC_006089.5	84635733	84635915	0.673	76	3	0.286	71	3	-0.387	6.68e-06	strongHypo
	NC_006089.5	85136755	85136944	0.162	50	3	0.614	48	3	0.452	3.17e-06	strongHyper
	NC_006089.5	85274295	85274649	0.649	142	6	0.328	85	6	-0.321	9.51e-06	strongHypo
	NC_006089.5	85577396	85577536	0.121	74	3	0.586	65	3	0.466	5.33e-09	strongHyper
	NC_006089.5	85736902	85737080	0.725	134	5	0.396	67	5	-0.329	1.39e-05	strongHypo
	NC_006089.5	85819227	85819463	0.333	73	3	0.883	48	3	0.551	7.69e-10	strongHyper
	NC_006089.5	85875531	85875698	0.213	83	5	0.588	62	5	0.375	1.82e-06	strongHyper
	NC_006089.5	85990590	85990600	0.286	43	3	0.797	33	3	0.511	2.1e-05	strongHyper
	NC_006089.5	86606352	86606829	0.322	226	12	0.572	215	12	0.25	2e-08	strongHyper
	NC_006089.5	86607193	86607334	0.168	196	7	0.391	223	7	0.222	8.29e-07	strongHyper
	NC_006089.5	87336169	87336304	0	127	4	0.423	63	4	0.423	4.89e-15	strongHyper
	NC_006089.5	87369231	87369369	0.859	89	5	0.566	141	5	-0.293	6.05e-06	strongHypo
	NC_006089.5	88234757	88235147	0.258	126	7	0.623	146	7	0.364	1.48e-08	strongHyper
	NC_006089.5	88488969	88489176	0.227	101	7	0.664	109	7	0.437	8.85e-11	strongHyper
	NC_006089.5	88523124	88523337	0.353	103	4	0.814	74	4	0.46	1.89e-08	strongHyper
	NC_006089.5	88529563	88529733	0.149	77	4	0.511	77	4	0.362	1.32e-06	strongHyper
	NC_006089.5	88549461	88549626	0.919	62	4	0.579	49	4	-0.34	6.01e-05	strongHypo
	NC_006089.5	88582074	88582122	0.461	82	5	0.172	110	5	-0.289	1.07e-05	strongHypo
	NC_006089.5	88582306	88582603	0.755	97	5	0.463	90	5	-0.292	0.000586	strongHypo
	NC_006089.5	89080218	89080481	0.763	107	6	0.5	79	6	-0.263	0.000619	strongHypo
	NC_006089.5	89155752	89155769	0.76	53	4	0.229	61	4	-0.53	7.33e-09	strongHypo
	NC_006089.5	89194185	89194216	0.673	107	4	0.125	72	4	-0.548	1.17e-13	strongHypo
	NC_006089.5	89199732	89200070	0.29	99	4	0.62	79	4	0.331	4.05e-06	strongHyper
	NC_006089.5	89408675	89408788	0.741	103	4	0.284	97	4	-0.456	8.68e-11	strongHypo
	NC_006089.5	89476577	89476694	0.904	89	6	0.602	73	6	-0.302	8.13e-06	strongHypo
	NC_006089.5	89616024	89616140	0.521	111	5	0.871	81	5	0.35	7.17e-07	strongHyper
	NC_006089.5	89778563	89778607	0.392	60	4	0.805	45	4	0.412	5.46e-05	strongHyper
	NC_006089.5	89785991	89786280	0.483	169	7	0.713	122	7	0.23	0.00065	strongHyper
	NC_006089.5	90347501	90347629	0.356	85	5	0.69	71	5	0.334	0.000221	strongHyper
	NC_006089.5	90353278	90353313	0.593	64	3	0.0627	39	3	-0.53	1.33e-08	strongHypo
	NC_006089.5	90360977	90361150	0.659	113	5	0.329	85	5	-0.33	1.97e-06	strongHypo
	NC_006089.5	91612147	91612287	0.464	182	8	0.818	134	8	0.354	9.78e-12	strongHyper
	NC_006089.5	91720747	91721058	0.589	224	10	0.869	148	10	0.28	3.83e-09	strongHyper
	NC_006089.5	91779380	91779401	0.369	77	4	0.77	55	4	0.402	3.77e-06	strongHyper
	NC_006089.5	91927047	91927083	0.784	153	6	0.483	83	6	-0.301	1.82e-05	strongHypo
	NC_006089.5	91939225	91939398	0.765	87	4	0.42	106	4	-0.345	8.57e-06	strongHypo
	NC_006089.5	92218540	92218842	0.807	107	5	0.532	95	5	-0.275	6.55e-05	strongHypo
	NC_006089.5	93526165	93526435	0.211	47	3	0.698	55	3	0.487	3.68e-06	strongHyper
	NC_006089.5	93656557	93656579	0.559	46	3	0	49	3	-0.559	3.75e-11	strongHypo
	NC_006089.5	93952765	93952964	0.738	185	6	0.519	191	6	-0.22	4.05e-05	strongHypo
	NC_006089.5	94076505	94076770	0.792	145	6	0.536	156	6	-0.257	2.82e-06	strongHypo
	NC_006089.5	94201404	94201649	0.794	91	4	0.39	64	4	-0.404	2.74e-07	strongHypo
	NC_006089.5	94380544	94380559	0.247	98	4	0.706	95	4	0.458	8.75e-10	strongHyper
	NC_006089.5	94747772	94747870	0.334	77	5	0.0348	54	5	-0.299	4.23e-05	strongHypo
	NC_006089.5	95068219	95068302	0.751	157	6	0.534	108	6	-0.217	0.000346	strongHypo
	NC_006089.5	95591013	95591098	0.578	131	5	0.846	128	5	0.268	2.55e-05	strongHyper
	NC_006089.5	97189120	97189132	0.983	82	4	0.378	105	4	-0.605	9.87e-20	strongHypo
	NC_006089.5	97258517	97258778	0.756	191	11	0.53	205	11	-0.226	4.58e-05	strongHypo
	NC_006089.5	97413610	97413853	0.802	137	8	0.56	153	8	-0.241	0.000149	strongHypo
	NC_006089.5	97489678	97489791	0.669	105	6	0.338	92	6	-0.331	2.82e-05	strongHypo
	NC_006089.5	97500689	97500779	0.517	62	3	0.0238	53	3	-0.493	6.88e-10	strongHypo
	NC_006089.5	97925435	97925607	0.283	113	5	0.501	119	5	0.219	0.000447	strongHyper
	NC_006089.5	98664601	98664851	0.936	89	5	0.619	105	5	-0.317	5.74e-06	strongHypo
	NC_006089.5	98720682	98720857	0.791	71	4	0.336	58	4	-0.455	9.95e-07	strongHypo
	NC_006089.5	98904669	98904814	0.889	70	3	0.585	62	3	-0.304	0.000109	strongHypo
	NC_006089.5	99314086	99314168	0.538	55	3	0.0828	48	3	-0.455	1.53e-06	strongHypo
	NC_006089.5	99599113	99599129	0.654	92	4	0.913	65	4	0.26	9.66e-05	strongHyper
	NC_006089.5	100265298	100265459	0.717	117	5	0.433	128	5	-0.284	2.99e-06	strongHypo
	NC_006089.5	100490021	100490146	0.593	87	4	0.244	85	4	-0.349	6.86e-05	strongHypo
	NC_006089.5	100553784	100554090	0.626	177	5	0.417	138	5	-0.209	0.00016	strongHypo
	NC_006089.5	100733119	100733302	0.398	48	4	0.718	44	4	0.32	0.00334	strongHyper
	NC_006089.5	100933931	100934160	0.439	156	8	0.803	118	8	0.365	2.93e-10	strongHyper
	NC_006089.5	101031937	101032274	0.893	128	7	0.558	135	7	-0.335	8.48e-11	strongHypo
	NC_006089.5	101157966	101158065	0.39	65	4	0.771	55	4	0.381	5.28e-07	strongHyper
	NC_006089.5	101307622	101307627	0.93	83	4	0.588	70	4	-0.343	1.26e-06	strongHypo
	NC_006089.5	101954537	101954742	0.845	119	5	0.61	84	5	-0.235	2.01e-05	strongHypo
	NC_006089.5	102129211	102129376	0.43	83	6	0.735	74	6	0.305	9.95e-05	strongHyper
	NC_006089.5	102138024	102138199	0.643	71	5	0.897	68	5	0.254	0.00101	strongHyper
	NC_006089.5	102304103	102304153	0.387	68	5	0.846	84	5	0.459	7.63e-08	strongHyper
	NC_006089.5	102517920	102517932	0.453	56	5	0.889	87	5	0.435	3.18e-08	strongHyper
	NC_006089.5	103207920	103208046	0.905	53	3	0.262	56	3	-0.643	3.55e-13	strongHypo
	NC_006089.5	103299787	103299798	0.876	68	3	0.476	42	3	-0.4	5.82e-06	strongHypo
	NC_006089.5	103378107	103378266	0.266	133	4	0.695	105	4	0.428	1.03e-09	strongHyper
	NC_006089.5	103378664	103378748	0.608	150	4	0.315	132	4	-0.293	4.52e-07	strongHypo
	NC_006089.5	103461570	103461749	0.799	176	6	0.504	132	6	-0.295	1.45e-07	strongHypo
	NC_006089.5	103741829	103741874	0.714	48	3	0.319	48	3	-0.394	0.000457	strongHypo
	NC_006089.5	103847191	103847218	0.753	106	4	0.289	64	4	-0.464	7.66e-11	strongHypo
	NC_006089.5	103855241	103855460	0.842	86	4	0.425	46	4	-0.417	3.05e-06	strongHypo
	NC_006089.5	104102255	104102460	0.985	66	3	0.694	53	3	-0.29	6.21e-06	strongHypo
	NC_006089.5	104675029	104675224	0.539	71	4	0.054	63	4	-0.485	6.32e-10	strongHypo
	NC_006089.5	105313278	105313774	0.3	141	7	0.619	86	7	0.319	4.76e-06	strongHyper
	NC_006089.5	105954279	105954420	0.146	61	4	0.495	56	4	0.349	0.000116	strongHyper
	NC_006089.5	106004320	106004344	0.887	79	4	0.411	95	4	-0.477	1.39e-09	strongHypo
	NC_006089.5	106189501	106189548	0.674	61	3	0.21	37	3	-0.464	2.16e-05	strongHypo
	NC_006089.5	106300980	106301066	0.831	76	3	0	74	3	-0.831	1.15e-29	strongHypo
	NC_006089.5	106332947	106332964	0.932	43	3	0.345	58	3	-0.586	8.13e-10	strongHypo
	NC_006089.5	106554464	106554525	0.955	84	4	0.663	71	4	-0.293	1.69e-07	strongHypo
	NC_006089.5	107001295	107001435	0.609	141	6	0.271	133	6	-0.339	3.24e-09	strongHypo
	NC_006089.5	107004587	107004699	0.616	100	4	0.223	96	4	-0.394	1.99e-07	strongHypo
	NC_006089.5	107191194	107191412	0.777	59	3	0.434	36	3	-0.342	0.000116	strongHypo
	NC_006089.5	107491517	107491755	0.0762	64	4	0.481	54	4	0.404	6.55e-07	strongHyper
	NC_006089.5	107760717	107761023	0.504	77	4	0.886	74	4	0.382	2.86e-07	strongHyper
	NC_006089.5	108014702	108014727	0.15	50	4	0.645	61	4	0.495	8.88e-08	strongHyper
	NC_006089.5	108033694	108033710	0.739	61	4	0.337	63	4	-0.402	0.000147	strongHypo
	NC_006089.5	108041068	108041271	0.359	142	9	0.578	113	9	0.219	0.00512	strongHyper
	NC_006089.5	108077485	108078031	0.716	66	5	0.369	56	5	-0.347	0.000115	strongHypo
	NC_006089.5	108109306	108109313	0.902	59	3	0.505	36	3	-0.397	2.44e-05	strongHypo
	NC_006089.5	108636118	108636310	0.47	134	6	0.716	153	6	0.246	6.04e-05	strongHyper
	NC_006089.5	108795549	108795560	0.923	174	6	0.666	138	6	-0.256	1.81e-08	strongHypo
	NC_006089.5	109511960	109512105	0.119	40	3	0.565	78	3	0.446	3.51e-06	strongHyper
	NC_006089.5	109938881	109939090	0.395	73	4	0.127	65	4	-0.268	0.000228	strongHypo
	NC_006089.5	110020676	110020786	0.352	151	7	0.674	124	7	0.321	1.54e-07	strongHyper
	NC_006089.5	110385428	110385629	0.283	66	4	0.647	70	4	0.365	3.18e-05	strongHyper
	NC_006089.5	110387652	110387843	0.818	49	4	0.262	52	4	-0.556	1.08e-07	strongHypo
	NC_006089.5	111559966	111560391	0.839	200	10	0.541	125	10	-0.298	2.68e-09	strongHypo
	NC_006089.5	112058119	112058371	0.916	94	8	0.647	137	8	-0.269	0.000252	strongHypo
	NC_006089.5	112921514	112921798	0.821	95	6	0.471	89	6	-0.35	6.42e-07	strongHypo
	NC_006089.5	112956744	112956855	0.493	71	6	0.77	79	6	0.277	0.000325	strongHyper
	NC_006089.5	112970188	112970193	0.0192	48	4	0.6	53	4	0.581	4.9e-11	strongHyper
	NC_006089.5	113311027	113311426	0.552	163	7	0.255	113	7	-0.297	3.23e-07	strongHypo
	NC_006089.5	113332566	113332846	0.49	97	5	0.764	75	5	0.274	3.6e-05	strongHyper
	NC_006089.5	113345705	113345842	0.542	125	8	0.758	155	8	0.216	7.1e-05	strongHyper
	NC_006089.5	113380610	113380723	0.332	45	4	0.62	48	4	0.288	0.00352	strongHyper
	NC_006089.5	113388616	113388970	0.344	132	6	0.612	128	6	0.268	2.13e-05	strongHyper
	NC_006089.5	113434654	113434800	0.678	153	6	0.42	123	6	-0.258	8.44e-07	strongHypo
	NC_006089.5	113551205	113551336	0.838	84	5	0.508	77	5	-0.33	4.04e-06	strongHypo
	NC_006089.5	113597026	113597123	0.696	50	3	0.268	76	3	-0.428	6.91e-06	strongHypo
	NC_006089.5	113612058	113612094	0.729	115	4	0.149	138	4	-0.58	2.81e-23	strongHypo
	NC_006089.5	113698957	113699112	0.85	115	5	0.417	107	5	-0.433	2.34e-10	strongHypo
	NC_006089.5	113800945	113801253	0.646	170	8	0.295	148	8	-0.352	1.54e-08	strongHypo
	NC_006089.5	113827517	113827703	0.234	84	5	0.61	87	5	0.377	1.39e-05	strongHyper
	NC_006089.5	113831865	113832091	0.233	63	3	0.675	81	3	0.442	2.04e-06	strongHyper
	NC_006089.5	114008114	114008409	0.32	108	5	0.0266	85	5	-0.293	4.39e-08	strongHypo
	NC_006089.5	114145566	114145853	0.553	102	5	0.329	59	5	-0.225	0.00886	strongHypo
	NC_006089.5	114358449	114358555	0.178	113	4	0.524	89	4	0.346	9.23e-08	strongHyper
	NC_006089.5	114474315	114474573	0.826	100	6	0.589	85	6	-0.236	0.00178	strongHypo
	NC_006089.5	114562183	114562425	0.471	114	6	0.748	108	6	0.277	1.17e-08	strongHyper
	NC_006089.5	114718460	114718504	0.622	141	6	0.397	158	6	-0.225	0.00117	strongHypo
	NC_006089.5	114799974	114800077	0.0278	41	3	0.695	33	3	0.668	2.19e-10	strongHyper
	NC_006089.5	115240512	115240591	0.523	68	5	0.176	61	5	-0.347	9.45e-05	strongHypo
	NC_006089.5	115268892	115269471	0.322	149	9	0.722	175	9	0.4	2.39e-11	strongHyper
	NC_006089.5	115294107	115294388	0.595	86	6	0.842	88	6	0.246	0.000358	strongHyper
	NC_006089.5	115353460	115353614	0.791	102	6	0.428	86	6	-0.364	9.15e-09	strongHypo
	NC_006089.5	115456744	115456762	0.0443	41	3	0.533	34	3	0.489	2.68e-06	strongHyper
	NC_006089.5	115511203	115511221	0.825	95	4	0.385	73	4	-0.44	7.82e-09	strongHypo
	NC_006089.5	115528666	115528897	0.744	54	4	0.149	46	4	-0.595	8.15e-09	strongHypo
	NC_006089.5	115655590	115655743	0.792	54	4	0.361	57	4	-0.431	4.38e-07	strongHypo
	NC_006089.5	115729230	115729392	0.286	133	5	0.634	90	5	0.348	2.72e-07	strongHyper
	NC_006089.5	115903679	115903939	0.236	67	4	0.542	48	4	0.305	0.00674	strongHyper
	NC_006089.5	115974094	115974127	0.824	96	4	0.335	125	4	-0.489	1.46e-13	strongHypo
	NC_006089.5	116059476	116059550	0.352	74	4	0	78	4	-0.352	4.82e-10	strongHypo
	NC_006089.5	116108494	116108527	0.405	61	3	0	42	3	-0.405	1.9e-07	strongHypo
	NC_006089.5	116218654	116218824	0.846	46	3	0.255	50	3	-0.591	4.86e-09	strongHypo
	NC_006089.5	116253790	116254037	0.713	127	6	0.335	101	6	-0.378	1.74e-06	strongHypo
	NC_006089.5	116641039	116641234	0.885	64	4	0.344	51	4	-0.541	2.87e-11	strongHypo
	NC_006089.5	116760076	116760136	0.132	43	3	0.736	82	3	0.604	1.09e-12	strongHyper
	NC_006089.5	117570511	117570556	0.861	150	5	0.609	84	5	-0.252	3.93e-05	strongHypo
	NC_006089.5	117728144	117728183	0.334	42	4	0.761	49	4	0.427	6.17e-05	strongHyper
	NC_006089.5	117852590	117852756	0.697	95	6	0.337	100	6	-0.359	1.95e-07	strongHypo
	NC_006089.5	117917351	117917645	0	64	3	0.394	69	3	0.394	2.54e-09	strongHyper
	NC_006089.5	117973883	117974067	0.0267	65	3	0.408	84	3	0.381	1.99e-08	strongHyper
	NC_006089.5	118031825	118031850	0.371	75	4	0.877	88	4	0.506	1.56e-11	strongHyper
	NC_006089.5	118453809	118454105	0.572	118	5	0.334	129	5	-0.238	0.0031	strongHypo
	NC_006089.5	119576008	119576259	0	91	4	0.375	84	4	0.375	3.83e-12	strongHyper
	NC_006089.5	119591955	119592370	0.618	108	6	0.311	115	6	-0.308	6.08e-07	strongHypo
	NC_006089.5	119810382	119810642	0.624	150	6	0.391	84	6	-0.232	0.000119	strongHypo
	NC_006089.5	120304482	120304652	0.241	67	4	0.716	63	4	0.474	9.47e-09	strongHyper
	NC_006089.5	120433558	120433936	0.75	107	6	0.479	108	6	-0.27	0.000337	strongHypo
	NC_006089.5	121039568	121039601	0.32	43	4	0.826	50	4	0.506	5.47e-07	strongHyper
	NC_006089.5	121289834	121290108	0.368	62	5	0.723	60	5	0.356	1.35e-05	strongHyper
	NC_006089.5	121819625	121819836	0	40	3	0.541	61	3	0.541	1.4e-09	strongHyper
	NC_006089.5	122127608	122127622	0.922	90	5	0.678	80	5	-0.245	1.68e-05	strongHypo
	NC_006089.5	122548334	122548573	0.495	76	3	0.118	60	3	-0.377	3.21e-06	strongHypo
	NC_006089.5	122603448	122603618	0.749	126	4	0.463	125	4	-0.285	1.07e-05	strongHypo
	NC_006089.5	122850033	122850169	0.485	70	5	0.708	54	5	0.223	0.0175	strongHyper
	NC_006089.5	124200314	124200413	0.469	155	8	0.694	122	8	0.226	0.000148	strongHyper
	NC_006089.5	124773555	124773781	0.526	98	6	0.816	74	6	0.29	0.000117	strongHyper
	NC_006089.5	124940798	124940858	0.836	45	3	0.246	41	3	-0.591	2.05e-08	strongHypo
	NC_006089.5	125023847	125024021	0.49	108	9	0.745	120	9	0.255	0.000193	strongHyper
	NC_006089.5	125238716	125238756	0.485	55	4	0.8	53	4	0.316	0.000298	strongHyper
	NC_006089.5	125564689	125564936	0.893	109	6	0.634	69	6	-0.26	0.000105	strongHypo
	NC_006089.5	125998066	125998090	0.89	86	4	0.421	70	4	-0.469	1.38e-09	strongHypo
	NC_006089.5	126049816	126049976	0.859	52	4	0.406	44	4	-0.453	3.55e-06	strongHypo
	NC_006089.5	127725499	127725663	0.14	44	3	0.695	61	3	0.555	4.44e-09	strongHyper
	NC_006089.5	127762023	127762035	0.209	84	4	0.601	57	4	0.392	6.33e-06	strongHyper
	NC_006089.5	127797970	127798162	0.89	91	3	0.462	69	3	-0.428	2.41e-09	strongHypo
	NC_006089.5	127817021	127817393	0.583	115	4	0.203	86	4	-0.38	2.57e-05	strongHypo
	NC_006089.5	127866131	127866218	0.201	70	3	0.817	56	3	0.615	1.75e-12	strongHyper
	NC_006089.5	127866356	127866378	0.618	84	4	0.225	74	4	-0.393	1.11e-08	strongHypo
	NC_006089.5	127984476	127984672	0.192	77	4	0.848	75	4	0.656	2.89e-16	strongHyper
	NC_006089.5	128008480	128008573	0.449	130	5	0.845	84	5	0.396	2.02e-10	strongHyper
	NC_006089.5	128023030	128023109	0.954	160	7	0.735	108	7	-0.219	1.95e-07	strongHypo
	NC_006089.5	128068804	128068893	0.911	125	4	0.362	75	4	-0.549	2.8e-15	strongHypo
	NC_006089.5	128355848	128356062	0.236	51	3	0.846	43	3	0.61	2.56e-07	strongHyper
	NC_006089.5	128496863	128496918	0.0323	86	4	0.385	87	4	0.353	5.43e-08	strongHyper
	NC_006089.5	128723091	128723141	0.902	94	6	0.508	78	6	-0.394	1.22e-08	strongHypo
	NC_006089.5	129049850	129049948	0.249	53	4	0.713	58	4	0.464	1.44e-06	strongHyper
	NC_006089.5	129205841	129206033	0.648	103	5	0.431	67	5	-0.217	0.0284	strongHypo
	NC_006089.5	129277029	129277323	0.534	100	5	0.812	87	5	0.277	0.000152	strongHyper
	NC_006089.5	129280997	129281018	0.813	58	3	0.212	44	3	-0.601	5.99e-10	strongHypo
	NC_006089.5	129523421	129523543	0.264	66	3	0.787	51	3	0.523	1.15e-09	strongHyper
	NC_006089.5	129694263	129694466	0.897	55	3	0.496	51	3	-0.401	6.9e-06	strongHypo
	NC_006089.5	129962076	129962321	0.49	148	8	0.703	101	8	0.213	0.00167	strongHyper
	NC_006089.5	131378993	131379015	0.227	60	3	0.596	45	3	0.369	0.000232	strongHyper
	NC_006089.5	131421033	131421475	0.521	105	6	0.765	88	6	0.244	5.37e-05	strongHyper
	NC_006089.5	131595273	131595351	0.521	112	4	0.287	138	4	-0.233	0.000239	strongHypo
	NC_006089.5	131738857	131739102	0.339	222	6	0.638	203	6	0.299	1.47e-09	strongHyper
	NC_006089.5	131854557	131854862	0.472	125	5	0.754	110	5	0.282	5.59e-06	strongHyper
	NC_006089.5	132118405	132118482	0.907	86	3	0.556	57	3	-0.351	3.55e-06	strongHypo
	NC_006089.5	132204509	132204769	0.193	86	4	0.513	59	4	0.319	4.76e-06	strongHyper
	NC_006089.5	132652128	132652201	0	90	4	0.331	97	4	0.331	4.11e-11	strongHyper
	NC_006089.5	132703485	132703545	0.0115	86	3	0.508	43	3	0.497	5.45e-12	strongHyper
	NC_006089.5	132888046	132888061	0.621	61	3	0.943	71	3	0.322	6.26e-06	strongHyper
	NC_006089.5	133188012	133188185	0.401	134	4	0.151	123	4	-0.25	1.34e-06	strongHypo
	NC_006089.5	134900101	134900543	0.797	114	7	0.561	79	7	-0.235	0.00422	strongHypo
	NC_006089.5	134968930	134969077	0.39	129	6	0.621	101	6	0.231	0.000569	strongHyper
	NC_006089.5	135018266	135018366	0.0428	55	4	0.421	55	4	0.378	3.86e-06	strongHyper
	NC_006089.5	135282615	135282669	0.838	50	3	0.289	53	3	-0.55	3.73e-08	strongHypo
	NC_006089.5	135760483	135760737	0.778	76	5	0.405	89	5	-0.372	1.44e-06	strongHypo
	NC_006089.5	135775918	135776272	0.335	74	4	0.758	45	4	0.423	2.53e-05	strongHyper
	NC_006089.5	135781631	135781896	0.527	152	7	0.809	147	7	0.283	5.8e-07	strongHyper
	NC_006089.5	136753726	136754128	0.445	91	6	0.797	80	6	0.352	1.53e-05	strongHyper
	NC_006089.5	137616458	137616647	0.704	116	5	0.323	114	5	-0.381	1.65e-09	strongHypo
	NC_006089.5	137787538	137787593	0.932	75	4	0.556	54	4	-0.377	7.28e-07	strongHypo
	NC_006089.5	139982062	139982340	0.822	133	7	0.536	116	7	-0.287	0.000128	strongHypo
	NC_006089.5	140080014	140080135	0.785	110	5	0.352	73	5	-0.433	4.37e-07	strongHypo
	NC_006089.5	140316765	140316845	0.218	70	4	0.604	57	4	0.385	1.21e-05	strongHyper
	NC_006089.5	140330014	140330056	0.255	51	3	0.715	35	3	0.46	9.34e-06	strongHyper
	NC_006089.5	140396575	140396775	0	47	3	0.641	62	3	0.641	5.47e-13	strongHyper
	NC_006089.5	140429437	140429656	0.159	43	3	0.687	46	3	0.528	4.78e-07	strongHyper
	NC_006089.5	140644548	140644737	0.242	143	6	0.552	82	6	0.31	3.09e-06	strongHyper
	NC_006089.5	141375568	141375640	0.327	62	3	0.879	53	3	0.552	1.28e-09	strongHyper
	NC_006089.5	141465820	141465887	0.283	71	3	0	75	3	-0.283	1.11e-07	strongHypo
	NC_006089.5	142267502	142267552	0.39	100	4	0.681	101	4	0.292	1.05e-05	strongHyper
	NC_006089.5	142273737	142273843	0.318	79	4	0.808	58	4	0.49	7.31e-09	strongHyper
	NC_006089.5	142287218	142287358	0.437	58	4	0.786	45	4	0.349	0.000273	strongHyper
	NC_006089.5	142841411	142841727	0.682	113	6	0.24	70	6	-0.443	2.91e-08	strongHypo
	NC_006089.5	143029660	143030027	0.742	44	3	0.268	34	3	-0.474	2.87e-05	strongHypo
	NC_006089.5	143528262	143528473	0.705	108	5	0.338	73	5	-0.366	8.37e-07	strongHypo
	NC_006089.5	145111103	145111336	0.813	109	5	0.449	67	5	-0.365	2.96e-06	strongHypo
	NC_006089.5	145208541	145208709	0.834	55	3	0.425	37	3	-0.409	2.22e-05	strongHypo
	NC_006089.5	145440280	145440542	0.544	130	6	0.873	104	6	0.328	2.01e-07	strongHyper
	NC_006089.5	145490409	145490528	0.79	69	3	0.295	37	3	-0.495	6.76e-07	strongHypo
	NC_006089.5	145520518	145520552	0.68	136	5	0.319	82	5	-0.36	7.32e-07	strongHypo
	NC_006089.5	145539124	145539389	0.648	101	6	0.885	98	6	0.237	9.32e-05	strongHyper
	NC_006089.5	146629534	146629923	0.766	130	7	0.461	130	7	-0.305	1.32e-05	strongHypo
	NC_006089.5	147019820	147020379	0.623	105	6	0.288	73	6	-0.335	1.6e-05	strongHypo
	NC_006089.5	147043587	147043674	0.486	49	3	0.936	63	3	0.45	1.27e-07	strongHyper
	NC_006089.5	147306869	147307027	0.568	46	3	1	36	3	0.432	9.68e-07	strongHyper
	NC_006089.5	148055819	148055925	0.74	128	7	0.331	75	7	-0.409	6.89e-08	strongHypo
	NC_006090.5	35303	35326	0.0746	998	4	0.736	273	4	0.662	4.23e-109	strongHyper
	NC_006090.5	35673	35698	0.235	109	4	0.761	248	4	0.525	1.86e-16	strongHyper
	NC_006090.5	1260568	1260695	0.88	127	5	0.535	105	5	-0.344	1.75e-08	strongHypo
	NC_006090.5	2399283	2399413	0.48	109	4	0.833	71	4	0.354	3.02e-06	strongHyper
	NC_006090.5	3082092	3082263	0.144	35	3	0.734	55	3	0.59	2.11e-08	strongHyper
	NC_006090.5	4521431	4521681	0.688	369	9	0.463	342	9	-0.225	1.02e-08	strongHypo
	NC_006090.5	4681565	4681595	0.955	100	5	0.341	100	5	-0.614	3.49e-21	strongHypo
	NC_006090.5	5192977	5193010	0.288	45	3	0.806	41	3	0.518	1.62e-06	strongHyper
	NC_006090.5	5225045	5225208	0.928	142	6	0.698	85	6	-0.23	5.34e-06	strongHypo
	NC_006090.5	5334573	5334735	0.806	75	5	0.466	69	5	-0.34	1.26e-05	strongHypo
	NC_006090.5	6303078	6303234	0.55	814	9	0.813	726	9	0.263	7.5e-21	strongHyper
	NC_006090.5	6314529	6314542	0.137	43	3	0.731	155	3	0.593	3.13e-11	strongHyper
	NC_006090.5	6328424	6328437	0	55	3	0.739	40	3	0.739	1.8e-16	strongHyper
	NC_006090.5	6455447	6455616	0.651	63	3	0.0256	35	3	-0.626	2.94e-10	strongHypo
	NC_006090.5	6510700	6510720	0.735	82	3	0.231	51	3	-0.504	6.58e-10	strongHypo
	NC_006090.5	7001928	7002102	0.85	96	5	0.507	119	5	-0.343	3.67e-07	strongHypo
	NC_006090.5	7501098	7501309	0.671	135	6	0.287	135	6	-0.384	6.18e-08	strongHypo
	NC_006090.5	7614233	7614452	0.958	45	3	0.524	45	3	-0.434	4.98e-06	strongHypo
	NC_006090.5	7616117	7616235	0.74	87	5	0.31	65	5	-0.43	5.31e-07	strongHypo
	NC_006090.5	8934024	8934227	0.269	67	3	0.613	53	3	0.344	0.000926	strongHyper
	NC_006090.5	9141131	9141538	0.604	132	8	0.303	96	8	-0.301	9.39e-05	strongHypo
	NC_006090.5	9885824	9885933	0.432	114	6	0.701	76	6	0.269	0.00012	strongHyper
	NC_006090.5	10373061	10373418	0.676	170	9	0.907	128	9	0.231	3e-07	strongHyper
	NC_006090.5	10825409	10825552	0.254	62	4	0.686	48	4	0.433	4.81e-05	strongHyper
	NC_006090.5	10837507	10837597	0.0443	60	3	0.594	35	3	0.549	6.43e-10	strongHyper
	NC_006090.5	11357981	11358016	0.874	79	5	0.492	57	5	-0.382	2.09e-06	strongHypo
	NC_006090.5	12365029	12365176	0.59	74	3	0	63	3	-0.59	3.34e-15	strongHypo
	NC_006090.5	12434778	12435024	0.337	110	4	0.659	63	4	0.321	0.00045	strongHyper
	NC_006090.5	12436413	12436708	0.436	133	5	0.642	105	5	0.207	0.00258	strongHyper
	NC_006090.5	12525346	12525501	0.2	85	3	0.704	85	3	0.504	8.73e-11	strongHyper
	NC_006090.5	12738636	12738705	0.305	47	3	0.751	47	3	0.447	1e-05	strongHyper
	NC_006090.5	13000982	13001093	0.235	115	7	0.443	100	7	0.208	0.000643	strongHyper
	NC_006090.5	13157795	13157884	0.159	62	3	0.685	52	3	0.526	3.13e-08	strongHyper
	NC_006090.5	13645223	13645489	0.615	96	5	0.346	129	5	-0.269	4.38e-05	strongHypo
	NC_006090.5	13658925	13659033	0.943	63	3	0.476	80	3	-0.467	5.39e-09	strongHypo
	NC_006090.5	13679529	13679708	0.264	64	4	0.696	75	4	0.433	5.88e-07	strongHyper
	NC_006090.5	13693349	13693502	0.988	77	4	0.74	83	4	-0.247	1.75e-06	strongHypo
	NC_006090.5	13949598	13949832	0.326	109	6	0.766	73	6	0.44	4.9e-09	strongHyper
	NC_006090.5	14006365	14006561	0.821	82	6	0.511	78	6	-0.309	5.21e-06	strongHypo
	NC_006090.5	14224812	14224951	0.312	130	5	0.691	138	5	0.379	1.68e-08	strongHyper
	NC_006090.5	14264647	14265025	0.863	121	6	0.572	79	6	-0.291	3.18e-06	strongHypo
	NC_006090.5	14270514	14270666	0.418	66	4	0.792	51	4	0.374	2.49e-05	strongHyper
	NC_006090.5	14323555	14323626	0	43	3	0.651	42	3	0.651	8.96e-12	strongHyper
	NC_006090.5	14465752	14465775	0.863	44	3	0.318	38	3	-0.545	3.79e-07	strongHypo
	NC_006090.5	14489224	14489419	0.787	71	4	0.436	51	4	-0.352	0.000217	strongHypo
	NC_006090.5	14658848	14658897	0.0791	48	4	0.675	79	4	0.595	7.58e-12	strongHyper
	NC_006090.5	15086281	15086428	0.626	166	6	0.42	162	6	-0.205	0.000103	strongHypo
	NC_006090.5	16818000	16818157	0.227	167	5	0.446	86	5	0.218	0.000881	strongHyper
	NC_006090.5	17169809	17169826	0.878	74	4	0.43	80	4	-0.448	5.56e-09	strongHypo
	NC_006090.5	17414515	17414550	0.175	59	3	0.72	35	3	0.545	6.02e-07	strongHyper
	NC_006090.5	18058283	18058357	0.16	100	4	0.568	53	4	0.407	3.51e-07	strongHyper
	NC_006090.5	18768315	18768470	0.407	141	6	0.794	111	6	0.387	4.85e-09	strongHyper
	NC_006090.5	18861470	18861605	0.936	78	3	0.36	55	3	-0.576	4.01e-14	strongHypo
	NC_006090.5	18865341	18865581	0.84	134	6	0.587	114	6	-0.253	1.1e-05	strongHypo
	NC_006090.5	18881233	18881372	0.918	135	6	0.625	112	6	-0.292	2.06e-08	strongHypo
	NC_006090.5	19515489	19515535	0.401	102	6	0.727	106	6	0.326	1.24e-05	strongHyper
	NC_006090.5	19580482	19580633	0.557	150	8	0.288	163	8	-0.269	7.08e-06	strongHypo
	NC_006090.5	19749307	19749479	0.551	87	4	0.224	116	4	-0.326	6.32e-06	strongHypo
	NC_006090.5	19828331	19828345	0.372	59	3	0.826	63	3	0.454	3.51e-07	strongHyper
	NC_006090.5	19894907	19894955	0.875	50	3	0.365	56	3	-0.511	4.83e-07	strongHypo
	NC_006090.5	19910909	19911163	0.0104	96	4	0.259	91	4	0.249	8.84e-08	strongHyper
	NC_006090.5	19990067	19990365	0.465	70	5	0.729	56	5	0.264	0.00685	strongHyper
	NC_006090.5	20347081	20347171	0.637	135	5	0.902	66	5	0.266	6.38e-06	strongHyper
	NC_006090.5	20545553	20545836	0.787	74	4	0.319	80	4	-0.468	1.09e-08	strongHypo
	NC_006090.5	20548841	20548960	0.611	105	5	0.385	94	5	-0.226	0.00286	strongHypo
	NC_006090.5	21142062	21142178	0.725	121	5	0.342	129	5	-0.383	3.89e-09	strongHypo
	NC_006090.5	21175909	21175928	0.706	39	3	0.169	35	3	-0.536	2.42e-06	strongHypo
	NC_006090.5	21600025	21600255	0.772	94	5	0.486	80	5	-0.286	6.44e-05	strongHypo
	NC_006090.5	22068308	22068346	0.143	81	5	0.845	72	5	0.702	6.9e-20	strongHyper
	NC_006090.5	22082724	22082980	0.507	198	10	0.716	124	10	0.21	0.00211	strongHyper
	NC_006090.5	22094691	22094829	0.658	41	3	0.191	39	3	-0.467	1.59e-05	strongHypo
	NC_006090.5	22686660	22686674	0.827	46	3	0.376	47	3	-0.451	1.67e-05	strongHypo
	NC_006090.5	22862947	22863077	0.396	126	4	0.899	110	4	0.502	7.69e-16	strongHyper
	NC_006090.5	23052579	23052630	0.197	47	3	0.741	50	3	0.544	1.89e-06	strongHyper
	NC_006090.5	23116925	23116956	0.574	56	3	0.244	54	3	-0.33	8.92e-05	strongHypo
	NC_006090.5	23257861	23258016	0.786	84	3	0.426	60	3	-0.36	1.01e-05	strongHypo
	NC_006090.5	23402008	23402429	0.759	122	8	0.522	97	8	-0.236	0.000573	strongHypo
	NC_006090.5	23734148	23734181	0.338	79	3	0.735	87	3	0.397	1.81e-07	strongHyper
	NC_006090.5	24079304	24079340	0.535	100	5	0.149	53	5	-0.386	2.18e-06	strongHypo
	NC_006090.5	25142332	25142456	0.761	165	10	0.507	158	10	-0.254	1.79e-06	strongHypo
	NC_006090.5	25529054	25529335	0.436	68	5	0.884	65	5	0.448	9.89e-09	strongHyper
	NC_006090.5	25664696	25664843	0.663	64	3	0.237	77	3	-0.425	1.32e-06	strongHypo
	NC_006090.5	25901651	25901833	0	94	5	0.475	72	5	0.475	1.45e-15	strongHyper
	NC_006090.5	26280267	26280285	0.235	52	3	0.733	30	3	0.499	5.28e-06	strongHyper
	NC_006090.5	27535405	27535440	0.154	75	4	0.463	59	4	0.309	0.000467	strongHyper
	NC_006090.5	27551852	27552111	0.526	189	7	0.73	173	7	0.204	0.000134	strongHyper
	NC_006090.5	27565907	27566144	0.614	117	5	0.398	88	5	-0.215	0.0348	strongHypo
	NC_006090.5	27595339	27595522	0.932	74	4	0.555	59	4	-0.377	1.58e-06	strongHypo
	NC_006090.5	27625529	27625683	0.7	65	4	0.267	65	4	-0.434	8.18e-08	strongHypo
	NC_006090.5	27633900	27634168	0.589	93	5	0.929	102	5	0.34	2.8e-07	strongHyper
	NC_006090.5	27739976	27740236	0.647	99	5	0.359	76	5	-0.288	0.000451	strongHypo
	NC_006090.5	27782398	27782623	0.541	56	4	0.875	76	4	0.334	2.86e-05	strongHyper
	NC_006090.5	28517267	28517295	0.803	167	6	0.493	119	6	-0.309	6.05e-08	strongHypo
	NC_006090.5	28555604	28555788	0.913	69	4	0.504	74	4	-0.41	4.9e-08	strongHypo
	NC_006090.5	28668527	28668650	0.132	73	4	0.374	53	4	0.242	0.0023	strongHyper
	NC_006090.5	28773112	28773345	0.761	68	5	0.281	93	5	-0.48	2.06e-10	strongHypo
	NC_006090.5	29075006	29075026	0.827	122	4	0.479	105	4	-0.348	2.4e-08	strongHypo
	NC_006090.5	29500507	29500834	0.572	108	6	0.311	89	6	-0.262	0.00162	strongHypo
	NC_006090.5	29589157	29589450	0.832	178	9	0.631	136	9	-0.201	0.000234	strongHypo
	NC_006090.5	29637590	29637768	0.83	154	6	0.619	108	6	-0.211	0.000283	strongHypo
	NC_006090.5	29844078	29844089	0.55	71	4	0.0857	57	4	-0.464	9.1e-09	strongHypo
	NC_006090.5	29952308	29952385	0.0578	59	4	0.45	49	4	0.392	1.3e-06	strongHyper
	NC_006090.5	30682034	30682139	0	91	3	0.35	40	3	0.35	9.48e-09	strongHyper
	NC_006090.5	30926944	30927043	0.309	66	4	0.702	60	4	0.392	6.01e-06	strongHyper
	NC_006090.5	31224541	31224598	0.854	133	7	0.596	151	7	-0.258	2.38e-07	strongHypo
	NC_006090.5	31232833	31232880	0.736	54	3	0.201	40	3	-0.535	8.99e-07	strongHypo
	NC_006090.5	31324859	31325134	0.419	190	7	0.716	145	7	0.296	1.37e-08	strongHyper
	NC_006090.5	31550642	31550826	0.732	103	4	0.144	67	4	-0.588	3.73e-12	strongHypo
	NC_006090.5	31555718	31555794	0.587	114	6	0.256	82	6	-0.331	1.23e-06	strongHypo
	NC_006090.5	31638443	31638802	0.294	65	3	0.625	53	3	0.331	0.000402	strongHyper
	NC_006090.5	31686499	31686518	0.5	59	3	0	48	3	-0.5	8.03e-10	strongHypo
	NC_006090.5	31766131	31766330	0.965	57	3	0.595	64	3	-0.37	6.31e-07	strongHypo
	NC_006090.5	31943488	31943548	0.748	102	4	0.288	65	4	-0.46	1.07e-08	strongHypo
	NC_006090.5	32104853	32105057	0.358	110	6	0.83	111	6	0.472	8.14e-11	strongHyper
	NC_006090.5	32154939	32154977	0.681	104	5	0.392	80	5	-0.289	6.29e-06	strongHypo
	NC_006090.5	32331214	32331538	0.827	142	8	0.549	127	8	-0.277	1.43e-06	strongHypo
	NC_006090.5	32411067	32411268	0.587	120	4	0.349	94	4	-0.239	0.000114	strongHypo
	NC_006090.5	32754719	32754906	0.595	91	4	0.226	74	4	-0.369	7.34e-06	strongHypo
	NC_006090.5	32769008	32769272	0.583	65	4	0.118	56	4	-0.465	1.78e-07	strongHypo
	NC_006090.5	33133840	33133874	0.0317	60	3	0.492	38	3	0.46	5.08e-08	strongHyper
	NC_006090.5	33625391	33625470	0.311	107	5	0.703	74	5	0.392	1.92e-05	strongHyper
	NC_006090.5	33974857	33974862	0.801	76	4	0.482	74	4	-0.32	0.00018	strongHypo
	NC_006090.5	34010202	34010431	0.634	92	6	0.402	86	6	-0.233	0.0161	strongHypo
	NC_006090.5	34024683	34024761	0.0557	60	3	0.642	63	3	0.587	3.12e-12	strongHyper
	NC_006090.5	34055974	34056249	0.546	134	7	0.778	118	7	0.231	0.000426	strongHyper
	NC_006090.5	34092655	34092813	0.515	140	6	0.761	140	6	0.247	5.12e-06	strongHyper
	NC_006090.5	34248311	34248369	0.335	63	4	0.828	58	4	0.492	1.77e-08	strongHyper
	NC_006090.5	34280867	34281251	0.628	139	9	0.865	175	9	0.237	4.56e-06	strongHyper
	NC_006090.5	34320547	34320554	0.905	42	3	0.27	43	3	-0.635	2.6e-09	strongHypo
	NC_006090.5	35066045	35066185	0.839	47	4	0.366	69	4	-0.473	2.3e-07	strongHypo
	NC_006090.5	35161038	35161552	0.0513	79	3	0.459	37	3	0.408	3.94e-07	strongHyper
	NC_006090.5	35251759	35251997	0.889	39	3	0.317	36	3	-0.573	1.07e-07	strongHypo
	NC_006090.5	35254089	35254114	0.481	141	4	0.828	130	4	0.346	1.35e-09	strongHyper
	NC_006090.5	35286602	35286620	0.0479	57	3	0.437	55	3	0.389	1.45e-06	strongHyper
	NC_006090.5	35442290	35442553	0.434	93	5	0.0858	93	5	-0.348	9.84e-10	strongHypo
	NC_006090.5	35586707	35586862	0.724	54	4	0.331	45	4	-0.393	5.22e-05	strongHypo
	NC_006090.5	35877043	35877238	0.0278	44	3	0.554	54	3	0.526	2.34e-09	strongHyper
	NC_006090.5	36865776	36865970	0.815	102	5	0.472	78	5	-0.343	5.5e-06	strongHypo
	NC_006090.5	36893100	36893140	0.196	89	5	0.544	56	5	0.348	7.68e-05	strongHyper
	NC_006090.5	37087493	37087504	0.718	75	4	0.328	60	4	-0.39	5.35e-05	strongHypo
	NC_006090.5	37161558	37161773	0.559	71	3	0.153	74	3	-0.406	2.53e-07	strongHypo
	NC_006090.5	37974163	37974230	0.567	68	4	0.0524	90	4	-0.515	8.74e-13	strongHypo
	NC_006090.5	38125977	38126210	0.561	55	4	0.962	67	4	0.401	5.43e-08	strongHyper
	NC_006090.5	38181838	38181874	0.398	80	4	0.809	54	4	0.411	2.61e-06	strongHyper
	NC_006090.5	38233495	38233535	0.483	46	3	0.905	84	3	0.422	2.05e-07	strongHyper
	NC_006090.5	38644466	38644755	0.386	99	5	0.617	120	5	0.231	0.000239	strongHyper
	NC_006090.5	38732978	38733000	0.77	69	4	0.368	103	4	-0.402	4.83e-07	strongHypo
	NC_006090.5	39044221	39044322	0.645	100	5	0.183	69	5	-0.462	2.19e-08	strongHypo
	NC_006090.5	39116742	39116959	0.408	123	8	0.684	120	8	0.275	1.94e-05	strongHyper
	NC_006090.5	39274243	39274507	0.185	130	4	0.714	95	4	0.529	8.1e-15	strongHyper
	NC_006090.5	39293574	39293586	0.0227	53	4	0.904	70	4	0.881	9.22e-26	strongHyper
	NC_006090.5	39300831	39300893	0.485	52	4	0.889	71	4	0.404	3.61e-06	strongHyper
	NC_006090.5	39308716	39308931	0.968	66	4	0.609	41	4	-0.358	1.99e-06	strongHypo
	NC_006090.5	39317990	39318318	0.267	103	6	0.566	124	6	0.298	4.04e-05	strongHyper
	NC_006090.5	39342817	39343090	0.187	63	4	0.629	55	4	0.442	2.11e-06	strongHyper
	NC_006090.5	39719784	39719898	0.805	160	6	0.545	146	6	-0.26	1.22e-06	strongHypo
	NC_006090.5	39721923	39722441	0.831	144	7	0.523	109	7	-0.308	3.66e-07	strongHypo
	NC_006090.5	40373890	40374244	0.906	60	3	0.553	41	3	-0.354	4.77e-05	strongHypo
	NC_006090.5	40790947	40790966	0.879	54	4	0.478	54	4	-0.401	2.66e-05	strongHypo
	NC_006090.5	40899756	40899782	0.195	58	4	0.713	75	4	0.518	3.35e-09	strongHyper
	NC_006090.5	41160543	41160584	0.73	138	6	0.298	97	6	-0.433	1.95e-09	strongHypo
	NC_006090.5	41526623	41526744	0.678	86	4	0.381	76	4	-0.296	0.000137	strongHypo
	NC_006090.5	41821368	41821557	0.823	54	4	0.275	48	4	-0.547	3.37e-08	strongHypo
	NC_006090.5	42003811	42003830	0.0196	48	3	0.402	54	3	0.383	1.73e-06	strongHyper
	NC_006090.5	42298324	42298608	0.338	64	4	0.838	50	4	0.5	5.18e-08	strongHyper
	NC_006090.5	42646112	42646264	0.625	49	3	0.215	61	3	-0.41	1.1e-05	strongHypo
	NC_006090.5	42737163	42737284	0.384	88	6	0.779	79	6	0.395	4.77e-07	strongHyper
	NC_006090.5	42783173	42783567	0.769	183	7	0.41	105	7	-0.359	1.73e-08	strongHypo
	NC_006090.5	42795603	42795798	0.0833	47	3	0.618	39	3	0.534	4.77e-07	strongHyper
	NC_006090.5	43089016	43089221	0.688	98	5	0.383	61	5	-0.305	0.000132	strongHypo
	NC_006090.5	43297031	43297195	0.369	125	6	0.675	112	6	0.306	2.77e-05	strongHyper
	NC_006090.5	43351454	43352007	0.326	180	8	0.585	132	8	0.259	5.27e-05	strongHyper
	NC_006090.5	43375694	43375949	0.488	93	5	0.75	101	5	0.261	0.000737	strongHyper
	NC_006090.5	43834142	43834147	0.614	121	4	0.197	77	4	-0.418	4.64e-09	strongHypo
	NC_006090.5	44310560	44310662	0.346	98	5	0.781	87	5	0.435	7.56e-08	strongHyper
	NC_006090.5	44436029	44436072	0.514	61	4	0.885	46	4	0.372	2.43e-05	strongHyper
	NC_006090.5	44558774	44558832	0.339	92	4	0.662	105	4	0.323	4.16e-06	strongHyper
	NC_006090.5	45255435	45255606	0.197	60	3	0.634	34	3	0.437	0.000437	strongHyper
	NC_006090.5	45390593	45390627	0.362	93	4	0.72	97	4	0.358	1.18e-06	strongHyper
	NC_006090.5	45814046	45814061	0.191	65	3	0.595	42	3	0.405	2.2e-05	strongHyper
	NC_006090.5	45846999	45847231	0.461	115	5	0.753	61	5	0.292	0.000114	strongHyper
	NC_006090.5	46398393	46398546	0.4	55	3	0.877	69	3	0.476	3.97e-07	strongHyper
	NC_006090.5	46695989	46696245	0.458	141	7	0.782	100	7	0.324	2.3e-07	strongHyper
	NC_006090.5	47022973	47023165	0.757	133	6	0.428	98	6	-0.329	1.67e-07	strongHypo
	NC_006090.5	47063115	47063247	0.569	126	5	0.361	90	5	-0.208	0.00584	strongHypo
	NC_006090.5	47265090	47265169	0.851	45	3	0.337	51	3	-0.514	1.05e-07	strongHypo
	NC_006090.5	47924036	47924550	0.883	131	6	0.6	140	6	-0.283	0.000166	strongHypo
	NC_006090.5	48062300	48062309	0.977	56	4	0.623	47	4	-0.354	1.07e-06	strongHypo
	NC_006090.5	48650933	48651047	0.761	159	6	0.545	144	6	-0.216	3.91e-05	strongHypo
	NC_006090.5	49271692	49271994	0.965	116	6	0.663	139	6	-0.302	5.33e-13	strongHypo
	NC_006090.5	49807956	49808023	0.7	97	4	0.479	85	4	-0.221	0.000824	strongHypo
	NC_006090.5	49948018	49948144	0.723	128	7	0.461	101	7	-0.262	1.54e-05	strongHypo
	NC_006090.5	49950819	49950917	0.553	65	3	0.171	94	3	-0.382	8.56e-07	strongHypo
	NC_006090.5	50169841	50169878	0.858	130	5	0.567	128	5	-0.291	3.37e-07	strongHypo
	NC_006090.5	50568575	50568958	0.406	126	6	0.634	146	6	0.227	0.000157	strongHyper
	NC_006090.5	51490405	51490427	0.929	86	3	0.562	66	3	-0.367	1.56e-06	strongHypo
	NC_006090.5	51548649	51548871	0.151	84	5	0.857	117	5	0.705	1.17e-22	strongHyper
	NC_006090.5	51572479	51572505	0.083	46	3	0.87	33	3	0.787	3.61e-13	strongHyper
	NC_006090.5	51591504	51591848	0.375	244	10	0.753	157	10	0.378	1.21e-17	strongHyper
	NC_006090.5	51621162	51621563	0.351	220	9	0.851	207	9	0.5	1.42e-25	strongHyper
	NC_006090.5	51704934	51705533	0.315	114	7	0.707	138	7	0.393	2.5e-11	strongHyper
	NC_006090.5	51798452	51798465	0.9	75	4	0.658	47	4	-0.242	0.00225	strongHypo
	NC_006090.5	52065858	52065919	0.784	128	5	0.487	101	5	-0.297	3.65e-07	strongHypo
	NC_006090.5	52072405	52072556	0.322	124	5	0.549	75	5	0.227	0.0048	strongHyper
	NC_006090.5	52094196	52094484	0.678	129	8	0.449	161	8	-0.228	9.91e-06	strongHypo
	NC_006090.5	52187711	52187942	0.972	160	8	0.663	139	8	-0.309	3.23e-12	strongHypo
	NC_006090.5	52190141	52190402	0.191	116	5	0.512	106	5	0.321	1.3e-06	strongHyper
	NC_006090.5	52453240	52453501	0.834	140	7	0.402	109	7	-0.432	1.29e-12	strongHypo
	NC_006090.5	52455354	52455587	0.978	72	4	0.407	47	4	-0.57	1.43e-12	strongHypo
	NC_006090.5	52537500	52537588	0	37	3	0.469	34	3	0.469	6.88e-07	strongHyper
	NC_006090.5	53082303	53082626	0.614	154	8	0.257	168	8	-0.357	5.61e-11	strongHypo
	NC_006090.5	53533688	53533897	0.282	55	4	0.529	77	4	0.246	0.00411	strongHyper
	NC_006090.5	54127548	54127680	0.04	87	4	0.873	56	4	0.833	8.56e-26	strongHyper
	NC_006090.5	54364591	54364796	0.807	67	4	0.479	48	4	-0.328	0.000305	strongHypo
	NC_006090.5	54477812	54477830	0.655	52	3	1	40	3	0.345	8.07e-06	strongHyper
	NC_006090.5	55293000	55293232	0.459	288	13	0.73	302	13	0.27	4.52e-12	strongHyper
	NC_006090.5	55345571	55345812	0.273	69	5	0.662	63	5	0.389	2.29e-05	strongHyper
	NC_006090.5	55496501	55496558	0.71	56	3	0.361	100	3	-0.349	0.000105	strongHypo
	NC_006090.5	55740327	55740408	0.223	121	4	0.698	105	4	0.474	7.71e-16	strongHyper
	NC_006090.5	56287347	56287415	0.464	57	4	0.917	48	4	0.452	3.44e-07	strongHyper
	NC_006090.5	56581720	56581783	0.825	129	5	0.521	72	5	-0.304	1.68e-05	strongHypo
	NC_006090.5	57563783	57563805	0.0593	44	3	0.598	33	3	0.539	4.09e-07	strongHyper
	NC_006090.5	57850431	57850442	0.882	118	4	0.569	118	4	-0.312	4.18e-08	strongHypo
	NC_006090.5	57853317	57853333	0.886	44	3	0.472	40	3	-0.414	5.16e-05	strongHypo
	NC_006090.5	57880897	57881069	0.0192	67	4	0.407	53	4	0.388	3.45e-08	strongHyper
	NC_006090.5	59661401	59661822	0.908	116	7	0.691	109	7	-0.217	1.98e-05	strongHypo
	NC_006090.5	60621890	60622060	0.29	158	5	0.497	132	5	0.208	8.35e-05	strongHyper
	NC_006090.5	60622480	60622500	0.093	71	3	0.539	84	3	0.446	3.27e-10	strongHyper
	NC_006090.5	60628868	60628876	0.0312	68	4	0.6	60	4	0.569	2.57e-12	strongHyper
	NC_006090.5	60994487	60994496	0.217	75	4	0.744	58	4	0.527	1.03e-09	strongHyper
	NC_006090.5	61339213	61339266	0.763	79	7	0.385	94	7	-0.378	3.39e-07	strongHypo
	NC_006090.5	61377135	61377205	0.206	53	3	0.624	63	3	0.418	5.69e-05	strongHyper
	NC_006090.5	61470234	61470433	0.535	63	5	0.783	61	5	0.248	0.00123	strongHyper
	NC_006090.5	61911975	61912251	0.78	126	5	0.489	113	5	-0.291	3.27e-05	strongHypo
	NC_006090.5	61928533	61928578	0.82	72	3	0.266	35	3	-0.554	2.37e-08	strongHypo
	NC_006090.5	61934803	61934867	0.738	87	3	0.349	77	3	-0.389	8.89e-06	strongHypo
	NC_006090.5	62115401	62115468	0.69	92	3	0.258	78	3	-0.432	1.4e-06	strongHypo
	NC_006090.5	62533588	62533820	0.464	130	7	0.69	115	7	0.226	0.000471	strongHyper
	NC_006090.5	62746493	62746718	0.474	111	6	0.264	95	6	-0.209	0.00514	strongHypo
	NC_006090.5	62764316	62764324	0.666	67	5	0.983	68	5	0.318	6.45e-08	strongHyper
	NC_006090.5	63019681	63019938	0.394	77	5	0.8	73	5	0.406	2.43e-06	strongHyper
	NC_006090.5	63297830	63298019	0.462	93	5	0.778	70	5	0.316	2.28e-05	strongHyper
	NC_006090.5	64256213	64256371	0.473	63	3	0.816	92	3	0.343	1.95e-05	strongHyper
	NC_006090.5	65092709	65092953	0.656	225	9	0.454	146	9	-0.202	0.000388	strongHypo
	NC_006090.5	65971235	65971442	0.493	108	6	0.83	75	6	0.337	1.83e-06	strongHyper
	NC_006090.5	66127865	66128232	0.873	215	10	0.591	164	10	-0.282	1.37e-13	strongHypo
	NC_006090.5	66154311	66154497	0.855	62	4	0.311	56	4	-0.544	7.79e-10	strongHypo
	NC_006090.5	66203330	66203600	0.653	129	6	0.965	84	6	0.312	8.55e-08	strongHyper
	NC_006090.5	66454379	66454584	0.469	122	6	0.825	113	6	0.355	1.57e-07	strongHyper
	NC_006090.5	66742224	66742254	0.0969	54	3	0.545	47	3	0.448	7.87e-07	strongHyper
	NC_006090.5	66830077	66830153	0.344	92	4	0.831	60	4	0.488	6.98e-09	strongHyper
	NC_006090.5	67056174	67056437	0.137	49	3	0.633	40	3	0.496	8.86e-07	strongHyper
	NC_006090.5	67940570	67940722	0.812	150	7	0.568	126	7	-0.244	1.38e-05	strongHypo
	NC_006090.5	68986469	68986696	0.823	149	7	0.559	104	7	-0.264	6.6e-07	strongHypo
	NC_006090.5	69030379	69030525	0	49	3	0.362	43	3	0.362	8.41e-07	strongHyper
	NC_006090.5	70534365	70534584	0.785	150	6	0.56	170	6	-0.224	3.4e-06	strongHypo
	NC_006090.5	71475286	71475355	0.727	105	4	0.26	112	4	-0.467	1.9e-12	strongHypo
	NC_006090.5	71687171	71687390	0.437	89	5	0.704	118	5	0.267	1.01e-05	strongHyper
	NC_006090.5	71700868	71701071	0.174	54	3	0.692	55	3	0.517	3.03e-07	strongHyper
	NC_006090.5	71789294	71789338	0.915	77	4	0.573	78	4	-0.342	2.18e-05	strongHypo
	NC_006090.5	71838239	71838268	0.46	49	3	0.967	39	3	0.506	8.36e-08	strongHyper
	NC_006090.5	72397987	72398077	0.714	68	3	0.127	47	3	-0.587	4.34e-10	strongHypo
	NC_006090.5	72861445	72861614	0.256	70	4	0.646	64	4	0.39	2.62e-05	strongHyper
	NC_006090.5	73445576	73445855	0.392	185	5	0.152	182	5	-0.241	7.81e-09	strongHypo
	NC_006090.5	73485328	73485444	0.428	94	4	0.746	100	4	0.318	2.37e-06	strongHyper
	NC_006090.5	73614807	73615418	0.693	134	7	0.396	118	7	-0.298	1.76e-06	strongHypo
	NC_006090.5	73631237	73631281	0.544	52	3	0.0256	43	3	-0.518	1.32e-08	strongHypo
	NC_006090.5	74457636	74457812	0.695	198	9	0.407	227	9	-0.289	1.24e-08	strongHypo
	NC_006090.5	75099302	75099403	0.987	61	3	0.57	46	3	-0.417	3.52e-08	strongHypo
	NC_006090.5	75101239	75101383	0.804	70	3	0.442	88	3	-0.362	1.04e-05	strongHypo
	NC_006090.5	75107393	75107578	0.574	274	10	0.797	221	10	0.223	5.59e-08	strongHyper
	NC_006090.5	75372990	75373360	0.505	83	5	0.731	68	5	0.226	0.00279	strongHyper
	NC_006090.5	75606868	75607106	0.794	118	5	0.498	135	5	-0.296	1.63e-05	strongHypo
	NC_006090.5	75860581	75860641	0.902	106	4	0.623	57	4	-0.279	6e-05	strongHypo
	NC_006090.5	75881724	75882044	0.753	242	10	0.964	221	10	0.212	1.09e-11	strongHyper
	NC_006090.5	75937825	75937970	0.97	143	6	0.61	92	6	-0.36	1.72e-11	strongHypo
	NC_006090.5	75990339	75990346	0.407	51	3	0.933	54	3	0.526	4.89e-09	strongHyper
	NC_006090.5	75997172	75997285	0.525	75	4	0.839	55	4	0.314	0.00018	strongHyper
	NC_006090.5	75997641	75997658	0	72	4	0.533	52	4	0.533	8.56e-14	strongHyper
	NC_006090.5	76294244	76294514	0.228	58	3	0.748	51	3	0.521	1.17e-06	strongHyper
	NC_006090.5	76404847	76405007	0.284	123	5	0.798	89	5	0.514	2.52e-16	strongHyper
	NC_006090.5	77022777	77022830	0.349	61	3	0	52	3	-0.349	5.71e-07	strongHypo
	NC_006090.5	77113381	77113411	0.498	53	4	0.0649	54	4	-0.433	1.2e-06	strongHypo
	NC_006090.5	77564109	77564120	0.204	72	3	0.57	55	3	0.366	5.27e-07	strongHyper
	NC_006090.5	78029083	78029225	0.363	168	6	0.568	113	6	0.206	0.00236	strongHyper
	NC_006090.5	78047994	78048250	0.883	90	3	0.508	90	3	-0.376	2.73e-09	strongHypo
	NC_006090.5	78213067	78213128	0.574	110	6	0.315	133	6	-0.259	2.71e-05	strongHypo
	NC_006090.5	78282132	78282170	0.586	134	5	0.915	101	5	0.329	1e-08	strongHyper
	NC_006090.5	78466281	78466513	0.518	132	7	0.884	99	7	0.366	1.23e-09	strongHyper
	NC_006090.5	78538755	78538782	0.0326	66	4	0.705	58	4	0.672	1.81e-16	strongHyper
	NC_006090.5	79051015	79051181	0.0963	106	4	0.331	127	4	0.235	4.3e-06	strongHyper
	NC_006090.5	79103907	79104107	0.339	135	6	0.663	101	6	0.325	5.6e-06	strongHyper
	NC_006090.5	79135861	79135922	0.287	106	5	0.623	64	5	0.336	0.000207	strongHyper
	NC_006090.5	79209569	79209708	0.809	70	5	0.33	79	5	-0.478	5.82e-09	strongHypo
	NC_006090.5	79864247	79864508	0.779	126	7	0.47	122	7	-0.309	1.33e-07	strongHypo
	NC_006090.5	80374002	80374318	0.573	107	5	0.133	86	5	-0.439	2.13e-12	strongHypo
	NC_006090.5	80394088	80394184	0.836	63	4	0.436	83	4	-0.4	6.65e-07	strongHypo
	NC_006090.5	81013176	81013228	0.164	153	5	0.557	118	5	0.393	1.93e-11	strongHyper
	NC_006090.5	81054310	81054567	0.636	97	5	0.34	69	5	-0.297	0.00266	strongHypo
	NC_006090.5	81761013	81761535	0.69	255	10	0.442	230	10	-0.248	7.68e-07	strongHypo
	NC_006090.5	82023868	82023925	0.517	116	6	0.315	149	6	-0.202	0.00606	strongHypo
	NC_006090.5	82168479	82168727	0.607	175	6	0.352	137	6	-0.255	2.21e-05	strongHypo
	NC_006090.5	82524625	82524689	0.789	124	5	0.535	81	5	-0.254	0.000776	strongHypo
	NC_006090.5	82709663	82709676	0.825	98	4	0.491	96	4	-0.334	2.11e-05	strongHypo
	NC_006090.5	82900394	82900641	0.551	87	5	0.2	67	5	-0.351	1.86e-06	strongHypo
	NC_006090.5	83080625	83080767	0.688	99	3	0.344	103	3	-0.344	6.66e-06	strongHypo
	NC_006090.5	83151415	83151447	0.158	84	4	0.573	67	4	0.414	4.79e-08	strongHyper
	NC_006090.5	83844931	83845149	0.843	92	3	0.535	87	3	-0.308	1.68e-05	strongHypo
	NC_006090.5	85116150	85116405	0.518	341	14	0.751	206	14	0.233	1.11e-08	strongHyper
	NC_006090.5	85487222	85487243	0.88	144	5	0.629	67	5	-0.251	0.000698	strongHypo
	NC_006090.5	86247398	86247618	0.183	90	5	0.632	110	5	0.449	3.42e-10	strongHyper
	NC_006090.5	86564847	86565029	0.677	114	5	0.331	102	5	-0.346	1.65e-07	strongHypo
	NC_006090.5	86739359	86739400	0.695	84	4	0.148	53	4	-0.547	2.33e-10	strongHypo
	NC_006090.5	86752071	86752249	0.698	83	5	0.155	54	5	-0.543	3.37e-10	strongHypo
	NC_006090.5	86773920	86774196	0.289	97	7	0.524	81	7	0.235	0.000707	strongHyper
	NC_006090.5	86887405	86887419	0.754	58	4	0.334	54	4	-0.421	9.16e-06	strongHypo
	NC_006090.5	86982388	86982539	0.541	57	4	0.0311	67	4	-0.51	3.27e-11	strongHypo
	NC_006090.5	87009717	87009889	0.35	130	6	0.654	76	6	0.305	0.000152	strongHyper
	NC_006090.5	87054217	87054441	0.935	64	3	0.299	47	3	-0.636	4.37e-12	strongHypo
	NC_006090.5	87237220	87237292	0.646	75	4	0.331	68	4	-0.315	0.000105	strongHypo
	NC_006090.5	87247871	87247895	0.252	123	4	0.662	76	4	0.41	2.27e-08	strongHyper
	NC_006090.5	87501220	87501622	0.852	102	5	0.412	97	5	-0.44	1.72e-11	strongHypo
	NC_006090.5	87505893	87505955	0.692	120	5	0.241	101	5	-0.451	1.17e-10	strongHypo
	NC_006090.5	87507769	87507804	0.8	89	3	0.367	80	3	-0.433	3.85e-09	strongHypo
	NC_006090.5	87584991	87585215	0.883	121	5	0.524	71	5	-0.359	1.66e-07	strongHypo
	NC_006090.5	88530700	88530849	0.854	82	4	0.394	60	4	-0.46	7.26e-08	strongHypo
	NC_006090.5	88607834	88607981	0.44	61	3	0.949	62	3	0.509	1.85e-10	strongHyper
	NC_006090.5	88668234	88668273	0.912	117	5	0.298	94	5	-0.613	4.78e-22	strongHypo
	NC_006090.5	88671135	88671195	0.223	35	3	0.775	47	3	0.553	1.65e-06	strongHyper
	NC_006090.5	88854264	88854299	0.455	117	4	0.224	104	4	-0.231	0.000659	strongHypo
	NC_006090.5	89062373	89062407	0.0783	54	3	0.492	66	3	0.414	2.98e-07	strongHyper
	NC_006090.5	89238697	89238932	0.699	124	7	0.347	127	7	-0.353	4.33e-09	strongHypo
	NC_006090.5	89612053	89612284	0.373	92	4	0.694	96	4	0.321	0.000425	strongHyper
	NC_006090.5	89755812	89755856	0.797	49	3	0.34	65	3	-0.457	9.96e-06	strongHypo
	NC_006090.5	90006164	90006578	0.413	65	3	0.0627	87	3	-0.35	3.14e-07	strongHypo
	NC_006090.5	90054105	90054143	0.531	79	3	0.97	38	3	0.439	3.99e-07	strongHyper
	NC_006090.5	91386464	91386470	0.154	90	4	0.762	84	4	0.609	1.45e-13	strongHyper
	NC_006090.5	91508693	91508889	0.45	68	5	0.733	78	5	0.284	0.00119	strongHyper
	NC_006090.5	91541103	91541111	0.838	82	3	0.453	65	3	-0.385	8.89e-06	strongHypo
	NC_006090.5	91613297	91613477	0.709	90	5	0.315	65	5	-0.394	4.51e-06	strongHypo
	NC_006090.5	91732233	91732476	0.871	73	4	0.557	56	4	-0.313	4.65e-05	strongHypo
	NC_006090.5	92194392	92194467	0.0607	50	3	0.626	38	3	0.565	8.29e-10	strongHyper
	NC_006090.5	92289969	92289999	0.828	59	3	0.35	36	3	-0.478	1.72e-06	strongHypo
	NC_006090.5	93301320	93301635	0.465	110	8	0.793	84	8	0.328	6.83e-06	strongHyper
	NC_006090.5	93544095	93544317	0.57	93	3	0.901	57	3	0.331	6.52e-06	strongHyper
	NC_006090.5	93613537	93613728	0.141	59	3	0.609	49	3	0.468	2.5e-07	strongHyper
	NC_006090.5	93616523	93616600	0.109	81	4	0.601	102	4	0.492	4.61e-12	strongHyper
	NC_006090.5	93638584	93638745	0.48	151	6	0.693	151	6	0.213	2.13e-05	strongHyper
	NC_006090.5	93679452	93679731	0.718	159	9	0.924	187	9	0.206	7.11e-08	strongHyper
	NC_006090.5	93807196	93807505	0.302	97	5	0.708	78	5	0.406	1.77e-07	strongHyper
	NC_006090.5	93814723	93814747	0.275	51	3	0.725	75	3	0.45	1.91e-07	strongHyper
	NC_006090.5	93879098	93879143	0.831	133	7	0.609	131	7	-0.222	6.69e-05	strongHypo
	NC_006090.5	94854171	94854288	0.456	92	4	0.088	100	4	-0.368	3.35e-08	strongHypo
	NC_006090.5	94938519	94938588	0.336	69	3	0.822	45	3	0.486	4.59e-07	strongHyper
	NC_006090.5	95517197	95517218	0.34	82	4	0.656	130	4	0.316	1.99e-05	strongHyper
	NC_006090.5	95834250	95834328	0.581	86	4	0.285	71	4	-0.296	0.000168	strongHypo
	NC_006090.5	95909649	95909938	0.937	78	3	0.488	49	3	-0.449	1.2e-08	strongHypo
	NC_006090.5	95910353	95910556	0.561	146	9	0.788	155	9	0.227	0.000222	strongHyper
	NC_006090.5	95925787	95925848	0.824	95	4	0.447	85	4	-0.377	7.28e-07	strongHypo
	NC_006090.5	95997542	95997823	0.236	143	10	0.675	146	10	0.439	4.12e-14	strongHyper
	NC_006090.5	96415275	96415376	0.888	95	4	0.417	80	4	-0.472	6.81e-12	strongHypo
	NC_006090.5	96429093	96429116	0.494	43	3	0.954	44	3	0.46	6.57e-07	strongHyper
	NC_006090.5	96970965	96971051	0.838	111	5	0.459	92	5	-0.379	1.98e-09	strongHypo
	NC_006090.5	97116735	97116919	0.827	104	5	0.429	53	5	-0.398	2.92e-06	strongHypo
	NC_006090.5	97227168	97227479	0.535	70	5	0.847	73	5	0.312	0.000688	strongHyper
	NC_006090.5	97253876	97254191	0.265	139	10	0.852	150	10	0.588	1.6e-23	strongHyper
	NC_006090.5	97456420	97456562	0.546	92	6	0.816	100	6	0.27	1.25e-05	strongHyper
	NC_006090.5	97779351	97779386	0.1	41	3	0.775	37	3	0.675	2.77e-10	strongHyper
	NC_006090.5	98583834	98584008	0.463	186	7	0.775	89	7	0.311	4.15e-06	strongHyper
	NC_006090.5	98593061	98593212	0.00793	115	6	0.572	129	6	0.564	6.69e-23	strongHyper
	NC_006090.5	98716787	98716802	0	54	3	0.366	65	3	0.366	1.28e-07	strongHyper
	NC_006090.5	98877654	98877679	0.873	43	3	0.257	45	3	-0.616	2.69e-09	strongHypo
	NC_006090.5	98900551	98900667	0.79	140	6	0.577	158	6	-0.213	0.000415	strongHypo
	NC_006090.5	98907954	98908092	0.883	129	7	0.614	87	7	-0.269	7.19e-06	strongHypo
	NC_006090.5	99819850	99819966	0.744	65	3	0	54	3	-0.744	3.98e-19	strongHypo
	NC_006090.5	99917323	99917601	0.104	132	5	0.317	147	5	0.212	9.13e-06	strongHyper
	NC_006090.5	100150745	100150990	0.68	129	6	0.958	105	6	0.277	5.11e-08	strongHyper
	NC_006090.5	100295431	100295634	0.196	117	6	0.608	111	6	0.412	1.14e-10	strongHyper
	NC_006090.5	100340142	100340411	0.586	94	4	0.153	85	4	-0.432	8.8e-09	strongHypo
	NC_006090.5	100357636	100357816	0.657	140	5	0.279	100	5	-0.377	1e-09	strongHypo
	NC_006090.5	100432834	100432943	0.479	42	3	0.0849	68	3	-0.394	5.61e-06	strongHypo
	NC_006090.5	100492534	100492959	0.413	104	4	0.131	93	4	-0.282	0.000254	strongHypo
	NC_006090.5	101082278	101082802	0.673	191	11	0.379	163	11	-0.293	1.28e-07	strongHypo
	NC_006090.5	101134543	101134618	0.508	145	5	0.2	132	5	-0.308	1.66e-07	strongHypo
	NC_006090.5	101156336	101156470	0.672	107	5	0.463	84	5	-0.208	0.00488	strongHypo
	NC_006090.5	101189118	101189327	0.841	64	4	0.473	64	4	-0.368	2.83e-05	strongHypo
	NC_006090.5	101268482	101268511	0.189	114	4	0.625	122	4	0.435	1.96e-12	strongHyper
	NC_006090.5	101376941	101377055	0.807	52	3	0.301	47	3	-0.506	2.71e-06	strongHypo
	NC_006090.5	101606499	101606516	0.332	65	3	0.968	59	3	0.637	4.57e-15	strongHyper
	NC_006090.5	101834884	101835067	0.886	66	4	0.392	59	4	-0.494	8.46e-09	strongHypo
	NC_006090.5	102586598	102586613	0.192	116	4	0.465	107	4	0.274	0.000101	strongHyper
	NC_006090.5	103184913	103184994	0.694	107	5	0.365	64	5	-0.329	1.52e-05	strongHypo
	NC_006090.5	103213231	103213440	0.794	79	4	0.452	66	4	-0.342	2.49e-05	strongHypo
	NC_006090.5	104081781	104081817	0.467	111	5	0	94	5	-0.467	9.88e-18	strongHypo
	NC_006090.5	104269488	104269640	0	48	3	0.463	39	3	0.463	3.24e-08	strongHyper
	NC_006090.5	106471034	106471126	0.911	86	4	0.46	50	4	-0.451	2.06e-08	strongHypo
	NC_006090.5	108397159	108397303	0.672	65	3	0.28	77	3	-0.392	1.76e-06	strongHypo
	NC_006090.5	108859599	108859845	0.622	74	6	0.861	164	6	0.239	7.16e-05	strongHyper
	NC_006090.5	109571356	109571576	0.27	100	5	0.486	67	5	0.216	0.00112	strongHyper
	NC_006090.5	110793755	110793974	0.653	240	5	0.905	140	5	0.253	4.68e-07	strongHyper
	NC_006091.5	1328336	1328346	0.458	64	4	0.822	46	4	0.364	7.35e-05	strongHyper
	NC_006091.5	2660112	2660554	0.839	423	16	0.561	352	16	-0.278	3.73e-16	strongHypo
	NC_006091.5	2862647	2862814	0.859	87	3	0.23	49	3	-0.629	4.18e-13	strongHypo
	NC_006091.5	2871947	2872034	0.285	85	5	0.686	76	5	0.401	3.57e-07	strongHyper
	NC_006091.5	4800221	4800354	0.0335	128	5	0.533	94	5	0.499	7.68e-19	strongHyper
	NC_006091.5	5101505	5101658	0.352	55	3	0.769	46	3	0.418	3.61e-06	strongHyper
	NC_006091.5	5517922	5517931	0.884	86	4	0.509	89	4	-0.375	3.66e-08	strongHypo
	NC_006091.5	5753908	5754041	0.578	72	3	0.178	62	3	-0.401	8.51e-06	strongHypo
	NC_006091.5	5849374	5849383	0.504	56	3	0.125	73	3	-0.378	3.81e-06	strongHypo
	NC_006091.5	6667183	6667315	0.583	88	4	0.228	86	4	-0.355	1.19e-05	strongHypo
	NC_006091.5	6765094	6765370	0	72	3	0.393	93	3	0.393	6.74e-12	strongHyper
	NC_006091.5	6822237	6822369	0.562	85	4	0.168	100	4	-0.393	2.64e-08	strongHypo
	NC_006091.5	6992957	6993288	0.46	172	6	0.117	122	6	-0.343	6.44e-12	strongHypo
	NC_006091.5	7002097	7002306	0.683	148	7	0.398	150	7	-0.285	2.76e-07	strongHypo
	NC_006091.5	7376980	7377098	0.0792	44	3	0.503	33	3	0.423	3.55e-05	strongHyper
	NC_006091.5	7409927	7410464	0.685	134	7	0.47	143	7	-0.215	9.54e-05	strongHypo
	NC_006091.5	7588275	7588442	0.648	145	5	0.335	180	5	-0.313	7.14e-06	strongHypo
	NC_006091.5	8085241	8085603	0.203	112	7	0.447	133	7	0.244	1.1e-06	strongHyper
	NC_006091.5	8105748	8105758	0.879	73	3	0.303	53	3	-0.576	2.98e-11	strongHypo
	NC_006091.5	8202437	8202471	0.523	36	3	0.106	66	3	-0.418	7.17e-06	strongHypo
	NC_006091.5	8250837	8251187	0.564	201	6	0.0528	191	6	-0.511	8.04e-32	strongHypo
	NC_006091.5	8313059	8313070	0.632	62	3	0.182	58	3	-0.451	3.16e-06	strongHypo
	NC_006091.5	8358925	8359149	0.709	173	9	0.455	159	9	-0.254	3.24e-06	strongHypo
	NC_006091.5	8476882	8476909	0.93	43	3	0.467	36	3	-0.464	7.73e-06	strongHypo
	NC_006091.5	8772845	8772855	0.565	113	4	0.82	150	4	0.255	9.35e-06	strongHyper
	NC_006091.5	8891039	8891171	0.652	95	3	0.192	38	3	-0.461	9.45e-07	strongHypo
	NC_006091.5	9027024	9027323	0.798	41	3	0.143	53	3	-0.655	3.06e-11	strongHypo
	NC_006091.5	10325538	10325551	0.272	103	4	0.635	118	4	0.363	4.73e-07	strongHyper
	NC_006091.5	12054906	12055045	0.406	118	4	0.142	90	4	-0.264	5.47e-05	strongHypo
	NC_006091.5	12528897	12528977	0.316	88	5	0.0333	90	5	-0.283	4.66e-05	strongHypo
	NC_006091.5	12752640	12752701	0.554	119	4	0.321	66	4	-0.233	0.0055	strongHypo
	NC_006091.5	13741848	13742010	0.421	93	3	0.1	51	3	-0.32	5.16e-05	strongHypo
	NC_006091.5	14039606	14039637	0.341	35	3	0.794	44	3	0.454	6.99e-05	strongHyper
	NC_006091.5	14450034	14450202	0.84	70	5	0.449	86	5	-0.392	1.49e-05	strongHypo
	NC_006091.5	14967283	14967293	0.82	59	4	0.425	57	4	-0.394	2.25e-06	strongHypo
	NC_006091.5	15491068	15491239	0.323	56	4	0.746	43	4	0.424	4.14e-05	strongHyper
	NC_006091.5	15604650	15604867	0.442	148	8	0.721	101	8	0.28	3.98e-07	strongHyper
	NC_006091.5	15608483	15608779	0.426	120	7	0.742	136	7	0.315	2.52e-07	strongHyper
	NC_006091.5	15609287	15609556	0	56	3	0.442	63	3	0.442	5.98e-09	strongHyper
	NC_006091.5	15731968	15732207	0.378	126	7	0.725	97	7	0.347	1.19e-07	strongHyper
	NC_006091.5	16046874	16047258	0.47	76	5	0.758	69	5	0.288	0.000426	strongHyper
	NC_006091.5	17093936	17094208	0.854	100	6	0.438	89	6	-0.416	2.63e-09	strongHypo
	NC_006091.5	20470514	20470703	0.269	149	5	0.504	223	5	0.235	4.26e-06	strongHyper
	NC_006091.5	20817639	20817992	0.719	85	5	0.388	56	5	-0.331	2.24e-05	strongHypo
	NC_006091.5	20903624	20903869	0.717	110	4	0.436	88	4	-0.281	0.000407	strongHypo
	NC_006091.5	21037911	21038123	0.549	112	6	0.289	90	6	-0.261	9.77e-05	strongHypo
	NC_006091.5	21468225	21468429	0	77	4	0.521	60	4	0.521	9.91e-12	strongHyper
	NC_006091.5	21471372	21471436	0.285	60	3	0.728	45	3	0.443	5.31e-06	strongHyper
	NC_006091.5	22080231	22080514	0.214	87	5	0.634	76	5	0.42	9.82e-08	strongHyper
	NC_006091.5	22183543	22183662	0.854	113	5	0.609	74	5	-0.245	0.000274	strongHypo
	NC_006091.5	22841990	22842108	0.647	108	5	0.355	97	5	-0.292	0.000473	strongHypo
	NC_006091.5	23428848	23429043	0.722	182	9	0.435	165	9	-0.287	1.82e-08	strongHypo
	NC_006091.5	23620021	23620050	0.849	85	4	0.415	62	4	-0.434	6.6e-08	strongHypo
	NC_006091.5	23775246	23775253	0.452	54	3	0.0575	76	3	-0.395	4.02e-08	strongHypo
	NC_006091.5	24938343	24938507	0.224	48	3	0.659	39	3	0.435	0.000153	strongHyper
	NC_006091.5	25523457	25523797	0.147	98	5	0.502	68	5	0.354	3.12e-06	strongHyper
	NC_006091.5	25737418	25737635	0.765	88	4	0.372	63	4	-0.393	3.91e-06	strongHypo
	NC_006091.5	26011660	26011711	0.574	165	5	0.801	119	5	0.227	8.93e-05	strongHyper
	NC_006091.5	26465079	26465243	0.74	57	3	0.263	52	3	-0.477	3.08e-06	strongHypo
	NC_006091.5	27004847	27004891	0.0587	41	3	0.45	45	3	0.391	7.09e-05	strongHyper
	NC_006091.5	28213908	28214356	0.696	240	7	0.47	164	7	-0.226	7.51e-06	strongHypo
	NC_006091.5	28345921	28346031	0.806	115	6	0.507	84	6	-0.298	3.21e-06	strongHypo
	NC_006091.5	28717218	28717255	0.699	70	3	0.25	44	3	-0.449	3.1e-06	strongHypo
	NC_006091.5	28718485	28718595	0.634	63	3	0.204	51	3	-0.43	2.32e-05	strongHypo
	NC_006091.5	29013127	29013574	0.565	151	8	0.326	178	8	-0.239	0.000792	strongHypo
	NC_006091.5	29903966	29903984	0.0767	86	3	0.659	40	3	0.582	2.74e-10	strongHyper
	NC_006091.5	30112542	30112592	0	69	4	0.371	76	4	0.371	4.49e-09	strongHyper
	NC_006091.5	30219481	30219503	0.879	123	4	0.599	113	4	-0.28	2.25e-06	strongHypo
	NC_006091.5	30266327	30266846	0.665	182	8	0.395	182	8	-0.27	3.3e-06	strongHypo
	NC_006091.5	30380181	30380248	0.516	68	3	0.867	99	3	0.352	1.01e-06	strongHyper
	NC_006091.5	30421236	30421510	0.867	149	7	0.537	127	7	-0.33	1.62e-08	strongHypo
	NC_006091.5	30777057	30777256	0.572	68	3	0.0773	48	3	-0.495	2.84e-08	strongHypo
	NC_006091.5	31283525	31283708	0.709	209	6	0.36	193	6	-0.349	1.63e-20	strongHypo
	NC_006091.5	31438886	31439199	0.588	94	4	0.921	80	4	0.333	4.54e-07	strongHyper
	NC_006091.5	31497885	31498152	0.924	106	5	0.68	91	5	-0.243	2.07e-05	strongHypo
	NC_006091.5	31653929	31653934	0.975	78	4	0.661	101	4	-0.314	7.8e-07	strongHypo
	NC_006091.5	32265961	32265969	0.797	88	4	0.47	75	4	-0.327	1.65e-05	strongHypo
	NC_006091.5	32514703	32514717	0.111	43	3	0.598	38	3	0.487	1.07e-06	strongHyper
	NC_006091.5	32624643	32624932	0.593	135	4	0.192	124	4	-0.4	8.42e-10	strongHypo
	NC_006091.5	32789002	32789288	0.567	148	6	0.345	166	6	-0.222	0.000672	strongHypo
	NC_006091.5	32904205	32904225	0.405	68	4	0.609	77	4	0.204	0.0466	strongHyper
	NC_006091.5	32936288	32936325	0.41	49	3	0.816	62	3	0.406	1.02e-05	strongHyper
	NC_006091.5	32948306	32948345	0.774	136	6	0.988	127	6	0.213	1.59e-07	strongHyper
	NC_006091.5	33166355	33166455	0.611	70	4	0.9	45	4	0.289	0.00132	strongHyper
	NC_006091.5	33186101	33186305	0.563	83	7	0.84	77	7	0.277	7.28e-05	strongHyper
	NC_006091.5	33333794	33333820	0.825	44	3	0.287	41	3	-0.538	1.08e-06	strongHypo
	NC_006091.5	33465819	33465952	0.669	105	4	0.153	57	4	-0.516	1.32e-09	strongHypo
	NC_006091.5	33726654	33726670	0.169	81	3	0.71	57	3	0.541	1.38e-08	strongHyper
	NC_006091.5	34129435	34129655	0.239	74	6	0.749	77	6	0.51	2.92e-10	strongHyper
	NC_006091.5	34260701	34260739	0.203	41	3	0.905	42	3	0.702	1.1e-10	strongHyper
	NC_006091.5	34273575	34273583	0.926	101	4	0.685	91	4	-0.241	3.59e-05	strongHypo
	NC_006091.5	34384684	34384983	0.646	78	3	0.976	43	3	0.331	1.12e-05	strongHyper
	NC_006091.5	34388076	34388536	0.483	98	5	0.9	71	5	0.418	1.91e-09	strongHyper
	NC_006091.5	34403214	34403283	0.0435	64	4	0.908	55	4	0.865	8.12e-23	strongHyper
	NC_006091.5	34409539	34409580	0.283	95	4	0.833	68	4	0.551	2.22e-12	strongHyper
	NC_006091.5	34431868	34431960	0.482	102	4	0.881	69	4	0.399	1.01e-08	strongHyper
	NC_006091.5	34454114	34454214	0.634	59	3	0.133	48	3	-0.501	1.59e-06	strongHypo
	NC_006091.5	34466359	34466500	0.343	109	4	0.659	94	4	0.315	1.18e-05	strongHyper
	NC_006091.5	34500206	34500371	0.545	142	6	0.903	109	6	0.358	6.66e-10	strongHyper
	NC_006091.5	34503348	34503615	0.0814	68	4	0.477	50	4	0.396	2.9e-06	strongHyper
	NC_006091.5	35010219	35010351	0.226	92	3	0.664	41	3	0.439	1.58e-06	strongHyper
	NC_006091.5	35013823	35014091	0.922	90	3	0.499	54	3	-0.424	3.58e-09	strongHypo
	NC_006091.5	35412618	35412885	0.628	73	3	0.114	49	3	-0.514	3.38e-08	strongHypo
	NC_006091.5	35566311	35566361	0.92	55	3	0.285	31	3	-0.635	9.82e-10	strongHypo
	NC_006091.5	35610424	35610685	0.866	120	8	0.5	126	8	-0.366	6.36e-10	strongHypo
	NC_006091.5	35616741	35616983	0.749	98	5	0.398	66	5	-0.352	9.65e-06	strongHypo
	NC_006091.5	35740388	35740651	0.528	124	5	0.243	118	5	-0.285	2.6e-05	strongHypo
	NC_006091.5	35893772	35894083	0.245	186	6	0.626	126	6	0.381	7e-12	strongHyper
	NC_006091.5	35919583	35919836	0.315	109	5	0.553	98	5	0.238	0.000136	strongHyper
	NC_006091.5	36084162	36084302	0.79	101	4	0.354	74	4	-0.436	4.87e-08	strongHypo
	NC_006091.5	36746549	36746601	0.618	99	5	0.306	93	5	-0.312	2.68e-05	strongHypo
	NC_006091.5	36872284	36872291	0.93	78	3	0.467	62	3	-0.463	9.91e-09	strongHypo
	NC_006091.5	36956032	36956240	0.696	70	5	0.396	68	5	-0.3	0.000513	strongHypo
	NC_006091.5	37798217	37798263	0.611	61	4	0.0857	48	4	-0.525	9.01e-09	strongHypo
	NC_006091.5	37851180	37851387	0.735	103	4	0.502	75	4	-0.232	0.0108	strongHypo
	NC_006091.5	37985008	37985206	0.386	88	3	0.729	87	3	0.343	9.27e-07	strongHyper
	NC_006091.5	38311326	38311572	0.872	109	7	0.589	89	7	-0.283	1.76e-05	strongHypo
	NC_006091.5	38408392	38408457	0.28	119	4	0.587	91	4	0.307	6.79e-06	strongHyper
	NC_006091.5	38466654	38466746	0.625	133	5	0.862	84	5	0.237	0.00369	strongHyper
	NC_006091.5	38473540	38473579	0.473	91	3	0.894	61	3	0.422	9.29e-07	strongHyper
	NC_006091.5	38473905	38474151	0.931	104	5	0.353	80	5	-0.578	3.25e-18	strongHypo
	NC_006091.5	38511758	38511815	0.41	62	3	0.924	54	3	0.515	4.13e-09	strongHyper
	NC_006091.5	38836223	38836504	0.351	80	4	0.721	72	4	0.369	4.53e-05	strongHyper
	NC_006091.5	39141626	39141905	0.612	80	4	0.339	56	4	-0.272	0.00161	strongHypo
	NC_006091.5	39151420	39151671	0.61	127	8	0.4	135	8	-0.21	7.01e-05	strongHypo
	NC_006091.5	39453244	39453504	0.59	177	6	0.834	80	6	0.245	0.000163	strongHyper
	NC_006091.5	39469732	39469876	0.511	146	4	0.846	63	4	0.334	2.7e-06	strongHyper
	NC_006091.5	39486160	39486381	0.657	92	6	0.883	117	6	0.226	0.00067	strongHyper
	NC_006091.5	39755873	39755982	0	67	4	0.424	71	4	0.424	7.49e-12	strongHyper
	NC_006091.5	40125790	40125885	0.061	49	4	0.648	43	4	0.587	1.24e-09	strongHyper
	NC_006091.5	40179853	40180162	0.677	124	5	0.379	94	5	-0.298	3.53e-05	strongHypo
	NC_006091.5	40234109	40234119	0.135	83	4	0.446	83	4	0.311	1.95e-05	strongHyper
	NC_006091.5	40379296	40379657	0.847	88	3	0.518	60	3	-0.329	9.19e-05	strongHypo
	NC_006091.5	40383928	40384131	0.797	106	7	0.497	102	7	-0.3	1.45e-05	strongHypo
	NC_006091.5	41271496	41271628	0.767	122	4	0.503	118	4	-0.264	8.17e-05	strongHypo
	NC_006091.5	41347001	41347222	0.629	201	8	0.416	146	8	-0.212	5.21e-05	strongHypo
	NC_006091.5	41361506	41361731	0.46	115	7	0.697	110	7	0.237	5.59e-05	strongHyper
	NC_006091.5	41663216	41663542	0.74	204	8	0.454	240	8	-0.286	4.97e-07	strongHypo
	NC_006091.5	42083814	42083882	0.769	88	3	0.439	65	3	-0.33	2.05e-05	strongHypo
	NC_006091.5	42118846	42119180	0.373	130	7	0.691	84	7	0.317	7.84e-05	strongHyper
	NC_006091.5	42466049	42466103	0.801	104	5	0.531	81	5	-0.27	0.000676	strongHypo
	NC_006091.5	42532088	42532489	0.636	76	4	0.331	66	4	-0.305	0.000414	strongHypo
	NC_006091.5	42703826	42703870	0.162	66	4	0.553	106	4	0.391	2.93e-06	strongHyper
	NC_006091.5	42786536	42786733	0.258	71	4	0.536	67	4	0.278	0.00275	strongHyper
	NC_006091.5	42801712	42801804	0.496	83	3	0	64	3	-0.496	1.3e-12	strongHypo
	NC_006091.5	42882791	42882966	0.717	203	6	0.462	122	6	-0.254	3.35e-05	strongHypo
	NC_006091.5	42891860	42891872	0.526	40	3	0.936	62	3	0.41	3.33e-06	strongHyper
	NC_006091.5	43123104	43123116	0.317	57	3	0.732	49	3	0.415	1.85e-05	strongHyper
	NC_006091.5	43676442	43676475	0.783	131	4	0.428	121	4	-0.355	1.48e-09	strongHypo
	NC_006091.5	43730477	43730748	0.625	149	6	0.349	127	6	-0.276	3.58e-06	strongHypo
	NC_006091.5	44011444	44011588	0.727	64	3	0.306	52	3	-0.421	3.29e-05	strongHypo
	NC_006091.5	44092658	44092875	0.37	118	5	0.0276	104	5	-0.342	2.45e-10	strongHypo
	NC_006091.5	44093238	44093584	0.481	106	5	0.0182	62	5	-0.463	4.85e-12	strongHypo
	NC_006091.5	44163059	44163108	0.252	73	3	0.631	52	3	0.379	1.84e-05	strongHyper
	NC_006091.5	44211965	44212010	0.21	66	3	0.648	91	3	0.438	5.8e-08	strongHyper
	NC_006091.5	44351304	44351763	0.705	167	8	0.43	132	8	-0.275	2.77e-05	strongHypo
	NC_006091.5	45253369	45253678	0.474	95	7	0.686	114	7	0.212	0.00294	strongHyper
	NC_006091.5	45290343	45290370	0.812	62	3	0.364	37	3	-0.448	2.67e-05	strongHypo
	NC_006091.5	45624094	45624109	0.665	85	4	0.203	78	4	-0.462	2.75e-09	strongHypo
	NC_006091.5	45669943	45670181	0.731	66	3	0.254	46	3	-0.477	8.46e-07	strongHypo
	NC_006091.5	46855450	46855623	0.948	124	6	0.662	75	6	-0.286	4.93e-07	strongHypo
	NC_006091.5	47195901	47196040	0.482	95	4	0.925	40	4	0.443	7.57e-07	strongHyper
	NC_006091.5	47274498	47274564	0.74	35	3	0.155	32	3	-0.585	1.75e-06	strongHypo
	NC_006091.5	47324912	47325123	0.564	89	6	0.881	85	6	0.317	1.38e-06	strongHyper
	NC_006091.5	47414084	47414542	0.662	178	8	0.462	179	8	-0.2	0.0102	strongHypo
	NC_006091.5	48968398	48968421	0.395	160	7	0.15	117	7	-0.245	1.05e-06	strongHypo
	NC_006091.5	48979394	48979621	0.498	67	4	0.903	64	4	0.405	7.35e-08	strongHyper
	NC_006091.5	49122901	49122951	0.383	44	3	0.835	35	3	0.452	8.51e-05	strongHyper
	NC_006091.5	49944944	49944982	0.682	92	4	0.281	65	4	-0.401	3.31e-07	strongHypo
	NC_006091.5	50517787	50517841	0.144	52	3	0.752	86	3	0.608	6.95e-12	strongHyper
	NC_006091.5	50674943	50675080	0.275	90	4	0.803	75	4	0.528	5.65e-12	strongHyper
	NC_006091.5	50717213	50717472	0.692	66	4	0.306	61	4	-0.386	1.77e-05	strongHypo
	NC_006091.5	50743339	50743395	0.642	50	4	0.981	50	4	0.338	1.41e-05	strongHyper
	NC_006091.5	51023383	51023639	0.266	136	4	0.568	129	4	0.302	9.4e-08	strongHyper
	NC_006091.5	51752488	51752681	0.771	51	3	0.296	54	3	-0.475	1.26e-05	strongHypo
	NC_006091.5	51970755	51970774	0.231	108	3	0.642	68	3	0.411	1.16e-07	strongHyper
	NC_006091.5	52533699	52534215	0.418	71	5	0	84	5	-0.418	3e-12	strongHypo
	NC_006091.5	53771840	53771951	0.213	43	3	0.798	45	3	0.584	3.99e-08	strongHyper
	NC_006091.5	53793708	53793787	0.852	68	3	0.446	67	3	-0.406	7.5e-07	strongHypo
	NC_006091.5	53833517	53833634	0	93	4	0.37	69	4	0.37	2.62e-11	strongHyper
	NC_006091.5	54076933	54077101	0.339	53	3	0.816	40	3	0.478	5.47e-05	strongHyper
	NC_006091.5	54650409	54650821	0.255	251	10	0.523	247	10	0.268	1.83e-10	strongHyper
	NC_006091.5	54703188	54703393	0.689	96	6	0.479	85	6	-0.211	0.00242	strongHypo
	NC_006091.5	55206224	55206327	0.561	60	3	0.15	59	3	-0.411	5.31e-07	strongHypo
	NC_006091.5	55387521	55387917	0.669	122	4	0.382	108	4	-0.286	6.64e-05	strongHypo
	NC_006091.5	55390687	55390921	0.669	118	6	0.318	86	6	-0.351	2.83e-07	strongHypo
	NC_006091.5	55824166	55824424	0.849	141	6	0.527	111	6	-0.322	8.38e-05	strongHypo
	NC_006091.5	56023723	56024019	0.248	101	5	0.683	91	5	0.435	4.13e-09	strongHyper
	NC_006091.5	56079996	56080034	0.574	87	5	0.19	71	5	-0.384	3.66e-07	strongHypo
	NC_006091.5	56083321	56083347	0.605	63	3	0.111	52	3	-0.494	4.62e-08	strongHypo
	NC_006091.5	56636761	56637049	0.61	116	4	0.117	99	4	-0.492	1.94e-14	strongHypo
	NC_006091.5	56780786	56780797	0.706	56	3	0.172	38	3	-0.534	9.94e-07	strongHypo
	NC_006091.5	56971458	56971514	0.782	100	4	0.451	78	4	-0.331	5.98e-06	strongHypo
	NC_006091.5	57079021	57079233	0.935	121	5	0.638	97	5	-0.297	4.4e-08	strongHypo
	NC_006091.5	57824804	57825067	0.741	50	3	0.308	35	3	-0.433	0.000139	strongHypo
	NC_006091.5	58914611	58914677	0.376	79	4	0	91	4	-0.376	9.55e-13	strongHypo
	NC_006091.5	59018938	59019018	0.766	114	4	0.426	103	4	-0.34	2.34e-07	strongHypo
	NC_006091.5	59195137	59195378	0.618	228	8	0.318	262	8	-0.3	5.04e-09	strongHypo
	NC_006091.5	59432712	59433246	0.7	97	5	0.468	100	5	-0.232	0.000979	strongHypo
	NC_006091.5	59510959	59510981	0.69	100	4	0.342	73	4	-0.348	2.7e-05	strongHypo
	NC_006091.5	59711508	59711513	0.877	99	4	0.33	52	4	-0.546	6.69e-12	strongHypo
	NC_006091.5	59720556	59720830	0.493	125	5	0.0377	84	5	-0.456	6.69e-14	strongHypo
	NC_006091.5	59895143	59895438	0.433	123	7	0.689	123	7	0.256	0.000288	strongHyper
	NC_006091.5	60059008	60059097	0.258	81	5	0.59	65	5	0.332	1.98e-05	strongHyper
	NC_006091.5	60138611	60138641	0.555	96	4	0.117	73	4	-0.438	1.07e-09	strongHypo
	NC_006091.5	60564537	60564689	0.193	84	5	0.578	75	5	0.385	1.64e-06	strongHyper
	NC_006091.5	60736341	60736513	0.652	138	7	0.413	117	7	-0.239	0.000399	strongHypo
	NC_006091.5	60914163	60914455	0.522	89	5	0.826	86	5	0.305	7.2e-06	strongHyper
	NC_006091.5	61264199	61264478	0.832	180	8	0.629	150	8	-0.203	0.000106	strongHypo
	NC_006091.5	61523611	61523753	0.133	79	3	0.774	52	3	0.641	5.7e-14	strongHyper
[truncated: 1,835 more rows]
