# Supplementary material for: Analysis of genome and methylation changes in Chinese indigenous chickens over time provides insight into species conservation
Source: Commun Biol. 2022 Sep 12;5:952. doi: 10.1038/s42003-022-03907-7 (PMC9467985; doi:10.1038/s42003-022-03907-7)
Supplement: Supplementary file 14 — Supplementary Data 11 [file 42003_2022_3907_MOESM14_ESM.xlsx]

## Sheet: Supplementary Data 11
Supplementary Data 11. List of detected DMRs in Ex_WC.
DMR_type	RefSeq	start	end	meanRatio_0	totalC_0	cSites_0	meanRatio_1	totalC_1	cSites_1	methDif_1-0	p_1_v_0	class_1_v_0
CG-DMR	NC_006088.5	25208	25458	0.502	1531	11	0.282	675	11	-0.22	1.75e-15	strongHypo
	NC_006088.5	25759	26180	0.661	1373	33	0.443	1244	33	-0.217	6.36e-31	strongHypo
	NC_006088.5	44698	44832	0.553	318	9	0.329	221	9	-0.224	3.01e-06	strongHypo
	NC_006088.5	222271	222309	0.783	83	3	0.392	60	3	-0.39	1.82e-06	strongHypo
	NC_006088.5	255672	255749	0.822	178	10	0.58	126	10	-0.242	4.81e-07	strongHypo
	NC_006088.5	1391490	1391526	0.379	48	4	0.927	42	4	0.549	2.2e-08	strongHyper
	NC_006088.5	1622180	1622420	0.866	127	6	0.576	96	6	-0.29	5.56e-07	strongHypo
	NC_006088.5	1624243	1624471	0.933	59	3	0.566	39	3	-0.367	2.4e-05	strongHypo
	NC_006088.5	3297886	3298086	0.896	58	5	0.552	76	5	-0.345	1.85e-05	strongHypo
	NC_006088.5	3822161	3822274	0.199	62	3	0.576	58	3	0.378	7.8e-05	strongHyper
	NC_006088.5	4839506	4839618	0.562	91	4	0.88	85	4	0.318	5.49e-06	strongHyper
	NC_006088.5	5394085	5394166	0.679	81	4	0.921	78	4	0.242	0.000662	strongHyper
	NC_006088.5	5680817	5680975	0.653	77	4	0.277	75	4	-0.376	2.6e-05	strongHypo
	NC_006088.5	6003727	6003926	0.837	65	4	0.562	81	4	-0.275	0.000624	strongHypo
	NC_006088.5	6652704	6652752	0.279	92	4	0.82	94	4	0.541	3.63e-14	strongHyper
	NC_006088.5	6732029	6732033	0.603	54	3	0.917	69	3	0.314	0.000121	strongHyper
	NC_006088.5	6847492	6847550	0.818	66	5	0.544	86	5	-0.273	0.00151	strongHypo
	NC_006088.5	7278482	7278646	0.139	71	4	0.434	89	4	0.295	5.75e-05	strongHyper
	NC_006088.5	7467370	7467413	0.669	90	6	0.276	98	6	-0.393	4.21e-08	strongHypo
	NC_006088.5	7986613	7986668	0.543	59	4	0.911	82	4	0.368	4.15e-06	strongHyper
	NC_006088.5	8045067	8045239	0.434	159	8	0.729	161	8	0.294	5.45e-07	strongHyper
	NC_006088.5	9676145	9676329	0.706	110	5	0.447	171	5	-0.259	4.73e-05	strongHypo
	NC_006088.5	9871778	9871899	0.42	65	3	0	48	3	-0.42	4.08e-08	strongHypo
	NC_006088.5	10068745	10068896	0.422	110	5	0.683	147	5	0.261	0.000107	strongHyper
	NC_006088.5	10412119	10412534	0.873	107	5	0.539	76	5	-0.334	1.19e-06	strongHypo
	NC_006088.5	10592559	10592628	0.689	121	5	0.455	137	5	-0.234	1.92e-06	strongHypo
	NC_006088.5	10751884	10752107	0.924	65	3	0.602	62	3	-0.322	1.69e-05	strongHypo
	NC_006088.5	10959961	10960019	0.59	93	3	0.199	138	3	-0.391	1.32e-08	strongHypo
	NC_006088.5	11483414	11483618	0.855	109	8	0.421	178	8	-0.434	4.67e-13	strongHypo
	NC_006088.5	11530240	11530398	0.347	122	5	0	88	5	-0.347	4.64e-09	strongHypo
	NC_006088.5	11533233	11533812	0.587	263	13	0.26	322	13	-0.326	1.07e-16	strongHypo
	NC_006088.5	11996826	11996893	0.568	58	4	0.18	90	4	-0.388	4.36e-06	strongHypo
	NC_006088.5	12090258	12090460	0.442	80	3	0.729	105	3	0.287	8.78e-05	strongHyper
	NC_006088.5	12160387	12160581	0.66	142	6	0.405	129	6	-0.255	3.52e-06	strongHypo
	NC_006088.5	12189526	12189540	0.722	36	3	0.182	43	3	-0.54	2.84e-06	strongHypo
	NC_006088.5	12401828	12401974	0.094	49	3	0.504	63	3	0.41	3.25e-06	strongHyper
	NC_006088.5	12403899	12404118	0.375	70	6	0.646	142	6	0.271	6.97e-05	strongHyper
	NC_006088.5	12580631	12580795	0.549	112	6	0.783	132	6	0.233	0.0137	strongHyper
	NC_006088.5	12761621	12761643	0.16	55	3	0.71	42	3	0.551	6.76e-08	strongHyper
	NC_006088.5	12777267	12777283	0.844	55	4	0.318	54	4	-0.526	3.05e-08	strongHypo
	NC_006088.5	12786609	12786767	0.206	89	4	0.533	68	4	0.327	2.35e-05	strongHyper
	NC_006088.5	12804116	12804288	0.783	81	3	0.412	66	3	-0.372	0.000129	strongHypo
	NC_006088.5	12838808	12838896	0.886	86	4	0.557	70	4	-0.329	2.42e-06	strongHypo
	NC_006088.5	12877996	12878193	0.688	106	5	0.424	103	5	-0.264	0.000445	strongHypo
	NC_006088.5	12905241	12905771	0.531	160	9	0.277	238	9	-0.254	5.56e-06	strongHypo
	NC_006088.5	13001538	13001770	0.0192	127	6	0.455	164	6	0.435	1.97e-19	strongHyper
	NC_006088.5	13003126	13003137	0.393	98	3	0.685	118	3	0.292	5.92e-05	strongHyper
	NC_006088.5	13153295	13153346	0.369	97	4	0.899	66	4	0.53	7.88e-12	strongHyper
	NC_006088.5	13272434	13272595	0.175	205	7	0.54	178	7	0.365	2.3e-13	strongHyper
	NC_006088.5	13290069	13290181	0	59	3	0.554	78	3	0.554	8.48e-14	strongHyper
	NC_006088.5	13311752	13311758	0.285	41	3	0.978	41	3	0.693	7.01e-12	strongHyper
	NC_006088.5	13342326	13342512	0.253	107	4	0.599	87	4	0.346	5.57e-07	strongHyper
	NC_006088.5	13399189	13399416	0.377	62	3	0.84	64	3	0.463	1.94e-07	strongHyper
	NC_006088.5	13430787	13430813	0.871	115	4	0.513	89	4	-0.358	2.23e-08	strongHypo
	NC_006088.5	13433525	13434005	0.619	181	8	0.393	168	8	-0.225	2.74e-05	strongHypo
	NC_006088.5	13515297	13515570	0.403	209	8	0.82	202	8	0.417	3.26e-18	strongHyper
	NC_006088.5	13529362	13529442	0.423	116	4	0.806	50	4	0.383	1.66e-06	strongHyper
	NC_006088.5	13532795	13533064	0.338	75	3	0.656	93	3	0.318	0.000332	strongHyper
	NC_006088.5	13533570	13533847	0.233	73	5	0.736	72	5	0.503	3.7e-10	strongHyper
	NC_006088.5	13575671	13575696	0.686	35	3	0.119	39	3	-0.567	9.96e-07	strongHypo
	NC_006088.5	13638586	13638739	0.697	80	5	0.387	86	5	-0.31	2.61e-05	strongHypo
	NC_006088.5	13670048	13670156	0.879	154	8	0.65	205	8	-0.229	5.81e-07	strongHypo
	NC_006088.5	13678711	13678907	0.137	172	6	0.57	158	6	0.432	1.65e-16	strongHyper
	NC_006088.5	13689518	13689680	0.579	86	5	0.36	72	5	-0.219	0.00126	strongHypo
	NC_006088.5	13710440	13710504	0.386	80	4	0.71	74	4	0.325	4.95e-05	strongHyper
	NC_006088.5	13731666	13731787	0.241	89	5	0.612	76	5	0.371	7.93e-06	strongHyper
	NC_006088.5	13745707	13745883	0.701	98	3	0.369	97	3	-0.332	7.68e-06	strongHypo
	NC_006088.5	13785839	13786245	0.246	119	5	0.65	114	5	0.404	1.23e-08	strongHyper
	NC_006088.5	13856916	13856929	0.0393	47	3	0.529	41	3	0.49	1.23e-07	strongHyper
	NC_006088.5	13893163	13893188	0.896	47	3	0.0667	32	3	-0.829	2.35e-14	strongHypo
	NC_006088.5	13914443	13914760	0.276	284	8	0.745	203	8	0.469	2.73e-23	strongHyper
	NC_006088.5	13929476	13929501	0.209	78	3	0.535	68	3	0.325	5.91e-05	strongHyper
	NC_006088.5	13940916	13942169	0.331	577	24	0.547	456	24	0.216	3.07e-11	strongHyper
	NC_006088.5	13942495	13942706	0.286	268	6	0.558	146	6	0.272	6.48e-07	strongHyper
	NC_006088.5	13965371	13965420	0.211	78	6	0.633	67	6	0.423	6.73e-07	strongHyper
	NC_006088.5	14024098	14024264	0.643	188	6	0.892	163	6	0.248	1.75e-09	strongHyper
	NC_006088.5	14028132	14028363	0.591	80	3	0.933	51	3	0.341	2.12e-05	strongHyper
	NC_006088.5	14032026	14032046	0.129	113	4	0.618	69	4	0.488	2.98e-12	strongHyper
	NC_006088.5	14053312	14053582	0.327	131	6	0.61	92	6	0.283	3.37e-05	strongHyper
	NC_006088.5	14054979	14055412	0.0595	138	8	0.321	145	8	0.261	1.03e-11	strongHyper
	NC_006088.5	14165271	14165504	0.661	195	7	0.885	164	7	0.225	4.68e-08	strongHyper
	NC_006088.5	14172731	14173296	0.67	342	13	0.871	197	13	0.201	2.26e-08	strongHyper
	NC_006088.5	14177609	14177668	0.241	114	3	0.602	83	3	0.36	4.84e-07	strongHyper
	NC_006088.5	14190006	14190347	0.302	222	12	0.517	181	12	0.215	6.56e-05	strongHyper
	NC_006088.5	14238334	14238486	0.651	218	7	0.408	156	7	-0.243	1.24e-06	strongHypo
	NC_006088.5	14262263	14262540	0.565	139	7	0.911	175	7	0.346	4.86e-13	strongHyper
	NC_006088.5	14284468	14284737	0.196	102	4	0.659	84	4	0.464	7.99e-11	strongHyper
	NC_006088.5	14375884	14376288	0.212	163	9	0.562	160	9	0.35	1.26e-10	strongHyper
	NC_006088.5	14638305	14638316	0.455	89	4	0.798	67	4	0.343	0.000443	strongHyper
	NC_006088.5	14652069	14652139	0.922	67	3	0.535	81	3	-0.387	5.61e-07	strongHypo
	NC_006088.5	14656567	14656842	0.118	214	6	0.376	217	6	0.258	4.15e-10	strongHyper
	NC_006088.5	14734465	14734626	0.698	96	3	0.252	59	3	-0.446	7.83e-08	strongHypo
	NC_006088.5	14767489	14767680	0.852	116	5	0.562	123	5	-0.289	2.44e-07	strongHypo
	NC_006088.5	14785242	14785442	0.553	67	3	0.0557	48	3	-0.497	1.37e-08	strongHypo
	NC_006088.5	14786090	14786141	0.603	65	3	0.167	46	3	-0.436	3.28e-07	strongHypo
	NC_006088.5	14786690	14786974	0.664	315	12	0.418	257	12	-0.246	3.4e-08	strongHypo
	NC_006088.5	14850874	14851087	0.691	170	9	0.467	127	9	-0.224	0.000129	strongHypo
	NC_006088.5	14926707	14926774	0.819	121	5	0.468	78	5	-0.351	3.5e-06	strongHypo
	NC_006088.5	14976535	14976711	0.8	140	6	0.551	115	6	-0.249	0.000814	strongHypo
	NC_006088.5	14997723	14997819	0.906	73	3	0.464	53	3	-0.442	6.39e-09	strongHypo
	NC_006088.5	14998822	14999002	0.506	97	6	0.756	87	6	0.25	7.42e-05	strongHyper
	NC_006088.5	15181366	15181623	0.759	74	5	0.459	91	5	-0.3	0.000366	strongHypo
	NC_006088.5	15529815	15530008	0.784	39	3	0.272	45	3	-0.512	2.61e-05	strongHypo
	NC_006088.5	15577809	15578079	0.594	85	5	0.241	89	5	-0.353	7.18e-06	strongHypo
	NC_006088.5	15648091	15648340	0.783	154	8	0.538	206	8	-0.244	2.13e-06	strongHypo
	NC_006088.5	15670115	15670130	0.602	122	5	0.843	113	5	0.24	2.99e-06	strongHyper
	NC_006088.5	15935477	15935567	0.845	46	3	0.29	63	3	-0.555	2.46e-08	strongHypo
	NC_006088.5	16423594	16423720	0.29	89	3	0.713	102	3	0.423	4.62e-08	strongHyper
	NC_006088.5	16478945	16478969	0.797	53	3	0.367	75	3	-0.43	3.55e-07	strongHypo
	NC_006088.5	16480266	16480272	0.778	57	4	0.325	72	4	-0.453	4.35e-07	strongHypo
	NC_006088.5	16481895	16482222	0.802	65	4	0.357	58	4	-0.445	1.14e-06	strongHypo
	NC_006088.5	16555748	16556002	0.773	93	5	0.451	129	5	-0.322	9.74e-07	strongHypo
	NC_006088.5	16978313	16978336	0.72	164	4	0.329	150	4	-0.391	2.8e-12	strongHypo
	NC_006088.5	17505643	17505648	0.178	47	3	0.636	57	3	0.458	7.33e-06	strongHyper
	NC_006088.5	17981179	17981436	0.343	82	3	0.697	89	3	0.354	3.83e-06	strongHyper
	NC_006088.5	18255510	18255692	0.433	119	6	0.678	130	6	0.245	3.95e-05	strongHyper
	NC_006088.5	18684903	18684969	0.931	94	8	0.628	120	8	-0.303	4.77e-09	strongHypo
	NC_006088.5	18959317	18959430	0.806	93	4	0.451	75	4	-0.355	9.64e-07	strongHypo
	NC_006088.5	19046584	19046819	0.678	102	4	0.195	71	4	-0.483	2.64e-09	strongHypo
	NC_006088.5	19050172	19050512	0.637	121	8	0.42	121	8	-0.217	1.07e-05	strongHypo
	NC_006088.5	19058929	19059259	0.595	109	5	0.257	106	5	-0.338	8.75e-05	strongHypo
	NC_006088.5	19061739	19061815	0.756	76	4	0.115	67	4	-0.642	1.73e-14	strongHypo
	NC_006088.5	20011744	20012040	0.62	92	4	0.17	110	4	-0.45	3.51e-09	strongHypo
	NC_006088.5	20051467	20051518	0.458	95	5	0.731	158	5	0.273	8.61e-06	strongHyper
	NC_006088.5	20075954	20075987	0.823	55	3	0.297	54	3	-0.526	3.7e-08	strongHypo
	NC_006088.5	20101402	20101596	0.646	78	3	0.255	59	3	-0.391	2.22e-06	strongHypo
	NC_006088.5	20280799	20280913	0.0104	73	4	0.555	79	4	0.544	1.12e-14	strongHyper
	NC_006088.5	20468610	20468785	0.945	150	6	0.613	111	6	-0.332	4.93e-11	strongHypo
	NC_006088.5	20469524	20469584	0.766	63	4	0.234	47	4	-0.531	3.73e-08	strongHypo
	NC_006088.5	20506479	20506703	0.352	115	6	0.716	145	6	0.364	5.9e-10	strongHyper
	NC_006088.5	20534932	20535051	0.699	56	3	0.373	78	3	-0.326	0.000214	strongHypo
	NC_006088.5	20539747	20540150	0.742	137	8	0.519	167	8	-0.223	0.000916	strongHypo
	NC_006088.5	20565864	20566040	0.531	106	7	0.811	95	7	0.28	2.6e-05	strongHyper
	NC_006088.5	20711001	20711258	0.889	174	11	0.584	203	11	-0.305	2.43e-11	strongHypo
	NC_006088.5	21027616	21027676	0.0484	54	3	0.527	47	3	0.479	6.94e-08	strongHyper
	NC_006088.5	22284007	22284027	0	44	3	0.628	46	3	0.628	5.98e-12	strongHyper
	NC_006088.5	22369103	22369111	0.503	43	3	0.939	35	3	0.436	3.5e-05	strongHyper
	NC_006088.5	22377619	22377800	0.928	147	6	0.627	186	6	-0.3	5.45e-12	strongHypo
	NC_006088.5	22414830	22415006	0.275	62	4	0.667	57	4	0.392	2.14e-05	strongHyper
	NC_006088.5	22468313	22468669	0.703	59	5	0.399	62	5	-0.305	0.000117	strongHypo
	NC_006088.5	22475844	22475889	0.655	92	6	0.886	160	6	0.231	1.32e-05	strongHyper
	NC_006088.5	22476958	22477217	0.61	126	6	0.374	138	6	-0.235	0.000205	strongHypo
	NC_006088.5	22500483	22500696	0.179	38	3	0.815	57	3	0.636	5.94e-10	strongHyper
	NC_006088.5	22768342	22768431	0.301	160	6	0.602	201	6	0.301	4.66e-09	strongHyper
	NC_006088.5	22804763	22804886	0.0381	51	3	0.491	76	3	0.453	1.32e-08	strongHyper
	NC_006088.5	22816037	22816203	0.538	115	4	0.825	124	4	0.287	5.15e-05	strongHyper
	NC_006088.5	23381198	23381443	0.573	163	5	0.239	156	5	-0.334	3.86e-10	strongHypo
	NC_006088.5	23481556	23481778	0.272	75	4	0.718	82	4	0.445	3.84e-08	strongHyper
	NC_006088.5	23518099	23518356	0.675	112	5	0.33	146	5	-0.345	5.18e-08	strongHypo
	NC_006088.5	23593935	23593954	0.726	116	4	0.374	168	4	-0.352	1.86e-07	strongHypo
	NC_006088.5	23640415	23640807	0.731	70	5	0.262	79	5	-0.469	5.2e-09	strongHypo
	NC_006088.5	23793484	23793697	0.643	63	3	0.159	53	3	-0.484	2.12e-07	strongHypo
	NC_006088.5	23821775	23822044	0.728	86	3	0.179	47	3	-0.549	7.61e-10	strongHypo
	NC_006088.5	23831684	23832181	0.791	112	4	0.554	77	4	-0.237	0.0009	strongHypo
	NC_006088.5	23865001	23865087	0.437	82	3	0.00877	69	3	-0.428	1.36e-09	strongHypo
	NC_006088.5	24109545	24109670	0.425	119	5	0.739	83	5	0.313	2.83e-05	strongHyper
	NC_006088.5	24153718	24153855	0.792	41	3	0.316	39	3	-0.476	1.23e-05	strongHypo
	NC_006088.5	24224188	24224305	0.025	85	5	0.269	121	5	0.244	9.08e-07	strongHyper
	NC_006088.5	24335083	24335091	0.825	129	4	0.498	147	4	-0.327	6.4e-10	strongHypo
	NC_006088.5	24451474	24451731	0.703	76	6	0.436	94	6	-0.267	0.000369	strongHypo
	NC_006088.5	24480514	24480634	0.0526	58	3	0.77	69	3	0.718	1.44e-17	strongHyper
	NC_006088.5	24488613	24488881	0.548	82	6	0.868	127	6	0.32	4.41e-06	strongHyper
	NC_006088.5	24565851	24565979	0.691	61	3	0.294	72	3	-0.396	5.19e-06	strongHypo
	NC_006088.5	24618870	24619245	0.582	136	6	0.891	142	6	0.309	2.91e-08	strongHyper
	NC_006088.5	24624144	24624294	0.417	101	4	0.748	119	4	0.331	1.91e-06	strongHyper
	NC_006088.5	24627572	24627699	0.429	72	4	0.747	148	4	0.318	2.02e-06	strongHyper
	NC_006088.5	24647465	24647530	0.0857	70	4	0.656	81	4	0.571	1.12e-12	strongHyper
	NC_006088.5	24681394	24681427	0.38	49	3	0.867	67	3	0.487	7.93e-08	strongHyper
	NC_006088.5	24942368	24942430	0.384	40	3	0.845	51	3	0.46	6.64e-06	strongHyper
	NC_006088.5	25002684	25002995	0.5	100	8	0.76	140	8	0.26	9.72e-06	strongHyper
	NC_006088.5	25043113	25043411	0.78	121	5	0.492	133	5	-0.287	8.88e-06	strongHypo
	NC_006088.5	25045745	25045987	0.282	105	6	0.591	103	6	0.308	0.000278	strongHyper
	NC_006088.5	25250065	25250230	0.775	114	9	0.428	129	9	-0.347	2.36e-07	strongHypo
	NC_006088.5	25366172	25366224	0.721	42	3	0.312	47	3	-0.408	0.000279	strongHypo
	NC_006088.5	25436371	25436424	0.717	165	6	0.19	158	6	-0.527	5.4e-22	strongHypo
	NC_006088.5	25861376	25861416	0	88	4	0.336	71	4	0.336	3e-10	strongHyper
	NC_006088.5	25899744	25899991	0.6	96	6	0.917	93	6	0.317	4.72e-06	strongHyper
	NC_006088.5	26025754	26025760	0.407	68	3	0.788	68	3	0.381	1.02e-05	strongHyper
	NC_006088.5	26202700	26202818	0.457	88	3	0.744	103	3	0.287	0.000541	strongHyper
	NC_006088.5	26375099	26375288	0.397	111	5	0.667	103	5	0.27	7.26e-05	strongHyper
	NC_006088.5	26419972	26420212	0.87	84	4	0.617	108	4	-0.254	0.00038	strongHypo
	NC_006088.5	26445623	26445658	0.23	53	3	0.786	38	3	0.557	1.39e-07	strongHyper
	NC_006088.5	26489948	26489999	0.426	127	6	0.655	161	6	0.228	0.000848	strongHyper
	NC_006088.5	26644971	26645118	0.748	114	5	0.38	103	5	-0.367	3.04e-07	strongHypo
	NC_006088.5	26668351	26668538	0.486	73	3	0.84	100	3	0.355	2.02e-05	strongHyper
	NC_006088.5	26722410	26722431	0.606	52	3	0	34	3	-0.606	1.04e-09	strongHypo
	NC_006088.5	26722748	26722847	0.332	104	4	0.0555	124	4	-0.276	3.14e-07	strongHypo
	NC_006088.5	26856958	26857032	0.116	91	4	0.494	91	4	0.378	5.6e-08	strongHyper
	NC_006088.5	26871791	26871796	0.593	49	4	0.0535	48	4	-0.539	1.75e-09	strongHypo
	NC_006088.5	27011175	27011283	0.599	94	6	0.869	72	6	0.27	0.000131	strongHyper
	NC_006088.5	27167606	27167938	0.767	37	3	0.263	38	3	-0.504	2.55e-05	strongHypo
	NC_006088.5	27375126	27375172	0.0589	112	3	0.375	95	3	0.316	5.8e-08	strongHyper
	NC_006088.5	27378426	27378551	0.0414	121	6	0.389	125	6	0.348	4.24e-10	strongHyper
	NC_006088.5	27381009	27381035	0.251	86	4	0.554	91	4	0.303	3.3e-05	strongHyper
	NC_006088.5	27537959	27538102	0.0256	37	3	0.579	59	3	0.553	1.52e-08	strongHyper
	NC_006088.5	27563375	27563450	0.378	64	3	0.765	77	3	0.387	3.02e-06	strongHyper
	NC_006088.5	27667972	27668108	0.32	117	4	0.775	128	4	0.455	4.26e-11	strongHyper
	NC_006088.5	27693907	27694095	0.458	100	4	0.837	76	4	0.378	1.53e-07	strongHyper
	NC_006088.5	27774638	27774690	0.31	92	3	0.666	125	3	0.356	2.47e-06	strongHyper
	NC_006088.5	27867036	27867284	0.423	181	6	0.162	234	6	-0.261	3.14e-07	strongHypo
	NC_006088.5	27932711	27933018	0.328	197	6	0.59	171	6	0.261	4.01e-05	strongHyper
	NC_006088.5	28353111	28353158	0.813	121	5	0.503	171	5	-0.31	3.1e-07	strongHypo
	NC_006088.5	28456239	28456428	0.711	100	4	0.364	106	4	-0.347	1.34e-05	strongHypo
	NC_006088.5	28476099	28476130	0.552	96	4	0	91	4	-0.552	2.32e-20	strongHypo
	NC_006088.5	28505826	28505857	0.323	54	3	0.736	104	3	0.413	2.61e-06	strongHyper
	NC_006088.5	28583749	28583923	0.462	88	6	0.892	130	6	0.43	2.51e-12	strongHyper
	NC_006088.5	28666294	28666334	0.571	87	4	0.936	91	4	0.366	1.59e-08	strongHyper
	NC_006088.5	28672722	28672970	0.545	105	6	0.831	133	6	0.286	1.7e-07	strongHyper
	NC_006088.5	28777836	28778130	0.296	163	10	0.692	248	10	0.396	5.55e-16	strongHyper
	NC_006088.5	28783372	28783572	0.472	105	5	0.811	98	5	0.34	2.55e-08	strongHyper
	NC_006088.5	28875719	28875751	0.207	50	3	0.751	52	3	0.544	2.08e-08	strongHyper
	NC_006088.5	28903568	28903615	0.203	52	4	0.632	68	4	0.429	1.29e-06	strongHyper
	NC_006088.5	29128994	29129029	0.592	96	4	0.245	110	4	-0.347	4.69e-06	strongHypo
	NC_006088.5	29179213	29179313	0.857	78	6	0.577	90	6	-0.28	0.000108	strongHypo
	NC_006088.5	29312493	29312508	0.117	55	4	0.523	76	4	0.405	1.11e-06	strongHyper
	NC_006088.5	29317428	29317615	0.308	113	5	0.758	120	5	0.45	1.21e-11	strongHyper
	NC_006088.5	29324048	29324534	0.765	113	6	0.519	157	6	-0.247	0.000117	strongHypo
	NC_006088.5	29464094	29464399	0.629	156	6	0.125	135	6	-0.504	9.62e-24	strongHypo
	NC_006088.5	29595307	29595359	0.931	68	3	0.582	51	3	-0.349	4.93e-06	strongHypo
	NC_006088.5	29623844	29624409	0.2	208	8	0.565	163	8	0.365	1.5e-10	strongHyper
	NC_006088.5	29719396	29719574	0.536	119	5	0.0616	72	5	-0.474	9.5e-13	strongHypo
	NC_006088.5	29727664	29727898	0.539	146	10	0.791	201	10	0.252	8.61e-07	strongHyper
	NC_006088.5	29895405	29895527	0.686	86	3	0.28	70	3	-0.407	2.3e-06	strongHypo
	NC_006088.5	29912218	29912405	0.117	85	4	0.461	69	4	0.344	6.52e-06	strongHyper
	NC_006088.5	30067693	30067866	0.826	102	7	0.581	132	7	-0.245	6.24e-05	strongHypo
	NC_006088.5	30099246	30099536	0.226	121	4	0.686	172	4	0.46	1.63e-16	strongHyper
	NC_006088.5	30137176	30137198	0.417	64	4	0.714	91	4	0.297	0.000441	strongHyper
	NC_006088.5	30505351	30505363	0.804	54	4	0.326	72	4	-0.478	2.77e-07	strongHypo
	NC_006088.5	30512486	30512503	0.691	74	3	0.287	72	3	-0.404	1.57e-06	strongHypo
	NC_006088.5	30581724	30581744	0.263	53	4	0.702	109	4	0.439	3.53e-08	strongHyper
	NC_006088.5	30584584	30584713	0.502	77	6	0.827	93	6	0.324	4.02e-05	strongHyper
	NC_006088.5	30688196	30688254	0.751	56	4	0.025	62	4	-0.726	1.16e-18	strongHypo
	NC_006088.5	30737153	30737166	0.695	70	3	0.373	72	3	-0.321	6e-06	strongHypo
	NC_006088.5	30767943	30768046	0.201	133	6	0.637	136	6	0.436	3.18e-13	strongHyper
	NC_006088.5	30768174	30768229	0.828	153	6	0.392	188	6	-0.435	8.27e-17	strongHypo
	NC_006088.5	30846556	30846658	0.398	92	6	0.849	131	6	0.451	1.28e-12	strongHyper
	NC_006088.5	30863963	30864125	0.025	108	5	0.474	99	5	0.449	2.57e-14	strongHyper
	NC_006088.5	30868557	30869079	0.523	101	6	0.833	97	6	0.309	3.83e-06	strongHyper
	NC_006088.5	30902408	30902682	0.476	98	5	0.836	76	5	0.361	7.11e-07	strongHyper
	NC_006088.5	30956409	30956619	0.16	196	8	0.654	135	8	0.494	8.57e-20	strongHyper
	NC_006088.5	30962849	30962862	0.873	70	3	0.137	55	3	-0.736	7.77e-18	strongHypo
	NC_006088.5	30964579	30964774	0.885	138	4	0.501	67	4	-0.384	5.44e-09	strongHypo
	NC_006088.5	30970821	30971122	0.773	169	7	0.537	114	7	-0.236	1.36e-05	strongHypo
	NC_006088.5	31113307	31113363	0.00927	99	3	0.443	68	3	0.434	3.59e-13	strongHyper
	NC_006088.5	31124219	31124627	0.234	215	9	0.483	149	9	0.249	9.83e-07	strongHyper
	NC_006088.5	31130108	31130381	0.57	98	7	0.88	107	7	0.31	1.17e-07	strongHyper
	NC_006088.5	31155343	31155448	0.585	102	5	0.84	112	5	0.255	8.29e-06	strongHyper
	NC_006088.5	31169263	31169511	0.549	133	7	0.861	126	7	0.312	7.5e-09	strongHyper
	NC_006088.5	31257763	31257847	0.258	129	4	0.697	156	4	0.439	7.22e-14	strongHyper
	NC_006088.5	31356324	31356395	0.384	96	4	0.01	98	4	-0.374	4.04e-12	strongHypo
	NC_006088.5	31532169	31532318	0.65	292	8	0.449	317	8	-0.2	2.15e-06	strongHypo
	NC_006088.5	31544798	31544802	0.554	55	3	0.933	50	3	0.379	1.93e-05	strongHyper
	NC_006088.5	31553578	31553594	0.301	53	3	0.847	53	3	0.546	1.5e-08	strongHyper
	NC_006088.5	31641707	31641780	0.207	94	4	0.7	84	4	0.494	8.09e-10	strongHyper
	NC_006088.5	31685518	31685959	0.339	106	5	0.673	101	5	0.334	7.68e-06	strongHyper
	NC_006088.5	31795132	31795313	0.421	107	5	0.0552	92	5	-0.366	9.35e-09	strongHypo
	NC_006088.5	31887759	31887791	0.509	64	3	0.167	49	3	-0.342	4.36e-05	strongHypo
	NC_006088.5	32002493	32002618	0.115	71	3	0.611	78	3	0.496	1.27e-09	strongHyper
	NC_006088.5	32004131	32004157	0.704	56	3	0.105	57	3	-0.599	5.71e-11	strongHypo
	NC_006088.5	32196480	32196639	0	81	5	0.245	113	5	0.245	1.75e-07	strongHyper
	NC_006088.5	32246498	32246705	0.111	66	3	0.646	79	3	0.535	9.77e-11	strongHyper
	NC_006088.5	32248993	32249017	0.584	97	3	0.93	102	3	0.346	2.3e-08	strongHyper
	NC_006088.5	32444952	32445068	0.353	89	4	0	65	4	-0.353	8.03e-09	strongHypo
	NC_006088.5	32566139	32566156	0.893	112	4	0.417	109	4	-0.475	7.12e-13	strongHypo
	NC_006088.5	32578184	32578215	0.716	95	4	0.287	118	4	-0.429	2.72e-10	strongHypo
	NC_006088.5	32675934	32676027	0.0856	104	5	0.475	143	5	0.389	2.3e-12	strongHyper
	NC_006088.5	32724933	32725201	0.655	669	23	0.419	547	23	-0.236	1.97e-16	strongHypo
	NC_006088.5	32726197	32726210	0.517	129	5	0.746	124	5	0.229	0.00134	strongHyper
	NC_006088.5	32727589	32727687	0.555	148	7	0.813	142	7	0.258	1.97e-06	strongHyper
	NC_006088.5	32764624	32764639	0.108	93	4	0.634	160	4	0.526	3.84e-17	strongHyper
	NC_006088.5	32901372	32901470	0.749	99	4	0.371	105	4	-0.377	3.8e-07	strongHypo
	NC_006088.5	32952214	32952346	0.706	106	4	0.377	97	4	-0.329	2.36e-05	strongHypo
	NC_006088.5	32992982	32993363	0.484	46	3	0	37	3	-0.484	1.23e-07	strongHypo
	NC_006088.5	33049868	33050035	0.191	71	3	0.694	85	3	0.503	5.26e-10	strongHyper
	NC_006088.5	33058522	33058719	0.343	112	4	0.93	90	4	0.587	2.37e-18	strongHyper
	NC_006088.5	33061744	33061753	0.882	57	3	0.2	43	3	-0.682	7.98e-12	strongHypo
	NC_006088.5	33076960	33077066	0.105	115	4	0.516	135	4	0.412	3.74e-13	strongHyper
	NC_006088.5	33117208	33117369	0.826	82	5	0.0794	76	5	-0.747	3.1e-23	strongHypo
	NC_006088.5	33176295	33176479	0.879	105	6	0.463	114	6	-0.416	1.89e-12	strongHypo
	NC_006088.5	33198749	33199185	0.497	299	19	0.702	261	19	0.204	2.33e-05	strongHyper
	NC_006088.5	33237940	33238147	0.413	146	8	0.792	97	8	0.379	3.56e-08	strongHyper
	NC_006088.5	33308965	33309112	0.743	127	6	0.406	126	6	-0.336	7.48e-09	strongHypo
	NC_006088.5	33319220	33319510	0.785	43	3	0.178	39	3	-0.607	4.32e-08	strongHypo
	NC_006088.5	33351454	33351743	0.26	87	6	0.517	141	6	0.257	5.77e-05	strongHyper
	NC_006088.5	33550970	33551420	0.373	189	7	0.684	189	7	0.312	7.29e-08	strongHyper
	NC_006088.5	33678974	33679175	0.552	82	4	0.208	70	4	-0.344	3.98e-05	strongHypo
	NC_006088.5	33691595	33691889	0	58	4	0.685	73	4	0.685	1.39e-18	strongHyper
	NC_006088.5	33724899	33724916	0.8	97	4	0.266	50	4	-0.534	3.93e-10	strongHypo
	NC_006088.5	33743573	33743597	0.311	101	4	0.833	78	4	0.522	1.07e-12	strongHyper
	NC_006088.5	33749817	33750031	0.776	169	8	0.446	147	8	-0.33	1.51e-09	strongHypo
	NC_006088.5	33764695	33764853	0.277	83	6	0.789	114	6	0.512	2.97e-14	strongHyper
	NC_006088.5	33779316	33779604	0.622	295	10	0.841	265	10	0.22	2.16e-07	strongHyper
	NC_006088.5	33858873	33858877	0.719	68	3	0.233	79	3	-0.486	3.47e-08	strongHypo
	NC_006088.5	33870175	33870374	0.468	61	5	0.924	74	5	0.457	8.77e-09	strongHyper
	NC_006088.5	33933083	33933359	0.615	93	5	0.323	75	5	-0.293	4.77e-05	strongHypo
	NC_006088.5	34003674	34003685	0.912	91	4	0.567	55	4	-0.344	2e-06	strongHypo
	NC_006088.5	34071607	34071695	0.672	64	4	0.964	84	4	0.292	2.86e-07	strongHyper
	NC_006088.5	34218448	34218679	0.69	112	6	0.487	86	6	-0.203	0.012	strongHypo
	NC_006088.5	34243178	34243341	0.276	97	3	0.00877	109	3	-0.267	2.79e-09	strongHypo
	NC_006088.5	34260991	34261042	0.273	94	4	0.667	102	4	0.393	3.79e-08	strongHyper
	NC_006088.5	34292326	34292380	0.661	68	3	0.278	66	3	-0.383	1.5e-05	strongHypo
	NC_006088.5	34297674	34297931	0.614	94	4	0.388	121	4	-0.226	0.000323	strongHypo
	NC_006088.5	34487024	34487030	0.659	59	4	0.216	57	4	-0.443	1e-06	strongHypo
	NC_006088.5	34517852	34517950	0.68	61	3	0.141	42	3	-0.539	3.12e-08	strongHypo
	NC_006088.5	34572117	34572298	0.458	151	6	0.713	165	6	0.255	0.000474	strongHyper
	NC_006088.5	34585095	34585214	0.551	54	3	0.222	55	3	-0.329	0.00177	strongHypo
	NC_006088.5	34619668	34620007	0.623	126	6	0.37	116	6	-0.252	1.95e-05	strongHypo
	NC_006088.5	34656060	34656454	0.324	110	5	0.579	132	5	0.256	0.000104	strongHyper
	NC_006088.5	34695038	34695211	0.573	77	5	0.891	78	5	0.319	2.6e-06	strongHyper
	NC_006088.5	34782485	34782744	0.648	63	5	0.339	59	5	-0.309	0.00357	strongHypo
	NC_006088.5	34792202	34792218	0.412	66	3	0.768	61	3	0.356	6.15e-05	strongHyper
	NC_006088.5	34842852	34843049	0.278	99	6	0.696	76	6	0.419	3.3e-07	strongHyper
	NC_006088.5	34870471	34870502	0.592	76	3	0.871	114	3	0.28	2.35e-05	strongHyper
	NC_006088.5	34915552	34915882	0.833	111	6	0.513	89	6	-0.32	1.45e-06	strongHypo
	NC_006088.5	34935987	34936134	0.408	52	3	0.818	47	3	0.41	0.000196	strongHyper
	NC_006088.5	34971683	34971820	0.635	212	13	0.849	227	13	0.214	1.41e-06	strongHyper
	NC_006088.5	35142290	35142453	0.481	75	4	0.771	105	4	0.289	6.94e-05	strongHyper
	NC_006088.5	35182223	35182481	0.425	130	8	0.818	111	8	0.393	6.65e-11	strongHyper
	NC_006088.5	35366076	35366143	0.689	152	8	0.899	189	8	0.211	1.32e-06	strongHyper
	NC_006088.5	35372709	35372798	0.251	67	3	0.658	54	3	0.407	4.06e-05	strongHyper
	NC_006088.5	35452570	35452736	0.637	88	4	0.16	55	4	-0.477	1.16e-07	strongHypo
	NC_006088.5	35531506	35531878	0.794	115	9	0.535	111	9	-0.259	0.000455	strongHypo
	NC_006088.5	35581915	35581921	0.782	75	3	0.253	47	3	-0.529	1.1e-07	strongHypo
	NC_006088.5	35601489	35601551	0.769	57	3	0.0713	45	3	-0.698	1.68e-13	strongHypo
	NC_006088.5	35674124	35674676	0.659	292	11	0.316	231	11	-0.343	2.43e-18	strongHypo
	NC_006088.5	35714963	35714973	0.655	108	4	0.186	62	4	-0.469	1.92e-09	strongHypo
	NC_006088.5	35840635	35840724	0.347	82	5	0.787	97	5	0.441	1.13e-09	strongHyper
	NC_006088.5	35844793	35845062	0.31	191	11	0.623	217	11	0.313	6.07e-10	strongHyper
	NC_006088.5	35845834	35846924	0.394	439	22	0.727	393	22	0.333	1.06e-25	strongHyper
	NC_006088.5	35868105	35868271	0.36	76	3	0.823	52	3	0.463	6.11e-07	strongHyper
	NC_006088.5	35873492	35873500	0.709	113	4	0.989	93	4	0.28	5.09e-09	strongHyper
	NC_006088.5	35879508	35879527	0.385	85	4	0.0871	80	4	-0.298	7.7e-06	strongHypo
	NC_006088.5	35881841	35882009	0.458	73	5	0.748	61	5	0.29	0.00285	strongHyper
	NC_006088.5	35887422	35887947	0.817	184	11	0.579	159	11	-0.237	4.11e-08	strongHypo
	NC_006088.5	35929721	35929821	0.408	47	3	0.875	40	3	0.468	1.57e-05	strongHyper
	NC_006088.5	35974208	35974385	0.796	104	6	0.533	108	6	-0.262	8.47e-05	strongHypo
	NC_006088.5	36003680	36003797	0.514	106	5	0.753	118	5	0.239	7.95e-06	strongHyper
	NC_006088.5	36023632	36023771	0.429	150	8	0.633	146	8	0.204	0.00244	strongHyper
	NC_006088.5	36118076	36118546	0.335	169	7	0.614	142	7	0.278	2.61e-06	strongHyper
	NC_006088.5	36305681	36305901	0.464	74	5	0.684	86	5	0.219	0.00215	strongHyper
	NC_006088.5	36335395	36335663	0.733	108	5	0.297	69	5	-0.437	6.1e-07	strongHypo
	NC_006088.5	36392649	36392701	0.232	73	3	0.673	82	3	0.441	1.67e-07	strongHyper
	NC_006088.5	36460567	36460822	0.439	104	4	0.845	93	4	0.405	2.63e-09	strongHyper
	NC_006088.5	36470375	36470393	0.498	101	4	0.989	98	4	0.492	6.35e-17	strongHyper
	NC_006088.5	36471313	36471332	0.289	66	3	0.894	65	3	0.605	1.84e-13	strongHyper
	NC_006088.5	36495562	36495862	0.619	212	6	0.284	117	6	-0.335	1.07e-06	strongHypo
	NC_006088.5	36498534	36498687	0.575	229	8	0.222	125	8	-0.353	5.17e-11	strongHypo
	NC_006088.5	36540601	36540716	0.339	128	7	0.777	112	7	0.438	3.57e-13	strongHyper
	NC_006088.5	36588834	36588886	0.38	83	4	0.00893	76	4	-0.371	2.47e-09	strongHypo
	NC_006088.5	36595963	36596284	0.349	253	8	0.652	210	8	0.302	1.57e-10	strongHyper
	NC_006088.5	36910119	36910362	0.707	67	3	0.99	69	3	0.284	1.8e-06	strongHyper
	NC_006088.5	37107935	37108213	0.365	138	5	0.662	145	5	0.297	3.17e-06	strongHyper
	NC_006088.5	37461733	37461854	0.693	128	6	0.42	173	6	-0.273	8.19e-07	strongHypo
	NC_006088.5	37700450	37700699	0.861	154	9	0.609	215	9	-0.253	1.45e-06	strongHypo
	NC_006088.5	37753026	37753258	0.666	85	5	0.176	92	5	-0.49	2.59e-10	strongHypo
	NC_006088.5	38002207	38002235	0.801	98	3	0.287	67	3	-0.514	7.97e-10	strongHypo
	NC_006088.5	38029065	38029250	0.53	91	5	0.118	100	5	-0.412	6.93e-10	strongHypo
	NC_006088.5	38064103	38064455	0.439	161	11	0.652	165	11	0.213	0.00127	strongHyper
	NC_006088.5	38139600	38139706	0.277	113	5	0.845	119	5	0.568	8.59e-16	strongHyper
	NC_006088.5	38247615	38247684	0.69	43	3	0.148	46	3	-0.542	1.43e-06	strongHypo
	NC_006088.5	38376094	38376151	0.57	115	4	0.207	124	4	-0.363	6.71e-07	strongHypo
	NC_006088.5	38433470	38433488	0.526	66	3	0.877	62	3	0.351	3.96e-05	strongHyper
	NC_006088.5	38501533	38501557	0.752	64	3	0.186	75	3	-0.566	2.4e-11	strongHypo
	NC_006088.5	38541316	38541616	0.664	154	7	0.432	139	7	-0.231	0.00136	strongHypo
	NC_006088.5	38597023	38597206	0.275	79	5	0.61	83	5	0.336	3.54e-06	strongHyper
	NC_006088.5	38604723	38604949	0.642	111	6	0.222	105	6	-0.42	6.56e-09	strongHypo
	NC_006088.5	38615217	38615395	0.139	76	6	0.595	83	6	0.457	1.41e-10	strongHyper
	NC_006088.5	38620883	38620999	0.523	84	7	0.25	113	7	-0.272	0.000328	strongHypo
	NC_006088.5	38624528	38625023	0.387	93	6	0.716	115	6	0.329	1.16e-05	strongHyper
	NC_006088.5	39086959	39086977	0.736	54	3	0.315	57	3	-0.422	2.47e-05	strongHypo
	NC_006088.5	39186407	39186808	0.741	194	11	0.504	203	11	-0.238	1.93e-06	strongHypo
	NC_006088.5	39202590	39202819	0.756	122	6	0.398	126	6	-0.358	2.82e-08	strongHypo
	NC_006088.5	39440157	39440190	0.155	127	4	0.459	163	4	0.304	5.09e-08	strongHyper
	NC_006088.5	39526305	39526446	0.365	68	4	0	64	4	-0.365	5.18e-09	strongHypo
	NC_006088.5	39606098	39606406	0.373	81	5	0.767	87	5	0.394	2.16e-06	strongHyper
	NC_006088.5	39682390	39682440	0.557	110	4	0.0786	96	4	-0.478	1.83e-13	strongHypo
	NC_006088.5	39733401	39733505	0.414	108	5	0.806	142	5	0.392	1.54e-08	strongHyper
	NC_006088.5	39759146	39759182	0.2	45	3	0.707	55	3	0.507	3.67e-07	strongHyper
	NC_006088.5	39761445	39761528	0.285	137	5	0.717	138	5	0.432	8.02e-12	strongHyper
	NC_006088.5	39891415	39892017	0.625	223	10	0.396	205	10	-0.229	8.75e-08	strongHypo
	NC_006088.5	39929873	39929939	0.281	96	4	0.683	95	4	0.403	3.17e-07	strongHyper
	NC_006088.5	39936853	39936973	0.502	102	4	0.103	76	4	-0.399	2.47e-08	strongHypo
	NC_006088.5	39940207	39940219	0.747	71	5	0.376	84	5	-0.371	5.4e-06	strongHypo
	NC_006088.5	39994080	39994087	0.688	80	3	0.298	81	3	-0.39	8.15e-07	strongHypo
	NC_006088.5	40173491	40173602	0.564	75	3	0.185	94	3	-0.379	4.26e-05	strongHypo
	NC_006088.5	40348949	40349165	0.0877	51	3	0.502	60	3	0.415	4.35e-06	strongHyper
	NC_006088.5	40359326	40359504	0.327	153	6	0.589	251	6	0.262	7.8e-08	strongHyper
	NC_006088.5	40439889	40440132	0.616	88	5	0.142	79	5	-0.474	2.54e-09	strongHypo
	NC_006088.5	40492617	40492621	0.339	62	3	0.797	64	3	0.458	2.81e-07	strongHyper
	NC_006088.5	40548230	40548343	0.415	139	4	0.113	221	4	-0.301	2.27e-11	strongHypo
	NC_006088.5	40714540	40714544	0.664	67	3	0.963	54	3	0.299	5.09e-05	strongHyper
	NC_006088.5	40789875	40790074	0.218	73	4	0.663	87	4	0.445	6.11e-09	strongHyper
	NC_006088.5	40966300	40966406	0.00925	93	4	0.517	130	4	0.508	4.3e-19	strongHyper
	NC_006088.5	40983662	40983667	0.838	74	4	0.464	89	4	-0.375	3.4e-08	strongHypo
	NC_006088.5	41035902	41036157	0.47	94	5	0.774	100	5	0.303	8.41e-06	strongHyper
	NC_006088.5	41122641	41122951	0.279	193	9	0.595	278	9	0.316	1.67e-09	strongHyper
	NC_006088.5	41571653	41571926	0.0945	101	4	0.56	131	4	0.466	5.06e-13	strongHyper
	NC_006088.5	41624632	41624799	0.581	113	4	0.316	106	4	-0.265	0.000679	strongHypo
	NC_006088.5	41658537	41658748	0.569	133	5	0.219	106	5	-0.351	4.85e-09	strongHypo
	NC_006088.5	41725980	41726055	0.106	90	3	0.62	78	3	0.514	1.44e-11	strongHyper
	NC_006088.5	41951061	41951175	0.821	121	4	0.529	142	4	-0.292	5.97e-07	strongHypo
	NC_006088.5	42138276	42138497	0.523	58	3	0.08	58	3	-0.443	5.12e-07	strongHypo
	NC_006088.5	42347102	42347109	0.785	88	3	0.367	109	3	-0.419	8.08e-08	strongHypo
	NC_006088.5	42465349	42465375	0.745	62	4	0.363	116	4	-0.382	3.72e-06	strongHypo
	NC_006088.5	42523076	42523233	0.732	95	6	0.485	113	6	-0.248	0.00165	strongHypo
	NC_006088.5	42815474	42815485	0.297	71	4	0.846	98	4	0.549	2.58e-11	strongHyper
	NC_006088.5	42822638	42822798	0.536	176	4	0.0521	146	4	-0.484	1.79e-21	strongHypo
	NC_006088.5	42840886	42840966	0.141	69	3	0.719	83	3	0.578	1.82e-12	strongHyper
	NC_006088.5	43386089	43386269	0.58	102	5	0.232	109	5	-0.348	3.33e-07	strongHypo
	NC_006088.5	43461412	43461656	0.64	99	6	0.939	76	6	0.3	1.83e-07	strongHyper
	NC_006088.5	43667736	43667807	0.704	52	3	0.104	55	3	-0.599	1.06e-09	strongHypo
	NC_006088.5	43793612	43793863	0.649	51	4	0.232	61	4	-0.418	2.17e-06	strongHypo
	NC_006088.5	43874827	43875052	0.444	66	3	0.0987	95	3	-0.345	7.05e-06	strongHypo
	NC_006088.5	43919126	43919210	0.786	70	3	0.135	69	3	-0.651	1.73e-15	strongHypo
	NC_006088.5	43986642	43986736	0.548	122	4	0.196	94	4	-0.352	1.81e-07	strongHypo
	NC_006088.5	44130056	44130252	0.39	87	4	0.073	82	4	-0.317	3.6e-08	strongHypo
	NC_006088.5	44183726	44183744	0.502	69	5	0.804	93	5	0.301	3.93e-05	strongHyper
	NC_006088.5	44315109	44315382	0.904	173	8	0.579	178	8	-0.325	1.03e-10	strongHypo
	NC_006088.5	44362397	44362405	0.235	50	3	0.788	47	3	0.553	7e-08	strongHyper
	NC_006088.5	44382815	44382999	0.641	103	6	0.848	115	6	0.207	0.000478	strongHyper
	NC_006088.5	44388144	44388244	0.733	85	3	0.179	86	3	-0.553	4.59e-12	strongHypo
	NC_006088.5	44438366	44438405	0.728	61	3	0.312	53	3	-0.416	6.59e-05	strongHypo
	NC_006088.5	44443061	44443221	0.598	64	3	0.134	59	3	-0.464	1.76e-08	strongHypo
	NC_006088.5	44583843	44584085	0.732	85	4	0.365	48	4	-0.367	8.05e-06	strongHypo
	NC_006088.5	44625940	44625983	0.384	69	4	0.804	63	4	0.42	3.32e-06	strongHyper
	NC_006088.5	44662268	44662293	0.423	65	3	0.908	54	3	0.484	3.29e-07	strongHyper
	NC_006088.5	44896070	44896108	0.785	69	4	0.378	69	4	-0.407	8.62e-07	strongHypo
	NC_006088.5	44904973	44905160	0.694	139	10	0.421	204	10	-0.274	1.03e-07	strongHypo
	NC_006088.5	44931360	44931506	0.505	81	6	0.19	116	6	-0.314	2.44e-06	strongHypo
	NC_006088.5	45119580	45119710	0.462	112	6	0.175	89	6	-0.287	0.000111	strongHypo
	NC_006088.5	45132529	45132779	0.403	58	3	0.0278	50	3	-0.375	6.64e-06	strongHypo
	NC_006088.5	45262419	45262485	0.426	164	8	0.0935	119	8	-0.333	3.55e-10	strongHypo
	NC_006088.5	45424012	45424237	0.373	231	10	0.797	157	10	0.424	7.01e-17	strongHyper
	NC_006088.5	45476868	45477096	0.416	43	4	0.855	62	4	0.438	4.66e-06	strongHyper
	NC_006088.5	45515391	45515501	0.458	70	3	0.85	65	3	0.392	6.42e-06	strongHyper
	NC_006088.5	45547241	45547407	0.796	145	6	0.478	126	6	-0.318	3.28e-08	strongHypo
	NC_006088.5	45721367	45721640	0.596	96	6	0.338	83	6	-0.258	0.00426	strongHypo
	NC_006088.5	45737774	45737851	0.441	61	4	0.983	58	4	0.543	6.19e-12	strongHyper
	NC_006088.5	45826574	45826598	0.696	190	6	0.949	153	6	0.252	8.91e-10	strongHyper
	NC_006088.5	46011532	46011562	0.357	49	3	0.058	70	3	-0.299	2.44e-05	strongHypo
	NC_006088.5	46350815	46350918	0.365	137	4	0.572	143	4	0.207	0.00174	strongHyper
	NC_006088.5	46681771	46681842	0.645	138	4	0.332	93	4	-0.313	8.07e-06	strongHypo
	NC_006088.5	46758118	46758155	0.614	64	3	0.957	64	3	0.343	2.65e-06	strongHyper
	NC_006088.5	47141016	47141232	0.377	91	4	0.0156	91	4	-0.361	6.34e-10	strongHypo
	NC_006088.5	47190369	47190408	0.493	61	3	0.0167	55	3	-0.476	1.35e-09	strongHypo
	NC_006088.5	47249628	47249636	0.532	40	3	0.94	48	3	0.408	1.11e-05	strongHyper
	NC_006088.5	47251568	47251611	0.422	105	4	0.00962	84	4	-0.412	9.98e-13	strongHypo
	NC_006088.5	47425452	47425478	0.368	55	4	0	72	4	-0.368	5e-09	strongHypo
	NC_006088.5	47626664	47626912	0.451	97	5	0.736	133	5	0.285	2.31e-05	strongHyper
	NC_006088.5	47682098	47682103	0.654	90	4	0.379	78	4	-0.275	0.00189	strongHypo
	NC_006088.5	47806731	47806998	0.349	76	3	0	56	3	-0.349	3.17e-08	strongHypo
	NC_006088.5	48279946	48280252	0.495	114	6	0.745	122	6	0.251	1.26e-05	strongHyper
	NC_006088.5	48796813	48796913	0.59	209	5	0.807	161	5	0.217	1.04e-05	strongHyper
	NC_006088.5	48808706	48808893	0.561	157	8	0.771	115	8	0.21	0.000104	strongHyper
	NC_006088.5	48837687	48837732	0.677	229	6	0.347	157	6	-0.33	1.32e-10	strongHypo
	NC_006088.5	48872958	48873203	0.229	111	4	0.562	86	4	0.333	4.64e-07	strongHyper
	NC_006088.5	48883764	48884040	0.898	118	4	0.357	71	4	-0.542	2.41e-14	strongHypo
	NC_006088.5	48946015	48946178	0.174	128	5	0.388	109	5	0.214	0.000284	strongHyper
	NC_006088.5	49367775	49367817	0.857	127	5	0.614	67	5	-0.243	0.000447	strongHypo
	NC_006088.5	49368676	49369135	0.77	192	8	0.479	131	8	-0.292	8.75e-07	strongHypo
	NC_006088.5	49380371	49380530	0.379	90	3	0	51	3	-0.379	1.7e-08	strongHypo
	NC_006088.5	49673051	49673145	0.383	130	7	0.662	129	7	0.279	2.13e-05	strongHyper
	NC_006088.5	49785987	49786080	0.166	120	4	0.685	116	4	0.519	1.24e-16	strongHyper
	NC_006088.5	50033107	50033274	0.187	67	3	0.66	58	3	0.472	1.73e-07	strongHyper
	NC_006088.5	50130976	50131172	0.494	70	3	0.0389	52	3	-0.455	1.72e-08	strongHypo
	NC_006088.5	50218523	50218534	0.756	92	4	0.308	61	4	-0.448	9.08e-09	strongHypo
	NC_006088.5	50227840	50228197	0.885	237	8	0.646	159	8	-0.239	8.25e-08	strongHypo
	NC_006088.5	50380041	50380206	0.819	82	4	0.321	42	4	-0.498	1.84e-08	strongHypo
	NC_006088.5	50842038	50842198	0.715	124	6	0.406	75	6	-0.31	1.31e-05	strongHypo
	NC_006088.5	50871198	50871206	0.868	74	3	0.481	42	3	-0.387	1.16e-05	strongHypo
	NC_006088.5	50911120	50911464	0.278	79	5	0.619	64	5	0.342	4.18e-05	strongHyper
	NC_006088.5	51960552	51960703	0.626	92	4	0.287	82	4	-0.339	2.13e-06	strongHypo
	NC_006088.5	53289912	53289931	0.894	52	3	0.362	65	3	-0.532	1.47e-09	strongHypo
	NC_006088.5	53691487	53691640	0.0361	156	4	0.267	187	4	0.231	6.07e-10	strongHyper
	NC_006088.5	53692751	53692805	0.182	99	5	0.577	102	5	0.394	8.59e-09	strongHyper
	NC_006088.5	54050043	54050269	0.694	119	5	0.352	129	5	-0.343	3.11e-07	strongHypo
	NC_006088.5	54323289	54323538	0.478	203	11	0.691	266	11	0.213	2.47e-06	strongHyper
	NC_006088.5	54328078	54328209	0.455	66	3	0.138	80	3	-0.317	0.00015	strongHypo
	NC_006088.5	54335159	54335180	0.357	78	4	0.706	77	4	0.35	5.75e-06	strongHyper
	NC_006088.5	54445758	54446019	0.258	112	6	0.555	89	6	0.297	9.23e-06	strongHyper
	NC_006088.5	54478588	54479139	0.756	130	10	0.549	168	10	-0.207	0.000446	strongHypo
	NC_006088.5	54573837	54573901	0.499	74	5	0.7	106	5	0.201	0.000621	strongHyper
	NC_006088.5	54596305	54596561	0.515	118	6	0.826	117	6	0.31	2.74e-06	strongHyper
	NC_006088.5	54603310	54603397	0.385	125	5	0.64	118	5	0.255	6.27e-06	strongHyper
	NC_006088.5	54642639	54642809	0.887	109	5	0.669	91	5	-0.218	0.000111	strongHypo
	NC_006088.5	55334409	55334585	0.391	70	4	0.734	86	4	0.343	4.22e-06	strongHyper
	NC_006088.5	55540563	55540601	0.444	82	3	0.806	48	3	0.362	9.28e-05	strongHyper
	NC_006088.5	55552662	55552671	0.763	75	3	0.19	56	3	-0.573	3.15e-09	strongHypo
	NC_006088.5	55601156	55601163	0.467	108	4	0.112	89	4	-0.354	3.24e-08	strongHypo
	NC_006088.5	55630395	55630649	0.534	141	5	0.301	140	5	-0.233	3.25e-05	strongHypo
	NC_006088.5	55758373	55758431	0.884	42	3	0.433	34	3	-0.45	5.44e-05	strongHypo
	NC_006088.5	55827214	55827368	0.487	135	7	0.885	122	7	0.398	7.41e-13	strongHyper
	NC_006088.5	55827960	55828044	0.72	177	6	0.415	131	6	-0.305	3.53e-08	strongHypo
	NC_006088.5	56199328	56199478	0.856	241	10	0.655	122	10	-0.201	1.7e-05	strongHypo
	NC_006088.5	56434045	56434327	0.209	222	6	0.441	141	6	0.231	8.78e-06	strongHyper
	NC_006088.5	56472409	56472717	0.528	149	7	0.823	154	7	0.294	2.48e-09	strongHyper
	NC_006088.5	56556819	56556878	0.358	127	6	0.743	109	6	0.385	4.16e-10	strongHyper
	NC_006088.5	56692664	56692781	0.559	125	5	0.803	89	5	0.245	0.000979	strongHyper
	NC_006088.5	56882297	56882322	0.949	99	4	0.653	54	4	-0.296	2.22e-06	strongHypo
	NC_006088.5	56934891	56935133	0.851	162	6	0.635	167	6	-0.216	9.82e-06	strongHypo
	NC_006088.5	56947092	56947321	0.448	171	8	0.68	128	8	0.233	0.000271	strongHyper
	NC_006088.5	57293612	57293823	0.583	79	5	0.873	103	5	0.29	2.61e-07	strongHyper
	NC_006088.5	57493356	57493377	0.596	45	3	0.172	55	3	-0.425	2.49e-06	strongHypo
	NC_006088.5	57569646	57569668	0.695	70	5	0.922	133	5	0.227	0.000782	strongHyper
	NC_006088.5	57745264	57745274	0.45	60	4	0.858	59	4	0.408	2.28e-06	strongHyper
	NC_006088.5	58011918	58012070	0.478	194	10	0.738	210	10	0.26	5.26e-09	strongHyper
	NC_006088.5	58232168	58232441	0.655	75	5	0.374	81	5	-0.281	1.05e-05	strongHypo
	NC_006088.5	58569128	58569160	0.241	56	3	0.661	43	3	0.42	8.67e-05	strongHyper
	NC_006088.5	58627781	58627808	0.378	68	3	0.805	79	3	0.427	2.73e-07	strongHyper
	NC_006088.5	58834532	58834680	0	58	3	0.477	43	3	0.477	1.44e-09	strongHyper
	NC_006088.5	59001983	59002152	0.763	70	3	0.243	86	3	-0.52	3.72e-09	strongHypo
	NC_006088.5	59012915	59013126	0.839	78	3	0.486	42	3	-0.353	0.000342	strongHypo
	NC_006088.5	59023005	59023328	0.481	65	4	0.251	67	4	-0.229	0.00665	strongHypo
	NC_006088.5	59134726	59134846	0.905	135	6	0.626	103	6	-0.278	6.91e-08	strongHypo
	NC_006088.5	59313389	59313537	0.558	113	5	0.871	103	5	0.314	4.8e-07	strongHyper
	NC_006088.5	59388001	59388462	0.9	178	5	0.607	187	5	-0.293	4.37e-09	strongHypo
	NC_006088.5	59417977	59418001	0.741	132	5	0.501	170	5	-0.241	1.88e-05	strongHypo
	NC_006088.5	59646461	59646623	0.505	72	5	0.769	87	5	0.264	0.00121	strongHyper
	NC_006088.5	59799749	59800022	0.772	99	7	0.386	94	7	-0.386	1.11e-08	strongHypo
	NC_006088.5	60265159	60265305	0.762	121	5	0.414	104	5	-0.347	2.78e-09	strongHypo
	NC_006088.5	60267309	60267552	0.509	112	5	0.786	104	5	0.277	5.71e-06	strongHyper
	NC_006088.5	60293148	60293238	0.878	97	7	0.668	115	7	-0.209	0.001	strongHypo
	NC_006088.5	60553308	60553319	0.841	55	4	0.416	50	4	-0.425	4.3e-06	strongHypo
	NC_006088.5	60574834	60574926	0.785	63	3	0.445	83	3	-0.339	1.72e-05	strongHypo
	NC_006088.5	60582876	60583230	0.42	85	4	0.822	87	4	0.401	3.55e-07	strongHyper
	NC_006088.5	60602926	60602947	0.908	104	5	0.684	110	5	-0.223	6.23e-05	strongHypo
	NC_006088.5	60751613	60751801	0.336	120	5	0.568	148	5	0.233	0.0194	strongHyper
	NC_006088.5	60828298	60828585	0.433	103	6	0.691	138	6	0.258	4.82e-06	strongHyper
	NC_006088.5	60828901	60829328	0.369	256	15	0.607	314	15	0.238	3.84e-08	strongHyper
	NC_006088.5	60890262	60890270	0.244	66	4	0.682	64	4	0.438	1.37e-06	strongHyper
	NC_006088.5	60892569	60892701	0.297	88	5	0.572	82	5	0.275	0.000329	strongHyper
	NC_006088.5	61275195	61275204	0.154	55	3	0.622	67	3	0.468	1.75e-06	strongHyper
	NC_006088.5	61286775	61286786	0.959	77	3	0.658	99	3	-0.301	2.29e-07	strongHypo
	NC_006088.5	61369295	61369323	0.25	90	6	0.663	174	6	0.413	6.09e-10	strongHyper
	NC_006088.5	61380101	61380358	0.882	47	4	0.525	72	4	-0.357	0.000143	strongHypo
	NC_006088.5	61601472	61601734	0.802	72	5	0.458	65	5	-0.343	0.000162	strongHypo
	NC_006088.5	61827709	61827781	0.683	60	3	0.29	62	3	-0.393	2.48e-05	strongHypo
	NC_006088.5	61960617	61960800	0.301	110	5	0.584	86	5	0.283	2.43e-05	strongHyper
	NC_006088.5	62064056	62064338	0.533	120	6	0.825	120	6	0.292	1.93e-06	strongHyper
	NC_006088.5	62190127	62190211	0.831	59	3	0.35	46	3	-0.48	6.31e-07	strongHypo
	NC_006088.5	62240134	62240240	0.114	51	3	0.547	103	3	0.433	2.16e-07	strongHyper
	NC_006088.5	62295532	62295542	0.12	56	4	0.734	110	4	0.615	4.78e-14	strongHyper
	NC_006088.5	63361974	63362001	0.631	63	5	0.837	80	5	0.207	0.00746	strongHyper
	NC_006088.5	63521723	63521766	0.546	86	4	0.777	97	4	0.231	0.0149	strongHyper
	NC_006088.5	63691446	63691509	0.352	94	4	0.0963	150	4	-0.256	2.53e-05	strongHypo
	NC_006088.5	63802122	63802141	0.61	68	4	0.245	60	4	-0.365	0.000155	strongHypo
	NC_006088.5	63815320	63815358	0.625	50	3	0.164	57	3	-0.46	9.67e-07	strongHypo
	NC_006088.5	64505293	64505447	0.793	135	7	0.546	120	7	-0.246	0.000712	strongHypo
	NC_006088.5	64541065	64541326	0.526	175	9	0.731	205	9	0.206	0.000435	strongHyper
	NC_006088.5	64590912	64591080	0.918	79	4	0.664	86	4	-0.254	8.13e-05	strongHypo
	NC_006088.5	65869281	65869530	0.63	108	6	0.418	107	6	-0.212	0.0201	strongHypo
	NC_006088.5	65899374	65899585	0.871	95	6	0.623	81	6	-0.248	0.000116	strongHypo
	NC_006088.5	66493420	66493500	0.197	46	3	0.599	73	3	0.402	0.000139	strongHyper
	NC_006088.5	66556446	66556830	0.31	145	7	0.606	207	7	0.297	1.54e-08	strongHyper
	NC_006088.5	67025402	67025732	0.41	68	4	0	62	4	-0.41	1.18e-09	strongHypo
	NC_006088.5	67226946	67227039	0.249	161	6	0.512	176	6	0.264	3.51e-07	strongHyper
	NC_006088.5	67394436	67394633	0.371	92	7	0.669	134	7	0.298	6.2e-06	strongHyper
	NC_006088.5	67839839	67840135	0.52	221	10	0.724	186	10	0.204	1.17e-05	strongHyper
	NC_006088.5	68085565	68085784	0.848	113	6	0.559	101	6	-0.289	1e-05	strongHypo
	NC_006088.5	68140258	68140291	0.907	103	5	0.629	67	5	-0.277	2.71e-05	strongHypo
	NC_006088.5	68156026	68156129	0.5	178	6	0.758	167	6	0.258	5.07e-07	strongHyper
	NC_006088.5	68202428	68202878	0.317	194	12	0.577	200	12	0.26	5.14e-06	strongHyper
	NC_006088.5	68219626	68219660	0.618	43	3	0.122	44	3	-0.496	1.62e-06	strongHypo
	NC_006088.5	68396094	68396242	0.81	125	6	0.536	129	6	-0.274	5.59e-05	strongHypo
	NC_006088.5	68445027	68445079	0.62	148	7	0.845	122	7	0.225	7.46e-05	strongHyper
	NC_006088.5	68457200	68457351	0.422	208	6	0.623	156	6	0.201	0.000674	strongHyper
	NC_006088.5	68543070	68543232	0.43	90	5	0.728	94	5	0.298	9.24e-05	strongHyper
	NC_006088.5	68562273	68562390	0.706	79	3	0.44	90	3	-0.266	0.000667	strongHypo
	NC_006088.5	68566651	68566902	0.269	93	5	0.731	125	5	0.462	1.48e-11	strongHyper
	NC_006088.5	68801605	68801641	0.532	65	3	0.185	58	3	-0.347	0.000493	strongHypo
	NC_006088.5	69295416	69295651	0.647	94	5	0.441	127	5	-0.206	0.00427	strongHypo
	NC_006088.5	69297628	69297656	0.479	72	4	0.814	88	4	0.335	1.3e-05	strongHyper
	NC_006088.5	69336928	69336951	0.56	66	4	0.297	77	4	-0.264	0.000639	strongHypo
	NC_006088.5	69665206	69665231	0.31	49	3	0.724	55	3	0.415	6.91e-05	strongHyper
	NC_006088.5	69851573	69851652	0.234	146	6	0.71	189	6	0.476	2.9e-19	strongHyper
	NC_006088.5	70213731	70213868	0.163	74	5	0.449	93	5	0.286	1.22e-05	strongHyper
	NC_006088.5	70264055	70264141	0.219	85	5	0.677	67	5	0.458	5.13e-07	strongHyper
	NC_006088.5	70305155	70305297	0.622	120	8	0.907	154	8	0.285	5.15e-08	strongHyper
	NC_006088.5	70318530	70318800	0.59	198	9	0.39	260	9	-0.2	1.39e-05	strongHypo
	NC_006088.5	70615298	70615416	0.652	39	3	0.131	54	3	-0.521	3.46e-07	strongHypo
	NC_006088.5	70628565	70628867	0.442	70	5	0.826	89	5	0.383	9.43e-07	strongHyper
	NC_006088.5	70628998	70629205	0.683	47	3	0.185	64	3	-0.498	1.85e-07	strongHypo
	NC_006088.5	70834281	70834305	0.556	101	9	0.234	147	9	-0.322	1.25e-07	strongHypo
	NC_006088.5	70994539	70994864	0.918	80	6	0.639	119	6	-0.278	4.26e-05	strongHypo
	NC_006088.5	71147558	71147564	0.576	94	4	0.261	78	4	-0.315	5.29e-05	strongHypo
	NC_006088.5	71178174	71178285	0.614	95	4	0.138	70	4	-0.475	4.31e-09	strongHypo
	NC_006088.5	71194350	71194423	0.279	64	4	0.803	87	4	0.523	9.37e-11	strongHyper
	NC_006088.5	71396686	71396704	0.744	88	3	0.335	63	3	-0.409	1e-06	strongHypo
	NC_006088.5	71654913	71655303	0.826	172	8	0.418	171	8	-0.408	9.72e-16	strongHypo
	NC_006088.5	71684506	71684788	0.459	67	3	0.853	68	3	0.394	1.72e-06	strongHyper
	NC_006088.5	72522450	72522752	0.408	90	5	0.642	134	5	0.233	0.00157	strongHyper
	NC_006088.5	73449562	73449756	0.546	65	4	0.929	76	4	0.383	4.58e-07	strongHyper
	NC_006088.5	75703195	75703287	0.217	82	3	0.553	82	3	0.336	2.45e-05	strongHyper
	NC_006088.5	77182681	77182754	0.477	47	3	0.935	47	3	0.457	2.03e-06	strongHyper
	NC_006088.5	77272026	77272213	0.792	66	4	0.403	63	4	-0.39	3.85e-05	strongHypo
	NC_006088.5	77778365	77778647	0.624	238	9	0.868	144	9	0.244	4.75e-08	strongHyper
	NC_006088.5	77973500	77973538	0.629	105	3	0.946	93	3	0.317	3.55e-08	strongHyper
	NC_006088.5	78046764	78047015	0.373	59	4	0.69	61	4	0.317	0.000221	strongHyper
	NC_006088.5	78222675	78222730	0.609	66	3	0.982	44	3	0.373	5.67e-06	strongHyper
	NC_006088.5	78377152	78377316	0.468	82	4	0	68	4	-0.468	7.73e-13	strongHypo
	NC_006088.5	78379444	78379589	0.689	53	3	0.205	61	3	-0.483	1.74e-06	strongHypo
	NC_006088.5	78404856	78404932	0.773	123	7	0.368	105	7	-0.405	2.41e-08	strongHypo
	NC_006088.5	78440679	78440955	0.512	84	4	0.81	106	4	0.297	0.00257	strongHyper
	NC_006088.5	78462664	78462885	0.259	83	4	0.568	84	4	0.31	0.000149	strongHyper
	NC_006088.5	78483453	78483805	0.304	87	6	0.557	117	6	0.253	0.000349	strongHyper
	NC_006088.5	78484509	78484670	0.61	244	11	0.816	244	11	0.206	9.03e-06	strongHyper
	NC_006088.5	78602995	78603184	0.303	91	3	0.723	80	3	0.42	1.41e-07	strongHyper
	NC_006088.5	78707498	78707839	0.904	128	6	0.454	130	6	-0.451	1.38e-15	strongHypo
	NC_006088.5	79597330	79597375	0.24	41	3	0.727	43	3	0.487	9.48e-05	strongHyper
	NC_006088.5	79699042	79699237	0.856	79	4	0.522	83	4	-0.334	3.3e-06	strongHypo
	NC_006088.5	80020728	80020733	0.938	84	4	0.523	65	4	-0.414	3.21e-09	strongHypo
	NC_006088.5	80048369	80048429	0.19	44	3	0.694	45	3	0.503	1.68e-06	strongHyper
	NC_006088.5	80106230	80106555	0.437	108	6	0.137	90	6	-0.3	2.19e-06	strongHypo
	NC_006088.5	80242316	80242365	0.927	120	5	0.676	90	5	-0.251	1.44e-05	strongHypo
	NC_006088.5	80469677	80469827	0.827	72	3	0.484	53	3	-0.343	8.87e-05	strongHypo
	NC_006088.5	80614630	80614856	0.806	196	9	0.606	141	9	-0.2	0.000604	strongHypo
	NC_006088.5	80738266	80738450	0.886	122	7	0.577	117	7	-0.309	1.18e-06	strongHypo
	NC_006088.5	80759980	80759988	0.187	105	4	0.686	79	4	0.499	1.99e-11	strongHyper
	NC_006088.5	80792309	80792421	0.936	133	4	0.673	78	4	-0.263	0.000872	strongHypo
	NC_006088.5	80876824	80877092	0.714	77	6	0.956	86	6	0.243	5.94e-05	strongHyper
	NC_006088.5	80919932	80920198	0.446	54	4	0.807	69	4	0.361	7.59e-05	strongHyper
	NC_006088.5	81175063	81175392	0.695	89	6	0.276	87	6	-0.419	1.16e-07	strongHypo
	NC_006088.5	81376696	81376972	0.72	112	7	0.925	115	7	0.205	9.61e-05	strongHyper
	NC_006088.5	82457455	82457629	0.854	51	4	0.449	60	4	-0.405	2.52e-05	strongHypo
	NC_006088.5	82545544	82545604	0.449	104	8	0.724	122	8	0.275	1.98e-05	strongHyper
	NC_006088.5	83252692	83252769	0.636	96	8	0.852	137	8	0.216	7.44e-05	strongHyper
	NC_006088.5	83370445	83370681	0.725	70	5	0.442	100	5	-0.283	0.00104	strongHypo
	NC_006088.5	83914861	83915048	0.955	130	6	0.676	338	6	-0.279	2.88e-12	strongHypo
	NC_006088.5	83924591	83924738	0.884	213	7	0.671	1053	7	-0.213	3.95e-11	strongHypo
	NC_006088.5	83929385	83929435	0.529	114	4	0.738	291	4	0.209	4.83e-05	strongHyper
	NC_006088.5	83940806	83940955	0.683	86	6	0.902	209	6	0.219	4.21e-06	strongHyper
	NC_006088.5	83960618	83960657	0.453	104	3	0.741	193	3	0.289	1.18e-06	strongHyper
	NC_006088.5	84045629	84045733	0.547	110	4	0.766	135	4	0.218	0.00038	strongHyper
	NC_006088.5	84084731	84084782	0.613	80	5	0.89	175	5	0.277	4.07e-06	strongHyper
	NC_006088.5	84553888	84553966	0.176	55	3	0.562	66	3	0.386	1.09e-05	strongHyper
	NC_006088.5	84707077	84707096	0.444	128	4	0.78	70	4	0.335	1.05e-05	strongHyper
	NC_006088.5	84801636	84801714	0.453	100	5	0.761	102	5	0.308	1.67e-06	strongHyper
	NC_006088.5	84849089	84849160	0.159	43	3	0.565	54	3	0.406	4.83e-05	strongHyper
	NC_006088.5	85076972	85077088	0.956	98	5	0.673	115	5	-0.284	3.05e-08	strongHypo
	NC_006088.5	85183803	85183822	0.897	86	5	0.653	60	5	-0.243	0.0018	strongHypo
	NC_006088.5	85309327	85309369	0.534	129	4	0.85	106	4	0.316	3.96e-08	strongHyper
	NC_006088.5	85309866	85309973	0.19	56	3	0.695	36	3	0.505	8.14e-06	strongHyper
	NC_006088.5	85352474	85352593	0.218	95	6	0.663	85	6	0.445	2.55e-09	strongHyper
	NC_006088.5	85365262	85365668	0.18	167	7	0.505	133	7	0.325	9.89e-07	strongHyper
	NC_006088.5	85576860	85576980	0.802	91	5	0.336	81	5	-0.467	3.72e-10	strongHypo
	NC_006088.5	85652660	85652906	0.253	127	8	0.458	172	8	0.205	0.00189	strongHyper
	NC_006088.5	85976514	85976618	0.172	101	5	0.656	100	5	0.484	9.33e-13	strongHyper
	NC_006088.5	86358453	86358655	0.44	170	6	0.656	130	6	0.215	0.00153	strongHyper
	NC_006088.5	86393661	86393668	0.309	109	4	0.609	126	4	0.299	2.33e-06	strongHyper
	NC_006088.5	86399556	86399581	0.413	59	3	0.813	57	3	0.4	1.13e-05	strongHyper
	NC_006088.5	86537450	86537736	0.92	106	6	0.658	109	6	-0.263	2.42e-05	strongHypo
	NC_006088.5	86697454	86697631	0.929	113	5	0.677	113	5	-0.251	3.08e-06	strongHypo
	NC_006088.5	87794897	87794999	0.751	63	4	0.303	65	4	-0.448	6.72e-07	strongHypo
	NC_006088.5	88469560	88469577	0.843	298	7	0.606	282	7	-0.236	0.000235	strongHypo
	NC_006088.5	88955330	88955613	0.794	69	4	0.434	67	4	-0.36	7.04e-06	strongHypo
	NC_006088.5	89151778	89152399	0.718	168	11	0.42	214	11	-0.298	3.4e-08	strongHypo
	NC_006088.5	89472414	89472715	0.835	72	5	0.501	113	5	-0.334	2.58e-06	strongHypo
	NC_006088.5	89601437	89601510	0.346	106	6	0.668	120	6	0.322	1.3e-06	strongHyper
	NC_006088.5	89614769	89614815	0.141	74	4	0.512	68	4	0.371	4.79e-06	strongHyper
	NC_006088.5	89793720	89793777	0.612	81	4	0.25	80	4	-0.362	3.26e-06	strongHypo
	NC_006088.5	89796865	89796959	0.667	106	5	0.387	148	5	-0.28	8.18e-06	strongHypo
	NC_006088.5	89807634	89807911	0.825	143	7	0.605	199	7	-0.22	0.000143	strongHypo
	NC_006088.5	89989741	89989791	0.289	62	4	0.604	84	4	0.315	2.79e-05	strongHyper
	NC_006088.5	90017581	90017800	0.213	108	5	0.528	105	5	0.314	4.81e-06	strongHyper
	NC_006088.5	90161794	90161891	0.146	81	4	0.437	121	4	0.291	2.49e-05	strongHyper
	NC_006088.5	90462556	90462561	0.953	56	4	0.598	80	4	-0.355	5.05e-06	strongHypo
	NC_006088.5	90665653	90665815	0.374	145	6	0.64	156	6	0.266	2.04e-06	strongHyper
	NC_006088.5	92022389	92022649	0.407	95	5	0.78	97	5	0.373	9.87e-07	strongHyper
	NC_006088.5	92057295	92057586	0.503	172	7	0.272	180	7	-0.232	3.43e-05	strongHypo
	NC_006088.5	92196080	92196102	0	54	4	0.471	90	4	0.471	9.68e-11	strongHyper
	NC_006088.5	92208745	92208806	0.0794	79	4	0.562	86	4	0.482	1.63e-11	strongHyper
	NC_006088.5	92297175	92297270	0.348	82	4	0.604	137	4	0.256	4.73e-05	strongHyper
	NC_006088.5	92454514	92454619	0	61	3	0.353	57	3	0.353	5.93e-08	strongHyper
	NC_006088.5	92671248	92671262	0.974	92	6	0.733	107	6	-0.241	3.34e-06	strongHypo
	NC_006088.5	92712485	92712555	0.459	132	6	0.72	171	6	0.261	3.62e-06	strongHyper
	NC_006088.5	92726692	92726845	0.607	78	4	0.383	88	4	-0.224	0.00482	strongHypo
	NC_006088.5	92750425	92750447	0.723	40	3	0.162	43	3	-0.562	2.21e-07	strongHypo
	NC_006088.5	92892252	92892260	0.917	109	4	0.655	67	4	-0.261	3.06e-05	strongHypo
	NC_006088.5	93921710	93921874	0.405	201	10	0.641	169	10	0.236	6.63e-06	strongHyper
	NC_006088.5	93951418	93951488	0.972	33	3	0.481	47	3	-0.491	7e-07	strongHypo
	NC_006088.5	94164576	94164766	0.583	127	5	0.156	185	5	-0.427	1.14e-16	strongHypo
	NC_006088.5	94306814	94306863	0.799	62	4	0.368	67	4	-0.43	5.89e-06	strongHypo
	NC_006088.5	94495982	94496012	0.341	46	3	0.778	81	3	0.437	1.61e-06	strongHyper
	NC_006088.5	95333568	95333750	0.242	70	4	0.443	122	4	0.201	0.000915	strongHyper
	NC_006088.5	95337223	95337306	0.333	82	5	0.596	88	5	0.263	2.89e-05	strongHyper
	NC_006088.5	95661383	95661401	0.899	47	3	0.559	56	3	-0.34	3.78e-05	strongHypo
	NC_006088.5	95766123	95766198	0.357	79	5	0.627	98	5	0.269	0.000879	strongHyper
	NC_006088.5	96791276	96791310	0.451	86	4	0.837	87	4	0.385	1.07e-08	strongHyper
	NC_006088.5	97790971	97791165	0.405	38	3	0.862	45	3	0.457	8.3e-06	strongHyper
	NC_006088.5	98300014	98300240	0.424	150	9	0.65	171	9	0.226	2.09e-05	strongHyper
	NC_006088.5	98487817	98487980	0.47	108	5	0.689	119	5	0.218	0.000161	strongHyper
	NC_006088.5	98759111	98759123	0.211	76	4	0.446	121	4	0.235	0.000771	strongHyper
	NC_006088.5	98831674	98831972	0.625	97	4	0.319	120	4	-0.307	1.98e-05	strongHypo
	NC_006088.5	99031128	99031354	0.785	175	8	0.571	249	8	-0.214	7.58e-08	strongHypo
	NC_006088.5	99119337	99119579	0.135	55	3	0.536	63	3	0.401	3.41e-06	strongHyper
	NC_006088.5	99143577	99143584	0.0119	66	3	0.352	77	3	0.34	8.04e-08	strongHyper
	NC_006088.5	99209835	99209851	0.853	113	4	0.637	116	4	-0.215	0.000531	strongHypo
	NC_006088.5	99260476	99260594	0.269	111	7	0.485	161	7	0.216	0.000267	strongHyper
	NC_006088.5	99462462	99462670	0.869	53	3	0.212	49	3	-0.657	3.2e-11	strongHypo
	NC_006088.5	99485165	99485179	0.906	65	3	0.422	39	3	-0.484	3.63e-07	strongHypo
	NC_006088.5	99604652	99605025	0.695	121	5	0.456	131	5	-0.239	2.24e-05	strongHypo
	NC_006088.5	99680992	99681011	0.626	64	4	0.942	80	4	0.316	1.05e-05	strongHyper
	NC_006088.5	99866649	99866758	0.0537	56	3	0.513	73	3	0.459	8.41e-09	strongHyper
	NC_006088.5	100007247	100007261	0.233	67	3	0.615	56	3	0.382	8.1e-06	strongHyper
	NC_006088.5	100060331	100060490	0.584	89	5	0.84	127	5	0.256	6.74e-05	strongHyper
	NC_006088.5	101490415	101490443	0.632	53	3	0.981	48	3	0.349	9.79e-06	strongHyper
	NC_006088.5	101699011	101699273	0.351	93	4	0.661	93	4	0.311	6.54e-05	strongHyper
	NC_006088.5	102290398	102290586	0.415	160	8	0.18	206	8	-0.235	8.19e-07	strongHypo
	NC_006088.5	102636448	102636625	0.522	90	4	0.0702	92	4	-0.452	1.54e-11	strongHypo
	NC_006088.5	102678360	102678576	0.604	85	7	0.331	123	7	-0.273	7.72e-06	strongHypo
	NC_006088.5	103412755	103412960	0.436	101	5	0.794	118	5	0.358	1.74e-08	strongHyper
	NC_006088.5	103880964	103880977	0.147	55	3	0.521	61	3	0.374	1.63e-05	strongHyper
	NC_006088.5	103942918	103943324	0.537	96	4	0.757	141	4	0.22	0.000816	strongHyper
	NC_006088.5	103951942	103952013	0.317	86	4	0.767	88	4	0.45	1.47e-09	strongHyper
	NC_006088.5	104984492	104984714	0.406	136	7	0.697	161	7	0.291	2.39e-07	strongHyper
	NC_006088.5	105142697	105142799	0.382	96	4	0.68	91	4	0.298	3.7e-05	strongHyper
	NC_006088.5	105300716	105300821	0.516	86	5	0.844	92	5	0.327	9.68e-06	strongHyper
	NC_006088.5	105312961	105312982	0.546	62	4	0.236	72	4	-0.311	4.78e-06	strongHypo
	NC_006088.5	105376043	105376114	0.625	62	3	0.183	54	3	-0.442	9.43e-06	strongHypo
	NC_006088.5	105502640	105502657	0.323	65	3	0.862	66	3	0.539	2.52e-09	strongHyper
	NC_006088.5	105620391	105620403	0.759	63	3	0.219	87	3	-0.541	9.2e-11	strongHypo
	NC_006088.5	105786365	105786529	0.487	113	7	0.823	132	7	0.335	8.87e-08	strongHyper
	NC_006088.5	106006701	106006886	0.0876	131	8	0.361	111	8	0.274	1.13e-06	strongHyper
	NC_006088.5	106242813	106242848	0.294	61	4	0.722	114	4	0.428	8.02e-08	strongHyper
	NC_006088.5	106326622	106326757	0.833	72	5	0.524	89	5	-0.308	1.32e-05	strongHypo
	NC_006088.5	106355641	106356197	0.722	337	9	0.943	291	9	0.221	5.05e-16	strongHyper
	NC_006088.5	106377275	106377426	0.781	90	3	0.228	62	3	-0.553	1.6e-13	strongHypo
	NC_006088.5	106394223	106394300	0.616	214	7	0.951	157	7	0.336	3.6e-15	strongHyper
	NC_006088.5	106403924	106404025	0.492	212	6	0.839	193	6	0.347	2.8e-12	strongHyper
	NC_006088.5	106435551	106435754	0.725	129	6	0.423	121	6	-0.301	1.15e-06	strongHypo
	NC_006088.5	106445995	106446081	0.729	110	3	0.211	51	3	-0.518	9.55e-08	strongHypo
	NC_006088.5	106466023	106466110	0.585	228	13	0.821	178	13	0.236	1.08e-08	strongHyper
	NC_006088.5	106481007	106481012	0.473	89	3	0.97	76	3	0.496	5.33e-11	strongHyper
	NC_006088.5	106602565	106602909	0.64	270	10	0.901	163	10	0.261	1.69e-10	strongHyper
	NC_006088.5	106672324	106672333	0.306	222	6	0.528	150	6	0.222	0.000138	strongHyper
	NC_006088.5	106800390	106800407	0.563	66	5	0.927	60	5	0.365	1.57e-05	strongHyper
	NC_006088.5	107029508	107029686	0.596	150	9	0.81	226	9	0.214	1.44e-05	strongHyper
	NC_006088.5	107709664	107709704	0.529	59	3	0.0452	63	3	-0.484	2.17e-09	strongHypo
	NC_006088.5	107992978	107993273	0.862	117	6	0.558	112	6	-0.304	1.43e-07	strongHypo
	NC_006088.5	107993599	107993679	0.889	128	4	0.435	112	4	-0.454	3.04e-14	strongHypo
	NC_006088.5	107994564	107994607	0.774	91	5	0.515	75	5	-0.259	0.000286	strongHypo
	NC_006088.5	108222386	108222679	0.83	157	6	0.171	114	6	-0.658	3.22e-30	strongHypo
	NC_006088.5	108277229	108277410	0.501	113	6	0.885	166	6	0.384	1.75e-11	strongHyper
	NC_006088.5	108280459	108280589	0.732	188	8	0.527	203	8	-0.205	1.12e-06	strongHypo
	NC_006088.5	108298993	108299025	0.00863	127	4	0.346	122	4	0.337	3.7e-14	strongHyper
	NC_006088.5	108363577	108363727	0.746	156	6	0.393	110	6	-0.353	1.26e-06	strongHypo
	NC_006088.5	108376953	108376960	0.95	142	4	0.615	79	4	-0.336	7.28e-10	strongHypo
	NC_006088.5	108389266	108389434	0.896	90	5	0.426	68	5	-0.47	5.46e-09	strongHypo
	NC_006088.5	108407869	108408104	0.564	181	7	0.917	168	7	0.353	1.81e-16	strongHyper
	NC_006088.5	108414687	108414954	0.961	89	4	0.603	76	4	-0.358	1.19e-08	strongHypo
	NC_006088.5	108416509	108416551	0.34	93	3	0.933	61	3	0.593	1.03e-13	strongHyper
	NC_006088.5	108458098	108458111	0.369	147	4	0.674	78	4	0.305	7.91e-05	strongHyper
	NC_006088.5	108492509	108492709	0.838	69	3	0.509	61	3	-0.329	2.84e-05	strongHypo
	NC_006088.5	108497946	108498336	0.723	178	8	0.452	144	8	-0.271	4.52e-07	strongHypo
	NC_006088.5	108501497	108501685	0.537	89	4	0.853	79	4	0.316	1.11e-05	strongHyper
	NC_006088.5	108677983	108678279	0.485	107	4	0.8	120	4	0.315	7.62e-05	strongHyper
	NC_006088.5	109012178	109012323	0.385	50	3	0.906	42	3	0.521	2.4e-06	strongHyper
	NC_006088.5	109241267	109241685	0.808	107	5	0.569	117	5	-0.239	0.000488	strongHypo
	NC_006088.5	109296396	109296404	1	56	3	0.53	34	3	-0.47	1.03e-08	strongHypo
	NC_006088.5	109509831	109510115	0.164	65	3	0.721	67	3	0.557	4.52e-11	strongHyper
	NC_006088.5	109591942	109592178	0.208	103	6	0.534	107	6	0.326	7.91e-07	strongHyper
	NC_006088.5	109617800	109617949	0.653	68	5	0.356	62	5	-0.297	0.000779	strongHypo
	NC_006088.5	109758987	109759003	0.859	91	3	0.603	96	3	-0.256	0.000288	strongHypo
	NC_006088.5	109933099	109933114	0.458	50	3	0.897	68	3	0.439	3.08e-07	strongHyper
	NC_006088.5	110054420	110054433	0.84	72	3	0.503	103	3	-0.338	4.87e-06	strongHypo
	NC_006088.5	110175536	110175707	0.536	95	7	0.784	141	7	0.248	1.04e-05	strongHyper
	NC_006088.5	110198127	110198279	0.0111	84	3	0.305	89	3	0.294	1.41e-08	strongHyper
	NC_006088.5	110256257	110256302	0.0435	74	4	0.81	68	4	0.766	1.05e-22	strongHyper
	NC_006088.5	110372062	110372067	0.935	57	4	0.455	62	4	-0.481	1.08e-08	strongHypo
	NC_006088.5	110400310	110400341	0.0509	50	3	0.557	52	3	0.506	2.89e-08	strongHyper
	NC_006088.5	110403140	110403464	0.525	119	5	0.754	67	5	0.229	0.00695	strongHyper
	NC_006088.5	110491225	110491333	0.699	155	6	0.414	149	6	-0.284	4.35e-08	strongHypo
	NC_006088.5	110556431	110556634	0.477	101	5	0.897	93	5	0.42	1.78e-08	strongHyper
	NC_006088.5	110639312	110639460	0.384	129	7	0.173	122	7	-0.211	0.000406	strongHypo
	NC_006088.5	110759385	110759699	0.344	91	5	0.886	77	5	0.541	3.03e-12	strongHyper
	NC_006088.5	110777197	110777227	0.696	61	3	0.0303	39	3	-0.666	1.08e-12	strongHypo
	NC_006088.5	110783125	110783164	0.183	66	5	0.441	96	5	0.258	0.000249	strongHyper
	NC_006088.5	110831251	110831325	0.31	53	4	0.766	57	4	0.456	3.06e-06	strongHyper
	NC_006088.5	111027342	111027420	0.891	46	3	0.483	41	3	-0.407	4.92e-05	strongHypo
	NC_006088.5	111052926	111053236	0.708	186	9	0.926	192	9	0.218	5.06e-09	strongHyper
	NC_006088.5	111131352	111131595	0.5	111	7	0.735	108	7	0.234	0.000494	strongHyper
	NC_006088.5	111385546	111385806	0.567	134	7	0.802	165	7	0.235	9.27e-06	strongHyper
	NC_006088.5	111574474	111574590	0.302	54	4	0.677	53	4	0.375	3.77e-05	strongHyper
	NC_006088.5	111986004	111986011	0.0475	85	4	0.412	60	4	0.365	1.52e-07	strongHyper
	NC_006088.5	112153970	112154269	0.923	186	8	0.695	218	8	-0.229	6.66e-09	strongHypo
	NC_006088.5	112164412	112164421	0.749	68	3	0.233	73	3	-0.515	6.39e-10	strongHypo
	NC_006088.5	112177469	112177780	0.584	215	9	0.886	182	9	0.302	2.86e-12	strongHyper
	NC_006088.5	112292311	112292743	0.494	429	16	0.719	383	16	0.224	5.32e-09	strongHyper
	NC_006088.5	113064251	113064393	0.0339	81	4	0.465	99	4	0.431	2.25e-11	strongHyper
	NC_006088.5	113247724	113247801	0.792	43	3	0.392	65	3	-0.4	0.000149	strongHypo
	NC_006088.5	113261226	113261248	0.555	63	4	0.12	104	4	-0.436	5.75e-10	strongHypo
	NC_006088.5	113340263	113340374	0.269	89	4	0.629	71	4	0.359	2.51e-05	strongHyper
	NC_006088.5	113433886	113434097	0.245	151	6	0.532	134	6	0.288	2.57e-08	strongHyper
	NC_006088.5	113441892	113442167	0.344	60	3	0.843	59	3	0.499	5.78e-10	strongHyper
	NC_006088.5	113944933	113945259	0.544	88	7	0.78	91	7	0.237	0.00143	strongHyper
	NC_006088.5	114078092	114078102	0.283	53	3	0.85	100	3	0.567	3.54e-12	strongHyper
	NC_006088.5	114206792	114207234	0.314	56	5	0.635	85	5	0.321	0.000524	strongHyper
	NC_006088.5	114290511	114290789	0.523	78	5	0.841	119	5	0.318	5.68e-07	strongHyper
	NC_006088.5	114412743	114412932	0.766	125	7	0.485	148	7	-0.282	1.37e-05	strongHypo
	NC_006088.5	114477963	114478231	0.886	110	8	0.596	122	8	-0.291	1.46e-06	strongHypo
	NC_006088.5	114496758	114496919	0.571	122	5	0.843	190	5	0.272	1.09e-06	strongHyper
	NC_006088.5	114941840	114942416	0.448	181	8	0.667	249	8	0.219	5.46e-05	strongHyper
	NC_006088.5	114946098	114946178	0.186	114	4	0.511	152	4	0.325	5.17e-08	strongHyper
	NC_006088.5	114986232	114986248	0.783	59	3	0.0863	65	3	-0.696	7.76e-15	strongHypo
	NC_006088.5	114997522	114997640	0.14	94	4	0.723	123	4	0.583	2.61e-17	strongHyper
	NC_006088.5	114998668	114998987	0.235	88	5	0.679	129	5	0.443	1.5e-09	strongHyper
	NC_006088.5	115532939	115532969	0.88	83	5	0.572	92	5	-0.308	8.33e-06	strongHypo
	NC_006088.5	115672137	115672317	0.412	219	10	0.711	306	10	0.3	4.95e-14	strongHyper
	NC_006088.5	115760567	115760704	0.61	106	4	0.162	97	4	-0.448	2.35e-09	strongHypo
	NC_006088.5	115811233	115811365	0.394	206	5	0.621	327	5	0.226	1.1e-06	strongHyper
	NC_006088.5	115951203	115951208	0.45	40	4	0.926	68	4	0.476	5.99e-08	strongHyper
	NC_006088.5	116016037	116016122	0.661	51	4	0.175	83	4	-0.486	8.85e-09	strongHypo
	NC_006088.5	116222557	116222743	0.467	70	4	0.751	89	4	0.284	0.000464	strongHyper
	NC_006088.5	116348772	116348783	0.408	88	3	0.755	89	3	0.347	4.17e-06	strongHyper
	NC_006088.5	116384629	116384928	0.0991	54	4	0.598	66	4	0.499	5.05e-10	strongHyper
	NC_006088.5	116469895	116470314	0.238	156	8	0.462	166	8	0.224	8.6e-05	strongHyper
	NC_006088.5	116497334	116497343	0.198	50	4	0.768	79	4	0.57	1.69e-10	strongHyper
	NC_006088.5	116509609	116509794	0.664	68	4	0.293	86	4	-0.371	9.3e-07	strongHypo
	NC_006088.5	116525709	116525757	0.387	53	3	0.891	46	3	0.504	2.95e-07	strongHyper
	NC_006088.5	116616069	116616192	0.172	36	3	0.725	58	3	0.553	1.55e-07	strongHyper
	NC_006088.5	116618851	116619157	0.384	124	10	0.692	165	10	0.308	1.63e-08	strongHyper
	NC_006088.5	116673174	116673406	0.293	98	5	0.62	108	5	0.327	7.92e-07	strongHyper
	NC_006088.5	116678543	116678568	0.00833	85	4	0.341	111	4	0.332	1.5e-08	strongHyper
	NC_006088.5	116689407	116689583	0.53	128	8	0.798	125	8	0.268	1.05e-05	strongHyper
	NC_006088.5	116778669	116779164	0.315	178	7	0.519	216	7	0.205	1.47e-05	strongHyper
	NC_006088.5	116805072	116805315	0.579	135	6	0.349	169	6	-0.23	0.00032	strongHypo
	NC_006088.5	116868388	116868555	0.477	55	3	0.0383	63	3	-0.439	2.12e-08	strongHypo
	NC_006088.5	116869021	116869205	0.592	169	6	0.371	174	6	-0.22	9.78e-05	strongHypo
	NC_006088.5	116922069	116922220	0.196	69	4	0.607	100	4	0.411	3.09e-07	strongHyper
	NC_006088.5	116967511	116967691	0.346	57	3	0.785	65	3	0.44	1.49e-06	strongHyper
	NC_006088.5	117098442	117098663	0.444	86	6	0.142	160	6	-0.302	0.000234	strongHypo
	NC_006088.5	117107066	117107324	0.751	129	8	0.438	173	8	-0.313	1.72e-07	strongHypo
	NC_006088.5	117108838	117108885	0.787	51	3	0.325	64	3	-0.463	1.71e-06	strongHypo
	NC_006088.5	117111683	117111974	0.762	141	7	0.5	160	7	-0.262	3.03e-06	strongHypo
	NC_006088.5	117383094	117383112	0.275	50	3	0.703	65	3	0.429	2.64e-05	strongHyper
	NC_006088.5	118162237	118162581	0.601	142	6	0.326	133	6	-0.275	7.07e-06	strongHypo
	NC_006088.5	118169155	118169162	0.625	78	4	0.154	83	4	-0.471	1.11e-10	strongHypo
	NC_006088.5	118376380	118376441	0.731	133	4	0.403	125	4	-0.328	4.14e-07	strongHypo
	NC_006088.5	118405424	118405620	0.289	75	5	0.647	124	5	0.358	5.02e-06	strongHyper
	NC_006088.5	118497633	118497840	0.399	124	5	0.845	139	5	0.447	1.38e-13	strongHyper
	NC_006088.5	118622605	118622620	0.148	89	4	0.667	125	4	0.519	7.62e-11	strongHyper
	NC_006088.5	118956596	118956838	0.483	78	6	0.842	100	6	0.359	8.47e-07	strongHyper
	NC_006088.5	119230485	119230611	0.837	112	8	0.595	109	8	-0.241	0.000625	strongHypo
	NC_006088.5	119355984	119356017	0.346	82	5	0.606	126	5	0.26	3.41e-05	strongHyper
	NC_006088.5	119414489	119414636	0.84	182	8	0.513	181	8	-0.326	1.9e-09	strongHypo
	NC_006088.5	119513121	119513194	0.301	137	6	0.591	102	6	0.29	1.6e-05	strongHyper
	NC_006088.5	119560992	119561130	0.151	97	6	0.618	84	6	0.467	9.16e-11	strongHyper
	NC_006088.5	119625831	119625896	0.529	156	7	0.87	101	7	0.341	1.74e-09	strongHyper
	NC_006088.5	119632211	119632315	0.839	130	5	0.365	98	5	-0.473	2.15e-14	strongHypo
	NC_006088.5	119632687	119632848	0.354	51	4	0.761	58	4	0.408	3.68e-05	strongHyper
	NC_006088.5	119692909	119693087	0.212	82	4	0.764	48	4	0.552	1.28e-09	strongHyper
	NC_006088.5	119913051	119913092	0.852	90	4	0.231	79	4	-0.621	2.63e-18	strongHypo
	NC_006088.5	120021269	120021468	0.529	53	5	0.835	91	5	0.306	7.15e-05	strongHyper
	NC_006088.5	120134940	120134954	0.568	83	3	0.201	137	3	-0.367	7.49e-08	strongHypo
	NC_006088.5	120226354	120226484	0.609	123	5	0.341	136	5	-0.268	3.97e-05	strongHypo
	NC_006088.5	120681370	120681599	0.888	172	9	0.628	287	9	-0.26	3e-10	strongHypo
	NC_006088.5	120711251	120711410	0.678	93	5	0.372	120	5	-0.306	3e-05	strongHypo
	NC_006088.5	120729006	120729040	0.464	119	4	0.233	93	4	-0.231	0.000546	strongHypo
	NC_006088.5	121010874	121010993	0.276	49	3	0.784	50	3	0.507	9.24e-07	strongHyper
	NC_006088.5	121029683	121029723	0.231	84	3	0.661	128	3	0.43	8.06e-10	strongHyper
	NC_006088.5	121039436	121039555	0.506	111	5	0.802	191	5	0.297	4.77e-08	strongHyper
	NC_006088.5	121338676	121338769	0.477	137	8	0.703	170	8	0.227	2.05e-05	strongHyper
	NC_006088.5	121467695	121467911	0.652	56	3	0.235	71	3	-0.417	2.18e-06	strongHypo
	NC_006088.5	121540549	121540567	0.66	66	4	0.34	90	4	-0.321	0.00036	strongHypo
	NC_006088.5	121546018	121546317	0.34	140	7	0.542	120	7	0.202	0.00376	strongHyper
	NC_006088.5	121556925	121557438	0.842	253	14	0.536	282	14	-0.306	9.7e-14	strongHypo
	NC_006088.5	121586328	121586537	0.295	103	5	0.561	143	5	0.266	1.73e-05	strongHyper
	NC_006088.5	121598587	121598642	0.976	81	4	0.727	77	4	-0.249	6.29e-06	strongHypo
	NC_006088.5	121600782	121601063	0.721	56	4	0.287	55	4	-0.433	4.08e-06	strongHypo
	NC_006088.5	121710667	121710703	0.305	50	4	0.584	63	4	0.279	0.0076	strongHyper
	NC_006088.5	121952594	121952879	0.298	137	6	0.598	192	6	0.3	1.77e-07	strongHyper
	NC_006088.5	121968478	121968914	0.597	234	14	0.801	371	14	0.204	5.16e-07	strongHyper
	NC_006088.5	122030171	122030505	0.576	134	9	0.84	159	9	0.264	2.15e-07	strongHyper
	NC_006088.5	122454316	122454338	0.372	33	3	0.89	65	3	0.518	1.02e-07	strongHyper
	NC_006088.5	122803378	122803605	0.823	66	4	0.377	96	4	-0.446	2.24e-08	strongHypo
	NC_006088.5	123120714	123120771	0.0431	43	3	0.496	41	3	0.453	1.18e-06	strongHyper
	NC_006088.5	123288647	123288656	0.193	60	3	0.62	69	3	0.427	9.47e-07	strongHyper
	NC_006088.5	123376371	123376583	0.687	57	4	0.222	81	4	-0.465	2.21e-07	strongHypo
	NC_006088.5	123446134	123446394	0.89	124	6	0.601	96	6	-0.289	5.38e-07	strongHypo
	NC_006088.5	123449631	123449647	0.403	46	3	0.922	60	3	0.519	3.99e-09	strongHyper
	NC_006088.5	123471469	123471573	0.902	97	7	0.554	109	7	-0.348	1.9e-09	strongHypo
	NC_006088.5	123704366	123704539	0.355	202	8	0.6	268	8	0.245	2.53e-07	strongHyper
	NC_006088.5	123707496	123707629	0.662	283	10	0.885	289	10	0.223	1.35e-11	strongHyper
	NC_006088.5	123813520	123813756	0.219	107	5	0.565	93	5	0.346	2.73e-08	strongHyper
	NC_006088.5	124181385	124181474	0.389	76	4	0.874	96	4	0.485	9.02e-12	strongHyper
	NC_006088.5	124623410	124623580	0.196	53	3	0.692	54	3	0.496	5.59e-08	strongHyper
	NC_006088.5	124906940	124906965	0.668	49	4	0.194	60	4	-0.475	2.26e-07	strongHypo
	NC_006088.5	125032793	125033045	0.269	107	6	0.784	139	6	0.515	1.3e-13	strongHyper
	NC_006088.5	125033413	125033422	0.738	58	4	0.417	60	4	-0.321	0.000416	strongHypo
	NC_006088.5	125044683	125044724	0.319	55	3	0.89	94	3	0.571	9e-13	strongHyper
	NC_006088.5	125206634	125206804	0.778	70	3	0.351	64	3	-0.427	9.33e-08	strongHypo
	NC_006088.5	125274927	125275008	0.765	112	7	0.227	120	7	-0.538	5.13e-18	strongHypo
	NC_006088.5	125381378	125382121	0.556	182	14	0.806	248	14	0.249	5.92e-11	strongHyper
	NC_006088.5	125478072	125478185	0.0938	42	3	0.793	47	3	0.699	9.98e-11	strongHyper
	NC_006088.5	125566473	125566660	0.747	84	6	0.456	103	6	-0.291	2.94e-05	strongHypo
	NC_006088.5	125579726	125579857	0.872	46	4	0.433	77	4	-0.44	2.34e-05	strongHypo
	NC_006088.5	125673791	125674109	0.475	78	5	0.086	117	5	-0.389	8.19e-10	strongHypo
	NC_006088.5	125675188	125675418	0.333	127	6	0.652	135	6	0.319	2.38e-05	strongHyper
	NC_006088.5	125678728	125678737	0.338	37	3	0.82	52	3	0.483	6.3e-06	strongHyper
	NC_006088.5	125895372	125895489	0.685	57	4	0.221	80	4	-0.465	3.08e-08	strongHypo
	NC_006088.5	126153555	126153790	0.571	59	3	0.188	69	3	-0.382	1.72e-05	strongHypo
	NC_006088.5	126275185	126275193	0.468	73	4	0.0208	80	4	-0.447	6.45e-12	strongHypo
	NC_006088.5	126291608	126291827	0.171	136	7	0.474	180	7	0.302	1.27e-08	strongHyper
	NC_006088.5	126471653	126471857	0	42	3	0.773	49	3	0.773	5.85e-16	strongHyper
	NC_006088.5	126498063	126498116	0.0953	41	3	0.498	71	3	0.402	2.69e-05	strongHyper
	NC_006088.5	126706791	126707007	0.522	76	5	0.856	74	5	0.334	1.94e-05	strongHyper
	NC_006088.5	127227540	127227822	0.599	249	12	0.269	197	12	-0.33	1.69e-14	strongHypo
	NC_006088.5	127247064	127247365	0.571	67	4	0.275	75	4	-0.295	0.000344	strongHypo
	NC_006088.5	127384948	127385026	0.221	58	4	0.608	72	4	0.387	8.41e-05	strongHyper
	NC_006088.5	127408958	127409048	0.0333	33	3	0.489	47	3	0.455	4.05e-06	strongHyper
	NC_006088.5	127492364	127492555	0.602	101	6	0.879	128	6	0.276	3.44e-06	strongHyper
	NC_006088.5	127496027	127496045	0.26	116	4	0.73	91	4	0.47	3.55e-10	strongHyper
	NC_006088.5	127497228	127497351	0.151	60	4	0.573	70	4	0.421	1.97e-07	strongHyper
	NC_006088.5	127521291	127521471	0.507	224	7	0.724	187	7	0.216	0.000366	strongHyper
	NC_006088.5	127559187	127559409	0.591	143	10	0.825	147	10	0.234	5.11e-05	strongHyper
	NC_006088.5	127628326	127628556	0.837	108	5	0.413	118	5	-0.423	6.52e-11	strongHypo
	NC_006088.5	127640766	127641131	0.501	231	10	0.798	298	10	0.297	9.55e-12	strongHyper
	NC_006088.5	127645867	127646164	0.446	180	7	0.682	226	7	0.236	2.74e-06	strongHyper
	NC_006088.5	127735409	127735511	0.388	141	7	0.78	153	7	0.392	1.15e-11	strongHyper
	NC_006088.5	127751802	127751904	0.417	146	6	0.756	159	6	0.339	2.17e-08	strongHyper
	NC_006088.5	128151604	128151815	0.838	82	5	0.455	62	5	-0.383	2.55e-06	strongHypo
	NC_006088.5	128668592	128668616	0.0557	78	3	0.336	93	3	0.28	1.22e-06	strongHyper
	NC_006088.5	128702773	128702882	0.0348	112	4	0.397	110	4	0.363	3.95e-13	strongHyper
	NC_006088.5	129378183	129378384	0.456	93	5	0.0953	143	5	-0.361	2.24e-11	strongHypo
	NC_006088.5	129485219	129485718	0.609	307	14	0.823	307	14	0.214	1.11e-05	strongHyper
	NC_006088.5	129505467	129505499	0.265	42	3	0.713	100	3	0.448	2.92e-07	strongHyper
	NC_006088.5	129647083	129647331	0.728	76	3	0.362	92	3	-0.365	1.25e-05	strongHypo
	NC_006088.5	129743770	129743859	0.174	38	3	0.828	44	3	0.654	9.45e-09	strongHyper
	NC_006088.5	129765748	129765954	0.67	94	5	0.424	146	5	-0.246	6.83e-05	strongHypo
	NC_006088.5	129816277	129816287	0.079	38	3	0.745	53	3	0.666	4.23e-11	strongHyper
	NC_006088.5	129816723	129816764	0.772	70	4	0.25	56	4	-0.522	1.41e-08	strongHypo
	NC_006088.5	129866058	129866085	0.798	100	4	0.481	115	4	-0.317	3.7e-06	strongHypo
	NC_006088.5	130030327	130030505	0.881	55	3	0.373	76	3	-0.507	4.15e-09	strongHypo
	NC_006088.5	130106836	130107338	0.803	239	13	0.518	229	13	-0.285	7.06e-11	strongHypo
	NC_006088.5	130117782	130118053	0.822	220	8	0.505	223	8	-0.317	5.98e-10	strongHypo
	NC_006088.5	130134118	130134165	0.107	88	4	0.684	138	4	0.577	1.06e-18	strongHyper
	NC_006088.5	130242783	130243058	0.0739	55	3	0.544	66	3	0.47	1.81e-08	strongHyper
	NC_006088.5	130823911	130824179	0.364	94	5	0.117	110	5	-0.246	0.000206	strongHypo
	NC_006088.5	131224452	131224462	0.951	50	3	0.497	61	3	-0.454	3.02e-07	strongHypo
	NC_006088.5	131230599	131230725	0.821	82	5	0.552	124	5	-0.269	9.51e-05	strongHypo
	NC_006088.5	131257101	131257335	0.219	70	4	0.597	74	4	0.378	1.51e-06	strongHyper
	NC_006088.5	131261311	131261375	0.9	49	3	0.496	59	3	-0.404	8.73e-06	strongHypo
	NC_006088.5	131288603	131289004	0.263	110	6	0.479	109	6	0.215	2.59e-05	strongHyper
	NC_006088.5	131461176	131461473	0.609	132	9	0.908	159	9	0.299	4.64e-09	strongHyper
	NC_006088.5	131546414	131546769	0.348	64	4	0.629	65	4	0.282	0.00269	strongHyper
	NC_006088.5	131670353	131670631	0.786	85	4	0.429	110	4	-0.357	2.65e-05	strongHypo
	NC_006088.5	131676420	131676477	0.84	165	8	0.548	133	8	-0.292	1.07e-08	strongHypo
	NC_006088.5	131744223	131744264	0.056	51	4	0.559	50	4	0.504	2.23e-08	strongHyper
	NC_006088.5	131760366	131760709	0.51	162	9	0.754	164	9	0.243	5.37e-06	strongHyper
	NC_006088.5	131809576	131809642	0	77	4	0.442	55	4	0.442	1.83e-11	strongHyper
	NC_006088.5	131868274	131868396	0	75	3	0.395	48	3	0.395	1.19e-09	strongHyper
	NC_006088.5	131873679	131873758	0	54	3	0.542	55	3	0.542	2.07e-10	strongHyper
	NC_006088.5	131878472	131878529	0.883	101	5	0.48	77	5	-0.403	6.4e-09	strongHypo
	NC_006088.5	132035544	132035833	0.235	110	7	0.645	139	7	0.41	1.27e-11	strongHyper
	NC_006088.5	132095600	132095790	0.277	95	4	0.608	135	4	0.331	1.13e-06	strongHyper
	NC_006088.5	132626018	132626308	0.573	133	8	0.825	196	8	0.252	1.15e-06	strongHyper
	NC_006088.5	132753479	132753487	0.337	43	4	0.925	67	4	0.588	2.75e-11	strongHyper
	NC_006088.5	133025321	133025518	0.361	81	4	0.712	85	4	0.35	2.11e-05	strongHyper
	NC_006088.5	133064250	133064457	0.668	91	5	0.29	93	5	-0.378	1.62e-05	strongHypo
	NC_006088.5	133085540	133085634	0.469	112	6	0.791	133	6	0.323	4.93e-08	strongHyper
	NC_006088.5	133096884	133097001	0.267	53	3	0.798	56	3	0.531	3.26e-09	strongHyper
	NC_006088.5	133116929	133117191	0.302	57	4	0.671	82	4	0.369	6.02e-05	strongHyper
	NC_006088.5	133187839	133188058	0.672	163	9	0.433	207	9	-0.24	2.34e-05	strongHypo
	NC_006088.5	133209534	133209568	0	57	4	0.456	67	4	0.456	5.4e-10	strongHyper
	NC_006088.5	133217731	133217967	0.496	127	5	0.855	164	5	0.359	8.41e-11	strongHyper
	NC_006088.5	133225213	133225251	0.216	39	3	0.927	59	3	0.711	6.2e-14	strongHyper
	NC_006088.5	133256631	133257689	0.36	330	19	0.712	284	19	0.353	9.42e-20	strongHyper
	NC_006088.5	133266870	133266912	0.337	102	6	0.698	110	6	0.361	5.66e-08	strongHyper
	NC_006088.5	133294807	133295109	0.255	123	7	0.673	129	7	0.418	8.57e-11	strongHyper
	NC_006088.5	133342143	133342150	0.519	100	4	0.806	97	4	0.287	3.21e-06	strongHyper
	NC_006088.5	133358369	133358436	0.341	139	5	0.861	141	5	0.519	1.64e-20	strongHyper
	NC_006088.5	133369098	133369268	0.707	108	6	0.183	105	6	-0.524	2.27e-14	strongHypo
	NC_006088.5	133369706	133369748	0.839	87	5	0.391	86	5	-0.448	5.67e-10	strongHypo
	NC_006088.5	133417684	133417736	0.337	268	6	0.64	183	6	0.303	4.04e-11	strongHyper
	NC_006088.5	133421151	133421448	0.71	101	5	0	76	5	-0.71	1.06e-26	strongHypo
	NC_006088.5	133438264	133438464	0.326	164	6	0.768	130	6	0.442	5.26e-14	strongHyper
	NC_006088.5	133448662	133448744	0.6	81	4	0.979	70	4	0.379	2.34e-10	strongHyper
	NC_006088.5	133449211	133449240	0	97	4	0.437	57	4	0.437	2.48e-13	strongHyper
	NC_006088.5	133456674	133456685	0.314	122	4	0.86	98	4	0.546	3.49e-16	strongHyper
	NC_006088.5	133467958	133467970	0.913	94	4	0.37	70	4	-0.543	6.76e-14	strongHypo
	NC_006088.5	133490782	133490825	0.936	50	3	0.533	53	3	-0.404	1.69e-06	strongHypo
	NC_006088.5	133490847	133490996	0.545	141	6	0.88	141	6	0.335	1.78e-09	strongHyper
	NC_006088.5	133539886	133540315	0.493	156	7	0.788	119	7	0.294	2.35e-05	strongHyper
	NC_006088.5	133588519	133588841	0.587	160	12	0.818	162	12	0.231	3.97e-06	strongHyper
	NC_006088.5	133642328	133642621	0.211	44	3	0.683	64	3	0.472	7.36e-07	strongHyper
	NC_006088.5	133644791	133644815	0.438	56	3	0.956	55	3	0.517	7.6e-11	strongHyper
	NC_006088.5	133647408	133647559	0.278	136	6	0.581	121	6	0.303	1.38e-06	strongHyper
	NC_006088.5	133649914	133650054	0.566	80	3	0.0559	63	3	-0.51	1.97e-12	strongHypo
	NC_006088.5	133691550	133691675	0.545	54	3	0.924	48	3	0.379	4.44e-06	strongHyper
	NC_006088.5	133701361	133701557	0.808	76	5	0.421	71	5	-0.387	1.45e-05	strongHypo
	NC_006088.5	133703282	133703486	0.931	163	10	0.691	125	10	-0.24	2.28e-08	strongHypo
	NC_006088.5	133709197	133709607	0.463	256	12	0.79	227	12	0.327	3.63e-14	strongHyper
	NC_006088.5	133740815	133741051	0.242	83	3	0.695	48	3	0.453	2.47e-08	strongHyper
	NC_006088.5	133756783	133757088	0.781	76	5	0.486	89	5	-0.295	0.000368	strongHypo
	NC_006088.5	133794582	133794612	0.172	83	4	0.548	68	4	0.377	2.86e-08	strongHyper
	NC_006088.5	133904985	133905009	0.615	108	4	0.886	126	4	0.271	2.16e-06	strongHyper
	NC_006088.5	133907173	133907180	0.484	91	3	0.934	49	3	0.451	1.62e-07	strongHyper
	NC_006088.5	133911159	133911176	0.204	95	4	0.715	86	4	0.512	5.54e-13	strongHyper
	NC_006088.5	133918261	133918548	0.561	318	8	0.771	194	8	0.21	3.19e-06	strongHyper
	NC_006088.5	133925508	133925603	0.931	180	5	0.696	133	5	-0.235	6.1e-08	strongHypo
	NC_006088.5	133942715	133942884	0.117	123	6	0.482	88	6	0.365	3.52e-08	strongHyper
	NC_006088.5	134010744	134010783	0.853	55	3	0.496	67	3	-0.357	2.46e-05	strongHypo
	NC_006088.5	134016235	134016504	0.497	85	4	0.834	83	4	0.336	2.95e-05	strongHyper
	NC_006088.5	134017539	134017571	0.83	105	4	0.611	102	4	-0.219	0.00099	strongHypo
	NC_006088.5	134288678	134289046	0.606	298	14	0.363	268	14	-0.242	2.39e-08	strongHypo
	NC_006088.5	134318184	134318216	0.727	41	3	0.0557	40	3	-0.672	8.88e-11	strongHypo
	NC_006088.5	134715967	134716126	0.441	96	7	0.833	92	7	0.392	1.22e-08	strongHyper
	NC_006088.5	134865012	134865066	0.864	52	3	0.215	69	3	-0.649	4.75e-13	strongHypo
	NC_006088.5	135224693	135224756	0.629	136	6	0.404	140	6	-0.224	0.000196	strongHypo
	NC_006088.5	135570805	135570817	0.485	59	3	0.816	75	3	0.331	9.96e-05	strongHyper
	NC_006088.5	136369863	136369906	0.478	39	3	0.148	82	3	-0.33	0.000524	strongHypo
	NC_006088.5	136400488	136400590	0.413	89	4	0.89	119	4	0.476	6.04e-14	strongHyper
	NC_006088.5	136473636	136473897	0.595	82	3	0.133	62	3	-0.462	1.31e-06	strongHypo
	NC_006088.5	136475241	136475392	0.547	115	7	0.78	123	7	0.234	0.00011	strongHyper
	NC_006088.5	136571340	136571477	0.54	57	4	0.923	78	4	0.384	3.65e-07	strongHyper
	NC_006088.5	136582752	136582783	0.161	43	3	0.704	48	3	0.542	6.22e-07	strongHyper
	NC_006088.5	136614578	136614659	0.237	122	6	0.586	152	6	0.349	6.2e-09	strongHyper
	NC_006088.5	136638380	136638603	0.372	268	10	0.6	317	10	0.228	5.93e-07	strongHyper
	NC_006088.5	136656675	136656754	0.117	60	5	0.523	91	5	0.405	2.09e-06	strongHyper
	NC_006088.5	136713017	136713022	1	77	4	0.661	76	4	-0.339	5.8e-09	strongHypo
	NC_006088.5	136732514	136732722	0.778	179	5	0.294	113	5	-0.484	1.03e-16	strongHypo
	NC_006088.5	136771071	136771330	0.0973	178	8	0.503	147	8	0.405	9.2e-15	strongHyper
	NC_006088.5	136773922	136774224	0.26	131	6	0.529	93	6	0.269	0.000671	strongHyper
	NC_006088.5	136851074	136851606	0.367	142	6	0.0853	136	6	-0.282	1.83e-08	strongHypo
	NC_006088.5	137098704	137099245	0.682	131	6	0.415	107	6	-0.267	0.00345	strongHypo
	NC_006088.5	137334695	137334888	0.609	84	3	0.175	85	3	-0.434	3.37e-09	strongHypo
	NC_006088.5	137393588	137393792	0.419	75	3	0.797	65	3	0.378	6.59e-06	strongHyper
	NC_006088.5	137493637	137493839	0.471	138	4	0.0394	143	4	-0.431	7.79e-18	strongHypo
	NC_006088.5	137547503	137547730	0.276	235	9	0.486	196	9	0.21	4.15e-06	strongHyper
	NC_006088.5	137554954	137555116	0.115	78	4	0.49	80	4	0.376	2.63e-08	strongHyper
	NC_006088.5	137603099	137603182	0.87	309	7	0.612	105	7	-0.258	8.33e-09	strongHypo
	NC_006088.5	137720409	137720598	0.848	381	9	0.619	181	9	-0.229	1.04e-07	strongHypo
	NC_006088.5	137735301	137735475	0.441	191	7	0.781	144	7	0.341	2.97e-08	strongHyper
	NC_006088.5	137800955	137801044	0.645	65	3	0.089	44	3	-0.556	1.15e-09	strongHypo
	NC_006088.5	137806144	137806350	0.24	190	8	0.456	163	8	0.216	1.87e-05	strongHyper
	NC_006088.5	137911716	137911887	0.361	82	5	0.652	85	5	0.291	0.000643	strongHyper
	NC_006088.5	137986037	137986283	0.678	78	6	0.911	91	6	0.233	0.000174	strongHyper
	NC_006088.5	138240921	138240940	0.892	93	4	0.37	65	4	-0.522	2.67e-13	strongHypo
	NC_006088.5	138696391	138696549	0.481	160	4	0.0125	115	4	-0.468	9.71e-20	strongHypo
	NC_006088.5	138710881	138711075	0.0167	53	3	0.626	43	3	0.61	1.08e-11	strongHyper
	NC_006088.5	138721620	138721815	0.512	151	6	0.848	140	6	0.337	3.9e-11	strongHyper
	NC_006088.5	138814803	138814832	0.942	71	3	0.552	48	3	-0.39	3.86e-07	strongHypo
	NC_006088.5	138872089	138872171	0.71	104	6	0.94	96	6	0.23	4.36e-06	strongHyper
	NC_006088.5	138881147	138881182	0.272	69	3	0.633	61	3	0.361	9.5e-05	strongHyper
	NC_006088.5	138898081	138898143	0.221	60	4	0.704	74	4	0.483	1.79e-08	strongHyper
	NC_006088.5	138987896	138988048	0.692	84	4	0.305	81	4	-0.387	2.04e-07	strongHypo
	NC_006088.5	138988864	138990082	0.852	448	23	0.523	358	23	-0.328	3.31e-24	strongHypo
	NC_006088.5	139013103	139013292	0.423	85	6	0.143	143	6	-0.28	1.54e-05	strongHypo
	NC_006088.5	139071379	139071387	0.588	51	4	0.287	57	4	-0.301	0.00175	strongHypo
	NC_006088.5	139138894	139138988	0.283	93	4	0.932	102	4	0.648	9.61e-22	strongHyper
	NC_006088.5	139144030	139144087	0.447	90	4	0.121	100	4	-0.326	1.73e-05	strongHypo
	NC_006088.5	139160776	139161036	0.522	118	6	0.104	152	6	-0.419	2.8e-20	strongHypo
	NC_006088.5	139184426	139184580	0.372	113	6	0.849	157	6	0.478	1.76e-16	strongHyper
	NC_006088.5	139199818	139200097	0.815	79	5	0.497	103	5	-0.319	1.89e-06	strongHypo
	NC_006088.5	139236333	139236749	0.58	148	9	0.872	129	9	0.292	1.02e-06	strongHyper
	NC_006088.5	139287250	139287608	0.613	74	5	0.899	79	5	0.287	1.31e-05	strongHyper
	NC_006088.5	139290941	139291097	0.924	140	6	0.665	94	6	-0.259	2.94e-07	strongHypo
	NC_006088.5	139385658	139386001	0.398	121	6	0.723	119	6	0.325	2.85e-06	strongHyper
	NC_006088.5	139486053	139486160	0.378	86	5	0.619	80	5	0.24	0.0195	strongHyper
	NC_006088.5	139582263	139582438	0.299	112	7	0.799	123	7	0.5	4.8e-14	strongHyper
	NC_006088.5	139715639	139716033	0.626	162	8	0.381	164	8	-0.246	1.66e-06	strongHypo
	NC_006088.5	139888448	139888655	0.523	76	4	0.89	64	4	0.366	5.85e-06	strongHyper
	NC_006088.5	139971571	139971614	0.926	57	3	0.538	55	3	-0.389	5.25e-06	strongHypo
	NC_006088.5	141635339	141635776	0.595	129	8	0.393	136	8	-0.202	0.000896	strongHypo
	NC_006088.5	142497615	142497964	0.361	225	12	0.57	257	12	0.209	2.89e-06	strongHyper
	NC_006088.5	142515231	142515272	0.748	45	3	0.375	45	3	-0.372	8.98e-05	strongHypo
	NC_006088.5	144085563	144085597	0.754	99	5	0.466	147	5	-0.288	1.33e-05	strongHypo
	NC_006088.5	144564923	144564997	0.223	104	6	0.663	99	6	0.44	4.64e-11	strongHyper
	NC_006088.5	145019864	145020146	0.807	70	4	0.525	73	4	-0.282	0.00147	strongHypo
	NC_006088.5	145339457	145339667	0.636	134	7	0.887	121	7	0.251	1.9e-05	strongHyper
	NC_006088.5	145343755	145344184	0.553	122	6	0.814	166	6	0.26	6.93e-05	strongHyper
	NC_006088.5	145396958	145397169	0.235	80	4	0.575	100	4	0.34	2.65e-06	strongHyper
	NC_006088.5	145467100	145467522	0.719	134	6	0.498	100	6	-0.221	0.000594	strongHypo
	NC_006088.5	145484218	145484281	0.526	65	5	0.81	95	5	0.284	0.000382	strongHyper
	NC_006088.5	145555410	145555658	0.712	66	4	0.472	93	4	-0.24	0.000179	strongHypo
	NC_006088.5	145855430	145855558	0.427	141	7	0.673	127	7	0.246	1.5e-05	strongHyper
	NC_006088.5	145927920	145928006	0.589	103	7	0.805	150	7	0.215	2.95e-05	strongHyper
	NC_006088.5	146064424	146064435	0.446	59	4	0.88	51	4	0.434	1.32e-05	strongHyper
	NC_006088.5	146160791	146160857	0.228	78	4	0.667	110	4	0.44	3.36e-08	strongHyper
	NC_006088.5	146247155	146247547	0.722	69	5	0.356	78	5	-0.366	1.3e-05	strongHypo
	NC_006088.5	146383537	146383658	0.757	49	3	0.078	50	3	-0.679	2.03e-12	strongHypo
	NC_006088.5	146388215	146388339	0.748	53	4	0.398	86	4	-0.35	0.000212	strongHypo
	NC_006088.5	146832904	146833000	0.51	115	5	0.854	123	5	0.345	6.82e-08	strongHyper
	NC_006088.5	146852369	146852404	0.17	45	3	0.719	43	3	0.549	1.15e-05	strongHyper
	NC_006088.5	147155960	147156321	0.638	82	6	0.368	102	6	-0.27	5.77e-05	strongHypo
	NC_006088.5	147352309	147352355	0.703	37	3	0.224	31	3	-0.479	0.000104	strongHypo
	NC_006088.5	147452420	147452437	0.118	55	3	0.659	41	3	0.541	2.79e-07	strongHyper
	NC_006088.5	148052889	148053159	0.307	99	6	0.54	135	6	0.233	0.00706	strongHyper
	NC_006088.5	148261510	148261723	0.339	102	5	0.655	150	5	0.316	1.05e-05	strongHyper
	NC_006088.5	148432309	148433115	0.343	164	9	0.61	176	9	0.267	9.56e-07	strongHyper
	NC_006088.5	148588419	148588578	0.445	102	6	0.204	153	6	-0.241	7.25e-05	strongHypo
	NC_006088.5	148623818	148623946	0.423	67	4	0.735	95	4	0.312	0.00054	strongHyper
	NC_006088.5	148958241	148958502	0.274	94	5	0.595	102	5	0.321	0.000196	strongHyper
	NC_006088.5	148981271	148981277	0.816	107	4	0.528	113	4	-0.288	2.07e-06	strongHypo
	NC_006088.5	151353444	151353570	0.9	178	10	0.673	143	10	-0.227	3.25e-07	strongHypo
	NC_006088.5	152127953	152128267	0.862	170	11	0.658	190	11	-0.204	3.93e-05	strongHypo
	NC_006088.5	152233948	152234220	0.386	93	5	0.624	109	5	0.238	7.98e-05	strongHyper
	NC_006088.5	153227980	153228068	0.592	106	4	0.378	121	4	-0.215	0.00497	strongHypo
	NC_006088.5	153636986	153637254	0.264	74	4	0.619	124	4	0.356	4.47e-07	strongHyper
	NC_006088.5	154812002	154812062	0.867	125	4	0.602	126	4	-0.266	1.52e-06	strongHypo
	NC_006088.5	155548072	155548076	0.698	60	3	0.202	69	3	-0.495	8.73e-08	strongHypo
	NC_006088.5	155592583	155592903	0.235	143	7	0.449	107	7	0.214	0.00207	strongHyper
	NC_006088.5	156021842	156022052	0.67	77	4	0.295	71	4	-0.375	4.09e-06	strongHypo
	NC_006088.5	156090758	156090923	0.649	62	3	0.23	87	3	-0.419	5.06e-08	strongHypo
	NC_006088.5	156287827	156287867	0.425	96	4	0.021	115	4	-0.404	1.07e-14	strongHypo
	NC_006088.5	156398856	156399208	0.175	83	6	0.621	64	6	0.447	5.04e-08	strongHyper
	NC_006088.5	156408682	156409223	0.421	240	10	0.666	254	10	0.245	5.79e-11	strongHyper
	NC_006088.5	156527785	156527939	0.654	70	3	0.0639	45	3	-0.59	1.09e-10	strongHypo
	NC_006088.5	156722453	156722641	0.435	55	3	0.746	63	3	0.311	0.00052	strongHyper
	NC_006088.5	156813595	156813792	0.575	90	5	0.305	128	5	-0.27	0.000194	strongHypo
	NC_006088.5	156856061	156856133	0.212	37	3	0.696	41	3	0.484	4.71e-06	strongHyper
	NC_006088.5	157150807	157150824	0	60	4	0.444	54	4	0.444	5.08e-10	strongHyper
	NC_006088.5	157490235	157490288	0.677	46	3	0.137	59	3	-0.541	5.91e-08	strongHypo
	NC_006088.5	157536263	157536387	0.285	69	3	0.77	115	3	0.485	8.16e-10	strongHyper
	NC_006088.5	157545065	157545193	0.657	189	7	0.305	228	7	-0.352	8.25e-13	strongHypo
	NC_006088.5	157563388	157563536	0.699	75	4	0.219	69	4	-0.48	1e-09	strongHypo
	NC_006088.5	157632307	157632480	0.857	94	4	0.517	84	4	-0.34	1.36e-06	strongHypo
	NC_006088.5	157634244	157634271	0.978	77	3	0.418	120	3	-0.559	1.92e-17	strongHypo
	NC_006088.5	157686728	157686950	0.687	109	7	0.459	127	7	-0.228	0.000652	strongHypo
	NC_006088.5	157852331	157852470	0.498	121	5	0.249	117	5	-0.248	0.000118	strongHypo
	NC_006088.5	158016162	158016187	0.875	103	3	0.55	119	3	-0.325	1.15e-07	strongHypo
	NC_006088.5	158072951	158073082	0.159	45	3	0.673	77	3	0.514	7.63e-07	strongHyper
	NC_006088.5	158287469	158287853	0.716	213	9	0.48	160	9	-0.236	2.83e-07	strongHypo
	NC_006088.5	158318048	158318052	0.941	77	3	0.587	109	3	-0.354	3.71e-08	strongHypo
	NC_006088.5	158622171	158622354	0.122	62	3	0.485	94	3	0.363	6.56e-06	strongHyper
	NC_006088.5	158630549	158630756	0.242	149	7	0.718	207	7	0.475	2.13e-19	strongHyper
	NC_006088.5	159023845	159024143	0.453	135	5	0.149	126	5	-0.304	8.86e-08	strongHypo
	NC_006088.5	159045246	159045547	0.549	105	6	0.335	76	6	-0.214	0.01	strongHypo
	NC_006088.5	160035747	160036033	0.659	68	3	0.167	103	3	-0.492	1.55e-09	strongHypo
	NC_006088.5	160608773	160608891	0.286	48	3	0.781	44	3	0.496	4.08e-06	strongHyper
	NC_006088.5	161064040	161064302	0.58	108	5	0.832	95	5	0.252	0.000487	strongHyper
	NC_006088.5	161511066	161511080	0.51	68	3	0.102	104	3	-0.408	6.61e-07	strongHypo
	NC_006088.5	161562715	161562977	0.47	105	5	0.708	142	5	0.238	7.59e-05	strongHyper
	NC_006088.5	162044131	162044567	0.608	159	7	0.378	182	7	-0.23	3.53e-05	strongHypo
	NC_006088.5	162327738	162327839	0.358	79	4	0.771	70	4	0.413	6.59e-07	strongHyper
	NC_006088.5	162922546	162922553	0.697	70	3	0.289	69	3	-0.407	1.61e-06	strongHypo
	NC_006088.5	163268281	163268317	0.241	107	4	0.569	138	4	0.328	2.95e-07	strongHyper
	NC_006088.5	163414266	163414551	0.47	142	6	0.147	158	6	-0.323	7.15e-10	strongHypo
	NC_006088.5	163770303	163770583	0.726	65	3	0.315	69	3	-0.412	2.76e-06	strongHypo
	NC_006088.5	163771966	163772009	0.769	110	4	0.389	128	4	-0.38	2.48e-09	strongHypo
	NC_006088.5	163790549	163790615	0.66	79	4	0.936	106	4	0.276	1e-05	strongHyper
	NC_006088.5	163914615	163914886	0.868	111	6	0.509	120	6	-0.358	3.68e-08	strongHypo
	NC_006088.5	163990890	163991099	0.591	133	5	0.859	148	5	0.268	2.62e-07	strongHyper
	NC_006088.5	164547998	164548004	0.482	87	4	0.83	96	4	0.348	1.91e-06	strongHyper
	NC_006088.5	165425187	165425330	0.193	97	5	0.434	113	5	0.242	0.00204	strongHyper
	NC_006088.5	165813832	165813864	1	36	3	0.607	46	3	-0.393	5.51e-06	strongHypo
	NC_006088.5	165953128	165953139	0.892	89	4	0.644	127	4	-0.248	5.76e-05	strongHypo
	NC_006088.5	166655558	166655740	0	102	3	0.217	123	3	0.217	2.2e-08	strongHyper
	NC_006088.5	166671778	166671783	0.0351	99	4	0.329	142	4	0.294	1.45e-08	strongHyper
	NC_006088.5	167148091	167148279	0.544	171	5	0.744	75	5	0.201	0.0104	strongHyper
	NC_006088.5	167321257	167321315	0.808	117	6	0.462	114	6	-0.346	1.93e-07	strongHypo
	NC_006088.5	168242775	168243028	0.479	88	4	0.758	76	4	0.278	0.000807	strongHyper
	NC_006088.5	168598792	168598806	0.545	75	4	0.9	98	4	0.354	5.28e-07	strongHyper
	NC_006088.5	168809233	168809575	0.837	129	7	0.637	94	7	-0.201	0.000271	strongHypo
	NC_006088.5	169134144	169134245	0.556	96	5	0.875	132	5	0.319	4.64e-10	strongHyper
	NC_006088.5	169318689	169318950	0.432	85	5	0.133	68	5	-0.3	6.17e-06	strongHypo
	NC_006088.5	169330032	169330451	0.847	110	7	0.545	99	7	-0.302	4.29e-06	strongHypo
	NC_006088.5	169485733	169485750	0.106	60	3	0.679	31	3	0.573	8.13e-08	strongHyper
	NC_006088.5	169531691	169531902	0.263	98	5	0.724	114	5	0.461	1.52e-10	strongHyper
	NC_006088.5	169533894	169533907	0.568	59	3	1	46	3	0.432	1.18e-07	strongHyper
	NC_006088.5	169538871	169539198	0.599	53	3	0.97	38	3	0.371	3.31e-05	strongHyper
	NC_006088.5	169542488	169542536	0.542	128	6	0.949	95	6	0.407	2.38e-12	strongHyper
	NC_006088.5	169542911	169543165	0.503	100	7	0.818	89	7	0.315	3.92e-07	strongHyper
	NC_006088.5	169544415	169544656	0.357	101	4	0.744	63	4	0.386	2.53e-06	strongHyper
	NC_006088.5	169545912	169546045	0.247	72	3	0.679	48	3	0.432	1.44e-06	strongHyper
	NC_006088.5	169586190	169586290	0.834	163	7	0.622	144	7	-0.212	0.0014	strongHypo
	NC_006088.5	169612509	169612660	0.803	136	4	0.48	141	4	-0.324	7.59e-10	strongHypo
	NC_006088.5	169613368	169613431	0.89	112	3	0.536	79	3	-0.354	2.73e-08	strongHypo
	NC_006088.5	169665301	169665374	0.654	52	4	0.169	64	4	-0.486	1.33e-07	strongHypo
	NC_006088.5	169670400	169670437	0.663	120	4	0.361	113	4	-0.302	1.08e-06	strongHypo
	NC_006088.5	169680121	169680188	0.676	67	5	0.892	81	5	0.216	0.00201	strongHyper
	NC_006088.5	169867982	169868014	0.2	68	4	0.783	80	4	0.583	5.72e-12	strongHyper
	NC_006088.5	169910642	169910896	0.363	140	5	0.673	100	5	0.31	2.5e-07	strongHyper
	NC_006088.5	170076168	170076218	0.764	63	5	0.265	60	5	-0.5	1.24e-08	strongHypo
	NC_006088.5	170086230	170086266	0.329	172	6	0.667	118	6	0.338	2.63e-08	strongHyper
	NC_006088.5	170087586	170087700	0.549	115	5	0.841	114	5	0.292	2.25e-05	strongHyper
	NC_006088.5	170088715	170089100	0.216	264	9	0.667	189	9	0.452	3.94e-20	strongHyper
	NC_006088.5	170092312	170092409	0.205	47	3	0.728	33	3	0.523	7.74e-06	strongHyper
	NC_006088.5	170116807	170117131	0.509	89	7	0.109	136	7	-0.4	3.31e-10	strongHypo
	NC_006088.5	170355305	170355545	0.954	368	10	0.75	246	10	-0.204	7.34e-14	strongHypo
	NC_006088.5	170411135	170411317	0.353	152	4	0.629	124	4	0.276	6.67e-06	strongHyper
	NC_006088.5	170422377	170422659	0.385	53	3	0.809	42	3	0.425	2.63e-05	strongHyper
	NC_006088.5	170474308	170474334	0.466	76	6	0.86	97	6	0.394	1.12e-08	strongHyper
	NC_006088.5	170530724	170530883	0.333	127	4	0.78	91	4	0.447	3.11e-12	strongHyper
	NC_006088.5	170540351	170540618	0.434	110	7	0.707	117	7	0.273	8.05e-06	strongHyper
	NC_006088.5	170662025	170662171	0.445	61	3	0.957	41	3	0.511	4e-08	strongHyper
	NC_006088.5	170707335	170707417	0.683	48	4	0.411	51	4	-0.272	0.00464	strongHypo
	NC_006088.5	170711321	170711508	0.48	164	6	0.736	148	6	0.256	4.83e-06	strongHyper
	NC_006088.5	170727226	170727409	0.522	353	13	0.777	220	13	0.256	1.56e-10	strongHyper
	NC_006088.5	170745820	170746270	0.623	313	15	0.836	264	15	0.213	1.85e-08	strongHyper
	NC_006088.5	170754253	170754756	0.614	212	8	0.942	161	8	0.328	4.9e-11	strongHyper
	NC_006088.5	170765089	170765375	0.349	201	9	0.653	175	9	0.304	4.45e-13	strongHyper
	NC_006088.5	171130196	171130333	0.923	53	3	0.336	58	3	-0.587	2.7e-11	strongHypo
	NC_006088.5	171329105	171329255	0.461	144	4	0.747	189	4	0.286	5.89e-08	strongHyper
	NC_006088.5	171470412	171470581	0.462	93	6	0.24	132	6	-0.222	8.67e-05	strongHypo
	NC_006088.5	171647526	171647685	0.928	129	6	0.61	133	6	-0.317	3.54e-08	strongHypo
	NC_006088.5	172111942	172111988	0.678	62	3	0.333	69	3	-0.345	0.000112	strongHypo
	NC_006088.5	172190349	172190523	0.692	69	5	0.354	78	5	-0.338	2.72e-05	strongHypo
	NC_006088.5	172696863	172696987	0.112	104	4	0.585	130	4	0.473	1.77e-13	strongHyper
	NC_006088.5	172919159	172919166	0.444	46	4	0.864	64	4	0.42	4.85e-06	strongHyper
	NC_006088.5	173017582	173017794	0.0767	54	3	0.548	66	3	0.471	4.11e-08	strongHyper
	NC_006088.5	173053783	173054031	0.757	150	6	0.389	162	6	-0.367	6.1e-11	strongHypo
	NC_006088.5	173069764	173069945	0.573	39	3	0.0333	34	3	-0.54	4.37e-07	strongHypo
	NC_006088.5	173107929	173108105	0.395	226	8	0.655	205	8	0.26	3.15e-08	strongHyper
	NC_006088.5	173110690	173111048	0.21	69	4	0.605	139	4	0.394	2.86e-08	strongHyper
	NC_006088.5	173466127	173466196	0.203	83	3	0.582	91	3	0.379	1.1e-06	strongHyper
	NC_006088.5	173988041	173988186	0.173	63	3	0.516	92	3	0.342	2.04e-05	strongHyper
	NC_006088.5	174148184	174148356	0.307	48	3	0.707	54	3	0.4	0.000309	strongHyper
	NC_006088.5	174154304	174154398	0.636	63	3	0.0783	46	3	-0.558	3.26e-09	strongHypo
	NC_006088.5	174245512	174245662	0.494	63	5	0.75	92	5	0.256	0.000647	strongHyper
	NC_006088.5	174259208	174259230	0.92	74	5	0.671	98	5	-0.249	0.000384	strongHypo
	NC_006088.5	174450684	174450821	0.409	180	6	0.167	264	6	-0.242	2.04e-08	strongHypo
	NC_006088.5	174452566	174452867	0.763	126	6	0.322	170	6	-0.44	6.54e-14	strongHypo
	NC_006088.5	174501778	174501968	0.459	124	7	0.731	147	7	0.272	1.31e-05	strongHyper
	NC_006088.5	174506119	174506178	0.696	72	4	0.109	62	4	-0.587	8.83e-12	strongHypo
	NC_006088.5	174549905	174550177	0.185	90	6	0.582	126	6	0.397	2.25e-09	strongHyper
	NC_006088.5	174765351	174765527	0.641	106	6	0.385	93	6	-0.256	0.0071	strongHypo
	NC_006088.5	174836118	174836287	0.523	97	5	0.808	134	5	0.286	1.32e-07	strongHyper
	NC_006088.5	175209466	175209852	0.396	74	5	0.12	93	5	-0.276	2.29e-05	strongHypo
	NC_006088.5	175264165	175264212	0.682	68	4	0.221	71	4	-0.462	4e-09	strongHypo
	NC_006088.5	175299894	175299932	0.26	63	4	0.725	61	4	0.466	3.03e-07	strongHyper
	NC_006088.5	175323932	175324144	0.124	31	3	0.636	39	3	0.512	2.1e-05	strongHyper
	NC_006088.5	175756216	175756632	0.671	145	9	0.459	165	9	-0.212	0.00066	strongHypo
	NC_006088.5	175768422	175768625	0.75	100	6	0.378	126	6	-0.372	1.25e-09	strongHypo
	NC_006088.5	175845435	175845467	0.77	95	4	0.455	64	4	-0.315	0.000427	strongHypo
	NC_006088.5	175854081	175854116	0.687	66	3	0.0825	53	3	-0.604	1.25e-11	strongHypo
	NC_006088.5	175874727	175875649	0.671	321	17	0.872	250	17	0.201	2.15e-06	strongHyper
	NC_006088.5	176123869	176123890	0	77	4	0.535	70	4	0.535	1.27e-15	strongHyper
	NC_006088.5	176167346	176167518	0.71	146	6	0.44	190	6	-0.27	1.82e-06	strongHypo
	NC_006088.5	176190173	176190407	0.749	150	5	0.425	140	5	-0.323	1.19e-06	strongHypo
	NC_006088.5	176285203	176285218	0	47	3	0.445	65	3	0.445	5.44e-09	strongHyper
	NC_006088.5	176307477	176307543	0.513	153	5	0.746	163	5	0.234	1.22e-05	strongHyper
	NC_006088.5	176319950	176320127	0.259	58	3	0.724	53	3	0.465	1.55e-06	strongHyper
	NC_006088.5	176465859	176465970	0.596	96	5	0.869	141	5	0.274	5.57e-06	strongHyper
	NC_006088.5	176483083	176483249	0.575	76	3	0.151	72	3	-0.424	3.67e-07	strongHypo
	NC_006088.5	176511870	176512068	0.291	63	4	0.738	57	4	0.447	1.17e-05	strongHyper
	NC_006088.5	176688256	176688427	0.612	89	7	0.885	130	7	0.273	6.3e-07	strongHyper
	NC_006088.5	177119407	177119472	0.548	51	3	0.95	39	3	0.402	1.48e-05	strongHyper
	NC_006088.5	177294806	177294995	0.873	157	7	0.663	97	7	-0.21	3.54e-05	strongHypo
	NC_006088.5	177683024	177683250	0.0333	45	3	0.407	65	3	0.374	2.8e-06	strongHyper
	NC_006088.5	177897772	177897950	0.243	64	3	0.715	66	3	0.472	4.55e-08	strongHyper
	NC_006088.5	177980748	177980957	0.965	56	3	0.587	62	3	-0.378	5.44e-07	strongHypo
	NC_006088.5	178102521	178102623	0.724	101	4	0.398	106	4	-0.326	3.21e-06	strongHypo
	NC_006088.5	178271063	178271286	0.645	88	6	0.872	101	6	0.227	0.000292	strongHyper
	NC_006088.5	178284886	178284920	0.917	43	3	0.49	39	3	-0.427	1.31e-05	strongHypo
	NC_006088.5	178304918	178305121	0.8	193	8	0.371	162	8	-0.43	2.79e-15	strongHypo
	NC_006088.5	178428450	178428676	0.891	135	7	0.657	119	7	-0.234	6.48e-06	strongHypo
	NC_006088.5	178706999	178707195	0.392	94	6	0.723	124	6	0.331	4.23e-06	strongHyper
	NC_006088.5	178788478	178788662	0.938	80	3	0.333	80	3	-0.606	2.67e-15	strongHypo
	NC_006088.5	179189471	179189642	0.388	80	6	0.639	111	6	0.251	7.26e-05	strongHyper
	NC_006088.5	179663640	179663707	0	79	4	0.293	88	4	0.293	7.7e-09	strongHyper
	NC_006088.5	179761134	179761184	0.982	147	6	0.546	140	6	-0.436	3.7e-21	strongHypo
	NC_006088.5	179897491	179897613	0.668	135	5	0.417	119	5	-0.251	0.000658	strongHypo
	NC_006088.5	180035396	180035425	0.326	76	3	0	61	3	-0.326	5.39e-07	strongHypo
	NC_006088.5	180098218	180098233	0.644	136	5	0.927	109	5	0.283	2.84e-08	strongHyper
	NC_006088.5	180119638	180120029	0.277	146	10	0.489	132	10	0.212	0.000201	strongHyper
	NC_006088.5	180137121	180137368	0.681	140	10	0.964	142	10	0.283	2.76e-10	strongHyper
	NC_006088.5	180162462	180162492	0.695	132	6	0.899	173	6	0.204	4.03e-05	strongHyper
	NC_006088.5	180218244	180218271	0.956	82	4	0.682	87	4	-0.273	1.69e-06	strongHypo
	NC_006088.5	180375754	180376044	0	57	3	0.463	59	3	0.463	3.31e-10	strongHyper
	NC_006088.5	180395599	180396019	0.257	91	6	0.714	118	6	0.457	6.04e-11	strongHyper
	NC_006088.5	180401649	180401721	0.129	121	5	0.583	106	5	0.454	1.61e-14	strongHyper
	NC_006088.5	180415138	180415143	0.97	135	4	0.714	91	4	-0.256	2.74e-08	strongHypo
	NC_006088.5	180517978	180518161	0.392	189	6	0.732	188	6	0.34	8.37e-11	strongHyper
	NC_006088.5	180528243	180528459	0.365	145	6	0.761	127	6	0.396	9.64e-12	strongHyper
	NC_006088.5	180536570	180536687	0.431	60	5	0.808	72	5	0.377	1.15e-05	strongHyper
	NC_006088.5	180538371	180538663	0.368	320	16	0.668	242	16	0.3	3.97e-11	strongHyper
	NC_006088.5	180927134	180927377	0.346	107	5	0.635	92	5	0.289	1.95e-05	strongHyper
	NC_006088.5	180963552	180963734	0.808	191	8	0.477	204	8	-0.331	5.27e-12	strongHypo
	NC_006088.5	181203127	181203306	0.354	82	4	0.618	91	4	0.264	0.0226	strongHyper
	NC_006088.5	181259379	181259674	0.528	55	4	0.157	58	4	-0.372	1.7e-05	strongHypo
	NC_006088.5	181366604	181366691	0.555	92	7	0.317	114	7	-0.238	0.000392	strongHypo
	NC_006088.5	181536321	181536371	0.801	53	4	0.411	71	4	-0.391	1.7e-05	strongHypo
	NC_006088.5	181656488	181656495	0.372	65	3	0.806	50	3	0.434	1.84e-06	strongHyper
	NC_006088.5	181662378	181662658	0.757	145	7	0.974	124	7	0.216	3.59e-07	strongHyper
	NC_006088.5	181707472	181707663	0.553	160	7	0.947	215	7	0.394	5.35e-19	strongHyper
	NC_006088.5	182018533	182018772	0.701	218	8	0.917	295	8	0.216	2.92e-10	strongHyper
	NC_006088.5	182836975	182837082	0.763	111	5	0.527	163	5	-0.236	0.000341	strongHypo
	NC_006088.5	183213711	183213855	0.575	56	4	0.841	99	4	0.266	0.00197	strongHyper
	NC_006088.5	183221520	183221657	0.796	48	3	0.395	73	3	-0.402	0.000105	strongHypo
	NC_006088.5	183732027	183732264	0.168	59	4	0.553	69	4	0.385	3.09e-05	strongHyper
	NC_006088.5	184354569	184354867	0.711	56	3	0.334	68	3	-0.377	7.07e-05	strongHypo
	NC_006088.5	184470485	184470757	0.422	81	4	0.743	101	4	0.32	0.00011	strongHyper
	NC_006088.5	184587973	184588285	0.694	100	6	0.488	108	6	-0.205	0.00179	strongHypo
	NC_006088.5	184655963	184656082	0.48	105	6	0.213	115	6	-0.266	9.51e-06	strongHypo
	NC_006088.5	184982287	184982337	0.462	103	4	0.741	107	4	0.279	6.6e-05	strongHyper
	NC_006088.5	185047473	185047654	0.362	70	3	0.785	66	3	0.422	1.67e-05	strongHyper
	NC_006088.5	185783694	185783714	0.812	78	4	0.449	136	4	-0.363	5.22e-06	strongHypo
	NC_006088.5	185829719	185830002	0.563	86	5	0.35	119	5	-0.213	0.00432	strongHypo
	NC_006088.5	186845209	186845215	0.722	32	3	0.285	45	3	-0.437	0.000235	strongHypo
	NC_006088.5	186954218	186954263	0.614	60	3	0.918	71	3	0.305	0.000138	strongHyper
	NC_006088.5	187291615	187291653	0.577	66	3	0.929	71	3	0.353	9.6e-07	strongHyper
	NC_006088.5	187297868	187297934	0.302	102	5	0.8	92	5	0.499	1.6e-12	strongHyper
	NC_006088.5	187727696	187728063	0.506	105	5	0.242	132	5	-0.264	4.15e-05	strongHypo
	NC_006088.5	190528095	190528506	0.435	82	5	0.12	95	5	-0.315	4.56e-06	strongHypo
	NC_006088.5	190686981	190687139	0.546	46	3	0.178	53	3	-0.368	4.3e-05	strongHypo
	NC_006088.5	190963636	190963817	0.372	143	6	0.663	181	6	0.291	3.82e-06	strongHyper
	NC_006088.5	191305416	191305612	0.484	110	5	0.277	153	5	-0.208	0.000936	strongHypo
	NC_006088.5	192111757	192111917	0.428	163	7	0.723	136	7	0.296	1.49e-06	strongHyper
	NC_006088.5	192173584	192173774	0.794	47	3	0.438	62	3	-0.356	0.000897	strongHypo
	NC_006088.5	193089370	193089418	0	62	4	0.402	59	4	0.402	4.34e-09	strongHyper
	NC_006088.5	193957903	193957988	0.186	44	3	0.791	51	3	0.605	4.71e-08	strongHyper
	NC_006088.5	194371940	194372045	0.648	61	4	0.935	96	4	0.287	2.05e-06	strongHyper
	NC_006088.5	194448276	194448353	0.791	51	4	0.318	63	4	-0.473	4.25e-06	strongHypo
	NC_006088.5	194777343	194777498	0.853	37	3	0.259	49	3	-0.594	2.33e-08	strongHypo
	NC_006088.5	195146114	195146251	0.704	114	5	0.911	109	5	0.207	0.0003	strongHyper
	NC_006088.5	195585769	195585804	0.291	38	3	0.812	32	3	0.521	1.37e-05	strongHyper
	NC_006088.5	196283305	196283542	0.78	90	6	0.527	91	6	-0.254	0.000944	strongHypo
	NC_006088.5	196508343	196508361	0.766	107	5	0.421	79	5	-0.345	8.49e-06	strongHypo
	NC_006088.5	197502721	197502810	0.36	148	5	0.683	68	5	0.323	6.43e-05	strongHyper
	NC_006089.5	814795	814831	0.835	51	4	0.362	69	4	-0.473	3.97e-07	strongHypo
	NC_006089.5	916731	916735	0.317	42	3	0.831	53	3	0.514	8.1e-08	strongHyper
	NC_006089.5	1133753	1133832	0.835	98	5	0.458	65	5	-0.377	2.22e-06	strongHypo
	NC_006089.5	1229780	1229818	0.672	92	4	0.266	118	4	-0.406	1.08e-09	strongHypo
	NC_006089.5	1345293	1345320	0	46	3	0.412	60	3	0.412	5.25e-08	strongHyper
	NC_006089.5	1451843	1452107	0.104	57	3	0.536	53	3	0.432	2.15e-07	strongHyper
	NC_006089.5	1758320	1758458	0.406	58	3	0.805	66	3	0.399	2.5e-05	strongHyper
	NC_006089.5	2036865	2037214	0.499	97	4	0.82	68	4	0.321	0.000166	strongHyper
	NC_006089.5	3034675	3034694	0.831	41	3	0.357	56	3	-0.474	3.83e-06	strongHypo
	NC_006089.5	3229403	3229452	0.4	50	3	0.0222	41	3	-0.377	1.05e-05	strongHypo
	NC_006089.5	3261875	3261888	0.271	92	4	0.783	99	4	0.512	4.18e-12	strongHyper
	NC_006089.5	4142484	4142497	0.722	99	4	0.426	58	4	-0.295	0.000999	strongHypo
	NC_006089.5	4272072	4272249	0.852	92	6	0.497	81	6	-0.354	1.42e-06	strongHypo
	NC_006089.5	4384849	4385023	0.725	88	4	0.39	68	4	-0.334	4.07e-05	strongHypo
	NC_006089.5	4713470	4713685	0.731	49	3	0.153	58	3	-0.578	2.71e-10	strongHypo
	NC_006089.5	5067505	5067512	0.0714	69	4	0.553	63	4	0.482	8.6e-10	strongHyper
	NC_006089.5	5681874	5681891	0.449	49	3	0.923	39	3	0.474	2.91e-06	strongHyper
	NC_006089.5	6381913	6382151	0.687	98	5	0.319	79	5	-0.368	4.37e-06	strongHypo
	NC_006089.5	6401188	6401591	0.565	33	3	0.0953	41	3	-0.47	1.18e-05	strongHypo
	NC_006089.5	6521964	6522043	0.54	74	4	0	52	4	-0.54	1.45e-12	strongHypo
	NC_006089.5	6561450	6561719	0.634	130	6	0.321	93	6	-0.313	2.21e-05	strongHypo
	NC_006089.5	6592968	6592990	0.39	89	4	0.0186	83	4	-0.371	1.05e-09	strongHypo
	NC_006089.5	6663662	6663885	0.702	106	5	0.175	92	5	-0.528	6.38e-15	strongHypo
	NC_006089.5	6681465	6681530	0.744	121	5	0.273	57	5	-0.471	4.22e-09	strongHypo
	NC_006089.5	6728264	6728421	0.401	183	8	0.184	137	8	-0.217	3.98e-05	strongHypo
	NC_006089.5	6788241	6788316	0.664	62	4	0.215	48	4	-0.449	1.57e-05	strongHypo
	NC_006089.5	6883219	6883593	0.663	147	5	0.327	118	5	-0.336	4.46e-09	strongHypo
	NC_006089.5	6960126	6960215	0.453	80	5	0.708	96	5	0.255	0.000117	strongHyper
	NC_006089.5	6961949	6962117	0.516	55	4	0.75	55	4	0.234	0.00494	strongHyper
	NC_006089.5	7748786	7748975	0.747	121	5	0.33	108	5	-0.416	5.6e-11	strongHypo
	NC_006089.5	7820045	7820231	0.151	60	4	0.657	78	4	0.506	1.77e-08	strongHyper
	NC_006089.5	8100492	8100622	0.748	140	5	0.963	130	5	0.215	3e-07	strongHyper
	NC_006089.5	8551783	8551823	0.411	87	3	0.717	95	3	0.307	4.64e-05	strongHyper
	NC_006089.5	8570144	8570293	0.402	157	6	0.125	95	6	-0.278	5.98e-07	strongHypo
	NC_006089.5	8691508	8691518	0.447	94	4	0.912	73	4	0.465	4.84e-11	strongHyper
	NC_006089.5	8700138	8700391	0.226	151	7	0.0262	96	7	-0.2	7.37e-06	strongHypo
	NC_006089.5	8884003	8884066	0.427	157	8	0.703	161	8	0.276	5.66e-06	strongHyper
	NC_006089.5	9164881	9164886	0.743	93	3	0.234	93	3	-0.509	5.13e-12	strongHypo
	NC_006089.5	9537123	9537356	0.35	77	3	0	93	3	-0.35	2.54e-11	strongHypo
	NC_006089.5	9597785	9597934	0.422	78	5	0.761	92	5	0.339	7.8e-05	strongHyper
	NC_006089.5	9718305	9718662	0.385	91	5	0.63	91	5	0.245	0.00292	strongHyper
	NC_006089.5	9901474	9901623	0.658	126	8	0.963	133	8	0.306	6.79e-11	strongHyper
	NC_006089.5	10013645	10013804	0.864	79	5	0.636	67	5	-0.228	0.00181	strongHypo
	NC_006089.5	10049422	10049565	0.689	104	4	0.909	94	4	0.22	0.000648	strongHyper
	NC_006089.5	10056316	10056467	0.631	97	4	0.922	104	4	0.291	2.7e-05	strongHyper
	NC_006089.5	10123558	10123827	0.572	204	7	0.776	175	7	0.205	9.29e-06	strongHyper
	NC_006089.5	10219364	10219394	0.167	63	3	0.539	52	3	0.372	0.00111	strongHyper
	NC_006089.5	10232377	10232461	0.831	101	5	0.515	112	5	-0.315	3.23e-05	strongHypo
	NC_006089.5	10344671	10344732	0	34	3	0.817	33	3	0.817	2.7e-13	strongHyper
	NC_006089.5	10658140	10658168	0.295	57	3	0.672	77	3	0.377	0.000104	strongHyper
	NC_006089.5	11159151	11159228	0.107	74	3	0.483	96	3	0.376	1.51e-07	strongHyper
	NC_006089.5	11460650	11460759	0.56	86	5	0.802	92	5	0.242	0.00201	strongHyper
	NC_006089.5	11872654	11873077	0.389	34	3	0.846	46	3	0.457	3.44e-05	strongHyper
	NC_006089.5	12286544	12286664	0.278	82	5	0.549	85	5	0.271	0.00444	strongHyper
	NC_006089.5	12357795	12358003	0.638	83	4	0.312	89	4	-0.327	1.46e-05	strongHypo
	NC_006089.5	12568523	12568791	0.788	155	8	0.512	132	8	-0.277	1.6e-06	strongHypo
	NC_006089.5	12685901	12686065	0.503	77	6	0.824	107	6	0.321	9.28e-06	strongHyper
	NC_006089.5	12771499	12771639	0.32	63	4	0.671	69	4	0.351	5.16e-05	strongHyper
	NC_006089.5	12881990	12882162	0.47	93	4	0.694	58	4	0.224	0.00412	strongHyper
	NC_006089.5	12882303	12882314	0	50	4	0.462	54	4	0.462	2.44e-09	strongHyper
	NC_006089.5	13104034	13104049	0.565	93	4	0.865	84	4	0.3	1.18e-05	strongHyper
	NC_006089.5	13821763	13821929	0.634	70	5	0.911	79	5	0.278	0.0001	strongHyper
	NC_006089.5	14241935	14242143	0.741	132	7	0.503	105	7	-0.239	0.00248	strongHypo
	NC_006089.5	14320722	14320838	0.2	106	4	0.474	111	4	0.274	0.000111	strongHyper
	NC_006089.5	14340662	14340829	0.938	106	7	0.646	105	7	-0.292	4.76e-08	strongHypo
	NC_006089.5	14393233	14393565	0.83	132	6	0.59	103	6	-0.24	1.73e-05	strongHypo
	NC_006089.5	14443948	14444165	0.404	88	4	0.76	82	4	0.356	2.76e-06	strongHyper
	NC_006089.5	14589459	14589747	0.932	146	6	0.677	157	6	-0.255	4.08e-10	strongHypo
	NC_006089.5	15016266	15016324	0.609	96	6	0.843	127	6	0.234	0.000341	strongHyper
	NC_006089.5	15340261	15340396	0.952	58	3	0.467	68	3	-0.485	1.74e-09	strongHypo
	NC_006089.5	15379438	15379628	0.164	95	5	0.562	82	5	0.398	4.17e-08	strongHyper
	NC_006089.5	15456247	15456436	0.425	120	5	0.664	118	5	0.24	0.000443	strongHyper
	NC_006089.5	15498941	15498981	0.58	157	7	0.86	131	7	0.281	2.53e-08	strongHyper
	NC_006089.5	15535077	15535195	0.0303	67	3	0.485	49	3	0.454	9.03e-10	strongHyper
	NC_006089.5	15948780	15948985	0.323	125	4	0.0917	81	4	-0.231	5.15e-05	strongHypo
	NC_006089.5	16197319	16197460	0.215	91	6	0.691	107	6	0.476	2.42e-12	strongHyper
	NC_006089.5	16216311	16216513	0.811	123	5	0.506	108	5	-0.305	6.5e-06	strongHypo
	NC_006089.5	16336370	16336620	0.374	139	5	0.732	194	5	0.358	1.74e-10	strongHyper
	NC_006089.5	16340992	16341336	0.618	145	6	0.396	166	6	-0.223	8.56e-07	strongHypo
	NC_006089.5	16535975	16536143	0.618	166	5	0.376	99	5	-0.242	0.0217	strongHypo
	NC_006089.5	16648114	16648204	0.895	62	5	0.487	76	5	-0.408	5.49e-07	strongHypo
	NC_006089.5	16910111	16910442	0.722	228	9	0.52	239	9	-0.201	0.00115	strongHypo
	NC_006089.5	17035507	17035726	0.452	146	8	0.656	226	8	0.205	7.02e-05	strongHyper
	NC_006089.5	17040453	17040857	0.853	134	9	0.622	115	9	-0.231	1.9e-05	strongHypo
	NC_006089.5	17067153	17067292	0.823	109	6	0.493	127	6	-0.33	1.38e-07	strongHypo
	NC_006089.5	17141000	17141221	0.775	44	3	0.325	56	3	-0.45	7.99e-06	strongHypo
	NC_006089.5	17337177	17337302	0.438	201	8	0.764	233	8	0.327	3.36e-11	strongHyper
	NC_006089.5	17387103	17387426	0.583	95	6	0.826	85	6	0.243	6.25e-05	strongHyper
	NC_006089.5	17405697	17405706	0.44	52	3	0.101	61	3	-0.338	0.000102	strongHypo
	NC_006089.5	17451054	17451070	0.449	54	4	0.0586	63	4	-0.39	7.5e-07	strongHypo
	NC_006089.5	17611669	17611992	0.873	144	8	0.527	106	8	-0.346	2.34e-10	strongHypo
	NC_006089.5	17622450	17622714	0.434	143	8	0.643	98	8	0.209	0.00101	strongHyper
	NC_006089.5	17705793	17706090	0.345	113	5	0.736	82	5	0.391	1.12e-08	strongHyper
	NC_006089.5	18108888	18109175	0.56	107	5	0.915	102	5	0.355	1.51e-08	strongHyper
	NC_006089.5	18314484	18314901	0.395	210	10	0.608	147	10	0.213	0.000371	strongHyper
	NC_006089.5	19572998	19573025	0.202	78	3	0.65	103	3	0.449	1.31e-08	strongHyper
	NC_006089.5	19848569	19848687	0.698	173	8	0.902	169	8	0.204	3.73e-07	strongHyper
	NC_006089.5	19853643	19853714	0.843	72	4	0.509	68	4	-0.333	3.06e-05	strongHypo
	NC_006089.5	19949894	19950021	0.236	57	4	0.618	51	4	0.382	1.33e-05	strongHyper
	NC_006089.5	20046704	20046946	0.448	116	4	0.677	139	4	0.229	0.000147	strongHyper
	NC_006089.5	20208638	20208694	0.568	115	4	0.959	113	4	0.391	1.02e-11	strongHyper
	NC_006089.5	20220291	20220521	0.892	156	9	0.676	148	9	-0.216	3.91e-05	strongHypo
	NC_006089.5	20305521	20305715	0.633	98	3	0.979	66	3	0.346	3.47e-08	strongHyper
	NC_006089.5	20444485	20444755	0.244	87	5	0.526	80	5	0.282	0.000199	strongHyper
	NC_006089.5	20693611	20693644	0.406	70	4	0.831	72	4	0.425	1.23e-07	strongHyper
	NC_006089.5	20845445	20845611	0.275	64	4	0.697	85	4	0.422	4.48e-07	strongHyper
	NC_006089.5	20956647	20956837	0.928	68	6	0.597	91	6	-0.331	2.66e-06	strongHypo
	NC_006089.5	21263720	21263869	0.828	75	3	0.451	84	3	-0.377	5.71e-06	strongHypo
	NC_006089.5	21519531	21519922	0.702	97	5	0.466	91	5	-0.236	0.000652	strongHypo
	NC_006089.5	21673847	21673947	0.266	66	4	0.786	85	4	0.52	5.28e-10	strongHyper
	NC_006089.5	21745418	21745878	0.395	117	6	0.618	140	6	0.223	0.000449	strongHyper
	NC_006089.5	21795694	21795903	0.616	85	5	0.25	78	5	-0.365	3.79e-06	strongHypo
	NC_006089.5	21844628	21844886	0.722	124	7	0.478	149	7	-0.244	0.000202	strongHypo
	NC_006089.5	22231363	22231475	0.388	76	3	0.728	81	3	0.34	2.64e-05	strongHyper
	NC_006089.5	22476764	22476946	0.752	78	4	0.315	74	4	-0.437	1.26e-07	strongHypo
	NC_006089.5	22492860	22493047	0.404	86	7	0.0868	108	7	-0.318	2.14e-07	strongHypo
	NC_006089.5	22639694	22639708	0.368	54	4	0	86	4	-0.368	1.34e-09	strongHypo
	NC_006089.5	22751499	22751635	0.492	234	7	0.713	232	7	0.221	3e-06	strongHyper
	NC_006089.5	22819209	22819442	0.441	220	10	0.642	200	10	0.201	0.000136	strongHyper
	NC_006089.5	22878765	22878956	0.567	105	6	0.334	102	6	-0.233	0.0032	strongHypo
	NC_006089.5	22946493	22946675	0.639	124	6	0.9	95	6	0.261	3.25e-06	strongHyper
	NC_006089.5	23367416	23367466	0.256	92	4	0.687	108	4	0.431	2.15e-10	strongHyper
	NC_006089.5	23660879	23661093	0.334	119	6	0.62	145	6	0.287	1.24e-06	strongHyper
	NC_006089.5	23846777	23846994	0.59	68	5	0.86	82	5	0.27	6.08e-05	strongHyper
	NC_006089.5	23928267	23928314	0.775	72	3	0.342	67	3	-0.433	2.86e-08	strongHypo
	NC_006089.5	24109215	24109430	0.807	55	3	0.407	54	3	-0.399	3.35e-05	strongHypo
	NC_006089.5	24610079	24610374	0.863	77	5	0.588	74	5	-0.275	0.000152	strongHypo
	NC_006089.5	24660345	24660444	0.407	120	6	0.731	130	6	0.324	1.62e-08	strongHyper
	NC_006089.5	24702584	24702607	0.575	77	4	0.842	76	4	0.268	2.18e-05	strongHyper
	NC_006089.5	24768173	24768261	0.221	246	8	0.513	281	8	0.292	3.18e-11	strongHyper
	NC_006089.5	24783444	24783518	0.87	78	4	0.444	62	4	-0.426	1.35e-07	strongHypo
	NC_006089.5	24791195	24791545	0.801	91	5	0.529	72	5	-0.271	1.35e-05	strongHypo
	NC_006089.5	24855974	24855995	0.921	80	4	0.533	69	4	-0.388	1.82e-08	strongHypo
	NC_006089.5	24861722	24861747	0.536	64	4	0.827	75	4	0.291	0.000419	strongHyper
	NC_006089.5	24862275	24862516	0.379	96	5	0.706	114	5	0.326	3.89e-07	strongHyper
	NC_006089.5	24936492	24936658	0.098	48	3	0.538	57	3	0.44	3.6e-06	strongHyper
	NC_006089.5	26079130	26079252	0.81	145	6	0.581	152	6	-0.23	3.14e-06	strongHypo
	NC_006089.5	26129943	26130067	0.712	139	6	0.392	182	6	-0.32	2.46e-08	strongHypo
	NC_006089.5	26173710	26173795	0.702	108	4	0.104	146	4	-0.599	7.28e-24	strongHypo
	NC_006089.5	26183862	26183870	0.781	77	4	0.251	79	4	-0.53	8.98e-12	strongHypo
	NC_006089.5	26438300	26438460	0.426	82	3	0.834	77	3	0.408	2.67e-06	strongHyper
	NC_006089.5	26850989	26851176	0.492	93	3	0.759	99	3	0.267	2.58e-05	strongHyper
	NC_006089.5	27035699	27035836	0.309	89	4	0.0405	107	4	-0.269	2.64e-07	strongHypo
	NC_006089.5	27225587	27225622	0.175	122	4	0.537	101	4	0.362	7.29e-09	strongHyper
	NC_006089.5	27424997	27425047	0.561	179	6	0.809	222	6	0.248	3.45e-08	strongHyper
	NC_006089.5	27509678	27509748	0.465	129	4	0.255	186	4	-0.21	0.000466	strongHypo
	NC_006089.5	27622460	27622518	0.826	78	3	0.537	89	3	-0.289	0.000133	strongHypo
	NC_006089.5	27731399	27731449	0.261	83	4	0.557	114	4	0.296	4.18e-05	strongHyper
	NC_006089.5	27942945	27942957	0.0208	59	3	0.407	84	3	0.386	1.86e-08	strongHyper
	NC_006089.5	28304945	28305164	0.609	113	6	0.316	114	6	-0.293	3.44e-07	strongHypo
	NC_006089.5	28317923	28317934	0.594	63	3	0.086	59	3	-0.508	1.06e-09	strongHypo
	NC_006089.5	28355925	28356119	0.677	117	7	0.92	128	7	0.243	1.37e-06	strongHyper
	NC_006089.5	28525458	28525660	0.803	87	5	0.501	110	5	-0.302	4.82e-05	strongHypo
	NC_006089.5	28590194	28590279	0.116	128	5	0.459	100	5	0.344	4.54e-09	strongHyper
	NC_006089.5	28787467	28787480	0.618	88	3	0.213	70	3	-0.404	2.09e-07	strongHypo
	NC_006089.5	28811851	28811889	0.564	92	3	0.227	118	3	-0.337	1.66e-06	strongHypo
	NC_006089.5	29002029	29002083	0.344	82	3	0.923	99	3	0.579	3.12e-16	strongHyper
	NC_006089.5	29020357	29020601	0.814	110	5	0.588	121	5	-0.225	0.000328	strongHypo
	NC_006089.5	29704639	29704686	0.378	66	3	0.739	106	3	0.361	2.55e-06	strongHyper
	NC_006089.5	30236522	30236769	0.31	65	4	0.0125	81	4	-0.298	7.26e-08	strongHypo
	NC_006089.5	30441915	30442048	0.804	42	3	0.32	39	3	-0.485	1.66e-05	strongHypo
	NC_006089.5	30459312	30459556	0.44	126	5	0.123	111	5	-0.317	1.2e-06	strongHypo
	NC_006089.5	30932031	30932206	0.071	81	5	0.357	69	5	0.286	3.1e-05	strongHyper
	NC_006089.5	31220342	31220461	0.112	67	4	0.435	55	4	0.323	9.42e-06	strongHyper
	NC_006089.5	31296813	31296841	0.455	89	4	0.775	94	4	0.32	1.78e-05	strongHyper
	NC_006089.5	31329673	31329854	0.705	106	6	0.363	84	6	-0.342	4.31e-07	strongHypo
	NC_006089.5	31361897	31362046	0.359	87	5	0.651	83	5	0.292	2.92e-05	strongHyper
	NC_006089.5	31375563	31375567	0.377	57	3	0.827	93	3	0.45	4.71e-08	strongHyper
	NC_006089.5	31564281	31564510	0.299	97	6	0.725	112	6	0.426	7.97e-08	strongHyper
	NC_006089.5	31653149	31653206	0.468	106	4	0.781	135	4	0.313	7.48e-07	strongHyper
	NC_006089.5	31656275	31656280	0.938	96	4	0.429	79	4	-0.509	9.26e-14	strongHypo
	NC_006089.5	31743831	31744221	0.575	98	7	0.809	92	7	0.233	0.000305	strongHyper
	NC_006089.5	31783405	31783449	0.345	53	3	0.77	91	3	0.425	4.77e-07	strongHyper
	NC_006089.5	31999699	31999824	0.0477	46	3	0.583	34	3	0.536	5.48e-08	strongHyper
	NC_006089.5	32178663	32178935	0.299	110	9	0.527	117	9	0.228	0.000798	strongHyper
	NC_006089.5	32237511	32237696	0.413	119	7	0.718	86	7	0.306	0.000116	strongHyper
	NC_006089.5	32273640	32273890	0.544	55	4	0.172	61	4	-0.372	0.000132	strongHypo
	NC_006089.5	32436025	32436173	0.694	162	6	0.38	120	6	-0.314	1.52e-07	strongHypo
	NC_006089.5	32651241	32651284	0.428	109	3	0.761	68	3	0.333	1.28e-05	strongHyper
	NC_006089.5	32924952	32925204	0.72	240	8	0.457	196	8	-0.264	1.36e-07	strongHypo
	NC_006089.5	32937104	32937237	0.315	155	10	0.717	142	10	0.402	8.5e-12	strongHyper
	NC_006089.5	32945705	32946135	0.735	137	5	0.489	142	5	-0.246	0.000729	strongHypo
	NC_006089.5	33024118	33024421	0.624	142	9	0.891	164	9	0.266	1.41e-09	strongHyper
	NC_006089.5	33045269	33045298	0.346	77	4	0.778	82	4	0.432	2.8e-07	strongHyper
	NC_006089.5	33366549	33366681	0.685	125	6	0.948	126	6	0.262	3.87e-08	strongHyper
	NC_006089.5	33443649	33443670	0.367	102	4	0.624	141	4	0.257	0.000695	strongHyper
	NC_006089.5	33606869	33607162	0.074	59	3	0.453	60	3	0.379	2.21e-05	strongHyper
	NC_006089.5	33674699	33674762	0.422	123	7	0.793	120	7	0.371	4.88e-08	strongHyper
	NC_006089.5	33753680	33753757	0.268	56	4	0.788	59	4	0.521	1.11e-08	strongHyper
	NC_006089.5	33773183	33773445	0.333	66	5	0.561	76	5	0.228	0.0104	strongHyper
	NC_006089.5	33895549	33895727	0.194	75	3	0.768	42	3	0.574	1.25e-10	strongHyper
	NC_006089.5	34062812	34063083	0.949	230	9	0.704	200	9	-0.245	2.26e-11	strongHypo
	NC_006089.5	34136596	34136833	0.357	91	4	0.611	88	4	0.254	0.000567	strongHyper
	NC_006089.5	34711262	34711804	0.5	223	11	0.753	308	11	0.253	1.62e-09	strongHyper
	NC_006089.5	34713274	34713511	0.303	144	6	0.64	176	6	0.337	1.16e-06	strongHyper
	NC_006089.5	35172543	35172836	0.816	117	5	0.589	171	5	-0.227	7.75e-05	strongHypo
	NC_006089.5	35272026	35272035	0.848	33	3	0.297	37	3	-0.551	3.53e-06	strongHypo
	NC_006089.5	35909865	35909920	0.564	98	5	0.332	90	5	-0.232	0.000394	strongHypo
	NC_006089.5	36280305	36280372	0.681	64	3	0.318	75	3	-0.362	0.000146	strongHypo
	NC_006089.5	37430369	37430543	0.674	54	3	0.278	73	3	-0.396	6.36e-05	strongHypo
	NC_006089.5	37863882	37864098	0.461	136	6	0.794	107	6	0.332	1.09e-06	strongHyper
	NC_006089.5	38827415	38827650	0.333	98	4	0.647	120	4	0.314	2.46e-05	strongHyper
	NC_006089.5	38843571	38843739	0.32	105	5	0.555	118	5	0.235	0.00468	strongHyper
	NC_006089.5	38972693	38972854	0.67	69	3	0.301	86	3	-0.369	2.08e-05	strongHypo
	NC_006089.5	39524651	39524664	0.755	101	5	0.357	117	5	-0.398	3.82e-08	strongHypo
	NC_006089.5	39532933	39533177	0.635	98	5	0.407	132	5	-0.228	5.57e-05	strongHypo
	NC_006089.5	40343617	40343865	0.631	117	7	0.924	172	7	0.293	3.81e-08	strongHyper
	NC_006089.5	40986364	40986441	0.517	125	5	0.787	91	5	0.27	0.000306	strongHyper
	NC_006089.5	40990577	40990628	0.873	69	4	0.25	49	4	-0.624	7.54e-12	strongHypo
	NC_006089.5	41135036	41135284	0.222	148	7	0.607	122	7	0.386	1.44e-11	strongHyper
	NC_006089.5	41241727	41241990	0.632	125	6	0.398	149	6	-0.234	0.00674	strongHypo
	NC_006089.5	41247320	41247466	0.616	108	4	0.889	104	4	0.273	1.5e-06	strongHyper
	NC_006089.5	41268343	41268366	0.529	47	3	0.931	57	3	0.402	3.03e-06	strongHyper
	NC_006089.5	41309173	41309318	0.863	75	4	0.483	55	4	-0.38	1.1e-05	strongHypo
	NC_006089.5	41626600	41626720	0.924	155	9	0.641	179	9	-0.283	6.51e-10	strongHypo
	NC_006089.5	41643795	41643952	0.778	58	4	0.15	56	4	-0.628	2.61e-10	strongHypo
	NC_006089.5	41686601	41686908	0.233	141	6	0.511	189	6	0.278	5.18e-06	strongHyper
	NC_006089.5	41694687	41694738	0.135	100	6	0.505	89	6	0.37	1.95e-08	strongHyper
	NC_006089.5	41858254	41858323	0.465	50	3	0.0674	61	3	-0.398	1.38e-06	strongHypo
	NC_006089.5	41861859	41861995	0.292	94	5	0.538	117	5	0.246	0.000787	strongHyper
	NC_006089.5	41890433	41890503	0.524	90	6	0.284	110	6	-0.24	0.000134	strongHypo
	NC_006089.5	41987744	41987844	0.79	41	3	0.327	44	3	-0.463	8.86e-06	strongHypo
	NC_006089.5	42174008	42174029	0.0333	30	3	0.709	38	3	0.676	3.79e-09	strongHyper
	NC_006089.5	42749144	42749155	0.888	53	3	0.363	48	3	-0.525	2.7e-08	strongHypo
	NC_006089.5	42781231	42781244	0	35	3	0.472	36	3	0.472	1.27e-06	strongHyper
	NC_006089.5	43092420	43092454	0.244	39	3	0.802	80	3	0.558	1.14e-09	strongHyper
	NC_006089.5	43522749	43522789	0.619	52	3	0.122	64	3	-0.497	9.62e-09	strongHypo
	NC_006089.5	43537659	43537934	0.793	89	4	0.332	94	4	-0.461	4.69e-10	strongHypo
	NC_006089.5	43561886	43561964	0.382	65	3	0	72	3	-0.382	3.98e-10	strongHypo
	NC_006089.5	43598513	43598694	0.515	92	5	0.867	82	5	0.352	6.67e-07	strongHyper
	NC_006089.5	43721326	43721458	0.498	78	6	0.885	100	6	0.388	6.85e-09	strongHyper
	NC_006089.5	43843344	43843363	0.223	71	4	0.727	79	4	0.504	9.14e-10	strongHyper
	NC_006089.5	43919372	43919695	0.251	82	4	0.51	58	4	0.259	0.00428	strongHyper
	NC_006089.5	44078795	44078813	0.968	61	3	0.708	96	3	-0.26	2.11e-05	strongHypo
	NC_006089.5	44189287	44189417	0.849	103	7	0.47	152	7	-0.378	4.36e-11	strongHypo
	NC_006089.5	44400745	44400755	0.947	60	3	0.358	31	3	-0.589	7.17e-09	strongHypo
	NC_006089.5	44414473	44414646	0.761	54	4	0.273	49	4	-0.488	5.73e-07	strongHypo
	NC_006089.5	44445838	44445859	0.484	66	4	0.864	86	4	0.38	1.98e-06	strongHyper
	NC_006089.5	44446028	44446137	0.564	60	4	0.278	81	4	-0.286	0.000503	strongHypo
	NC_006089.5	44493507	44493533	0.261	44	4	0.693	58	4	0.432	7.68e-06	strongHyper
	NC_006089.5	44584583	44584645	0.479	92	3	0.805	80	3	0.326	5.01e-06	strongHyper
	NC_006089.5	44593356	44593418	0.568	114	5	0.851	63	5	0.283	0.000229	strongHyper
	NC_006089.5	44619236	44619616	0.876	240	8	0.543	172	8	-0.333	3.16e-14	strongHypo
	NC_006089.5	44626684	44626736	0.85	127	6	0.492	85	6	-0.359	1.23e-07	strongHypo
	NC_006089.5	44642584	44642800	0.85	139	4	0.551	76	4	-0.298	1.74e-07	strongHypo
	NC_006089.5	44678027	44678068	0.391	53	3	0.877	75	3	0.485	5.54e-11	strongHyper
	NC_006089.5	44765000	44765159	0.929	123	4	0.21	114	4	-0.719	4.65e-32	strongHypo
	NC_006089.5	45039364	45039385	0.58	81	4	0	80	4	-0.58	9.34e-19	strongHypo
	NC_006089.5	45061914	45061989	0.436	67	6	0.128	114	6	-0.308	1.04e-05	strongHypo
	NC_006089.5	45067229	45067436	0.331	68	5	0.546	71	5	0.215	0.00636	strongHyper
	NC_006089.5	45098073	45098323	0.315	70	4	0.672	68	4	0.357	9.45e-05	strongHyper
	NC_006089.5	45568801	45569013	0.596	80	6	0.847	85	6	0.25	0.000364	strongHyper
	NC_006089.5	45868005	45868042	0.234	78	4	0.761	66	4	0.527	7.44e-10	strongHyper
	NC_006089.5	45896877	45897087	0.439	95	6	0.817	170	6	0.378	5.39e-09	strongHyper
	NC_006089.5	45987568	45987720	0.367	86	5	0.708	94	5	0.342	1.33e-06	strongHyper
	NC_006089.5	46142548	46142597	0.464	98	6	0.237	124	6	-0.227	0.00096	strongHypo
	NC_006089.5	46415062	46415252	0.545	179	8	0.746	255	8	0.201	8.47e-05	strongHyper
	NC_006089.5	46422860	46423063	0.094	35	3	0.64	62	3	0.546	4.14e-08	strongHyper
	NC_006089.5	46495124	46495208	0.261	38	3	0.751	37	3	0.491	2.55e-05	strongHyper
	NC_006089.5	46696779	46696787	0.958	47	3	0.542	48	3	-0.416	2.48e-06	strongHypo
	NC_006089.5	46720512	46720625	0.551	87	4	0.119	89	4	-0.431	3.28e-09	strongHypo
	NC_006089.5	46857085	46857574	0.24	66	5	0.489	73	5	0.25	0.00164	strongHyper
	NC_006089.5	47315962	47316032	0.611	108	6	0.885	81	6	0.274	2.65e-05	strongHyper
	NC_006089.5	47710027	47710249	0.592	62	3	0.201	60	3	-0.391	8.35e-06	strongHypo
	NC_006089.5	47747890	47748095	0.431	89	4	0.685	186	4	0.254	0.000962	strongHyper
	NC_006089.5	47789773	47789805	0.418	81	4	0.866	119	4	0.448	9.01e-11	strongHyper
	NC_006089.5	47801681	47801769	0.693	179	6	0.44	207	6	-0.253	7.21e-07	strongHypo
	NC_006089.5	47929170	47929262	0.236	116	4	0.796	105	4	0.561	3.19e-17	strongHyper
	NC_006089.5	48128576	48128771	0.437	128	7	0.669	124	7	0.232	0.000147	strongHyper
	NC_006089.5	48195264	48195483	0.841	98	5	0.519	89	5	-0.323	8.93e-06	strongHypo
	NC_006089.5	48328426	48328724	0.367	69	5	0.651	92	5	0.284	0.000257	strongHyper
	NC_006089.5	48658454	48658693	0.821	180	9	0.594	141	9	-0.227	7.17e-05	strongHypo
	NC_006089.5	48734533	48734775	0.73	107	5	0.45	159	5	-0.28	1.77e-05	strongHypo
	NC_006089.5	49459531	49459707	0.611	77	4	0.346	89	4	-0.265	0.000166	strongHypo
	NC_006089.5	49543791	49543799	0.628	87	4	0.22	104	4	-0.407	5.08e-08	strongHypo
	NC_006089.5	49562640	49562804	0.368	75	4	0.721	98	4	0.352	1.2e-05	strongHyper
	NC_006089.5	49892124	49892265	0.534	189	8	0.752	153	8	0.219	4.43e-05	strongHyper
	NC_006089.5	49896772	49897014	0.604	93	4	0.948	82	4	0.344	4.04e-07	strongHyper
	NC_006089.5	50033071	50033217	0.451	51	3	0.894	54	3	0.443	9.16e-07	strongHyper
	NC_006089.5	52139894	52140474	0.502	139	11	0.223	183	11	-0.279	2.5e-07	strongHypo
	NC_006089.5	54266861	54266867	0.623	58	3	0.963	83	3	0.341	1.52e-07	strongHyper
	NC_006089.5	55031168	55031430	0.856	108	5	0.495	98	5	-0.362	1.36e-08	strongHypo
	NC_006089.5	55157387	55157578	0.917	57	3	0.273	35	3	-0.645	1.02e-10	strongHypo
	NC_006089.5	55198022	55198100	0.833	43	3	0.329	50	3	-0.504	3.01e-07	strongHypo
	NC_006089.5	55223494	55223992	0.864	172	9	0.56	189	9	-0.304	5.5e-11	strongHypo
	NC_006089.5	55326305	55326379	0.346	137	5	0.609	103	5	0.263	0.000394	strongHyper
	NC_006089.5	55540761	55540918	0.693	161	6	0.41	181	6	-0.283	2.63e-08	strongHypo
	NC_006089.5	56050008	56050205	0.713	78	4	0.945	95	4	0.231	0.000499	strongHyper
	NC_006089.5	56063240	56063493	0.464	89	3	0.827	79	3	0.364	1.2e-05	strongHyper
	NC_006089.5	56143661	56143823	0.718	178	12	0.463	139	12	-0.255	3e-05	strongHypo
	NC_006089.5	56436167	56436347	0.817	83	5	0.468	77	5	-0.349	3.18e-06	strongHypo
	NC_006089.5	56545670	56545945	0.698	81	4	0.362	72	4	-0.336	0.000158	strongHypo
	NC_006089.5	56736067	56736266	0.375	48	3	0.0417	52	3	-0.334	2.63e-05	strongHypo
	NC_006089.5	56857513	56857584	0.655	92	3	0.902	105	3	0.247	2.72e-05	strongHyper
	NC_006089.5	56868334	56868654	0.679	174	9	0.883	190	9	0.204	4.44e-07	strongHyper
	NC_006089.5	57033335	57033474	0.492	68	3	0.864	96	3	0.372	2.22e-07	strongHyper
	NC_006089.5	57386749	57386912	0.8	126	8	0.572	134	8	-0.228	2.06e-05	strongHypo
	NC_006089.5	57656667	57656705	0.548	86	5	0.761	95	5	0.212	0.00574	strongHyper
	NC_006089.5	57960659	57960706	0	39	3	0.423	68	3	0.423	1.48e-07	strongHyper
	NC_006089.5	58049777	58049973	0.489	89	5	0.238	113	5	-0.251	0.000223	strongHypo
	NC_006089.5	59153560	59153611	0.778	67	3	0.401	50	3	-0.377	0.000721	strongHypo
	NC_006089.5	59163036	59163137	0.695	134	4	0.895	133	4	0.2	6.53e-05	strongHyper
	NC_006089.5	59207690	59207708	0.231	69	3	0.554	101	3	0.323	1.09e-05	strongHyper
	NC_006089.5	59828842	59829065	0.632	129	9	0.837	184	9	0.206	6.43e-05	strongHyper
	NC_006089.5	60204849	60204953	0.714	78	4	0.349	83	4	-0.364	3.77e-06	strongHypo
	NC_006089.5	60235907	60235921	0.779	44	3	0.296	63	3	-0.483	1.78e-06	strongHypo
	NC_006089.5	60331397	60331649	0.703	57	4	0.941	74	4	0.238	9.42e-05	strongHyper
	NC_006089.5	60466263	60466356	0.7	233	8	0.464	196	8	-0.235	3.53e-05	strongHypo
	NC_006089.5	60477468	60477483	0.65	44	3	0.197	53	3	-0.453	8.85e-06	strongHypo
	NC_006089.5	60480267	60480387	0.329	67	5	0.853	55	5	0.524	6.41e-09	strongHyper
	NC_006089.5	60501575	60501703	0.521	73	4	0.885	79	4	0.363	2.36e-06	strongHyper
	NC_006089.5	60539559	60539566	0.573	79	4	0.0882	64	4	-0.485	2.17e-10	strongHypo
	NC_006089.5	60552782	60553307	0.749	170	8	0.465	117	8	-0.284	1.73e-05	strongHypo
	NC_006089.5	60597937	60598184	0.264	60	3	0.862	57	3	0.598	3.56e-12	strongHyper
	NC_006089.5	60603723	60603735	0.977	79	3	0.679	96	3	-0.298	1.24e-07	strongHypo
	NC_006089.5	60650763	60650870	0.451	76	3	0.0879	56	3	-0.363	5.84e-06	strongHypo
	NC_006089.5	60776709	60776813	0.626	104	5	0.343	97	5	-0.283	0.000406	strongHypo
	NC_006089.5	60813825	60813836	0.532	90	4	0.92	86	4	0.388	3.61e-08	strongHyper
	NC_006089.5	61152226	61152376	0.618	111	5	0.889	112	5	0.271	2.72e-06	strongHyper
	NC_006089.5	61163117	61163308	0.206	73	3	0.672	57	3	0.466	3.35e-07	strongHyper
	NC_006089.5	61205694	61205762	0.888	132	6	0.579	135	6	-0.308	3.41e-08	strongHypo
	NC_006089.5	61223054	61223079	0.964	69	3	0.495	37	3	-0.47	3.13e-08	strongHypo
	NC_006089.5	61335890	61336303	0.342	264	11	0.589	241	11	0.246	3.11e-07	strongHyper
	NC_006089.5	61348637	61348849	0.847	96	6	0.549	94	6	-0.297	3.49e-05	strongHypo
	NC_006089.5	61665247	61665270	0.769	46	3	0.367	47	3	-0.403	5.72e-05	strongHypo
	NC_006089.5	61702707	61702793	0.705	111	6	0.912	134	6	0.207	8.8e-05	strongHyper
	NC_006089.5	62015221	62015409	0.676	101	5	0.329	72	5	-0.347	5.3e-05	strongHypo
	NC_006089.5	62048195	62048504	0.473	207	8	0.193	126	8	-0.28	4.3e-07	strongHypo
	NC_006089.5	62050948	62051102	0.434	102	5	0.0671	97	5	-0.367	3.3e-08	strongHypo
	NC_006089.5	62067578	62067631	0.8	164	4	0.285	83	4	-0.515	8.53e-15	strongHypo
	NC_006089.5	62129546	62130083	0.518	163	7	0.721	131	7	0.204	7.06e-05	strongHyper
	NC_006089.5	62134529	62134686	0.306	130	5	0.653	84	5	0.347	2.98e-06	strongHyper
	NC_006089.5	62193714	62193794	0.66	126	5	0.29	86	5	-0.37	1.66e-07	strongHypo
	NC_006089.5	62195550	62195695	0.65	115	6	0.405	108	6	-0.245	5.53e-05	strongHypo
	NC_006089.5	62324333	62324504	0.766	76	5	0.325	118	5	-0.441	5.06e-09	strongHypo
	NC_006089.5	62338591	62338725	0.585	131	8	0.802	133	8	0.218	0.000513	strongHyper
	NC_006089.5	62351500	62351517	0.611	73	4	0.947	98	4	0.336	6.77e-08	strongHyper
	NC_006089.5	62455237	62455315	0.343	108	6	0.634	128	6	0.291	1.55e-05	strongHyper
	NC_006089.5	62508476	62508747	0.617	108	6	0.28	119	6	-0.337	1.37e-07	strongHypo
	NC_006089.5	62704329	62704356	0.447	42	3	0.9	32	3	0.453	2.23e-05	strongHyper
	NC_006089.5	62859053	62859320	0.821	131	8	0.567	123	8	-0.254	0.000416	strongHypo
	NC_006089.5	62941758	62942025	0.665	81	4	0.264	107	4	-0.401	2.9e-08	strongHypo
	NC_006089.5	63744567	63744859	0.306	129	6	0.641	170	6	0.336	1.72e-08	strongHyper
	NC_006089.5	63817401	63817624	0.896	50	3	0.589	84	3	-0.307	0.000286	strongHypo
	NC_006089.5	63981172	63981441	0.255	108	5	0.469	146	5	0.213	0.004	strongHyper
	NC_006089.5	64006122	64006372	0.377	148	7	0.643	146	7	0.266	0.000111	strongHyper
	NC_006089.5	64290149	64290190	0.325	37	3	0	59	3	-0.325	2.97e-06	strongHypo
	NC_006089.5	64291297	64291420	0.456	136	6	0.768	154	6	0.312	1.1e-06	strongHyper
	NC_006089.5	64432160	64432293	0.876	47	4	0.504	74	4	-0.372	7.42e-05	strongHypo
	NC_006089.5	64492843	64492982	0.211	67	3	0.742	69	3	0.531	3.91e-10	strongHyper
	NC_006089.5	64494990	64495167	0.68	135	8	0.315	154	8	-0.365	2.93e-10	strongHypo
	NC_006089.5	64497152	64497297	0.717	72	4	0.0602	68	4	-0.657	5.48e-18	strongHypo
	NC_006089.5	64543362	64543783	0.583	187	8	0.35	196	8	-0.233	4.86e-07	strongHypo
	NC_006089.5	64557843	64558112	0.793	57	4	0.179	50	4	-0.615	2.7e-09	strongHypo
	NC_006089.5	64634947	64634996	0.419	43	3	0.949	38	3	0.529	2.46e-07	strongHyper
	NC_006089.5	64662875	64662917	0.836	59	3	0.188	51	3	-0.648	1.48e-11	strongHypo
	NC_006089.5	64735545	64735822	0.511	122	6	0.776	63	6	0.264	0.00014	strongHyper
	NC_006089.5	64824524	64824533	0.485	85	4	0.124	82	4	-0.361	3.29e-07	strongHypo
	NC_006089.5	64919566	64919721	0.464	67	4	0.8	65	4	0.336	0.000579	strongHyper
	NC_006089.5	64985765	64986113	0.387	64	4	0.721	90	4	0.334	0.003	strongHyper
	NC_006089.5	65368084	65368227	0.226	141	6	0.486	149	6	0.26	4.33e-05	strongHyper
	NC_006089.5	65444231	65444477	0.849	112	4	0.546	115	4	-0.303	9.63e-07	strongHypo
	NC_006089.5	65538680	65538801	0.573	90	7	0.869	121	7	0.296	2.56e-06	strongHyper
	NC_006089.5	65645014	65645242	0.434	195	8	0.677	224	8	0.243	1.4e-06	strongHyper
	NC_006089.5	65669640	65669857	0.441	107	6	0.735	137	6	0.294	1.37e-07	strongHyper
	NC_006089.5	65699333	65699363	0.257	57	3	0.523	102	3	0.265	0.00259	strongHyper
	NC_006089.5	65740971	65741174	0.38	53	3	0	59	3	-0.38	3.1e-08	strongHypo
	NC_006089.5	65753002	65753102	0.259	63	4	0.774	115	4	0.515	4.47e-12	strongHyper
	NC_006089.5	65778618	65778712	0.111	55	3	0.572	45	3	0.461	2.02e-06	strongHyper
	NC_006089.5	65973488	65973611	0.787	132	7	0.563	88	7	-0.224	0.00169	strongHypo
	NC_006089.5	65989315	65989396	0.322	66	4	0.864	77	4	0.541	1.1e-11	strongHyper
	NC_006089.5	66046962	66047075	0.695	76	4	0.149	83	4	-0.546	2.45e-12	strongHypo
	NC_006089.5	66356788	66356855	0.23	94	4	0.815	102	4	0.585	5.89e-19	strongHyper
	NC_006089.5	66369749	66369783	0.0139	55	3	0.518	45	3	0.504	2.89e-09	strongHyper
	NC_006089.5	66422551	66422804	0.727	236	9	0.976	163	9	0.249	7.59e-12	strongHyper
	NC_006089.5	66532883	66532947	0.917	84	4	0.575	69	4	-0.342	9.97e-07	strongHypo
	NC_006089.5	66534411	66534606	0.869	75	5	0.371	90	5	-0.498	4.64e-10	strongHypo
	NC_006089.5	66540151	66540434	0.804	135	6	0.43	108	6	-0.374	8.59e-10	strongHypo
	NC_006089.5	66547038	66547049	0.962	50	3	0.573	59	3	-0.389	1.55e-06	strongHypo
	NC_006089.5	66557369	66557455	0.188	61	4	0.697	105	4	0.509	4.01e-10	strongHyper
	NC_006089.5	66620804	66620839	0.474	112	3	0.817	98	3	0.343	8.09e-08	strongHyper
	NC_006089.5	66621803	66621937	0.478	94	6	0.745	86	6	0.267	0.00178	strongHyper
	NC_006089.5	66623814	66623898	0.299	88	5	0.565	96	5	0.266	0.00456	strongHyper
	NC_006089.5	66731470	66731524	0.231	45	3	0.733	47	3	0.502	5e-07	strongHyper
	NC_006089.5	66853988	66854341	0.868	70	5	0.439	65	5	-0.43	5.51e-07	strongHypo
	NC_006089.5	67140604	67141009	0.319	142	8	0.541	144	8	0.222	5.79e-06	strongHyper
	NC_006089.5	67169184	67169203	0.883	85	4	0.376	66	4	-0.507	8.62e-11	strongHypo
	NC_006089.5	67212924	67212963	0	57	3	0.643	72	3	0.643	5.77e-17	strongHyper
	NC_006089.5	67311420	67311671	0.911	56	3	0.493	64	3	-0.418	5.72e-07	strongHypo
	NC_006089.5	67312229	67312431	0.801	158	8	0.543	251	8	-0.259	1.73e-07	strongHypo
	NC_006089.5	67334816	67335067	0.686	54	4	0.257	72	4	-0.43	3.26e-05	strongHypo
	NC_006089.5	67563445	67563543	0	54	4	0.61	68	4	0.61	4.86e-14	strongHyper
	NC_006089.5	67717091	67717150	0.0519	136	4	0.68	133	4	0.628	3.39e-29	strongHyper
	NC_006089.5	67750535	67750577	0.832	40	3	0.225	41	3	-0.606	4.32e-08	strongHypo
	NC_006089.5	67795049	67795235	0.254	99	5	0.536	98	5	0.282	9.77e-05	strongHyper
	NC_006089.5	67822912	67823293	0.741	131	8	0.362	125	8	-0.38	5.25e-09	strongHypo
	NC_006089.5	67824976	67825262	0.486	84	6	0.73	87	6	0.244	0.00179	strongHyper
	NC_006089.5	67851282	67851461	0.776	98	6	0.453	84	6	-0.323	2.57e-06	strongHypo
	NC_006089.5	67858577	67858692	0.72	110	8	0.359	101	8	-0.362	6.03e-08	strongHypo
	NC_006089.5	67956655	67956702	0.736	135	6	0.365	131	6	-0.371	9.35e-10	strongHypo
	NC_006089.5	67970054	67970275	0.453	155	7	0.695	209	7	0.242	9.9e-06	strongHyper
	NC_006089.5	68117305	68117481	0.341	56	4	0.759	59	4	0.418	5.67e-06	strongHyper
	NC_006089.5	68155593	68156177	0.638	557	19	0.895	461	19	0.257	6.64e-18	strongHyper
	NC_006089.5	68166540	68166560	0.673	56	4	0.254	55	4	-0.419	9.81e-06	strongHypo
	NC_006089.5	68171935	68171996	0.585	83	4	0.0614	103	4	-0.523	1.78e-14	strongHypo
	NC_006089.5	68262273	68262488	0.632	114	6	0.905	79	6	0.273	2.31e-05	strongHyper
	NC_006089.5	68264237	68264413	0.369	79	4	0.843	94	4	0.473	3.95e-10	strongHyper
	NC_006089.5	68271073	68271239	0.403	67	3	0	82	3	-0.403	1.16e-11	strongHypo
	NC_006089.5	68274565	68274631	0.919	115	4	0.36	64	4	-0.559	1.47e-15	strongHypo
	NC_006089.5	68289486	68289722	0.936	107	6	0.641	122	6	-0.295	4.43e-07	strongHypo
	NC_006089.5	68298077	68298179	0.479	49	3	0.899	46	3	0.42	1.01e-05	strongHyper
	NC_006089.5	68302273	68302304	0.212	56	3	0.819	63	3	0.607	1.14e-11	strongHyper
	NC_006089.5	68311698	68311921	0.536	212	8	0.783	139	8	0.247	4.07e-08	strongHyper
	NC_006089.5	68350170	68350658	0.75	125	8	0.526	140	8	-0.224	8.27e-05	strongHypo
	NC_006089.5	68610175	68610222	0.0705	48	4	0.407	63	4	0.336	2.17e-05	strongHyper
	NC_006089.5	68744815	68744994	0.259	68	5	0.6	120	5	0.341	1.81e-05	strongHyper
	NC_006089.5	68752483	68752560	0.847	61	4	0.362	81	4	-0.485	9.45e-10	strongHypo
	NC_006089.5	68969431	68969882	0.168	46	4	0.57	62	4	0.402	1.97e-05	strongHyper
	NC_006089.5	69186063	69186223	0.175	56	3	0.688	52	3	0.513	2.18e-07	strongHyper
	NC_006089.5	69243331	69243605	0.741	151	6	0.441	158	6	-0.3	2.24e-06	strongHypo
	NC_006089.5	69434472	69434686	0.642	95	4	0.284	118	4	-0.357	1.16e-07	strongHypo
	NC_006089.5	69480320	69480488	0.261	55	3	0.693	66	3	0.432	2.2e-05	strongHyper
	NC_006089.5	69519626	69519796	0.304	84	6	0.714	98	6	0.41	6.95e-07	strongHyper
	NC_006089.5	69667709	69668031	0.635	107	6	0.0756	118	6	-0.56	7.14e-20	strongHypo
	NC_006089.5	69755900	69756196	0.391	106	7	0.607	142	7	0.217	0.00305	strongHyper
	NC_006089.5	69829522	69829571	0.696	99	4	0.404	101	4	-0.292	0.000614	strongHypo
	NC_006089.5	69856806	69856817	0.79	102	4	0.453	130	4	-0.337	1.14e-07	strongHypo
	NC_006089.5	69914266	69914682	0.532	161	9	0.765	145	9	0.233	2.24e-06	strongHyper
	NC_006089.5	70205552	70205726	0.532	114	5	0.733	134	5	0.201	0.00248	strongHyper
	NC_006089.5	70291379	70291595	0.0701	82	4	0.443	95	4	0.373	1.06e-10	strongHyper
	NC_006089.5	70428370	70428387	0.261	90	4	0.657	97	4	0.396	3.8e-08	strongHyper
	NC_006089.5	70514089	70514335	0.764	130	6	0.511	159	6	-0.252	1.78e-05	strongHypo
	NC_006089.5	70659168	70659312	0.405	103	5	0.72	112	5	0.315	2.15e-06	strongHyper
	NC_006089.5	71045819	71046037	0.815	123	6	0.557	153	6	-0.258	1.93e-06	strongHypo
	NC_006089.5	71199994	71200027	0.349	81	4	0.638	103	4	0.288	0.00292	strongHyper
	NC_006089.5	71603914	71603993	0.153	80	5	0.397	89	5	0.244	0.000525	strongHyper
	NC_006089.5	71683409	71683586	0.571	136	6	0.304	195	6	-0.267	9.95e-07	strongHypo
	NC_006089.5	71833920	71834040	0.201	137	4	0.547	148	4	0.346	6.39e-10	strongHyper
	NC_006089.5	71865569	71865708	0.0733	90	3	0.477	93	3	0.403	1.75e-10	strongHyper
	NC_006089.5	71885578	71885859	0.555	164	6	0.857	129	6	0.302	9.7e-09	strongHyper
	NC_006089.5	72142164	72142446	0.387	124	7	0.631	157	7	0.244	2.64e-05	strongHyper
	NC_006089.5	73122832	73122997	0.63	123	7	0.422	162	7	-0.208	0.000196	strongHypo
	NC_006089.5	73244769	73244777	0.897	39	3	0.47	52	3	-0.428	1.61e-05	strongHypo
	NC_006089.5	73662143	73662183	0.878	74	3	0.546	68	3	-0.332	1.2e-05	strongHypo
	NC_006089.5	74027791	74027815	0.397	46	3	0.818	48	3	0.42	0.000125	strongHyper
	NC_006089.5	74342130	74342156	0.0717	55	3	0.484	87	3	0.412	2.74e-07	strongHyper
	NC_006089.5	74614716	74614789	0.564	73	5	0.801	94	5	0.237	0.000665	strongHyper
	NC_006089.5	74839731	74839821	0.301	68	4	0	104	4	-0.301	1.23e-09	strongHypo
	NC_006089.5	74959681	74959898	0.19	95	4	0.634	126	4	0.443	1.69e-10	strongHyper
	NC_006089.5	76342312	76342324	0.54	82	4	0	106	4	-0.54	1.87e-20	strongHypo
	NC_006089.5	76408902	76409140	0.869	64	4	0.59	58	4	-0.28	6.78e-05	strongHypo
	NC_006089.5	76434002	76434142	0.751	93	5	0.412	119	5	-0.338	7.36e-07	strongHypo
	NC_006089.5	76451276	76451328	0.629	52	3	0.246	77	3	-0.382	1.85e-05	strongHypo
	NC_006089.5	76488160	76488399	0.195	72	4	0.679	120	4	0.484	3.02e-09	strongHyper
	NC_006089.5	76499939	76500462	0.349	181	8	0.7	231	8	0.351	1.28e-10	strongHyper
	NC_006089.5	76796422	76796652	0.65	131	6	0.394	160	6	-0.256	3.4e-05	strongHypo
	NC_006089.5	77159052	77159307	0.751	61	3	0.281	57	3	-0.471	1.12e-06	strongHypo
	NC_006089.5	77230121	77230241	0.157	95	4	0.582	82	4	0.424	1.08e-08	strongHyper
	NC_006089.5	77410453	77410543	0.597	50	3	0.152	91	3	-0.445	1.04e-07	strongHypo
	NC_006089.5	77457826	77457920	0.537	70	3	0.886	68	3	0.349	0.000214	strongHyper
	NC_006089.5	77582865	77583130	0.284	87	4	0.673	108	4	0.389	3.42e-08	strongHyper
	NC_006089.5	77820193	77820364	0.701	49	3	0.318	62	3	-0.384	5.83e-05	strongHypo
	NC_006089.5	77933759	77933802	0.54	102	6	0.244	160	6	-0.296	2.2e-05	strongHypo
	NC_006089.5	78014960	78014987	0.485	93	3	0.0895	116	3	-0.395	3.93e-10	strongHypo
	NC_006089.5	78037707	78037971	0.446	77	6	0	108	6	-0.446	1.43e-16	strongHypo
	NC_006089.5	78158500	78158525	0.324	43	3	0.872	56	3	0.549	2.65e-07	strongHyper
	NC_006089.5	78162095	78162101	0.713	47	3	0.229	47	3	-0.484	2.6e-05	strongHypo
	NC_006089.5	78310957	78311070	0	71	5	0.371	71	5	0.371	1.14e-08	strongHyper
	NC_006089.5	78543887	78544138	0.769	85	5	0.523	103	5	-0.246	0.000424	strongHypo
	NC_006089.5	78604075	78604302	0.593	81	4	0.213	71	4	-0.379	6.53e-07	strongHypo
	NC_006089.5	78609038	78609286	0.0428	54	4	0.418	65	4	0.375	8.03e-07	strongHyper
	NC_006089.5	78619128	78619153	0.67	67	4	0.24	57	4	-0.43	5.42e-06	strongHypo
	NC_006089.5	78633647	78633741	0.726	84	6	0.345	84	6	-0.381	9.23e-08	strongHypo
	NC_006089.5	78645304	78645483	0.225	79	4	0.613	81	4	0.387	1.2e-07	strongHyper
	NC_006089.5	78667339	78667382	0.498	47	3	0.114	63	3	-0.384	5.74e-06	strongHypo
	NC_006089.5	78788773	78788798	0.918	48	3	0.475	41	3	-0.443	9.96e-06	strongHypo
	NC_006089.5	78866764	78866845	0.214	164	6	0.512	154	6	0.298	9.91e-08	strongHyper
	NC_006089.5	78877711	78877715	0.217	32	3	0.834	68	3	0.618	2.75e-09	strongHyper
	NC_006089.5	78916351	78916559	0.562	142	8	0.862	139	8	0.3	8.26e-09	strongHyper
	NC_006089.5	78943304	78943329	0.621	77	4	0.338	97	4	-0.283	0.000428	strongHypo
	NC_006089.5	78954001	78954389	0.113	112	6	0.414	125	6	0.301	1.43e-07	strongHyper
	NC_006089.5	79114220	79114404	0.389	69	3	0	94	3	-0.389	2.22e-12	strongHypo
	NC_006089.5	79118635	79118645	0.954	54	3	0.548	70	3	-0.406	6.32e-07	strongHypo
	NC_006089.5	79235220	79235357	0.454	91	6	0.757	75	6	0.302	0.000123	strongHyper
	NC_006089.5	79648848	79648868	0.0787	50	3	0.815	64	3	0.737	5.3e-16	strongHyper
	NC_006089.5	79743892	79743900	0.814	41	3	0.309	59	3	-0.505	8.1e-07	strongHypo
	NC_006089.5	79775195	79775305	0.684	139	7	0.281	95	7	-0.403	6.12e-10	strongHypo
	NC_006089.5	79905700	79905988	0.401	254	11	0.666	254	11	0.265	3.49e-09	strongHyper
	NC_006089.5	80003117	80003355	0.509	45	3	0.0587	39	3	-0.45	1.39e-05	strongHypo
	NC_006089.5	80269782	80269953	0.824	51	3	0.273	67	3	-0.551	1.44e-09	strongHypo
	NC_006089.5	80428389	80428668	0.368	95	6	0.656	114	6	0.288	8.74e-05	strongHyper
	NC_006089.5	80666544	80666603	0.283	57	3	0.792	35	3	0.51	5.28e-07	strongHyper
	NC_006089.5	80799612	80799816	0.406	81	3	0.782	69	3	0.375	2.64e-06	strongHyper
	NC_006089.5	80847502	80847519	0.4	75	6	0.619	124	6	0.22	0.00846	strongHyper
	NC_006089.5	81658135	81658227	0.357	120	4	0.643	176	4	0.286	3.34e-06	strongHyper
	NC_006089.5	82037297	82037565	0.728	77	4	0.4	75	4	-0.328	0.000153	strongHypo
	NC_006089.5	82642524	82642653	0.296	77	3	0.617	106	3	0.321	2.75e-05	strongHyper
	NC_006089.5	82726531	82726723	0.33	80	5	0.553	95	5	0.224	0.000411	strongHyper
	NC_006089.5	83191013	83191109	0.683	121	7	0.415	139	7	-0.268	2.06e-06	strongHypo
	NC_006089.5	83555864	83556228	0.349	116	5	0.697	135	5	0.348	8.88e-08	strongHyper
	NC_006089.5	83581519	83581694	0.641	73	5	0.178	81	5	-0.463	1.69e-08	strongHypo
	NC_006089.5	83701141	83701311	0.0611	34	3	0.598	41	3	0.537	1.46e-06	strongHyper
	NC_006089.5	83894683	83894885	0.914	35	3	0.446	47	3	-0.468	7.78e-06	strongHypo
	NC_006089.5	84086473	84086836	0.662	67	4	0.396	59	4	-0.266	0.0118	strongHypo
	NC_006089.5	84180205	84180412	0.669	71	4	0.137	62	4	-0.532	1.32e-11	strongHypo
	NC_006089.5	84396163	84396575	0.496	81	4	0.1	74	4	-0.396	1.89e-08	strongHypo
	NC_006089.5	84534719	84534723	0.74	59	3	0.303	85	3	-0.437	2.84e-07	strongHypo
	NC_006089.5	84545390	84545645	0.368	43	4	0.772	73	4	0.404	3.08e-05	strongHyper
	NC_006089.5	85150715	85151057	0.821	129	7	0.476	102	7	-0.345	9.93e-09	strongHypo
	NC_006089.5	85277696	85277928	0.433	58	3	0	59	3	-0.433	8.48e-10	strongHypo
	NC_006089.5	85577396	85577537	0.783	98	4	0.402	117	4	-0.381	8.51e-09	strongHypo
	NC_006089.5	85582884	85583365	0.694	105	5	0.383	134	5	-0.312	2.25e-06	strongHypo
	NC_006089.5	85630859	85631014	0.63	146	6	0.375	94	6	-0.255	1.93e-05	strongHypo
	NC_006089.5	85671431	85671586	0.557	119	7	0.349	98	7	-0.208	0.000908	strongHypo
	NC_006089.5	85812988	85813237	0.285	128	6	0.534	133	6	0.249	0.000251	strongHyper
	NC_006089.5	86621091	86621187	0.532	79	3	0.148	88	3	-0.383	8.03e-10	strongHypo
	NC_006089.5	86640837	86641066	0.655	89	6	0.397	109	6	-0.258	0.0462	strongHypo
	NC_006089.5	86935979	86936135	0.537	85	6	0.25	118	6	-0.287	3.09e-05	strongHypo
	NC_006089.5	87031988	87032145	0.644	98	6	0.393	159	6	-0.251	3.73e-05	strongHypo
	NC_006089.5	87625138	87625176	0.217	55	3	0.785	46	3	0.568	1.22e-08	strongHyper
	NC_006089.5	87643568	87643685	0.507	115	6	0.713	115	6	0.207	0.00121	strongHyper
	NC_006089.5	87664095	87664349	0.393	110	6	0.685	125	6	0.292	3.7e-06	strongHyper
	NC_006089.5	87927877	87928079	0.374	85	4	0.00808	113	4	-0.366	7.36e-14	strongHypo
	NC_006089.5	87952664	87952858	0.635	137	7	0.41	162	7	-0.225	9.75e-06	strongHypo
	NC_006089.5	87953673	87953774	0.608	141	8	0.354	162	8	-0.254	1.05e-05	strongHypo
	NC_006089.5	88037921	88037926	0.495	66	4	0.868	119	4	0.372	1.2e-07	strongHyper
	NC_006089.5	88118903	88119110	0.702	102	4	0.479	143	4	-0.223	0.00104	strongHypo
	NC_006089.5	88336774	88336814	0.754	44	3	0.304	112	3	-0.449	2.75e-07	strongHypo
	NC_006089.5	88355656	88355988	0.378	103	7	0.638	152	7	0.26	6.69e-05	strongHyper
	NC_006089.5	88402551	88403083	0.277	175	9	0.569	170	9	0.293	5.62e-08	strongHyper
	NC_006089.5	88801531	88802025	0.283	205	10	0.503	266	10	0.22	1.05e-06	strongHyper
	NC_006089.5	88816153	88816214	0.685	78	3	0.359	78	3	-0.326	0.000104	strongHypo
	NC_006089.5	88847688	88847838	0.701	189	8	0.421	222	8	-0.28	1.12e-08	strongHypo
	NC_006089.5	88865560	88865814	0.691	188	8	0.378	177	8	-0.312	6.91e-09	strongHypo
	NC_006089.5	88908274	88908386	0.86	77	4	0.224	69	4	-0.636	1.84e-15	strongHypo
	NC_006089.5	88945535	88945780	0.0697	80	3	0.415	82	3	0.345	1.63e-06	strongHyper
	NC_006089.5	88947307	88947512	0.326	111	5	0.685	98	5	0.359	2.39e-07	strongHyper
	NC_006089.5	88969841	88970160	0.664	129	9	0.408	148	9	-0.256	1.29e-05	strongHypo
	NC_006089.5	89014554	89014750	0.298	111	6	0.0953	104	6	-0.202	0.00021	strongHypo
	NC_006089.5	89101313	89101380	0.778	75	4	0.317	86	4	-0.462	2.46e-08	strongHypo
	NC_006089.5	89116547	89116905	0.696	149	6	0.323	103	6	-0.373	5.33e-09	strongHypo
	NC_006089.5	89134126	89134156	0.337	44	3	0.821	58	3	0.485	6.14e-07	strongHyper
	NC_006089.5	89189329	89189350	0.901	61	3	0.397	52	3	-0.504	5.98e-09	strongHypo
	NC_006089.5	89238565	89238570	0.446	88	4	0.986	58	4	0.54	7.18e-15	strongHyper
	NC_006089.5	89278129	89278371	0.436	135	4	0.903	127	4	0.467	9.9e-14	strongHyper
	NC_006089.5	89280610	89280972	0.574	113	8	0.893	135	8	0.319	1.55e-07	strongHyper
	NC_006089.5	89308464	89308718	0.857	106	5	0.628	88	5	-0.229	6.34e-05	strongHypo
	NC_006089.5	89320681	89320832	0.462	111	4	0.669	85	4	0.207	0.00373	strongHyper
	NC_006089.5	89415649	89415669	0.375	54	3	0.03	67	3	-0.345	1.32e-06	strongHypo
	NC_006089.5	89504653	89504794	0.386	103	4	0.721	104	4	0.335	8.86e-07	strongHyper
	NC_006089.5	89512988	89512996	0.85	59	4	0.161	88	4	-0.689	5.71e-18	strongHypo
	NC_006089.5	89534060	89534348	0.784	98	6	0.477	107	6	-0.308	1.66e-05	strongHypo
	NC_006089.5	89778547	89778607	0.408	75	4	0.903	86	4	0.496	1.06e-11	strongHyper
	NC_006089.5	89950568	89950593	0.124	63	4	0.46	74	4	0.337	6.39e-05	strongHyper
	NC_006089.5	90062813	90062876	0.84	51	4	0.306	49	4	-0.533	1.84e-07	strongHypo
	NC_006089.5	90138560	90138934	0.418	93	4	0.807	90	4	0.389	5.61e-08	strongHyper
	NC_006089.5	90215920	90216181	0.644	283	11	0.418	276	11	-0.227	5.13e-07	strongHypo
	NC_006089.5	90227417	90227690	0.4	94	6	0.659	126	6	0.259	0.00036	strongHyper
	NC_006089.5	90360180	90360192	0.0385	81	4	0.51	83	4	0.471	5.25e-13	strongHyper
	NC_006089.5	90516736	90517037	0.358	58	3	0.773	72	3	0.415	1.11e-07	strongHyper
	NC_006089.5	90533311	90533569	0.69	235	8	0.485	192	8	-0.205	0.000675	strongHypo
	NC_006089.5	90694112	90694193	0.26	135	6	0.00538	149	6	-0.254	8.72e-14	strongHypo
	NC_006089.5	90750699	90750922	0.725	170	6	0.508	141	6	-0.217	1.87e-06	strongHypo
	NC_006089.5	90812709	90812852	0.608	64	3	0.953	84	3	0.346	1.73e-08	strongHyper
	NC_006089.5	90814294	90814629	0.629	256	11	0.408	252	11	-0.221	1.5e-06	strongHypo
	NC_006089.5	91107816	91107921	0.657	86	7	0.881	123	7	0.225	0.00025	strongHyper
	NC_006089.5	91207310	91207526	0.56	98	5	0.855	96	5	0.294	6.2e-06	strongHyper
	NC_006089.5	91242575	91242746	0.693	74	4	0.377	61	4	-0.316	0.000115	strongHypo
	NC_006089.5	91377997	91378114	0.984	48	4	0.384	77	4	-0.6	1.99e-13	strongHypo
	NC_006089.5	91379095	91379311	0.772	143	7	0.441	191	7	-0.331	1.79e-08	strongHypo
	NC_006089.5	91394372	91394385	0.507	56	3	0.926	72	3	0.42	1.47e-07	strongHyper
	NC_006089.5	91423645	91423759	0.211	66	4	0.573	85	4	0.362	2.13e-05	strongHyper
	NC_006089.5	91487239	91487263	0.592	60	4	0.144	77	4	-0.448	6.82e-08	strongHypo
	NC_006089.5	91492721	91493025	0.621	143	9	0.89	251	9	0.269	1.17e-10	strongHyper
	NC_006089.5	91603606	91603930	0.492	86	6	0.803	134	6	0.31	5.97e-06	strongHyper
	NC_006089.5	91642829	91642896	0.345	71	3	0.93	56	3	0.585	2.4e-12	strongHyper
	NC_006089.5	91660159	91660277	0.731	132	6	0.951	102	6	0.22	7.15e-06	strongHyper
	NC_006089.5	91678461	91678762	0.369	160	8	0.64	170	8	0.271	8.88e-09	strongHyper
	NC_006089.5	91765422	91765461	0.649	84	5	0.991	105	5	0.342	4.84e-11	strongHyper
	NC_006089.5	91790572	91790743	0.67	118	8	0.897	148	8	0.227	4.49e-05	strongHyper
	NC_006089.5	92119712	92119898	0.0646	74	4	0.586	98	4	0.521	2.06e-12	strongHyper
	NC_006089.5	92154828	92154855	0	57	3	0.36	48	3	0.36	7.2e-07	strongHyper
	NC_006089.5	92164447	92164613	0.708	81	4	0.0322	101	4	-0.675	2.71e-22	strongHypo
	NC_006089.5	92172301	92172456	0.427	134	5	0.728	139	5	0.301	3.32e-06	strongHyper
	NC_006089.5	92210065	92210092	0.201	97	4	0.603	123	4	0.402	5.66e-09	strongHyper
	NC_006089.5	92218541	92218550	0.329	71	3	0.77	66	3	0.441	6.62e-08	strongHyper
	NC_006089.5	92261337	92261348	0.679	78	3	0.968	94	3	0.289	3.69e-07	strongHyper
	NC_006089.5	93106719	93106989	0.576	78	4	0.241	81	4	-0.335	0.000107	strongHypo
	NC_006089.5	93256279	93256457	0.832	69	3	0.174	74	3	-0.658	1.56e-15	strongHypo
	NC_006089.5	93418450	93418658	0.429	91	3	0.0748	93	3	-0.354	1.9e-08	strongHypo
	NC_006089.5	93553779	93554101	0.586	292	9	0.802	238	9	0.217	2.32e-07	strongHyper
	NC_006089.5	93605018	93605244	0.868	98	4	0.524	91	4	-0.344	3.52e-07	strongHypo
	NC_006089.5	93643825	93643854	0.837	113	4	0.526	115	4	-0.311	2.32e-07	strongHypo
	NC_006089.5	93675480	93675664	0.453	225	10	0.678	371	10	0.225	5.48e-09	strongHyper
	NC_006089.5	93692204	93692237	0	79	4	0.352	100	4	0.352	1.19e-11	strongHyper
	NC_006089.5	93692695	93692769	0.01	89	4	0.385	108	4	0.375	6.99e-12	strongHyper
	NC_006089.5	93727948	93728149	0.418	161	6	0.703	175	6	0.285	1.74e-06	strongHyper
	NC_006089.5	94123517	94123715	0.674	113	4	0.322	81	4	-0.353	1.99e-05	strongHypo
	NC_006089.5	94337880	94337919	0.23	98	3	0.552	104	3	0.322	1.44e-07	strongHyper
	NC_006089.5	94721809	94722105	0.291	83	4	0.673	103	4	0.382	4.08e-06	strongHyper
	NC_006089.5	94727430	94727622	0.476	95	6	0.682	137	6	0.206	0.00102	strongHyper
	NC_006089.5	94750776	94750849	0.571	138	4	0.81	159	4	0.24	5.19e-06	strongHyper
	NC_006089.5	94766793	94766797	0.245	58	3	0.795	74	3	0.55	1.74e-10	strongHyper
	NC_006089.5	95515256	95515454	0.302	125	6	0.652	130	6	0.35	5.57e-08	strongHyper
	NC_006089.5	95634254	95634263	0.781	85	4	0.428	93	4	-0.353	0.000104	strongHypo
	NC_006089.5	95774871	95775068	0.86	76	4	0.54	87	4	-0.32	1.76e-05	strongHypo
	NC_006089.5	96182520	96182587	0.488	80	4	0.18	92	4	-0.307	8.15e-05	strongHypo
	NC_006089.5	96221596	96221882	0.219	105	6	0.435	132	6	0.216	0.0218	strongHyper
	NC_006089.5	96552527	96553019	0.278	187	9	0.568	132	9	0.289	1.57e-09	strongHyper
	NC_006089.5	96661969	96662155	0.792	120	6	0.502	178	6	-0.291	5.02e-07	strongHypo
	NC_006089.5	96811406	96811462	0.222	42	3	0.775	45	3	0.552	5.11e-07	strongHyper
	NC_006089.5	96811923	96811931	0.88	41	3	0.313	35	3	-0.567	4.29e-07	strongHypo
	NC_006089.5	96879669	96879902	0.726	169	8	0.417	136	8	-0.308	1.5e-08	strongHypo
	NC_006089.5	96894433	96894709	0.52	51	4	0.864	60	4	0.345	0.000334	strongHyper
	NC_006089.5	96909401	96909480	0.895	61	3	0.514	54	3	-0.381	2.29e-05	strongHypo
	NC_006089.5	96910083	96910172	0.565	115	6	0.207	114	6	-0.358	1.45e-07	strongHypo
	NC_006089.5	96926321	96926576	0.674	133	8	0.431	162	8	-0.243	0.000149	strongHypo
	NC_006089.5	96972284	96972537	0.906	62	5	0.51	63	5	-0.396	1.51e-05	strongHypo
	NC_006089.5	97022745	97022960	0.265	132	6	0.0377	141	6	-0.228	5.49e-07	strongHypo
	NC_006089.5	97079744	97079895	0.739	111	3	0.324	95	3	-0.415	1.11e-09	strongHypo
	NC_006089.5	97082977	97083029	0.927	53	5	0.543	77	5	-0.384	1.79e-06	strongHypo
	NC_006089.5	97101045	97101237	0.237	122	7	0.575	86	7	0.339	2.16e-06	strongHyper
	NC_006089.5	97103839	97103934	0.854	92	4	0.467	103	4	-0.387	1.89e-09	strongHypo
	NC_006089.5	97227664	97227829	0.78	101	6	0.444	92	6	-0.336	6.66e-06	strongHypo
	NC_006089.5	97228464	97228817	0.601	234	14	0.858	254	14	0.257	1.21e-10	strongHyper
	NC_006089.5	97320583	97320887	0.619	92	6	0.864	89	6	0.245	9.71e-05	strongHyper
	NC_006089.5	97392585	97392614	0.589	112	5	0.862	128	5	0.273	5.89e-06	strongHyper
	NC_006089.5	97498309	97498485	0.46	69	3	0.0256	45	3	-0.435	4.75e-08	strongHypo
	NC_006089.5	97540794	97540908	0.748	97	6	0.437	113	6	-0.311	6.84e-06	strongHypo
	NC_006089.5	97582435	97582535	0.185	54	3	0.519	56	3	0.334	7.41e-05	strongHyper
	NC_006089.5	98001124	98001461	0.577	136	7	0.801	136	7	0.224	4.08e-05	strongHyper
	NC_006089.5	98112588	98112936	0.607	83	4	0.884	83	4	0.276	3.07e-06	strongHyper
	NC_006089.5	98120448	98120841	0.873	214	9	0.608	152	9	-0.264	1.83e-07	strongHypo
	NC_006089.5	98199445	98199726	0.44	121	5	0.708	74	5	0.268	0.00181	strongHyper
	NC_006089.5	98406257	98406317	0.202	108	6	0.624	102	6	0.421	5.3e-11	strongHyper
	NC_006089.5	98480979	98480993	0	73	4	0.273	73	4	0.273	9.93e-07	strongHyper
	NC_006089.5	98499981	98500247	0.702	121	7	0.931	132	7	0.23	8.92e-07	strongHyper
	NC_006089.5	98509033	98509083	0.786	49	3	0.393	45	3	-0.393	2.12e-05	strongHypo
	NC_006089.5	99274252	99274275	0.612	71	5	0.855	104	5	0.242	0.000527	strongHyper
	NC_006089.5	100340130	100340573	0.795	48	4	0.313	58	4	-0.481	2.9e-07	strongHypo
	NC_006089.5	101059747	101059794	0.326	92	4	0.729	86	4	0.402	1.32e-07	strongHyper
	NC_006089.5	101126219	101126468	0.863	178	5	0.566	117	5	-0.297	1.7e-05	strongHypo
	NC_006089.5	101127210	101127519	0.741	168	7	0.377	98	7	-0.364	6.03e-10	strongHypo
	NC_006089.5	101307622	101307627	0.891	99	4	0.552	86	4	-0.339	1.6e-07	strongHypo
	NC_006089.5	101994598	101995039	0.9	79	4	0.589	112	4	-0.311	5.87e-06	strongHypo
	NC_006089.5	102199365	102199549	0.827	210	6	0.533	162	6	-0.293	1.97e-09	strongHypo
	NC_006089.5	102205817	102205981	0.427	85	6	0.728	154	6	0.302	3.8e-07	strongHyper
	NC_006089.5	102215305	102215549	0.244	74	4	0.598	74	4	0.354	1.01e-06	strongHyper
	NC_006089.5	102296995	102297445	0.574	195	9	0.365	221	9	-0.208	1.56e-05	strongHypo
	NC_006089.5	102323656	102323962	0.482	233	11	0.265	204	11	-0.217	4.84e-06	strongHypo
	NC_006089.5	102365454	102365486	0.95	103	6	0.646	90	6	-0.304	3.7e-08	strongHypo
	NC_006089.5	102537513	102537797	0.43	79	4	0.734	100	4	0.304	0.00129	strongHyper
	NC_006089.5	102560016	102560348	0.463	91	5	0.771	95	5	0.308	1.06e-06	strongHyper
	NC_006089.5	102688327	102688372	0.889	52	3	0.442	60	3	-0.448	1.17e-06	strongHypo
	NC_006089.5	102802547	102802813	0.763	119	6	0.41	86	6	-0.353	5.92e-07	strongHypo
	NC_006089.5	102904205	102904397	0.875	86	5	0.555	89	5	-0.32	8.89e-05	strongHypo
	NC_006089.5	103027411	103027588	0.531	62	3	0.918	51	3	0.388	3.56e-06	strongHyper
	NC_006089.5	103029899	103030110	0.24	89	4	0.443	81	4	0.203	0.0121	strongHyper
	NC_006089.5	103040267	103040449	0.574	94	5	0.85	77	5	0.276	0.000201	strongHyper
	NC_006089.5	103293346	103293361	0.893	62	3	0.46	49	3	-0.433	2.28e-06	strongHypo
	NC_006089.5	103377115	103377327	0.473	65	4	0.8	53	4	0.327	0.000153	strongHyper
	NC_006089.5	103396323	103396436	0.71	64	4	0.419	63	4	-0.29	0.000175	strongHypo
	NC_006089.5	103427764	103427921	0.781	118	5	0.44	95	5	-0.341	8.1e-09	strongHypo
	NC_006089.5	103621640	103621876	0.865	95	5	0.569	103	5	-0.296	1.51e-05	strongHypo
	NC_006089.5	104188211	104188221	0.661	50	3	1	55	3	0.339	6.01e-07	strongHyper
	NC_006089.5	104548858	104548872	0.64	52	3	0.234	53	3	-0.406	1.25e-05	strongHypo
	NC_006089.5	104784800	104784822	0.445	115	6	0.689	102	6	0.244	0.00177	strongHyper
	NC_006089.5	105076712	105076925	0.186	71	4	0.5	81	4	0.314	0.00401	strongHyper
	NC_006089.5	105174695	105174720	0.398	80	3	0.779	59	3	0.381	1.2e-05	strongHyper
	NC_006089.5	105231040	105231059	0.111	66	3	0.369	94	3	0.258	4.25e-05	strongHyper
	NC_006089.5	105254899	105255070	0.861	57	4	0.384	72	4	-0.478	3.85e-08	strongHypo
	NC_006089.5	105315563	105315947	0.683	87	4	0.382	93	4	-0.301	6.73e-06	strongHypo
	NC_006089.5	105658692	105658732	0.0345	112	4	0.253	145	4	0.218	6.41e-07	strongHyper
	NC_006089.5	105951944	105952124	0.517	91	5	0.725	94	5	0.207	0.00675	strongHyper
	NC_006089.5	105981852	105982017	0.0133	53	3	0.524	90	3	0.511	1.96e-12	strongHyper
	NC_006089.5	106300980	106301227	0.844	123	6	0.549	97	6	-0.294	2.96e-07	strongHypo
	NC_006089.5	106301579	106301793	0.96	121	5	0.675	111	5	-0.284	7.55e-09	strongHypo
	NC_006089.5	106399461	106399607	0.246	75	5	0.659	69	5	0.413	1.1e-05	strongHyper
	NC_006089.5	106443083	106443343	0.16	134	6	0.52	129	6	0.361	1.19e-08	strongHyper
	NC_006089.5	106460340	106460633	0.644	104	6	0.904	104	6	0.26	7.32e-06	strongHyper
	NC_006089.5	106544666	106544785	0	47	3	0.4	42	3	0.4	3.36e-07	strongHyper
	NC_006089.5	106856570	106856890	0.703	202	10	0.502	264	10	-0.201	2.36e-05	strongHypo
	NC_006089.5	106948138	106948216	0.227	53	4	0.758	47	4	0.532	2.66e-08	strongHyper
	NC_006089.5	107004587	107004699	0.524	79	4	0.178	112	4	-0.346	9.11e-07	strongHypo
	NC_006089.5	107337373	107337524	0.493	139	8	0.211	124	8	-0.282	5.76e-06	strongHypo
	NC_006089.5	107614956	107615268	0.623	122	7	0.829	113	7	0.206	0.00022	strongHyper
	NC_006089.5	107669344	107669423	0.645	79	5	0.419	123	5	-0.226	0.00635	strongHypo
	NC_006089.5	107756121	107756213	0.597	36	3	0.167	70	3	-0.43	3.95e-05	strongHypo
[truncated: 4,396 more rows]
