# Supplementary material for: Analysis of genome and methylation changes in Chinese indigenous chickens over time provides insight into species conservation
Source: Commun Biol. 2022 Sep 12;5:952. doi: 10.1038/s42003-022-03907-7 (PMC9467985; doi:10.1038/s42003-022-03907-7)
Supplement: Supplementary file 15 — Supplementary Data 12 [file 42003_2022_3907_MOESM15_ESM.xlsx]

## Sheet: Supplementary Data 12
Supplementary Data 12. List of detected DMRs in In_WC.
DMR_type	RefSeq	start	end	meanRatio_0	totalC_0	cSites_0	meanRatio_1	totalC_1	cSites_1	methDif_1-0	p_1_v_0	class_1_v_0
CG-DMR	NC_006088.5	2540428	2540544	0.829	184	6	0.589	97	6	-0.24	0.000229	strongHypo
	NC_006088.5	3431694	3431752	0.698	107	6	0.477	106	6	-0.221	0.000459	strongHypo
	NC_006088.5	3934055	3934222	0.807	137	5	0.513	92	5	-0.295	2.89e-07	strongHypo
	NC_006088.5	5484562	5484681	0.0165	132	6	0.329	186	6	0.312	3.31e-12	strongHyper
	NC_006088.5	5691887	5692149	0.623	152	6	0.351	152	6	-0.272	3.9e-06	strongHypo
	NC_006088.5	5819604	5819801	0.476	187	6	0	182	6	-0.476	7.01e-34	strongHypo
	NC_006088.5	5960785	5961229	0.709	174	6	0.503	153	6	-0.206	0.000433	strongHypo
	NC_006088.5	6593941	6594129	0.576	129	6	0.779	100	6	0.204	0.000159	strongHyper
	NC_006088.5	6758091	6758324	0.919	162	7	0.629	127	7	-0.291	2.49e-09	strongHypo
	NC_006088.5	6763886	6763954	0.0429	61	3	0.505	62	3	0.462	1.08e-08	strongHyper
	NC_006088.5	8270692	8270930	0.634	82	6	0.878	87	6	0.244	0.000314	strongHyper
	NC_006088.5	9050951	9051234	0.415	160	5	0.2	220	5	-0.215	2.63e-05	strongHypo
	NC_006088.5	9676145	9676329	0.706	110	5	0.439	150	5	-0.267	3.17e-05	strongHypo
	NC_006088.5	9679737	9679763	0.715	107	3	0.434	158	3	-0.28	1.09e-05	strongHypo
	NC_006088.5	9871778	9871900	0.415	80	4	0.116	73	4	-0.299	1.42e-05	strongHypo
	NC_006088.5	10170058	10170067	0.859	59	3	0.478	49	3	-0.381	0.000101	strongHypo
	NC_006088.5	10592559	10592628	0.689	121	5	0.293	196	5	-0.396	1.68e-11	strongHypo
	NC_006088.5	10882558	10882851	0.68	151	8	0.376	158	8	-0.303	4.85e-09	strongHypo
	NC_006088.5	10916497	10916512	0	51	3	0.373	38	3	0.373	1.27e-06	strongHyper
	NC_006088.5	10950625	10950796	0.864	134	4	0.501	95	4	-0.364	3.24e-09	strongHypo
	NC_006088.5	10983990	10984185	0.302	139	6	0.54	150	6	0.238	6.53e-05	strongHyper
	NC_006088.5	11061648	11061858	0.362	155	5	0.598	93	5	0.236	0.000936	strongHyper
	NC_006088.5	11067148	11067394	0.516	96	4	0.118	82	4	-0.398	8.6e-09	strongHypo
	NC_006088.5	11609003	11609259	0.613	92	4	0.2	74	4	-0.412	3.21e-05	strongHypo
	NC_006088.5	11928975	11929088	0.596	82	4	0.395	72	4	-0.202	0.00383	strongHypo
	NC_006088.5	11967718	11967867	0.0259	66	4	0.531	97	4	0.505	3.18e-13	strongHyper
	NC_006088.5	12095962	12096063	0.228	144	5	0.668	125	5	0.44	4.54e-13	strongHyper
	NC_006088.5	12198371	12198501	0.72	114	4	0.424	171	4	-0.297	2.34e-08	strongHypo
	NC_006088.5	12234538	12234697	0.794	46	3	0.185	46	3	-0.609	2.38e-08	strongHypo
	NC_006088.5	12514214	12514458	0.833	138	6	0.485	98	6	-0.348	1.44e-08	strongHypo
	NC_006088.5	12649214	12649450	0.71	106	6	0.376	85	6	-0.334	5.03e-06	strongHypo
	NC_006088.5	12731882	12732056	0.231	72	3	0.604	94	3	0.372	1.97e-06	strongHyper
	NC_006088.5	12797492	12797539	0.784	166	6	0.525	108	6	-0.259	6.29e-06	strongHypo
	NC_006088.5	12905240	12905533	0.4	117	6	0	119	6	-0.4	1.34e-17	strongHypo
	NC_006088.5	12921827	12922028	0.695	170	7	0.349	98	7	-0.346	1.1e-07	strongHypo
	NC_006088.5	13001538	13001611	0	101	5	0.433	87	5	0.433	7.34e-16	strongHyper
	NC_006088.5	13003113	13003263	0.375	247	7	0.577	189	7	0.203	5.31e-06	strongHyper
	NC_006088.5	13042187	13042340	0.372	57	4	0.746	51	4	0.374	4.75e-05	strongHyper
	NC_006088.5	13264517	13264529	0.569	99	3	0.147	58	3	-0.422	3.17e-07	strongHypo
	NC_006088.5	13272434	13272595	0.175	205	7	0.583	181	7	0.408	6.37e-15	strongHyper
	NC_006088.5	13532117	13532200	0.214	63	3	0.785	78	3	0.571	3.53e-10	strongHyper
	NC_006088.5	13536982	13537238	0.266	140	6	0.68	164	6	0.415	5.08e-13	strongHyper
	NC_006088.5	13882609	13882972	0.502	299	14	0.715	237	14	0.213	4.07e-06	strongHyper
	NC_006088.5	13943591	13943797	0.586	85	3	0.19	87	3	-0.396	4.51e-06	strongHypo
	NC_006088.5	13980763	13981215	0.147	188	5	0.574	119	5	0.427	3.5e-14	strongHyper
	NC_006088.5	14032026	14032046	0.129	113	4	0.572	91	4	0.442	6.54e-12	strongHyper
	NC_006088.5	14387352	14387380	0.426	67	4	0.767	47	4	0.341	0.000973	strongHyper
	NC_006088.5	14563409	14563662	0.689	123	7	0.48	84	7	-0.209	0.000865	strongHypo
	NC_006088.5	14619633	14619717	0.615	67	3	0.124	56	3	-0.491	4.19e-09	strongHypo
	NC_006088.5	14675473	14675659	0.572	302	8	0.314	245	8	-0.258	1.24e-09	strongHypo
	NC_006088.5	14857595	14857701	0.366	89	3	0.71	74	3	0.344	1.82e-05	strongHyper
	NC_006088.5	14937334	14937563	0.608	109	4	0.0735	58	4	-0.535	9.45e-12	strongHypo
	NC_006088.5	15180386	15180551	0.918	70	3	0.481	39	3	-0.437	8.86e-08	strongHypo
	NC_006088.5	15218465	15218480	0	45	4	0.382	60	4	0.382	8.2e-07	strongHyper
	NC_006088.5	15941780	15942032	0.78	101	6	0.485	152	6	-0.295	2.1e-06	strongHypo
	NC_006088.5	16121248	16121317	0.62	73	4	0.126	84	4	-0.494	3.81e-10	strongHypo
	NC_006088.5	16257670	16257714	0.79	90	4	0.483	108	4	-0.308	9.76e-05	strongHypo
	NC_006088.5	16401832	16402013	0.68	64	3	0.339	99	3	-0.341	5.01e-05	strongHypo
	NC_006088.5	16423594	16423720	0.29	89	3	0.798	119	3	0.507	2.44e-10	strongHyper
	NC_006088.5	16555748	16556002	0.773	93	5	0.361	100	5	-0.412	1.99e-09	strongHypo
	NC_006088.5	16807817	16807828	0.173	72	3	0.667	56	3	0.493	5.74e-06	strongHyper
	NC_006088.5	16962409	16962474	0.481	88	4	0.165	109	4	-0.316	2.55e-06	strongHypo
	NC_006088.5	19496641	19496882	0.245	120	6	0.46	98	6	0.215	0.00461	strongHyper
	NC_006088.5	20011745	20012162	0.67	83	4	0.247	102	4	-0.423	6.48e-08	strongHypo
	NC_006088.5	20072873	20073008	0.336	74	3	0.711	51	3	0.375	0.000142	strongHyper
	NC_006088.5	20212536	20212713	0.186	59	4	0.453	67	4	0.267	0.00068	strongHyper
	NC_006088.5	20262256	20262438	0.608	70	3	0.198	60	3	-0.41	1.31e-07	strongHypo
	NC_006088.5	21036871	21036952	0.823	50	3	0.309	63	3	-0.514	5.29e-08	strongHypo
	NC_006088.5	21385323	21385358	0.633	88	3	0.318	104	3	-0.315	3.02e-06	strongHypo
	NC_006088.5	21794699	21794892	0.725	74	4	0.301	111	4	-0.424	1.72e-08	strongHypo
	NC_006088.5	21912010	21912564	0.549	125	6	0.264	107	6	-0.285	3.77e-05	strongHypo
	NC_006088.5	21917785	21917938	0.679	127	7	0.9	111	7	0.221	1.08e-06	strongHyper
	NC_006088.5	21993226	21993239	0.894	42	3	0.316	43	3	-0.578	3.11e-08	strongHypo
	NC_006088.5	22090979	22091114	0.543	52	3	0.222	69	3	-0.321	4.35e-06	strongHypo
	NC_006088.5	22219654	22219942	0.62	103	5	0.386	128	5	-0.233	0.000335	strongHypo
	NC_006088.5	22325297	22325400	0.656	71	3	0.265	44	3	-0.391	4.29e-05	strongHypo
	NC_006088.5	22597194	22597264	0.524	38	3	0	37	3	-0.524	6.16e-08	strongHypo
	NC_006088.5	22696726	22696899	0.279	56	4	0.669	68	4	0.39	4.82e-06	strongHyper
	NC_006088.5	23237160	23237215	0.73	93	5	0.412	64	5	-0.317	1.4e-05	strongHypo
	NC_006088.5	23430511	23430668	0.85	170	10	0.583	145	10	-0.268	9.18e-07	strongHypo
	NC_006088.5	23593935	23593954	0.726	116	4	0.258	135	4	-0.468	2.06e-11	strongHypo
	NC_006088.5	23849988	23850243	0.433	199	7	0.184	216	7	-0.249	1.04e-06	strongHypo
	NC_006088.5	23962967	23962987	0.499	94	4	0.776	66	4	0.277	0.000533	strongHyper
	NC_006088.5	24006056	24006192	0.455	112	3	0.171	63	3	-0.284	6.54e-05	strongHypo
	NC_006088.5	24011471	24011480	0.391	78	3	0.0925	54	3	-0.298	0.000117	strongHypo
	NC_006088.5	24219796	24219998	0.543	125	5	0.257	167	5	-0.286	1.74e-05	strongHypo
	NC_006088.5	24235943	24236071	0.139	77	4	0.558	93	4	0.42	2.19e-08	strongHyper
	NC_006088.5	24270000	24270007	0.909	74	4	0.422	71	4	-0.487	4.8e-10	strongHypo
	NC_006088.5	24519539	24519749	0.717	98	6	0.454	105	6	-0.263	0.000129	strongHypo
	NC_006088.5	24759882	24760286	0.582	82	5	0.116	79	5	-0.466	1.76e-10	strongHypo
	NC_006088.5	25436371	25436423	0.685	140	5	0.292	104	5	-0.393	7.73e-08	strongHypo
	NC_006088.5	25484605	25484752	0.662	155	6	0.299	157	6	-0.363	5.55e-12	strongHypo
	NC_006088.5	25827480	25827613	0.444	102	3	0.8	80	3	0.356	3.4e-07	strongHyper
	NC_006088.5	25856931	25857173	0.709	127	8	0.469	120	8	-0.24	0.000276	strongHypo
	NC_006088.5	25860732	25860942	0.856	93	4	0.646	101	4	-0.21	0.00553	strongHypo
	NC_006088.5	26036100	26036165	0.818	100	4	0.457	122	4	-0.36	1.1e-07	strongHypo
	NC_006088.5	26136971	26137020	0.431	85	4	0.75	107	4	0.319	1.38e-07	strongHyper
	NC_006088.5	26158392	26158766	0.55	163	7	0.321	180	7	-0.228	4.44e-05	strongHypo
	NC_006088.5	26172994	26173060	0.618	90	5	0.298	99	5	-0.32	6.46e-05	strongHypo
	NC_006088.5	26764934	26764938	0.779	65	3	0.317	88	3	-0.462	1.49e-08	strongHypo
	NC_006088.5	26961495	26961524	0.359	112	5	0.818	65	5	0.459	1.6e-10	strongHyper
	NC_006088.5	27112866	27113106	0.349	57	4	0.879	57	4	0.531	1.89e-09	strongHyper
	NC_006088.5	27263986	27264454	0.582	104	5	0.347	127	5	-0.235	9.93e-05	strongHypo
	NC_006088.5	27316958	27317293	0.651	117	5	0.366	93	5	-0.284	0.000173	strongHypo
	NC_006088.5	27536136	27536279	0.621	87	4	0.26	69	4	-0.36	1.13e-05	strongHypo
	NC_006088.5	27631084	27631497	0.542	70	4	0.841	89	4	0.298	2.72e-07	strongHyper
	NC_006088.5	27640074	27640255	0.569	140	7	0.363	122	7	-0.206	0.000313	strongHypo
	NC_006088.5	27933015	27933161	0.444	120	5	0.681	108	5	0.237	0.000813	strongHyper
	NC_006088.5	28184813	28184954	0.22	109	5	0.426	145	5	0.206	0.000167	strongHyper
	NC_006088.5	28777836	28778129	0.256	98	5	0.704	74	5	0.448	5.72e-09	strongHyper
	NC_006088.5	29083109	29083386	0.854	107	6	0.538	94	6	-0.316	1.27e-07	strongHypo
	NC_006088.5	29464094	29464398	0.688	106	4	0.184	92	4	-0.504	9.5e-13	strongHypo
	NC_006088.5	29464762	29464798	0.667	102	3	0.292	115	3	-0.375	9.58e-08	strongHypo
	NC_006088.5	29622756	29622761	0.642	135	4	0.993	131	4	0.351	1.65e-15	strongHyper
	NC_006088.5	29623845	29624133	0.17	143	5	0.486	98	5	0.316	1.78e-05	strongHyper
	NC_006088.5	29912218	29912405	0.117	85	4	0.553	104	4	0.436	3.73e-10	strongHyper
	NC_006088.5	30145312	30145340	0.79	89	5	0.482	101	5	-0.308	3.21e-06	strongHypo
	NC_006088.5	30201157	30201234	0.789	58	3	0.417	52	3	-0.373	0.000175	strongHypo
	NC_006088.5	30319964	30320066	0.211	68	3	0.614	79	3	0.403	3.28e-05	strongHyper
	NC_006088.5	30791254	30791300	0.936	101	3	0.491	58	3	-0.444	3.97e-08	strongHypo
	NC_006088.5	30892291	30892368	0.417	94	4	0.833	97	4	0.416	1.05e-11	strongHyper
	NC_006088.5	31232895	31233133	0.438	106	4	0.817	132	4	0.379	2.77e-08	strongHyper
	NC_006088.5	31386263	31386565	0.795	143	5	0.581	89	5	-0.214	0.0017	strongHypo
	NC_006088.5	31732780	31732815	0.58	102	4	0.306	141	4	-0.273	2.38e-05	strongHypo
	NC_006088.5	32004131	32004157	0.704	56	3	0.267	49	3	-0.436	1.36e-05	strongHypo
	NC_006088.5	32453401	32453678	0.585	64	3	0.0998	91	3	-0.485	7.31e-12	strongHypo
	NC_006088.5	32504733	32505013	0.64	157	6	0.399	130	6	-0.241	0.000563	strongHypo
	NC_006088.5	32566139	32566155	0.876	94	3	0.575	110	3	-0.3	4.54e-06	strongHypo
	NC_006088.5	32675934	32676027	0.0533	74	3	0.393	51	3	0.339	1.36e-06	strongHyper
	NC_006088.5	32725469	32725643	0.581	331	10	0.793	167	10	0.212	1.51e-07	strongHyper
	NC_006088.5	32726208	32726799	0.596	2249	65	0.825	873	65	0.23	2.33e-34	strongHyper
	NC_006088.5	32727478	32727964	0.548	295	14	0.859	194	14	0.311	9.67e-15	strongHyper
	NC_006088.5	32731060	32731084	0.667	198	5	0.887	85	5	0.22	9.48e-05	strongHyper
	NC_006088.5	32869578	32869640	0.523	138	5	0.793	88	5	0.271	7.41e-05	strongHyper
	NC_006088.5	32952214	32952399	0.742	132	5	0.461	115	5	-0.281	0.000387	strongHypo
	NC_006088.5	33058522	33058719	0.343	112	4	0.686	87	4	0.343	2.04e-07	strongHyper
	NC_006088.5	33099087	33099425	0.421	133	7	0.641	97	7	0.22	0.00515	strongHyper
	NC_006088.5	33117208	33117369	0.777	42	3	0.249	72	3	-0.528	1.02e-08	strongHypo
	NC_006088.5	33124143	33124262	0.796	165	4	0.506	129	4	-0.291	1.28e-06	strongHypo
	NC_006088.5	33141312	33141452	0.526	76	3	0.2	39	3	-0.326	0.000226	strongHypo
	NC_006088.5	33144612	33144762	0.655	38	3	0.0333	31	3	-0.621	3.4e-08	strongHypo
	NC_006088.5	33749817	33749967	0.821	90	4	0.384	68	4	-0.436	1.6e-08	strongHypo
	NC_006088.5	33764695	33764852	0.333	69	5	0.592	60	5	0.259	0.000338	strongHyper
	NC_006088.5	33769098	33769219	0.0078	118	4	0.325	91	4	0.317	3.43e-11	strongHyper
	NC_006088.5	33950485	33950607	0.597	102	6	0.83	120	6	0.233	0.000162	strongHyper
	NC_006088.5	34094720	34094935	0.44	72	4	0.764	74	4	0.324	0.000438	strongHyper
	NC_006088.5	34103543	34103858	0.912	115	6	0.692	107	6	-0.221	9.33e-06	strongHypo
	NC_006088.5	34619788	34620065	0.708	66	3	0.283	40	3	-0.425	4.4e-05	strongHypo
	NC_006088.5	34736197	34736327	0.702	130	4	0.469	72	4	-0.233	0.000727	strongHypo
	NC_006088.5	34757088	34757364	0.698	164	6	0.485	134	6	-0.212	4.36e-05	strongHypo
	NC_006088.5	34765456	34765607	0.7	123	6	0.383	85	6	-0.316	0.000658	strongHypo
	NC_006088.5	35531117	35531149	0.935	90	3	0.615	101	3	-0.32	2.57e-07	strongHypo
	NC_006088.5	36263543	36263554	0.746	52	3	0.353	55	3	-0.394	3.79e-05	strongHypo
	NC_006088.5	36315821	36315866	0.127	59	3	0.589	49	3	0.462	6.95e-07	strongHyper
	NC_006088.5	36464053	36464059	0.124	53	3	0.736	44	3	0.612	4.06e-10	strongHyper
	NC_006088.5	36494462	36494542	0.621	94	3	0.225	80	3	-0.397	6.43e-08	strongHypo
	NC_006088.5	36763428	36763673	0.0965	88	4	0.405	87	4	0.309	1.42e-07	strongHyper
	NC_006088.5	36971461	36971715	0	46	3	0.357	44	3	0.357	1.94e-06	strongHyper
	NC_006088.5	37108206	37108213	0.404	119	4	0.805	112	4	0.401	2.03e-09	strongHyper
	NC_006088.5	37835931	37836106	0.393	118	4	0.682	105	4	0.289	0.000396	strongHyper
	NC_006088.5	38027601	38027936	0.84	79	4	0.495	77	4	-0.345	1.53e-05	strongHypo
	NC_006088.5	38280436	38280707	0.864	210	7	0.635	121	7	-0.229	5.84e-09	strongHypo
	NC_006088.5	38312507	38312564	0.807	110	4	0.346	55	4	-0.462	2.01e-07	strongHypo
	NC_006088.5	38360321	38360438	0.252	105	6	0.674	84	6	0.422	3.82e-08	strongHyper
	NC_006088.5	38539939	38540001	0.0602	67	4	0.586	115	4	0.526	6.09e-13	strongHyper
	NC_006088.5	38788471	38788665	0.438	176	7	0.638	129	7	0.201	0.000123	strongHyper
	NC_006088.5	38831573	38831738	0.586	68	3	0.22	79	3	-0.366	0.000712	strongHypo
	NC_006088.5	38876340	38876379	0.639	81	4	0.294	80	4	-0.345	3.45e-05	strongHypo
	NC_006088.5	38998521	38998562	0.922	105	5	0.542	78	5	-0.38	1.66e-09	strongHypo
	NC_006088.5	39299344	39299415	0.624	57	4	0.318	52	4	-0.306	0.00212	strongHypo
	NC_006088.5	39367615	39367662	0.29	86	4	0.773	47	4	0.482	5.13e-07	strongHyper
	NC_006088.5	39391689	39391835	0.267	81	5	0.512	69	5	0.244	0.00227	strongHyper
	NC_006088.5	39510626	39510673	0.317	53	3	0.699	56	3	0.383	5.05e-05	strongHyper
	NC_006088.5	39523833	39523955	0.688	73	4	0.345	72	4	-0.343	6.1e-05	strongHypo
	NC_006088.5	39566209	39566443	0.428	98	5	0.747	102	5	0.319	2.7e-05	strongHyper
	NC_006088.5	39682391	39682440	0.55	84	3	0.0645	68	3	-0.486	1.62e-10	strongHypo
	NC_006088.5	39684210	39684479	0.548	73	5	0.901	116	5	0.353	6.81e-08	strongHyper
	NC_006088.5	39733334	39733404	0.248	98	4	0.573	75	4	0.325	4.71e-05	strongHyper
	NC_006088.5	39825471	39825597	0.0238	60	3	0.415	55	3	0.391	7.43e-07	strongHyper
	NC_006088.5	39891536	39891749	0.84	123	5	0.604	132	5	-0.236	4.47e-05	strongHypo
	NC_006088.5	39965205	39965270	0.498	88	6	0.267	79	6	-0.231	0.00248	strongHypo
	NC_006088.5	40183089	40183234	0.546	122	4	0.874	145	4	0.328	4.87e-10	strongHyper
	NC_006088.5	40290542	40290555	0.654	69	4	0.294	81	4	-0.36	7.34e-05	strongHypo
	NC_006088.5	40398220	40398444	0.277	138	5	0.561	143	5	0.284	3.42e-06	strongHyper
	NC_006088.5	40433298	40433309	0.892	56	3	0.476	50	3	-0.415	4.79e-06	strongHypo
	NC_006088.5	40504036	40504054	0.688	76	3	0.225	72	3	-0.463	4.84e-09	strongHypo
	NC_006088.5	40697989	40698013	0.319	146	6	0.599	109	6	0.28	3.62e-06	strongHyper
	NC_006088.5	40704966	40705218	0.502	91	5	0.228	107	5	-0.274	9.93e-05	strongHypo
	NC_006088.5	41474889	41474900	0.492	57	4	0.923	51	4	0.431	8.06e-07	strongHyper
	NC_006088.5	42324786	42325075	0.343	215	6	0.581	202	6	0.237	2.07e-05	strongHyper
	NC_006088.5	42569120	42569152	0.747	149	4	0.45	100	4	-0.297	7.89e-06	strongHypo
	NC_006088.5	42799337	42799403	0.892	110	4	0.67	83	4	-0.222	0.000141	strongHypo
	NC_006088.5	43379093	43379378	0.545	69	3	0.871	65	3	0.326	0.000159	strongHyper
	NC_006088.5	43912455	43912469	0.43	105	4	0.177	92	4	-0.253	6.43e-05	strongHypo
	NC_006088.5	44037428	44037610	0.716	203	7	0.502	255	7	-0.214	7.61e-09	strongHypo
	NC_006088.5	44078312	44078390	0.406	51	3	0	73	3	-0.406	1.29e-09	strongHypo
	NC_006088.5	44116217	44116292	0.571	127	6	0.234	157	6	-0.337	6.86e-06	strongHypo
	NC_006088.5	44719042	44719313	0.915	63	4	0.51	53	4	-0.405	4.03e-06	strongHypo
	NC_006088.5	44798869	44799027	0.759	144	7	0.45	96	7	-0.308	3.58e-08	strongHypo
	NC_006088.5	44864544	44864642	0.591	145	5	0.841	69	5	0.249	0.0003	strongHyper
	NC_006088.5	45201928	45202139	0.308	87	5	0.64	97	5	0.332	2.26e-06	strongHyper
	NC_006088.5	45262420	45262441	0.458	106	5	0.0308	56	5	-0.427	3.55e-09	strongHypo
	NC_006088.5	45484032	45484098	0.94	121	4	0.3	93	4	-0.639	1.27e-20	strongHypo
	NC_006088.5	45493311	45493529	0.955	98	4	0.649	84	4	-0.306	1.18e-05	strongHypo
	NC_006088.5	45515391	45515501	0.458	70	3	0.918	48	3	0.461	1.61e-07	strongHyper
	NC_006088.5	45516644	45517035	0.588	114	5	0.92	101	5	0.332	1.09e-09	strongHyper
	NC_006088.5	45904805	45904835	0.106	86	4	0.452	72	4	0.345	2.56e-06	strongHyper
	NC_006088.5	45992035	45992417	0.275	159	7	0.661	213	7	0.386	5.1e-12	strongHyper
	NC_006088.5	46354207	46354339	0.329	63	4	0.767	57	4	0.438	1.93e-06	strongHyper
	NC_006088.5	46422163	46422213	0.747	87	3	0.281	71	3	-0.466	3.72e-08	strongHypo
	NC_006088.5	46922850	46922895	0.351	121	4	0.623	80	4	0.272	0.000278	strongHyper
	NC_006088.5	47017238	47017265	0.381	79	4	0.689	93	4	0.308	7.59e-06	strongHyper
	NC_006088.5	47047798	47048083	0.766	81	3	0.223	78	3	-0.543	2.75e-12	strongHypo
	NC_006088.5	47135932	47135939	0.728	67	3	0.123	68	3	-0.604	7.29e-13	strongHypo
	NC_006088.5	47152216	47152474	0.465	92	3	0.187	122	3	-0.278	7.13e-08	strongHypo
	NC_006088.5	47256424	47256684	0.857	66	3	0.308	51	3	-0.549	4e-08	strongHypo
	NC_006088.5	47511321	47511405	0.393	111	4	0	64	4	-0.393	2.28e-11	strongHypo
	NC_006088.5	47534616	47534676	0.707	104	4	0.434	113	4	-0.273	3.03e-06	strongHypo
	NC_006088.5	47559885	47560005	0.516	135	5	0.912	58	5	0.396	7.36e-08	strongHyper
	NC_006088.5	47628135	47628285	0.62	58	4	0.339	60	4	-0.281	0.0163	strongHypo
	NC_006088.5	47731327	47731623	0.713	203	9	0.925	229	9	0.212	1.76e-07	strongHyper
	NC_006088.5	47742798	47742905	0.283	139	5	0.5	125	5	0.217	0.00164	strongHyper
	NC_006088.5	47949151	47949306	0.267	210	6	0.548	96	6	0.281	3.2e-06	strongHyper
	NC_006088.5	48793411	48793661	0.853	187	6	0.64	83	6	-0.213	0.00014	strongHypo
	NC_006088.5	48808381	48808893	0.356	425	12	0.567	206	12	0.21	8.39e-06	strongHyper
	NC_006088.5	48837535	48837718	0.826	120	4	0.428	72	4	-0.397	1.14e-07	strongHypo
	NC_006088.5	48839968	48840005	0.0651	90	3	0.344	96	3	0.278	3.4e-06	strongHyper
	NC_006088.5	48848454	48848584	0.556	184	4	0.874	177	4	0.318	7.35e-12	strongHyper
	NC_006088.5	48860614	48860789	0.626	238	6	0.869	119	6	0.243	5.15e-05	strongHyper
	NC_006088.5	48883509	48884040	0.864	152	5	0.57	97	5	-0.294	3.09e-07	strongHypo
	NC_006088.5	48971156	48971299	0.556	185	5	0.299	119	5	-0.256	7.07e-06	strongHypo
	NC_006088.5	49093656	49093771	0	42	3	0.737	38	3	0.737	1.62e-13	strongHyper
	NC_006088.5	49332904	49333058	0.823	95	5	0.568	58	5	-0.255	0.000614	strongHypo
	NC_006088.5	49660722	49660932	0.677	82	3	0.218	32	3	-0.459	1.83e-05	strongHypo
	NC_006088.5	49785987	49786080	0.166	120	4	0.795	86	4	0.629	2.16e-20	strongHyper
	NC_006088.5	49810308	49810344	0.436	96	3	0.904	65	3	0.469	5.39e-08	strongHyper
	NC_006088.5	50186062	50186162	0.145	144	4	0.55	87	4	0.406	2.72e-08	strongHyper
	NC_006088.5	50203024	50203077	0.948	126	4	0.689	57	4	-0.26	8.72e-05	strongHypo
	NC_006088.5	50218523	50218544	0.777	77	3	0.273	32	3	-0.504	1.92e-06	strongHypo
	NC_006088.5	50358100	50358142	0.517	103	4	0.0945	57	4	-0.423	5.04e-07	strongHypo
	NC_006088.5	50616993	50617064	0.911	114	3	0.458	53	3	-0.453	3e-10	strongHypo
	NC_006088.5	52518748	52518956	0.517	82	4	0	77	4	-0.517	2.32e-15	strongHypo
	NC_006088.5	53594514	53594702	0.394	104	6	0.657	93	6	0.263	0.00018	strongHyper
	NC_006088.5	53640149	53640452	0.772	130	6	0.481	93	6	-0.291	4.14e-06	strongHypo
	NC_006088.5	53779734	53779872	0.908	44	3	0.448	52	3	-0.46	7e-06	strongHypo
	NC_006088.5	54050043	54050269	0.694	119	5	0.369	122	5	-0.325	9.74e-08	strongHypo
	NC_006088.5	54269571	54269605	0.716	79	3	0.139	39	3	-0.577	1.41e-09	strongHypo
	NC_006088.5	54731668	54731831	0.666	62	3	0.253	49	3	-0.413	0.000979	strongHypo
	NC_006088.5	54829082	54829109	0.685	51	3	0.222	45	3	-0.463	5.82e-06	strongHypo
	NC_006088.5	55408018	55408193	0.0789	58	3	0.643	56	3	0.564	2.98e-10	strongHyper
	NC_006088.5	55601156	55601433	0.601	177	6	0.322	135	6	-0.279	4.78e-09	strongHypo
	NC_006088.5	55615060	55615342	0.666	179	6	0.351	130	6	-0.316	1.93e-07	strongHypo
	NC_006088.5	55646611	55646801	0.599	83	5	0.377	82	5	-0.223	0.00504	strongHypo
	NC_006088.5	55654997	55655101	0.637	81	4	0.123	54	4	-0.513	2.06e-09	strongHypo
	NC_006088.5	55937258	55937274	0.215	87	4	0.702	71	4	0.487	4.9e-09	strongHyper
	NC_006088.5	56193393	56193462	0.944	84	3	0.564	45	3	-0.38	3.39e-07	strongHypo
	NC_006088.5	56434161	56434306	0.285	148	5	0.671	71	5	0.385	2.98e-08	strongHyper
	NC_006088.5	57195886	57196165	0.87	83	5	0.418	77	5	-0.452	1.86e-09	strongHypo
	NC_006088.5	57346829	57347038	0.778	145	7	0.55	143	7	-0.228	0.000241	strongHypo
	NC_006088.5	57573815	57574260	0.376	146	7	0.642	115	7	0.266	6e-05	strongHyper
	NC_006088.5	58057739	58058180	0.563	73	5	0.185	55	5	-0.378	2.46e-05	strongHypo
	NC_006088.5	58627561	58627808	0.446	115	6	0.791	145	6	0.345	2.31e-07	strongHyper
	NC_006088.5	58834533	58834841	0.15	67	4	0.61	66	4	0.46	1.29e-08	strongHyper
	NC_006088.5	58959433	58959678	0.292	40	3	0.861	40	3	0.569	3.14e-06	strongHyper
	NC_006088.5	58968075	58968259	0.449	85	4	0.0587	97	4	-0.39	1.15e-10	strongHypo
	NC_006088.5	59499290	59499343	0.0119	70	3	0.466	47	3	0.454	7.47e-10	strongHyper
	NC_006088.5	59639597	59639949	0.502	76	4	0.844	55	4	0.342	8.78e-05	strongHyper
	NC_006088.5	60607604	60607650	0.867	72	4	0.372	50	4	-0.496	5.14e-08	strongHypo
	NC_006088.5	60818849	60819088	0.929	54	4	0.664	66	4	-0.265	0.000667	strongHypo
	NC_006088.5	60828971	60829160	0.379	145	9	0.616	119	9	0.237	0.000829	strongHyper
	NC_006088.5	61195555	61195855	0.212	83	4	0.472	65	4	0.26	2.98e-05	strongHyper
	NC_006088.5	61275195	61275204	0.154	55	3	0.575	59	3	0.421	2.03e-06	strongHyper
	NC_006088.5	61827709	61827816	0.655	81	4	0.111	53	4	-0.544	2.06e-10	strongHypo
	NC_006088.5	62295532	62295542	0.12	56	4	0.566	74	4	0.446	1.76e-07	strongHyper
	NC_006088.5	62883392	62883449	0.0723	62	3	0.557	79	3	0.485	8.25e-09	strongHyper
	NC_006088.5	63091397	63091602	0.626	50	4	0.189	66	4	-0.437	2.33e-05	strongHypo
	NC_006088.5	63153681	63153708	0.736	78	3	0.276	80	3	-0.46	6.77e-10	strongHypo
	NC_006088.5	63701932	63702202	0.543	89	6	0.33	92	6	-0.214	0.00443	strongHypo
	NC_006088.5	64050402	64050875	0.748	80	5	0.418	68	5	-0.33	0.000101	strongHypo
	NC_006088.5	64376212	64376320	0.573	56	4	0.218	84	4	-0.356	1.71e-05	strongHypo
	NC_006088.5	64390581	64390812	0.46	168	6	0.195	142	6	-0.266	6.25e-06	strongHypo
	NC_006088.5	64541064	64541221	0.56	158	7	0.841	129	7	0.281	7.12e-07	strongHyper
	NC_006088.5	64665084	64665399	0.39	92	5	0.635	121	5	0.244	0.00051	strongHyper
	NC_006088.5	65618682	65618698	0.852	46	3	0.205	36	3	-0.647	9.93e-09	strongHypo
	NC_006088.5	65767653	65767694	0.915	56	4	0.572	76	4	-0.343	5.84e-06	strongHypo
	NC_006088.5	65948559	65948619	0.656	52	4	0.324	123	4	-0.332	0.00304	strongHypo
	NC_006088.5	66529391	66529550	0.251	105	5	0.781	143	5	0.53	1.23e-16	strongHyper
	NC_006088.5	66556446	66556730	0.273	126	6	0.697	175	6	0.424	5.31e-16	strongHyper
	NC_006088.5	66594405	66594418	0.378	87	5	0.625	70	5	0.247	0.00223	strongHyper
	NC_006088.5	66832135	66832293	0.0175	66	3	0.414	55	3	0.396	9.27e-09	strongHyper
	NC_006088.5	67226946	67227038	0.298	145	5	0.571	164	5	0.272	1.8e-07	strongHyper
	NC_006088.5	67786140	67786214	0.0355	52	4	0.431	64	4	0.396	3.59e-07	strongHyper
	NC_006088.5	68156026	68156129	0.5	178	6	0.817	162	6	0.317	1.15e-10	strongHyper
	NC_006088.5	68158742	68158889	0.829	92	4	0.363	52	4	-0.467	1.21e-07	strongHypo
	NC_006088.5	68389470	68389638	0.774	76	3	0.302	101	3	-0.472	4.19e-09	strongHypo
	NC_006088.5	68543070	68543232	0.43	90	5	0.758	69	5	0.328	5.34e-05	strongHyper
	NC_006088.5	68652267	68652318	0.748	73	4	0.438	48	4	-0.311	0.000556	strongHypo
	NC_006088.5	68801605	68801641	0.532	65	3	0.167	55	3	-0.366	0.00093	strongHypo
	NC_006088.5	69089679	69089836	0.251	77	5	0.729	82	5	0.478	3.02e-10	strongHyper
	NC_006088.5	69159780	69160040	0.702	266	10	0.49	222	10	-0.212	3.87e-06	strongHypo
	NC_006088.5	69411097	69411283	0.0323	84	3	0.51	101	3	0.478	4.87e-17	strongHyper
	NC_006088.5	69430365	69430496	0.252	71	4	0.589	51	4	0.338	1.4e-05	strongHyper
	NC_006088.5	69851573	69851652	0.236	128	5	0.729	111	5	0.492	1.28e-14	strongHyper
	NC_006088.5	69974003	69974236	0.877	49	3	0.496	42	3	-0.381	0.000163	strongHypo
	NC_006088.5	70064802	70064819	0.904	65	3	0.592	81	3	-0.311	4.84e-05	strongHypo
	NC_006088.5	70139800	70140007	0.838	69	3	0.507	76	3	-0.33	3.79e-05	strongHypo
	NC_006088.5	70628998	70629205	0.683	47	3	0.145	40	3	-0.539	1.41e-06	strongHypo
	NC_006088.5	70663238	70663495	0.755	153	8	0.449	214	8	-0.306	5.83e-09	strongHypo
	NC_006088.5	70862697	70862739	0.344	59	4	0.782	63	4	0.439	1.4e-06	strongHyper
	NC_006088.5	70929468	70929682	0.521	117	6	0.73	162	6	0.209	0.00421	strongHyper
	NC_006088.5	71131234	71131368	0.506	143	6	0.756	79	6	0.25	0.0002	strongHyper
	NC_006088.5	71385693	71385772	0.326	126	5	0.704	78	5	0.378	5.66e-08	strongHyper
	NC_006088.5	71663510	71663666	0.675	78	4	0.207	114	4	-0.469	5.62e-09	strongHypo
	NC_006088.5	72067141	72067273	0.779	131	4	0.476	111	4	-0.303	6.29e-07	strongHypo
	NC_006088.5	73429950	73430037	0.641	153	5	0.849	125	5	0.209	0.00215	strongHyper
	NC_006088.5	77182681	77182754	0.477	47	3	0.881	44	3	0.403	0.000152	strongHyper
	NC_006088.5	78742086	78742112	0.62	91	3	0.284	105	3	-0.336	1.84e-06	strongHypo
	NC_006088.5	80816883	80817109	0.259	75	5	0.578	65	5	0.319	0.000315	strongHyper
	NC_006088.5	81179178	81179182	0.175	54	3	0.619	80	3	0.443	4.75e-07	strongHyper
	NC_006088.5	83228923	83229210	0.829	109	6	0.553	96	6	-0.277	2.65e-05	strongHypo
	NC_006088.5	83535867	83536224	0.725	116	7	0.487	116	7	-0.238	0.000442	strongHypo
	NC_006088.5	83944553	83944689	0.889	190	8	0.688	169	8	-0.2	3.58e-06	strongHypo
	NC_006088.5	83975097	83975129	0.919	133	4	0.667	188	4	-0.253	4.43e-08	strongHypo
	NC_006088.5	83979948	83979989	0.894	159	5	0.668	217	5	-0.226	7.98e-08	strongHypo
	NC_006088.5	84045629	84045733	0.547	110	4	0.861	251	4	0.313	2.33e-09	strongHyper
	NC_006088.5	84092125	84092326	0.863	243	7	0.659	407	7	-0.204	8.7e-08	strongHypo
	NC_006088.5	84750733	84750984	0.695	102	4	0.334	103	4	-0.361	4e-07	strongHypo
	NC_006088.5	85150804	85151240	0.29	60	4	0.783	52	4	0.493	2.04e-06	strongHyper
	NC_006088.5	85255242	85255555	0.321	102	6	0.636	68	6	0.315	1.71e-05	strongHyper
	NC_006088.5	85318662	85318681	0.336	91	3	0.718	46	3	0.383	9.46e-06	strongHyper
	NC_006088.5	85524561	85524635	0.745	58	3	0.19	42	3	-0.554	1.86e-08	strongHypo
	NC_006088.5	85536974	85537011	0.882	66	3	0.531	67	3	-0.351	9.03e-06	strongHypo
	NC_006088.5	85652660	85652906	0.289	115	7	0.693	77	7	0.405	1.82e-06	strongHyper
	NC_006088.5	85671239	85671432	0.731	67	4	0.179	44	4	-0.552	6.15e-09	strongHypo
	NC_006088.5	85889262	85889383	0	58	4	0.458	52	4	0.458	4.04e-10	strongHyper
	NC_006088.5	86404619	86404635	0.99	81	3	0.551	41	3	-0.439	2.03e-09	strongHypo
	NC_006088.5	86418940	86418953	0.891	166	4	0.508	77	4	-0.384	5.07e-10	strongHypo
	NC_006088.5	87731563	87731614	0.688	145	6	0.917	120	6	0.23	7.11e-07	strongHyper
	NC_006088.5	88352627	88352901	0.892	99	5	0.642	74	5	-0.25	4.16e-05	strongHypo
	NC_006088.5	88863549	88863585	0.353	85	4	0.646	111	4	0.292	6.07e-06	strongHyper
	NC_006088.5	88994604	88994624	0	36	3	0.558	39	3	0.558	1.06e-08	strongHyper
	NC_006088.5	88997442	88997574	0.639	99	6	0.302	106	6	-0.337	4.01e-07	strongHypo
	NC_006088.5	89152247	89152415	0.867	68	5	0.512	73	5	-0.354	1.92e-05	strongHypo
	NC_006088.5	89286938	89287003	0.377	91	3	0.748	109	3	0.37	3.77e-06	strongHyper
	NC_006088.5	89337888	89338081	0.875	94	5	0.647	200	5	-0.227	9.35e-07	strongHypo
	NC_006088.5	89518785	89518791	0.268	82	4	0.838	91	4	0.57	1.82e-14	strongHyper
	NC_006088.5	89764994	89765003	0.65	59	4	0.208	55	4	-0.442	2.09e-06	strongHypo
	NC_006088.5	89767832	89767969	0.42	112	6	0.64	147	6	0.22	9.92e-05	strongHyper
	NC_006088.5	90058523	90058635	0.636	126	5	0.883	196	5	0.247	1.08e-06	strongHyper
	NC_006088.5	90080902	90081020	0.568	73	4	0.952	58	4	0.384	6.12e-07	strongHyper
	NC_006088.5	90175137	90175361	0.411	93	6	0.673	116	6	0.262	0.00078	strongHyper
	NC_006088.5	90482392	90482541	0.406	111	6	0.864	102	6	0.458	1.47e-11	strongHyper
	NC_006088.5	90665653	90665815	0.374	145	6	0.647	184	6	0.273	2.68e-07	strongHyper
	NC_006088.5	91106266	91106548	0.194	61	4	0.613	70	4	0.419	6.64e-06	strongHyper
	NC_006088.5	91215132	91215274	0.422	116	5	0.742	147	5	0.32	1.98e-08	strongHyper
	NC_006088.5	91271358	91271426	0.305	53	3	0.673	81	3	0.368	3.74e-05	strongHyper
	NC_006088.5	92340805	92340823	0.05	106	4	0.382	99	4	0.332	1.17e-09	strongHyper
	NC_006088.5	92437912	92438179	0.615	79	4	0.222	92	4	-0.392	5.17e-07	strongHypo
	NC_006088.5	92633203	92633365	0.847	132	6	0.587	135	6	-0.26	6.76e-06	strongHypo
	NC_006088.5	92639272	92639341	0.254	52	3	0.683	62	3	0.43	2.79e-05	strongHyper
	NC_006088.5	92712485	92712555	0.459	132	6	0.841	149	6	0.383	1.26e-11	strongHyper
	NC_006088.5	93125082	93125117	0.925	105	4	0.302	108	4	-0.622	3.06e-21	strongHypo
	NC_006088.5	93921710	93921873	0.429	185	9	0.745	117	9	0.316	1.5e-07	strongHyper
	NC_006088.5	94297428	94297801	0.769	59	3	0.259	53	3	-0.51	5.07e-07	strongHypo
	NC_006088.5	96009602	96009633	0.592	114	6	0.297	118	6	-0.295	1.06e-05	strongHypo
	NC_006088.5	96632286	96632302	0.862	86	3	0.371	114	3	-0.491	4.02e-13	strongHypo
	NC_006088.5	97035690	97035864	0.566	60	4	0.14	79	4	-0.426	1.11e-06	strongHypo
	NC_006088.5	97301330	97301349	0.782	107	4	0.281	95	4	-0.501	5.57e-13	strongHypo
	NC_006088.5	97574581	97574727	0.156	52	3	0.699	76	3	0.544	4.47e-09	strongHyper
	NC_006088.5	97758950	97758969	0.168	42	4	0.649	122	4	0.48	9.3e-08	strongHyper
	NC_006088.5	97790972	97791201	0.524	110	6	0.309	159	6	-0.216	4.82e-05	strongHypo
	NC_006088.5	97883873	97883890	0.678	45	3	0.185	44	3	-0.493	4.69e-06	strongHypo
	NC_006088.5	97913621	97914044	0.371	84	4	0.638	93	4	0.266	0.00158	strongHyper
	NC_006088.5	97929266	97929617	0.616	180	8	0.404	175	8	-0.212	2.75e-05	strongHypo
	NC_006088.5	97999962	97999978	0.704	124	4	0.478	94	4	-0.225	5.47e-05	strongHypo
	NC_006088.5	98695097	98695314	0.769	168	8	0.531	155	8	-0.238	2.51e-05	strongHypo
	NC_006088.5	98733956	98734404	0.49	153	6	0.19	124	6	-0.3	5.94e-09	strongHypo
	NC_006088.5	99886780	99887099	0.749	83	5	0.446	71	5	-0.304	0.000128	strongHypo
	NC_006088.5	100049764	100050425	0.724	336	17	0.435	297	17	-0.289	4.79e-09	strongHypo
	NC_006088.5	100337480	100337639	0.358	64	3	0	170	3	-0.358	7.26e-16	strongHypo
	NC_006088.5	100366359	100366885	0.693	208	9	0.484	234	9	-0.21	0.00022	strongHypo
	NC_006088.5	100371132	100371254	0.768	78	3	0.431	55	3	-0.337	0.000119	strongHypo
	NC_006088.5	100392934	100392940	0.585	55	3	0.917	73	3	0.333	3.67e-05	strongHyper
	NC_006088.5	100393942	100394278	0.601	191	7	0.863	173	7	0.263	9.25e-09	strongHyper
	NC_006088.5	100397857	100398052	0.714	63	3	0.326	53	3	-0.388	1.39e-05	strongHypo
	NC_006088.5	100405936	100406168	0.28	98	4	0.758	88	4	0.478	6.16e-11	strongHyper
	NC_006088.5	100429723	100430012	0.755	150	8	0.538	119	8	-0.217	0.0034	strongHypo
	NC_006088.5	100759754	100759869	0.305	66	3	0.74	68	3	0.435	1.22e-07	strongHyper
	NC_006088.5	101052621	101052649	0.952	42	3	0.596	67	3	-0.357	3.42e-05	strongHypo
	NC_006088.5	101473129	101473136	0.799	104	4	0.395	162	4	-0.404	6.35e-11	strongHypo
	NC_006088.5	101728243	101728389	0.514	51	4	0.075	48	4	-0.439	6.94e-06	strongHypo
	NC_006088.5	101807721	101807933	0.692	101	4	0.344	61	4	-0.348	2.82e-07	strongHypo
	NC_006088.5	102290398	102290663	0.525	272	12	0.247	319	12	-0.277	5.4e-13	strongHypo
	NC_006088.5	103273322	103273514	0.887	114	4	0.647	114	4	-0.24	0.000959	strongHypo
	NC_006088.5	103951942	103952013	0.317	86	4	0.725	85	4	0.408	7.93e-07	strongHyper
	NC_006088.5	104313448	104313516	0.945	35	3	0.535	43	3	-0.409	8.63e-05	strongHypo
	NC_006088.5	104440591	104440954	0.634	128	5	0.424	111	5	-0.21	0.00281	strongHypo
	NC_006088.5	105540887	105541126	0.767	187	6	0.461	125	6	-0.306	4.04e-08	strongHypo
	NC_006088.5	105804269	105804547	0.172	74	4	0.734	56	4	0.562	1.5e-09	strongHyper
	NC_006088.5	106006701	106006792	0.0474	58	3	0.533	30	3	0.486	5.26e-07	strongHyper
	NC_006088.5	106403924	106404025	0.492	212	6	0.787	229	6	0.296	2.32e-09	strongHyper
	NC_006088.5	106434924	106435038	0.845	182	7	0.636	108	7	-0.209	4.78e-05	strongHypo
	NC_006088.5	106602566	106602909	0.651	207	7	0.918	165	7	0.267	3.22e-09	strongHyper
	NC_006088.5	106709328	106709393	0.247	103	4	0.503	75	4	0.256	6.36e-06	strongHyper
	NC_006088.5	106715622	106715876	0.62	100	4	0.197	51	4	-0.423	5.36e-06	strongHypo
	NC_006088.5	106805514	106805979	0.168	119	7	0.425	95	7	0.257	5.83e-05	strongHyper
	NC_006088.5	106845394	106845432	0.622	48	3	0.967	52	3	0.345	2.63e-05	strongHyper
	NC_006088.5	106905525	106905727	0.75	53	4	0.369	48	4	-0.381	0.0003	strongHypo
	NC_006088.5	107284669	107285049	0.609	186	10	0.845	285	10	0.236	5.68e-07	strongHyper
	NC_006088.5	108105193	108105369	0.498	198	8	0.707	115	8	0.209	0.000815	strongHyper
	NC_006088.5	108125655	108125667	0.678	66	4	0.332	66	4	-0.346	1.02e-05	strongHypo
	NC_006088.5	108222386	108222678	0.904	78	3	0.555	67	3	-0.349	3.77e-07	strongHypo
	NC_006088.5	108255908	108255989	0.719	97	4	0.221	106	4	-0.499	4.86e-13	strongHypo
	NC_006088.5	108286777	108286873	0.579	115	5	0.794	138	5	0.215	0.000312	strongHyper
	NC_006088.5	108314466	108314594	0.432	90	4	0.803	65	4	0.37	2.82e-06	strongHyper
	NC_006088.5	108345912	108346119	0.697	75	4	0.237	65	4	-0.46	3.57e-06	strongHypo
	NC_006088.5	108376953	108376960	0.95	142	4	0.694	103	4	-0.256	6.04e-09	strongHypo
	NC_006088.5	108386691	108386809	0.954	86	3	0.293	55	3	-0.661	1.93e-17	strongHypo
	NC_006088.5	108689783	108689890	0.432	50	3	0	58	3	-0.432	1.82e-09	strongHypo
	NC_006088.5	109165155	109165159	0.967	60	3	0.621	59	3	-0.346	3.62e-07	strongHypo
	NC_006088.5	109518770	109518777	0.702	43	3	0.276	52	3	-0.427	8.59e-05	strongHypo
	NC_006088.5	109574004	109574558	0.747	96	6	0.475	127	6	-0.272	0.000308	strongHypo
	NC_006088.5	109613668	109613839	0.223	125	6	0.431	111	6	0.208	0.00197	strongHyper
	NC_006088.5	109676613	109677041	0.782	92	4	0.474	73	4	-0.308	0.000707	strongHypo
	NC_006088.5	109848781	109848858	0.827	111	5	0.591	132	5	-0.236	1.34e-06	strongHypo
	NC_006088.5	110054420	110054433	0.84	72	3	0.479	95	3	-0.362	1.79e-06	strongHypo
	NC_006088.5	110198127	110198280	0.00833	108	4	0.382	81	4	0.374	4.62e-12	strongHyper
	NC_006088.5	110256258	110256302	0.0247	64	3	0.517	48	3	0.493	9.97e-10	strongHyper
	NC_006088.5	110296228	110296420	0.107	134	4	0.442	114	4	0.335	4.45e-10	strongHyper
	NC_006088.5	110546999	110547212	0.583	175	6	0.872	111	6	0.289	8.37e-07	strongHyper
	NC_006088.5	110761978	110762137	0.565	92	5	0.952	85	5	0.388	1.71e-08	strongHyper
	NC_006088.5	110938513	110938880	0.683	256	7	0.923	152	7	0.241	2.04e-09	strongHyper
	NC_006088.5	111719124	111719157	0.875	66	4	0.44	78	4	-0.434	1.06e-07	strongHypo
	NC_006088.5	111878456	111878689	0.635	80	3	0.222	96	3	-0.414	1.44e-06	strongHypo
	NC_006088.5	111930442	111930653	0.563	73	4	0.906	64	4	0.343	6.66e-06	strongHyper
	NC_006088.5	111986004	111986011	0.0475	85	4	0.462	61	4	0.415	3.77e-09	strongHyper
	NC_006088.5	112212555	112212660	0.938	171	4	0.67	153	4	-0.268	8.73e-11	strongHypo
	NC_006088.5	112233752	112233932	0.601	160	5	0.851	167	5	0.25	2.56e-06	strongHyper
	NC_006088.5	112264533	112264760	0.154	187	9	0.528	181	9	0.375	4.6e-15	strongHyper
	NC_006088.5	112290461	112290679	0.335	145	5	0.611	97	5	0.276	2.07e-06	strongHyper
	NC_006088.5	112943373	112943570	0.811	138	6	0.451	123	6	-0.36	3.89e-07	strongHypo
	NC_006088.5	113252837	113252940	0.872	135	5	0.593	86	5	-0.279	8.39e-06	strongHypo
	NC_006088.5	113261226	113261248	0.555	63	4	0	81	4	-0.555	1.69e-16	strongHypo
	NC_006088.5	113273065	113273284	0.305	134	8	0.673	131	8	0.369	2.53e-08	strongHyper
	NC_006088.5	113340263	113340373	0.159	64	3	0.584	61	3	0.426	9.16e-09	strongHyper
	NC_006088.5	113390091	113390114	0.494	159	4	0.904	100	4	0.41	6.26e-14	strongHyper
	NC_006088.5	113422404	113422524	0.658	139	4	0.148	131	4	-0.51	1.57e-18	strongHypo
	NC_006088.5	113548063	113548129	0.449	124	4	0.952	58	4	0.503	1.33e-11	strongHyper
	NC_006088.5	114078092	114078102	0.283	53	3	0.762	67	3	0.479	1.74e-07	strongHyper
	NC_006088.5	114579935	114580000	0.45	84	5	0.808	87	5	0.358	9.85e-07	strongHyper
	NC_006088.5	114732897	114732907	0.343	58	3	0.736	98	3	0.393	1.01e-05	strongHyper
	NC_006088.5	114783065	114783086	0.595	95	5	0.841	102	5	0.245	0.000201	strongHyper
	NC_006088.5	115672205	115672317	0.204	134	6	0.467	166	6	0.263	2.53e-07	strongHyper
	NC_006088.5	115693433	115693514	0.561	111	5	0.809	110	5	0.248	0.000456	strongHyper
	NC_006088.5	116333696	116333795	0.358	73	3	0.0296	109	3	-0.328	8.62e-10	strongHypo
	NC_006088.5	116487496	116487964	0.813	111	6	0.605	127	6	-0.208	0.000292	strongHypo
	NC_006088.5	116891372	116891546	0.374	121	6	0.576	137	6	0.201	0.0172	strongHyper
	NC_006088.5	116955480	116955870	0.218	118	9	0.546	143	9	0.328	7.98e-08	strongHyper
	NC_006088.5	117007924	117008189	0	47	3	0.439	49	3	0.439	6.6e-08	strongHyper
	NC_006088.5	117416809	117417105	0.334	266	9	0.627	203	9	0.293	3.33e-09	strongHyper
	NC_006088.5	117689228	117689460	0.452	104	5	0.738	78	5	0.285	7.88e-05	strongHyper
	NC_006088.5	117874089	117874103	0.25	94	4	0.627	167	4	0.377	4.03e-09	strongHyper
	NC_006088.5	117927179	117927309	0.853	59	3	0.391	41	3	-0.462	9.62e-06	strongHypo
	NC_006088.5	118168980	118169162	0.654	126	6	0.238	124	6	-0.416	4.43e-12	strongHypo
	NC_006088.5	118591030	118591057	0.347	110	4	0.714	105	4	0.366	3.53e-08	strongHyper
	NC_006088.5	118659522	118659582	0.145	49	3	0.539	70	3	0.395	7.93e-06	strongHyper
	NC_006088.5	119315779	119315841	0.885	133	5	0.644	152	5	-0.24	1.66e-05	strongHypo
	NC_006088.5	119437282	119437426	0.307	55	3	0.733	89	3	0.426	6.64e-06	strongHyper
	NC_006088.5	119632212	119632315	0.868	138	5	0.497	84	5	-0.37	2.67e-06	strongHypo
	NC_006088.5	119640423	119640550	0.497	111	4	0.211	52	4	-0.286	0.000561	strongHypo
	NC_006088.5	119696365	119696401	0.695	94	3	0.312	76	3	-0.383	1.35e-06	strongHypo
	NC_006088.5	119729447	119729668	0.41	60	5	0.671	132	5	0.261	5.59e-05	strongHyper
	NC_006088.5	120112979	120113071	0.753	125	5	0.437	149	5	-0.315	2.71e-06	strongHypo
	NC_006088.5	120134940	120135010	0.587	154	6	0.263	236	6	-0.324	5.04e-10	strongHypo
	NC_006088.5	120524964	120525045	0.639	48	3	0.188	40	3	-0.451	2.22e-05	strongHypo
	NC_006088.5	120598434	120598668	0.787	54	3	0.345	83	3	-0.443	1.02e-07	strongHypo
	NC_006088.5	120711250	120711409	0.729	92	5	0.442	94	5	-0.288	1.09e-06	strongHypo
	NC_006088.5	120729007	120729040	0.382	88	3	0.138	111	3	-0.245	0.00112	strongHypo
	NC_006088.5	121586115	121586537	0.352	136	7	0.739	105	7	0.386	7.3e-10	strongHyper
	NC_006088.5	121598587	121598650	0.981	101	5	0.709	96	5	-0.272	3.45e-08	strongHypo
	NC_006088.5	122824979	122825135	0.97	112	5	0.734	106	5	-0.235	1.29e-06	strongHypo
	NC_006088.5	122924639	122924657	0.718	69	4	0.265	71	4	-0.455	2.58e-07	strongHypo
	NC_006088.5	123696924	123697116	0.466	107	6	0.745	144	6	0.279	6.43e-06	strongHyper
	NC_006088.5	123704366	123704538	0.3	150	6	0.567	132	6	0.267	6.08e-07	strongHyper
	NC_006088.5	123707496	123707629	0.662	283	10	0.87	355	10	0.208	9.51e-12	strongHyper
	NC_006088.5	124495028	124495073	0.866	52	3	0.437	39	3	-0.429	2.59e-05	strongHypo
	NC_006088.5	124906940	124906965	0.668	49	4	0.21	50	4	-0.458	2.3e-06	strongHypo
	NC_006088.5	125032793	125033045	0.269	107	6	0.61	145	6	0.341	1.1e-06	strongHyper
	NC_006088.5	125193055	125193289	0.595	103	5	0.267	108	5	-0.328	5.23e-07	strongHypo
	NC_006088.5	125274964	125274998	0.782	51	3	0.269	38	3	-0.513	1.23e-06	strongHypo
	NC_006088.5	125381378	125381539	0.226	66	4	0.647	59	4	0.421	1.43e-07	strongHyper
	NC_006088.5	125579726	125579896	0.912	66	6	0.539	85	6	-0.373	6.81e-07	strongHypo
	NC_006088.5	125778150	125778206	0.793	178	6	0.532	256	6	-0.26	1.91e-08	strongHypo
	NC_006088.5	125799443	125799865	0.565	106	5	0.343	74	5	-0.222	0.00384	strongHypo
	NC_006088.5	125863772	125864093	0.589	116	7	0.175	122	7	-0.414	4.02e-11	strongHypo
	NC_006088.5	126005888	126006135	0.808	109	7	0.513	116	7	-0.295	6.95e-07	strongHypo
	NC_006088.5	126013676	126013894	0.811	44	3	0.253	68	3	-0.558	3.39e-08	strongHypo
	NC_006088.5	126291608	126291827	0.142	113	6	0.478	118	6	0.337	6.17e-08	strongHyper
	NC_006088.5	126556147	126556329	0.15	66	5	0.527	61	5	0.377	2.82e-05	strongHyper
	NC_006088.5	126559781	126559964	0.71	125	6	0.508	217	6	-0.202	0.000615	strongHypo
	NC_006088.5	126645403	126645783	0.874	186	10	0.562	195	10	-0.312	1.38e-09	strongHypo
	NC_006088.5	127259213	127259404	0.711	75	4	0.334	74	4	-0.376	3.7e-06	strongHypo
	NC_006088.5	127898442	127898674	0.991	84	4	0.734	74	4	-0.257	1.16e-06	strongHypo
	NC_006088.5	128053983	128054172	0.66	95	4	0.343	112	4	-0.317	6.1e-09	strongHypo
	NC_006088.5	128147827	128147904	0.573	130	5	0.316	94	5	-0.257	0.000689	strongHypo
	NC_006088.5	128601297	128601318	0.924	139	4	0.708	164	4	-0.216	2.76e-05	strongHypo
	NC_006088.5	128702774	128702882	0.0226	84	3	0.34	58	3	0.318	1.88e-07	strongHyper
	NC_006088.5	128858024	128858268	0.582	162	6	0.324	193	6	-0.257	1.63e-05	strongHypo
	NC_006088.5	128964975	128965066	0.647	64	3	0.293	130	3	-0.354	3.26e-05	strongHypo
	NC_006088.5	129131456	129131745	0.0854	81	5	0.401	87	5	0.316	1.11e-06	strongHyper
	NC_006088.5	129485219	129485445	0	82	4	0.586	70	4	0.586	6.8e-18	strongHyper
	NC_006088.5	129647082	129647331	0.726	94	4	0.158	122	4	-0.569	1.7e-16	strongHypo
	NC_006088.5	129765896	129765954	0.779	48	3	0	41	3	-0.779	4.36e-14	strongHypo
	NC_006088.5	129771402	129771640	0.55	75	5	0.782	89	5	0.232	0.0024	strongHyper
	NC_006088.5	129816723	129816763	0.82	54	3	0.443	55	3	-0.377	0.000328	strongHypo
	NC_006088.5	130134119	130134165	0.0793	67	3	0.78	93	3	0.701	6.31e-20	strongHyper
	NC_006088.5	130242783	130243058	0.0739	55	3	0.469	71	3	0.395	1.07e-06	strongHyper
	NC_006088.5	130984496	130984575	0.81	182	8	0.477	146	8	-0.333	1.43e-10	strongHypo
	NC_006088.5	131213914	131214188	0.437	84	5	0.696	85	5	0.259	5.4e-05	strongHyper
	NC_006088.5	131283839	131284182	0.357	190	7	0.664	211	7	0.306	1.54e-08	strongHyper
	NC_006088.5	131288603	131289004	0.254	125	7	0.727	149	7	0.473	2.93e-15	strongHyper
	NC_006088.5	131334040	131334056	0.896	48	3	0.367	42	3	-0.53	1.33e-07	strongHypo
	NC_006088.5	131369654	131369669	0.138	73	4	0.725	57	4	0.586	1.86e-10	strongHyper
	NC_006088.5	131669359	131669517	0.369	89	5	0.773	78	5	0.403	3.56e-08	strongHyper
	NC_006088.5	131672572	131672611	0.678	73	3	0.105	36	3	-0.573	4.28e-08	strongHypo
	NC_006088.5	131873679	131873758	0	54	3	0.751	70	3	0.751	1.98e-20	strongHyper
	NC_006088.5	131887512	131887806	0.656	205	9	0.912	183	9	0.256	2.14e-07	strongHyper
	NC_006088.5	131888544	131888743	0.576	210	7	0.787	198	7	0.211	2.34e-08	strongHyper
	NC_006088.5	132035544	132035833	0.128	45	3	0.716	47	3	0.587	2.3e-08	strongHyper
	NC_006088.5	132388624	132388822	0.206	79	4	0.543	95	4	0.337	8.88e-07	strongHyper
	NC_006088.5	132540039	132540277	0.766	68	3	0.401	118	3	-0.366	7.47e-06	strongHypo
	NC_006088.5	133187778	133188058	0.717	232	13	0.327	192	13	-0.389	3.6e-17	strongHypo
	NC_006088.5	133358370	133358436	0.31	124	4	0.663	64	4	0.352	2.34e-06	strongHyper
	NC_006088.5	133417685	133417697	0.205	140	3	0.574	136	3	0.368	3.95e-10	strongHyper
	NC_006088.5	133420429	133420446	0.699	95	3	0.282	55	3	-0.417	5.12e-06	strongHypo
	NC_006088.5	133421151	133421162	0.794	85	4	0.323	67	4	-0.472	1.34e-09	strongHypo
	NC_006088.5	133438334	133438463	0.366	80	3	0.712	100	3	0.345	4.8e-06	strongHyper
	NC_006088.5	133669989	133670297	0.187	91	5	0.528	116	5	0.341	5.19e-06	strongHyper
	NC_006088.5	133911159	133911176	0.204	95	4	0.792	66	4	0.588	6.95e-14	strongHyper
	NC_006088.5	134254656	134254949	0.85	57	4	0.413	43	4	-0.436	0.000417	strongHypo
	NC_006088.5	134318184	134318244	0.729	67	5	0.314	64	5	-0.415	1.85e-06	strongHypo
	NC_006088.5	134723844	134723867	0.834	50	3	0.284	45	3	-0.55	5.05e-07	strongHypo
	NC_006088.5	135704086	135704370	0.878	109	6	0.619	85	6	-0.259	0.00363	strongHypo
	NC_006088.5	136081327	136081539	0.765	100	5	0.51	54	5	-0.256	0.00198	strongHypo
	NC_006088.5	136314240	136314320	0.594	189	7	0.393	123	7	-0.201	0.00265	strongHypo
	NC_006088.5	136357305	136357406	0.617	75	3	0.273	63	3	-0.344	1.52e-05	strongHypo
	NC_006088.5	136372973	136373148	0.674	70	5	0.288	58	5	-0.385	1.61e-05	strongHypo
	NC_006088.5	136638181	136638382	0.323	124	4	0.656	129	4	0.333	4.96e-08	strongHyper
	NC_006088.5	136769237	136769486	0.0303	51	3	0.487	68	3	0.456	3.38e-08	strongHyper
	NC_006088.5	136771072	136771329	0.0952	101	4	0.418	74	4	0.323	7.16e-05	strongHyper
	NC_006088.5	137580973	137581013	0.551	68	3	0.967	32	3	0.415	1.48e-05	strongHyper
	NC_006088.5	138208188	138208447	0.237	63	3	0.713	47	3	0.476	1.4e-05	strongHyper
	NC_006088.5	138291144	138291194	0.783	113	4	0.175	136	4	-0.608	4.62e-23	strongHypo
	NC_006088.5	138581520	138581556	0.781	87	4	0.456	106	4	-0.325	9.73e-05	strongHypo
	NC_006088.5	138696391	138696549	0.481	160	4	0.0969	109	4	-0.384	9.59e-11	strongHypo
	NC_006088.5	138717557	138717611	0.566	151	4	0.804	132	4	0.238	2.61e-05	strongHyper
	NC_006088.5	139128172	139128230	0.141	62	3	0.489	44	3	0.347	5.36e-05	strongHyper
	NC_006088.5	139184427	139184580	0.396	101	5	0.821	101	5	0.425	3.63e-11	strongHyper
	NC_006088.5	139313749	139313966	0.643	91	4	0.258	95	4	-0.386	3.91e-07	strongHypo
	NC_006088.5	139689181	139689227	0.953	67	3	0.594	79	3	-0.359	1.42e-07	strongHypo
	NC_006088.5	140412878	140413031	0.131	44	3	0.709	40	3	0.578	1.44e-07	strongHyper
	NC_006088.5	140725283	140725445	0.689	97	4	0.91	138	4	0.222	0.000572	strongHyper
	NC_006088.5	141115034	141115272	0.402	98	5	0.125	81	5	-0.276	2.26e-05	strongHypo
	NC_006088.5	141397533	141397707	0.814	57	3	0.324	52	3	-0.489	3.83e-07	strongHypo
	NC_006088.5	141790090	141790404	0.5	144	5	0.25	118	5	-0.251	0.00269	strongHypo
	NC_006088.5	142325090	142325109	0.561	89	3	0.842	194	3	0.281	5.86e-07	strongHyper
	NC_006088.5	142378039	142378174	0.459	85	5	0.692	88	5	0.233	0.00212	strongHyper
	NC_006088.5	142832440	142832730	0.773	87	5	0.466	66	5	-0.307	0.00018	strongHypo
	NC_006088.5	144085461	144085610	0.751	208	10	0.457	321	10	-0.294	2.46e-10	strongHypo
	NC_006088.5	144132342	144132549	0.465	98	6	0.802	83	6	0.338	3.07e-06	strongHyper
	NC_006088.5	144180269	144180403	0.702	45	3	0.258	77	3	-0.444	1.95e-05	strongHypo
	NC_006088.5	144936239	144936653	0.641	91	4	0.281	78	4	-0.359	0.00321	strongHypo
	NC_006088.5	144952458	144952857	0.78	182	7	0.521	293	7	-0.258	6.41e-06	strongHypo
	NC_006088.5	144986322	144986422	0.099	41	3	0.663	47	3	0.564	5.96e-08	strongHyper
	NC_006088.5	145054531	145054628	0.5	88	6	0.29	90	6	-0.21	0.00835	strongHypo
	NC_006088.5	145136831	145137331	0.714	209	9	0.466	183	9	-0.248	8.47e-06	strongHypo
	NC_006088.5	145343755	145344184	0.553	122	6	0.888	171	6	0.334	3.36e-08	strongHyper
	NC_006088.5	145477149	145477359	0.909	71	5	0.51	80	5	-0.399	7.12e-07	strongHypo
	NC_006088.5	145494328	145494715	0.762	219	11	0.536	210	11	-0.225	7.03e-07	strongHypo
	NC_006088.5	145522450	145522784	0.8	140	7	0.581	146	7	-0.22	0.000132	strongHypo
	NC_006088.5	145555409	145555658	0.66	77	5	0.441	126	5	-0.219	0.000839	strongHypo
	NC_006088.5	145631266	145631566	0.41	53	3	0.792	58	3	0.382	0.000188	strongHyper
	NC_006088.5	145632350	145632520	0.683	82	4	0.23	87	4	-0.453	2.59e-09	strongHypo
	NC_006088.5	146308680	146308868	0.962	78	5	0.718	119	5	-0.244	1.58e-05	strongHypo
	NC_006088.5	146835147	146835194	0.494	101	3	0.776	77	3	0.282	0.000183	strongHyper
	NC_006088.5	146853060	146853123	0.103	106	5	0.53	61	5	0.427	6.51e-09	strongHyper
	NC_006088.5	147045440	147045827	0.471	170	9	0.788	127	9	0.318	9.67e-09	strongHyper
	NC_006088.5	147353812	147354005	0.831	108	6	0.513	73	6	-0.318	9.11e-06	strongHypo
	NC_006088.5	147392791	147392815	0	37	3	0.796	36	3	0.796	2.47e-13	strongHyper
	NC_006088.5	147444042	147444425	0.833	115	5	0.46	120	5	-0.373	1.87e-08	strongHypo
	NC_006088.5	147448421	147448527	0.714	78	4	0.481	96	4	-0.233	0.000683	strongHypo
	NC_006088.5	147648874	147648920	0.883	96	4	0.436	89	4	-0.448	8.33e-09	strongHypo
	NC_006088.5	148593707	148593831	0.765	116	4	0.503	109	4	-0.262	0.000165	strongHypo
	NC_006088.5	148859642	148860045	0.252	74	5	0.523	80	5	0.271	0.00309	strongHyper
	NC_006088.5	148860773	148861236	0.235	104	5	0.679	100	5	0.444	3.2e-10	strongHyper
	NC_006088.5	148980581	148980757	0.607	63	3	0.189	55	3	-0.417	4.57e-06	strongHypo
	NC_006088.5	148981129	148981356	0.768	282	11	0.536	239	11	-0.232	1.96e-08	strongHypo
	NC_006088.5	149228064	149228197	0.613	112	4	0.266	163	4	-0.347	2.99e-07	strongHypo
	NC_006088.5	149859253	149859469	0.784	163	7	0.575	182	7	-0.209	4.85e-05	strongHypo
	NC_006088.5	149962385	149962462	0.701	95	4	0.416	195	4	-0.285	3.43e-06	strongHypo
	NC_006088.5	150028430	150028446	0.768	119	4	0.378	178	4	-0.39	4.72e-10	strongHypo
	NC_006088.5	150459495	150459740	0.744	98	3	0.463	211	3	-0.281	2.57e-06	strongHypo
	NC_006088.5	150913909	150914182	0.363	62	4	0.703	74	4	0.34	1.36e-05	strongHyper
	NC_006088.5	151484488	151484781	0.525	93	6	0.275	114	6	-0.251	0.000377	strongHypo
	NC_006088.5	152895643	152895858	0.118	56	3	0.52	48	3	0.403	2.69e-05	strongHyper
	NC_006088.5	153038197	153038379	0.889	78	4	0.551	70	4	-0.338	0.000106	strongHypo
	NC_006088.5	153443854	153443937	0.321	102	4	0.525	91	4	0.205	0.0192	strongHyper
	NC_006088.5	153491659	153491666	0.604	121	5	0.843	145	5	0.24	1.72e-06	strongHyper
	NC_006088.5	153561160	153561484	0.667	106	5	0.365	108	5	-0.302	6.66e-05	strongHypo
	NC_006088.5	154017970	154017984	0.775	61	4	0.455	95	4	-0.32	6.39e-05	strongHypo
	NC_006088.5	154068869	154068905	0.701	78	4	0.352	69	4	-0.349	3.41e-05	strongHypo
	NC_006088.5	154510169	154510402	0.527	102	4	0.189	76	4	-0.339	1.14e-05	strongHypo
	NC_006088.5	154626855	154627024	0.727	73	4	0.154	99	4	-0.573	1.01e-15	strongHypo
	NC_006088.5	154670074	154670079	0.418	55	3	0.838	68	3	0.42	1.42e-06	strongHyper
	NC_006088.5	154674199	154674278	0.0369	75	3	0.402	95	3	0.365	2.77e-09	strongHyper
	NC_006088.5	154811840	154812062	0.894	137	5	0.586	89	5	-0.308	7.96e-07	strongHypo
	NC_006088.5	155545439	155545909	0.715	167	5	0.328	126	5	-0.387	8.76e-10	strongHypo
	NC_006088.5	155680798	155680866	0.655	91	4	0.233	100	4	-0.422	1.42e-08	strongHypo
	NC_006088.5	155902918	155903067	0.424	102	5	0.721	114	5	0.297	1.42e-06	strongHyper
	NC_006088.5	156021982	156022053	0.799	59	3	0.275	36	3	-0.524	1.76e-06	strongHypo
	NC_006088.5	156442341	156442561	0.199	100	7	0.441	97	7	0.242	9.92e-05	strongHyper
	NC_006088.5	157244119	157244205	0.42	72	4	0.0626	55	4	-0.358	1.66e-06	strongHypo
	NC_006088.5	157517366	157517643	0.626	77	4	0.258	115	4	-0.368	2.75e-07	strongHypo
	NC_006088.5	157979608	157979697	0.521	86	4	0.109	73	4	-0.412	8.25e-08	strongHypo
	NC_006088.5	158016162	158016187	0.875	103	3	0.557	139	3	-0.318	3.06e-07	strongHypo
	NC_006088.5	159919729	159919734	0.82	101	4	0.571	157	4	-0.249	5.78e-05	strongHypo
	NC_006088.5	160024679	160024957	0.846	61	3	0.399	50	3	-0.447	3.85e-06	strongHypo
	NC_006088.5	160116444	160116526	0.606	154	4	0.346	234	4	-0.26	8.16e-07	strongHypo
	NC_006088.5	160191370	160191647	0.671	123	4	0.262	150	4	-0.409	7.8e-12	strongHypo
	NC_006088.5	160203514	160203538	0.651	81	4	0.23	61	4	-0.421	1.05e-07	strongHypo
	NC_006088.5	160918607	160918653	0.563	115	5	0.229	100	5	-0.334	4.36e-07	strongHypo
	NC_006088.5	161365989	161365993	0.737	88	3	0.327	76	3	-0.41	3.82e-07	strongHypo
	NC_006088.5	161654588	161654605	0.897	76	3	0.555	66	3	-0.343	6.89e-06	strongHypo
	NC_006088.5	162369621	162369740	0.7	152	4	0.455	269	4	-0.245	1.99e-07	strongHypo
	NC_006088.5	162578779	162578997	0.839	119	5	0.492	106	5	-0.347	1.24e-07	strongHypo
	NC_006088.5	163384714	163384743	0	58	4	0.523	54	4	0.523	9.61e-12	strongHyper
	NC_006088.5	163771966	163772009	0.769	110	4	0.208	163	4	-0.561	7.58e-21	strongHypo
	NC_006088.5	163822109	163822407	0.541	77	5	0.925	144	5	0.384	3.35e-12	strongHyper
	NC_006088.5	163865362	163865514	0.951	86	5	0.562	64	5	-0.389	1.66e-08	strongHypo
	NC_006088.5	163869783	163869920	0.918	82	4	0.508	103	4	-0.409	6.62e-09	strongHypo
	NC_006088.5	163905313	163905479	0.793	65	3	0.285	58	3	-0.509	3.92e-08	strongHypo
	NC_006088.5	164235531	164235541	0.502	114	4	0.232	163	4	-0.27	3.04e-06	strongHypo
	NC_006088.5	166639492	166639725	0.378	149	7	0.646	136	7	0.267	5.88e-06	strongHyper
	NC_006088.5	166671778	166671783	0.0351	99	4	0.278	154	4	0.243	6.77e-07	strongHyper
	NC_006088.5	167498264	167498350	0.977	89	4	0.593	81	4	-0.384	8.6e-11	strongHypo
	NC_006088.5	167727266	167727532	0.863	68	4	0.338	59	4	-0.525	1.85e-09	strongHypo
	NC_006088.5	167936349	167936363	0.414	58	3	0.0873	56	3	-0.326	7.7e-05	strongHypo
	NC_006088.5	168081772	168081963	0.25	58	4	0.628	51	4	0.378	3.68e-05	strongHyper
	NC_006088.5	168112002	168112237	0.855	119	4	0.555	81	4	-0.3	1.34e-06	strongHypo
	NC_006088.5	168456201	168456708	0.822	153	8	0.528	149	8	-0.294	2.81e-08	strongHypo
	NC_006088.5	168499829	168499882	0.5	68	3	0	37	3	-0.5	8.16e-09	strongHypo
	NC_006088.5	168507425	168507639	0.832	56	3	0.255	46	3	-0.577	2.86e-09	strongHypo
	NC_006088.5	169014926	169015119	0.744	67	4	0.309	59	4	-0.434	6.01e-06	strongHypo
	NC_006088.5	169134144	169134246	0.63	94	5	0.903	83	5	0.273	6.36e-08	strongHyper
	NC_006088.5	169278038	169278325	0.85	209	8	0.587	231	8	-0.264	2.96e-05	strongHypo
	NC_006088.5	169306277	169306363	0.515	75	3	0.94	61	3	0.425	4.98e-08	strongHyper
	NC_006088.5	169534094	169534374	0.38	45	3	0.967	31	3	0.587	8.9e-09	strongHyper
	NC_006088.5	169542533	169542914	0.537	182	8	0.8	138	8	0.264	0.000155	strongHyper
	NC_006088.5	169559136	169559147	0.762	101	4	0.162	61	4	-0.6	3.26e-14	strongHypo
	NC_006088.5	169599705	169599980	0.473	113	4	0.805	96	4	0.332	1.79e-07	strongHyper
	NC_006088.5	169613348	169613480	0.91	173	5	0.634	145	5	-0.276	1.96e-09	strongHypo
	NC_006088.5	169622794	169622904	0.622	64	4	0.972	162	4	0.349	4.12e-12	strongHyper
	NC_006088.5	169670400	169670436	0.631	95	3	0.192	72	3	-0.439	1.01e-08	strongHypo
	NC_006088.5	169711931	169712087	0.256	65	3	0.797	54	3	0.541	4.51e-07	strongHyper
	NC_006088.5	169910893	169911211	0.189	189	5	0.481	142	5	0.292	4.47e-07	strongHyper
	NC_006088.5	170081733	170081745	0.208	111	4	0.713	104	4	0.505	2.48e-15	strongHyper
	NC_006088.5	170086231	170086266	0.323	158	5	0.636	116	5	0.312	6.05e-08	strongHyper
	NC_006088.5	170087585	170087700	0.511	134	6	0.894	110	6	0.384	8.95e-10	strongHyper
	NC_006088.5	170088865	170089262	0.553	264	9	0.875	128	9	0.322	9.24e-11	strongHyper
	NC_006088.5	170101956	170101965	0.27	111	3	0.763	44	3	0.493	2.11e-07	strongHyper
	NC_006088.5	170116807	170116898	0.556	35	3	0.0256	40	3	-0.53	3.78e-07	strongHypo
	NC_006088.5	170358628	170358668	0.603	64	4	0.962	81	4	0.36	6.12e-08	strongHyper
	NC_006088.5	170411030	170411317	0.605	294	9	0.815	279	9	0.21	1.15e-12	strongHyper
	NC_006088.5	170733080	170733293	0.244	130	5	0.488	84	5	0.243	0.000211	strongHyper
	NC_006088.5	170765073	170765375	0.356	230	10	0.713	229	10	0.357	9.53e-20	strongHyper
	NC_006088.5	170773141	170773380	0.621	184	6	0.945	139	6	0.323	3.5e-12	strongHyper
	NC_006088.5	171130167	171130333	0.88	177	8	0.651	190	8	-0.229	1.57e-08	strongHypo
	NC_006088.5	171717556	171717794	0.632	126	6	0.388	169	6	-0.244	0.000263	strongHypo
	NC_006088.5	172267227	172267327	0.259	87	4	0.624	94	4	0.365	6.34e-06	strongHyper
	NC_006088.5	172576641	172577062	0.647	106	6	0.382	118	6	-0.266	0.000166	strongHypo
	NC_006088.5	172696863	172696987	0.112	104	4	0.569	65	4	0.457	1.16e-09	strongHyper
	NC_006088.5	172976086	172976168	0.753	63	3	0.433	79	3	-0.32	0.000372	strongHypo
	NC_006088.5	173054008	173054031	0.885	112	4	0.645	85	4	-0.24	9.96e-05	strongHypo
	NC_006088.5	173110689	173110884	0.127	59	3	0.455	76	3	0.328	0.000163	strongHyper
	NC_006088.5	173116741	173116770	0.716	74	4	0.185	65	4	-0.531	3.24e-10	strongHypo
	NC_006088.5	173171520	173171622	0.521	56	4	0	73	4	-0.521	2.22e-15	strongHypo
	NC_006088.5	173541843	173542055	0.917	97	3	0.604	84	3	-0.313	1.15e-07	strongHypo
	NC_006088.5	173681300	173681353	0.276	108	4	0.632	85	4	0.356	9.03e-09	strongHyper
	NC_006088.5	173807749	173807771	0.91	72	4	0.593	55	4	-0.317	0.000201	strongHypo
	NC_006088.5	174043732	174043865	0.759	89	6	0.55	76	6	-0.209	0.00466	strongHypo
	NC_006088.5	174589491	174589586	0.188	91	4	0.532	91	4	0.344	2.11e-06	strongHyper
	NC_006088.5	174622517	174622748	0.838	87	5	0.534	111	5	-0.304	3.45e-05	strongHypo
	NC_006088.5	174826542	174826789	0.725	69	3	0.376	77	3	-0.349	2.97e-05	strongHypo
	NC_006088.5	174829591	174829780	0.2	55	3	0.658	156	3	0.458	5.34e-09	strongHyper
	NC_006088.5	174917419	174917482	0.415	79	6	0.682	92	6	0.267	0.00116	strongHyper
	NC_006088.5	175264165	175264211	0.771	56	3	0.229	52	3	-0.542	3.31e-08	strongHypo
	NC_006088.5	175768422	175768625	0.75	100	6	0.307	186	6	-0.443	1.75e-11	strongHypo
	NC_006088.5	175786943	175787087	0.902	104	5	0.613	83	5	-0.289	1.67e-05	strongHypo
	NC_006088.5	175840338	175840579	0.807	84	4	0.536	86	4	-0.271	0.000893	strongHypo
	NC_006088.5	176285203	176285218	0	47	3	0.434	65	3	0.434	1.35e-08	strongHyper
	NC_006088.5	176682172	176682378	0.645	69	4	0.936	57	4	0.291	4.61e-05	strongHyper
	NC_006088.5	176989293	176989390	0.171	50	3	0.529	51	3	0.357	0.000726	strongHyper
	NC_006088.5	177034359	177034455	0.29	78	5	0.598	74	5	0.308	6.81e-05	strongHyper
	NC_006088.5	177126823	177127048	0.768	125	4	0.312	78	4	-0.456	3.11e-10	strongHypo
	NC_006088.5	177701342	177701429	0.753	85	4	0.406	112	4	-0.347	7.78e-10	strongHypo
	NC_006088.5	177880957	177881234	0.838	105	4	0.591	86	4	-0.246	0.00023	strongHypo
	NC_006088.5	177972958	177972978	0.938	79	4	0.625	122	4	-0.313	1.14e-06	strongHypo
	NC_006088.5	177995299	177995465	0.909	83	4	0.558	107	4	-0.351	3.99e-07	strongHypo
	NC_006088.5	178099773	178099869	0.635	177	6	0.419	115	6	-0.216	0.000477	strongHypo
	NC_006088.5	178102521	178102623	0.724	101	4	0.34	103	4	-0.384	8.64e-08	strongHypo
	NC_006088.5	178157938	178158023	0.417	137	6	0.63	164	6	0.213	0.000488	strongHyper
	NC_006088.5	178305082	178305120	0.724	124	5	0.369	51	5	-0.355	2.74e-05	strongHypo
	NC_006088.5	178392874	178393070	0.297	98	4	0.708	69	4	0.411	6.24e-08	strongHyper
	NC_006088.5	178428674	178428959	0.911	90	4	0.616	57	4	-0.295	1.29e-06	strongHypo
	NC_006088.5	179007535	179007606	0.524	112	4	0.299	113	4	-0.225	0.00108	strongHypo
	NC_006088.5	179029506	179029596	0.191	144	4	0.534	217	4	0.342	1.09e-10	strongHyper
	NC_006088.5	179067969	179067976	0.831	80	3	0.327	87	3	-0.504	2.1e-10	strongHypo
	NC_006088.5	179130959	179131027	0.268	112	6	0.629	98	6	0.361	1.06e-07	strongHyper
	NC_006088.5	179175761	179175779	0.705	117	4	0.37	151	4	-0.336	8.79e-08	strongHypo
	NC_006088.5	179397629	179397757	0.675	75	3	0.225	65	3	-0.449	3.54e-08	strongHypo
	NC_006088.5	179594358	179594456	0.258	50	3	0.827	46	3	0.569	2.06e-08	strongHyper
	NC_006088.5	179873986	179874055	0.622	63	3	0.177	64	3	-0.445	2.11e-06	strongHypo
	NC_006088.5	179934433	179934696	0.373	122	4	0.671	91	4	0.298	0.00047	strongHyper
	NC_006088.5	179990519	179990815	0.429	145	7	0.682	141	7	0.254	5.23e-05	strongHyper
	NC_006088.5	180218003	180218271	0.905	223	9	0.545	178	9	-0.361	4.76e-15	strongHypo
	NC_006088.5	180238727	180238938	0.88	74	3	0.533	44	3	-0.347	1.66e-06	strongHypo
	NC_006088.5	180357932	180358081	0	60	3	0.437	48	3	0.437	1.81e-09	strongHyper
	NC_006088.5	180366855	180367086	0.228	74	3	0.63	57	3	0.402	1.33e-07	strongHyper
	NC_006088.5	180395621	180395762	0	41	3	0.743	54	3	0.743	3.49e-15	strongHyper
	NC_006088.5	180528243	180528459	0.365	145	6	0.733	171	6	0.368	2.8e-13	strongHyper
	NC_006088.5	180598973	180599199	0.432	69	3	0.886	75	3	0.453	6.43e-09	strongHyper
	NC_006088.5	181370107	181370293	0.748	119	5	0.53	145	5	-0.218	0.000513	strongHypo
	NC_006088.5	181573176	181573505	0.722	141	7	0.436	167	7	-0.286	5.69e-06	strongHypo
	NC_006088.5	183613440	183614143	0.667	257	11	0.348	269	11	-0.319	3.35e-13	strongHypo
	NC_006088.5	183615119	183615130	0.88	63	4	0.52	77	4	-0.36	2.91e-06	strongHypo
	NC_006088.5	183866226	183866539	0.53	81	6	0.795	64	6	0.265	0.00156	strongHyper
	NC_006088.5	184297751	184297836	0.317	74	3	0	64	3	-0.317	1.57e-07	strongHypo
	NC_006088.5	184602343	184602527	0.684	42	3	0.143	48	3	-0.541	3.18e-08	strongHypo
	NC_006088.5	185139287	185139466	0.723	111	5	0.444	172	5	-0.278	0.000218	strongHypo
	NC_006088.5	185357794	185357829	0.665	193	6	0.431	106	6	-0.235	0.000384	strongHypo
	NC_006088.5	186331759	186331976	0.624	127	5	0.412	106	5	-0.212	0.00552	strongHypo
	NC_006088.5	186470947	186470952	0.825	114	4	0.522	100	4	-0.303	7.66e-06	strongHypo
	NC_006088.5	186913940	186913996	0.231	125	4	0.599	89	4	0.368	4.15e-08	strongHyper
	NC_006088.5	187509275	187509283	0.226	41	3	0.823	41	3	0.596	1.72e-07	strongHyper
	NC_006088.5	189411116	189411165	0.827	106	6	0.524	73	6	-0.303	2.72e-05	strongHypo
	NC_006088.5	189915579	189915792	0.335	95	6	0.622	161	6	0.286	0.000102	strongHyper
	NC_006088.5	189943649	189943700	0.705	72	3	0.42	65	3	-0.285	0.00114	strongHypo
	NC_006088.5	190308037	190308338	0.856	95	6	0.351	73	6	-0.505	2.82e-11	strongHypo
	NC_006088.5	190877144	190877241	0.808	102	5	0.454	128	5	-0.353	4.48e-08	strongHypo
	NC_006088.5	190930066	190930295	0.649	125	4	0.22	109	4	-0.43	7.29e-11	strongHypo
	NC_006088.5	191516251	191516391	0.65	191	8	0.407	158	8	-0.243	1.58e-05	strongHypo
	NC_006088.5	191850804	191850866	0.524	53	4	0.0333	49	4	-0.491	1.95e-08	strongHypo
	NC_006088.5	192018262	192018291	0.787	106	5	0.363	90	5	-0.424	1.3e-09	strongHypo
	NC_006088.5	192030465	192030617	0.739	80	4	0.397	98	4	-0.342	1.85e-07	strongHypo
	NC_006088.5	192127046	192127180	0.753	106	5	0.501	82	5	-0.252	0.000415	strongHypo
	NC_006088.5	192131223	192131467	0.232	225	8	0.462	233	8	0.23	2e-07	strongHyper
	NC_006088.5	192173097	192173328	0.774	180	6	0.545	169	6	-0.228	2e-05	strongHypo
	NC_006088.5	192669576	192669754	0.869	45	3	0.21	33	3	-0.659	1.33e-07	strongHypo
	NC_006088.5	192862704	192862889	0.765	64	3	0.215	57	3	-0.55	9.39e-09	strongHypo
	NC_006088.5	192892870	192893105	0.116	93	3	0.452	95	3	0.336	1.5e-06	strongHyper
	NC_006088.5	192925331	192925760	0.897	141	8	0.649	100	8	-0.249	6.07e-07	strongHypo
	NC_006088.5	193716659	193716787	0.772	94	7	0.564	134	7	-0.208	0.000167	strongHypo
	NC_006088.5	195183740	195183979	0.174	108	6	0.501	88	6	0.327	0.000223	strongHyper
	NC_006088.5	197591604	197591625	0.92	209	5	0.705	108	5	-0.214	0.00012	strongHypo
	NC_006089.5	1215368	1215518	0.772	46	4	0.129	64	4	-0.644	9.99e-12	strongHypo
	NC_006089.5	4583268	4583285	0.318	67	4	0.809	55	4	0.492	7.73e-08	strongHyper
	NC_006089.5	6982112	6982124	0.181	68	3	0.56	57	3	0.38	6.27e-05	strongHyper
	NC_006089.5	7456737	7456879	0.725	164	9	0.438	129	9	-0.288	3.59e-07	strongHypo
	NC_006089.5	8068121	8068195	0.531	106	4	0.163	62	4	-0.368	1.93e-05	strongHypo
	NC_006089.5	8504672	8504686	0.886	100	6	0.527	73	6	-0.359	1.69e-06	strongHypo
	NC_006089.5	8598032	8598205	0.625	100	3	0.285	81	3	-0.34	1.33e-06	strongHypo
	NC_006089.5	8691508	8691518	0.447	94	4	0.856	85	4	0.409	1.58e-09	strongHyper
	NC_006089.5	8765095	8765203	0.26	100	5	0.639	74	5	0.379	2.8e-07	strongHyper
	NC_006089.5	8801141	8801279	0.663	120	6	0.296	85	6	-0.367	2.41e-07	strongHypo
	NC_006089.5	8884063	8884236	0.573	141	5	0.813	139	5	0.24	1.57e-05	strongHyper
	NC_006089.5	9110780	9110819	0.83	80	3	0.359	33	3	-0.47	3.46e-06	strongHypo
	NC_006089.5	9164213	9164304	0.516	99	3	0.117	101	3	-0.4	1.39e-10	strongHypo
	NC_006089.5	9164881	9164886	0.743	93	3	0.323	74	3	-0.42	1.76e-07	strongHypo
	NC_006089.5	9516731	9516739	0.489	55	3	0	54	3	-0.489	1.7e-09	strongHypo
	NC_006089.5	9534870	9535068	0.443	52	4	0	59	4	-0.443	8.27e-09	strongHypo
	NC_006089.5	9537123	9537356	0.35	77	3	0	95	3	-0.35	1.8e-11	strongHypo
	NC_006089.5	9577777	9577791	0.403	99	4	0.9	130	4	0.497	4e-16	strongHyper
	NC_006089.5	9655112	9655365	0.86	228	9	0.593	210	9	-0.267	2.8e-14	strongHypo
	NC_006089.5	9725717	9725920	0.586	129	7	0.293	180	7	-0.293	7.29e-06	strongHypo
	NC_006089.5	10048785	10048835	0.266	62	3	0.79	56	3	0.524	7.73e-09	strongHyper
	NC_006089.5	10344497	10344731	0.393	87	6	0.873	95	6	0.48	2.25e-10	strongHyper
	NC_006089.5	10780812	10781007	0.735	133	6	0.495	81	6	-0.24	0.000336	strongHypo
	NC_006089.5	11159151	11159229	0.117	101	4	0.512	133	4	0.394	1.53e-10	strongHyper
	NC_006089.5	11191701	11191918	0.583	166	6	0.813	158	6	0.23	7.34e-06	strongHyper
	NC_006089.5	11700200	11700364	0.642	74	3	0.328	78	3	-0.314	0.00038	strongHypo
	NC_006089.5	11869277	11869482	0.52	96	4	0.826	90	4	0.305	1.52e-05	strongHyper
	NC_006089.5	12286515	12286747	0.173	110	5	0.604	81	5	0.431	1.03e-10	strongHyper
	NC_006089.5	12459797	12460042	0.803	108	4	0.54	104	4	-0.262	7.55e-05	strongHypo
	NC_006089.5	12975979	12976226	0.88	101	5	0.592	77	5	-0.289	7.78e-06	strongHypo
	NC_006089.5	13037850	13037889	0.393	131	4	0.807	108	4	0.414	1.93e-08	strongHyper
	NC_006089.5	13038726	13038970	0.666	303	14	0.907	241	14	0.241	4.63e-16	strongHyper
	NC_006089.5	13336786	13336824	0.463	56	3	0	41	3	-0.463	4.45e-08	strongHypo
	NC_006089.5	13936625	13936843	0.858	100	5	0.541	94	5	-0.318	1.44e-05	strongHypo
	NC_006089.5	14131767	14131775	0.264	76	4	0.655	69	4	0.392	2.72e-06	strongHyper
	NC_006089.5	14314208	14314272	0.37	91	3	0.732	90	3	0.362	2.41e-05	strongHyper
	NC_006089.5	14393470	14393566	0.848	93	4	0.301	70	4	-0.546	2.32e-12	strongHypo
	NC_006089.5	15000102	15000239	0.89	93	4	0.656	100	4	-0.235	0.00563	strongHypo
	NC_006089.5	15128714	15128863	0.683	61	3	0.258	34	3	-0.425	3.35e-05	strongHypo
	NC_006089.5	15498953	15498962	0.555	89	4	0.797	83	4	0.241	0.000198	strongHyper
	NC_006089.5	15635547	15635887	0.584	113	6	0.247	70	6	-0.337	7.7e-06	strongHypo
	NC_006089.5	15792847	15793121	0.615	179	7	0.835	194	7	0.22	0.000164	strongHyper
	NC_006089.5	15878575	15878590	0.362	56	3	0.742	56	3	0.38	4.88e-05	strongHyper
	NC_006089.5	15896058	15896123	0.549	81	5	0.926	62	5	0.377	9.2e-08	strongHyper
	NC_006089.5	15940637	15940797	0.432	238	6	0.735	193	6	0.303	5.1e-10	strongHyper
	NC_006089.5	15996961	15997150	0.573	101	4	0.24	54	4	-0.333	0.000349	strongHypo
	NC_006089.5	16164448	16164625	0.591	243	8	0.826	244	8	0.235	2.04e-07	strongHyper
	NC_006089.5	16747721	16747910	0.47	156	8	0.824	112	8	0.354	4.4e-10	strongHyper
	NC_006089.5	16757153	16757221	0	34	3	0.782	72	3	0.782	2.48e-16	strongHyper
	NC_006089.5	16891368	16891671	0.63	96	4	0.36	98	4	-0.27	0.000111	strongHypo
	NC_006089.5	16965578	16965646	0.4	66	4	0.734	60	4	0.334	0.000171	strongHyper
	NC_006089.5	17004832	17004934	0.261	77	4	0.684	68	4	0.424	2.3e-05	strongHyper
	NC_006089.5	17010186	17010610	0.233	84	4	0.796	49	4	0.563	3.15e-10	strongHyper
	NC_006089.5	17088855	17089073	0.636	152	8	0.957	128	8	0.321	1.26e-10	strongHyper
	NC_006089.5	17337177	17337302	0.486	182	7	0.686	101	7	0.201	0.0041	strongHyper
	NC_006089.5	17439460	17439490	0.778	151	5	0.434	75	5	-0.344	7.51e-08	strongHypo
	NC_006089.5	17885189	17885334	0.724	59	4	0.381	74	4	-0.344	0.000228	strongHypo
	NC_006089.5	18632209	18632406	0.314	184	6	0.642	203	6	0.327	9.31e-11	strongHyper
	NC_006089.5	18713752	18714222	0.354	330	14	0.592	285	14	0.238	8.03e-09	strongHyper
	NC_006089.5	18721938	18722141	0.386	161	8	0.659	199	8	0.273	1.57e-08	strongHyper
	NC_006089.5	19017687	19017836	0.372	125	6	0.626	97	6	0.254	0.00188	strongHyper
	NC_006089.5	19349713	19349938	0.45	83	5	0.736	105	5	0.286	8.17e-05	strongHyper
	NC_006089.5	19375829	19375853	0.951	61	3	0.557	61	3	-0.394	4.04e-07	strongHypo
	NC_006089.5	19522189	19522311	0.563	104	6	0.157	126	6	-0.407	7e-11	strongHypo
	NC_006089.5	20054577	20054725	0	73	3	0.602	36	3	0.602	6.23e-14	strongHyper
	NC_006089.5	20208639	20208694	0.556	77	3	0.932	73	3	0.377	4.71e-07	strongHyper
	NC_006089.5	20266126	20266239	0.534	100	3	0.0433	64	3	-0.491	6.08e-11	strongHypo
	NC_006089.5	20539774	20539794	0.481	70	3	0.943	36	3	0.462	1.18e-06	strongHyper
	NC_006089.5	20650193	20650375	0.556	86	7	0.842	101	7	0.287	4.96e-06	strongHyper
	NC_006089.5	21084782	21084827	0.929	54	3	0.431	43	3	-0.498	1.92e-07	strongHypo
	NC_006089.5	21545473	21545552	0.703	76	4	0.217	48	4	-0.486	4.73e-07	strongHypo
	NC_006089.5	21553184	21553360	0.857	45	3	0.412	44	3	-0.445	7.31e-06	strongHypo
	NC_006089.5	21844825	21845103	0.652	95	5	0.382	103	5	-0.271	0.000393	strongHypo
	NC_006089.5	22418183	22418255	0.738	68	3	0.167	43	3	-0.571	2.51e-09	strongHypo
	NC_006089.5	22442716	22442988	0.612	214	8	0.899	149	8	0.287	3.1e-10	strongHyper
	NC_006089.5	22730402	22730628	0.492	86	3	0.921	36	3	0.429	9.61e-06	strongHyper
	NC_006089.5	22773723	22773772	0.236	94	3	0.879	55	3	0.643	4.47e-16	strongHyper
	NC_006089.5	22934719	22934874	0.358	81	3	0.825	38	3	0.468	3.71e-06	strongHyper
	NC_006089.5	23178369	23178611	0.746	108	4	0.456	86	4	-0.289	5.73e-05	strongHypo
	NC_006089.5	24211071	24211340	0.204	163	9	0.473	131	9	0.269	3.6e-06	strongHyper
	NC_006089.5	24335214	24335478	0.826	114	6	0.598	70	6	-0.229	0.000277	strongHypo
	NC_006089.5	24768221	24768261	0.109	128	4	0.406	149	4	0.297	3.62e-09	strongHyper
	NC_006089.5	24967647	24968138	0.443	150	8	0.679	230	8	0.236	0.00451	strongHyper
	NC_006089.5	25183963	25183989	0.725	42	3	0.251	34	3	-0.475	0.000178	strongHypo
	NC_006089.5	25532619	25532798	0.168	65	3	0.578	51	3	0.409	5.38e-07	strongHyper
	NC_006089.5	26058808	26058952	0.412	118	4	0.771	70	4	0.359	4.14e-07	strongHyper
	NC_006089.5	26117897	26118037	0.272	119	6	0.558	130	6	0.286	1.4e-06	strongHyper
	NC_006089.5	26679109	26679343	0.302	116	6	0.564	125	6	0.262	0.000176	strongHyper
	NC_006089.5	26886578	26886819	0.869	122	5	0.662	96	5	-0.207	0.00142	strongHypo
	NC_006089.5	27731257	27731448	0.444	147	7	0.662	172	7	0.218	4.83e-05	strongHyper
	NC_006089.5	27870126	27870207	0.477	70	3	0.814	69	3	0.337	0.000181	strongHyper
	NC_006089.5	28304945	28305164	0.63	99	5	0.339	117	5	-0.292	2.03e-05	strongHypo
	NC_006089.5	28469983	28470107	0.412	76	4	0.699	68	4	0.287	0.0026	strongHyper
	NC_006089.5	28787467	28787480	0.618	88	3	0.169	75	3	-0.448	4.39e-08	strongHypo
	NC_006089.5	28878349	28878396	0.38	138	4	0.132	114	4	-0.248	5.03e-06	strongHypo
	NC_006089.5	28981448	28981634	0.931	132	6	0.692	102	6	-0.239	1.06e-06	strongHypo
	NC_006089.5	28989532	28989555	0.568	96	4	0.969	75	4	0.4	7.86e-11	strongHyper
	NC_006089.5	29002029	29002083	0.344	82	3	0.754	128	3	0.41	3.07e-08	strongHyper
	NC_006089.5	29149950	29150195	0.811	93	6	0.486	80	6	-0.326	2.2e-06	strongHypo
	NC_006089.5	29284810	29285003	0.862	92	4	0.547	65	4	-0.315	4.01e-05	strongHypo
	NC_006089.5	29909988	29910275	0.925	66	3	0.56	39	3	-0.365	6.36e-05	strongHypo
	NC_006089.5	30211643	30211875	0.658	63	3	0.17	47	3	-0.487	2.23e-06	strongHypo
	NC_006089.5	30450454	30450644	0.558	63	4	0.178	67	4	-0.38	9.45e-06	strongHypo
	NC_006089.5	30787702	30787762	0.701	130	6	0.458	151	6	-0.243	2.2e-05	strongHypo
	NC_006089.5	30894355	30894464	0.588	87	5	0.299	63	5	-0.288	0.00278	strongHypo
	NC_006089.5	31210976	31211180	0.742	71	3	0.329	71	3	-0.413	3.03e-07	strongHypo
	NC_006089.5	31656053	31656224	0.265	164	8	0.473	117	8	0.208	0.00051	strongHyper
	NC_006089.5	31656275	31656280	0.938	96	4	0.342	68	4	-0.596	8.09e-17	strongHypo
	NC_006089.5	31691099	31691404	0.304	150	7	0.606	153	7	0.302	6.48e-07	strongHyper
	NC_006089.5	31715772	31716035	0.502	86	4	0.726	59	4	0.223	0.00342	strongHyper
	NC_006089.5	32406029	32406188	0.917	150	6	0.699	119	6	-0.218	6.06e-06	strongHypo
	NC_006089.5	32436107	32436370	0.739	175	7	0.333	124	7	-0.406	7.69e-12	strongHypo
	NC_006089.5	32491487	32491787	0.388	92	4	0.739	57	4	0.352	4.65e-05	strongHyper
	NC_006089.5	32543727	32543935	0.645	106	5	0.207	66	5	-0.438	6.56e-08	strongHypo
	NC_006089.5	32662897	32663014	0.78	108	5	0.537	84	5	-0.243	0.00102	strongHypo
	NC_006089.5	32861743	32861767	0.882	93	3	0.532	94	3	-0.35	4.61e-08	strongHypo
	NC_006089.5	32862960	32863478	0.57	179	10	0.799	160	10	0.229	1.15e-06	strongHyper
	NC_006089.5	32960736	32960931	0.6	133	5	0.827	108	5	0.228	0.000347	strongHyper
	NC_006089.5	32976111	32976308	0.27	175	10	0.886	112	10	0.616	6.04e-22	strongHyper
	NC_006089.5	33117525	33118090	0.779	102	7	0.564	96	7	-0.215	0.0276	strongHypo
	NC_006089.5	33363623	33363632	0.789	82	4	0.171	49	4	-0.618	1.76e-12	strongHypo
	NC_006089.5	33685167	33685203	0.386	99	4	0.633	99	4	0.248	0.00274	strongHyper
	NC_006089.5	34062211	34062530	0.947	163	8	0.564	105	8	-0.383	8.7e-16	strongHypo
	NC_006089.5	34320337	34320457	0.0627	81	4	0.399	74	4	0.336	2.62e-06	strongHyper
	NC_006089.5	34333949	34334132	0.333	131	6	0.623	94	6	0.29	7.18e-06	strongHyper
	NC_006089.5	34859456	34859529	0.236	81	4	0.524	166	4	0.288	1.68e-05	strongHyper
	NC_006089.5	35044422	35044527	0.814	63	3	0.425	54	3	-0.389	2.12e-05	strongHypo
	NC_006089.5	35130284	35130336	0.814	243	10	0.565	173	10	-0.25	4.16e-06	strongHypo
	NC_006089.5	35157489	35157759	0.474	112	4	0.742	116	4	0.268	3.62e-06	strongHyper
	NC_006089.5	35369631	35369845	0.556	62	3	0.0627	58	3	-0.494	6.13e-10	strongHypo
	NC_006089.5	35403744	35404022	0.514	145	5	0.273	279	5	-0.242	3.09e-08	strongHypo
	NC_006089.5	35766226	35766318	0.264	158	5	0.688	97	5	0.424	3.22e-11	strongHyper
	NC_006089.5	35861733	35861864	0.399	91	5	0.765	78	5	0.366	6.87e-06	strongHyper
	NC_006089.5	35966083	35966202	0.546	109	4	0.149	84	4	-0.396	1.01e-07	strongHypo
	NC_006089.5	36538749	36538917	0.15	79	3	0.479	112	3	0.329	4.23e-06	strongHyper
	NC_006089.5	36899728	36899895	0.8	80	4	0.375	120	4	-0.424	4.18e-09	strongHypo
	NC_006089.5	37482305	37482476	0.614	92	5	0.37	57	5	-0.245	0.00734	strongHypo
	NC_006089.5	37535572	37535680	0.648	115	7	0.438	121	7	-0.211	0.000737	strongHypo
	NC_006089.5	37697196	37697236	0.276	41	3	0.657	60	3	0.381	3.75e-05	strongHyper
	NC_006089.5	37739805	37740329	0.559	125	6	0.3	93	6	-0.259	0.00168	strongHypo
	NC_006089.5	37853653	37853681	0.47	114	5	0.83	131	5	0.36	8.01e-09	strongHyper
	NC_006089.5	37906170	37906177	0.929	60	3	0.539	83	3	-0.391	8.99e-06	strongHypo
	NC_006089.5	38384121	38384165	0.575	160	7	0.931	80	7	0.356	6.95e-09	strongHyper
	NC_006089.5	38394591	38394658	0.627	89	7	0.295	151	7	-0.332	8.34e-07	strongHypo
	NC_006089.5	38418981	38419373	0.783	178	7	0.498	137	7	-0.285	8.13e-10	strongHypo
	NC_006089.5	38789988	38790046	0.542	62	3	0.871	69	3	0.328	3.6e-05	strongHyper
	NC_006089.5	40950151	40950221	0.676	159	6	0.422	96	6	-0.253	0.000222	strongHypo
	NC_006089.5	41135036	41135284	0.222	148	7	0.499	115	7	0.277	8.81e-07	strongHyper
	NC_006089.5	41247285	41247322	0.244	80	3	0.727	66	3	0.483	6.27e-08	strongHyper
	NC_006089.5	41626600	41626840	0.904	147	8	0.601	90	8	-0.303	1.22e-07	strongHypo
	NC_006089.5	41660842	41660982	0.799	116	6	0.532	134	6	-0.266	0.000212	strongHypo
	NC_006089.5	42143197	42143380	0.579	103	5	0	84	5	-0.579	4.65e-21	strongHypo
	NC_006089.5	42329168	42329241	0.515	115	4	0.235	122	4	-0.28	9.19e-05	strongHypo
	NC_006089.5	42470165	42470414	0.447	188	8	0.681	203	8	0.234	7.27e-07	strongHyper
	NC_006089.5	42546320	42546512	0.306	99	6	0.666	99	6	0.36	1.05e-06	strongHyper
	NC_006089.5	42590827	42590835	0.895	74	3	0.455	46	3	-0.44	3.3e-08	strongHypo
	NC_006089.5	42775492	42775530	0.364	66	3	0.852	40	3	0.488	8.66e-07	strongHyper
	NC_006089.5	42775547	42775776	0.781	165	6	0.468	148	6	-0.314	1.65e-06	strongHypo
	NC_006089.5	42952070	42952186	0.423	56	3	0	60	3	-0.423	9.91e-10	strongHypo
	NC_006089.5	43362860	43362868	0	60	4	0.371	59	4	0.371	1.74e-08	strongHyper
	NC_006089.5	43528544	43528783	0.217	85	3	0.614	56	3	0.397	6.64e-06	strongHyper
	NC_006089.5	44326466	44326675	0.521	97	4	0.942	45	4	0.42	4.12e-07	strongHyper
	NC_006089.5	44740702	44740866	0.804	138	5	0.499	85	5	-0.305	5.12e-06	strongHypo
	NC_006089.5	44765000	44765159	0.957	97	3	0.403	91	3	-0.554	8.84e-16	strongHypo
	NC_006089.5	44766345	44766508	0.239	76	3	0.587	49	3	0.349	0.000254	strongHyper
	NC_006089.5	45986809	45986937	0.8	239	8	0.484	180	8	-0.316	3.41e-12	strongHypo
	NC_006089.5	46952196	46952464	0.92	148	8	0.72	102	8	-0.2	0.000117	strongHypo
	NC_006089.5	47266258	47266381	0.138	60	4	0.627	115	4	0.49	1.33e-09	strongHyper
	NC_006089.5	47743105	47743122	0.763	55	4	0.301	62	4	-0.462	2.5e-06	strongHypo
	NC_006089.5	47793319	47793545	0.646	192	8	0.425	257	8	-0.221	1.65e-05	strongHypo
	NC_006089.5	47830742	47831038	0.0087	102	5	0.482	114	5	0.474	6.22e-17	strongHyper
	NC_006089.5	47844979	47845257	0.376	127	5	0.577	163	5	0.2	0.00912	strongHyper
	NC_006089.5	47849380	47849645	0.288	90	6	0.594	150	6	0.306	0.000178	strongHyper
	NC_006089.5	47888193	47888487	0.342	115	6	0.672	139	6	0.33	4.71e-08	strongHyper
	NC_006089.5	47896317	47896826	0.618	230	9	0.381	227	9	-0.238	1.45e-07	strongHypo
	NC_006089.5	47945305	47945313	0.486	75	3	0.875	43	3	0.389	2.05e-05	strongHyper
	NC_006089.5	48917316	48917326	0.83	93	4	0.52	130	4	-0.309	3.89e-06	strongHypo
	NC_006089.5	48986095	48986278	0.521	112	4	0.769	187	4	0.248	0.000515	strongHyper
	NC_006089.5	48996810	48997043	0.316	106	7	0.547	93	7	0.232	0.000921	strongHyper
	NC_006089.5	49270111	49270382	0.343	105	4	0.603	113	4	0.26	6.8e-06	strongHyper
	NC_006089.5	49565192	49565530	0.21	108	4	0.644	84	4	0.434	6.39e-10	strongHyper
	NC_006089.5	49606170	49606263	0.533	66	3	0.873	106	3	0.34	9.87e-06	strongHyper
	NC_006089.5	49637655	49638071	0.744	185	7	0.543	110	7	-0.201	0.00228	strongHypo
	NC_006089.5	49873699	49873733	0.667	75	3	0.121	33	3	-0.545	1.85e-07	strongHypo
	NC_006089.5	49927950	49928166	0.733	130	3	0.338	93	3	-0.395	3.13e-11	strongHypo
	NC_006089.5	50706272	50706323	0.607	117	4	0.318	111	4	-0.29	3.4e-07	strongHypo
	NC_006089.5	54186511	54186560	0.595	50	3	0.203	65	3	-0.392	3.88e-05	strongHypo
	NC_006089.5	54220381	54220417	0.443	54	4	0.224	64	4	-0.218	0.018	strongHypo
	NC_006089.5	54787164	54787191	0.215	54	3	0.672	52	3	0.457	1.19e-05	strongHyper
	NC_006089.5	55477332	55477546	0.32	95	5	0.664	140	5	0.345	1.03e-06	strongHyper
	NC_006089.5	55855726	55855820	0.684	120	5	0.403	132	5	-0.28	8.84e-06	strongHypo
	NC_006089.5	56000314	56000338	0.348	109	4	0.86	99	4	0.511	9.08e-15	strongHyper
	NC_006089.5	56030249	56030290	0.447	88	6	0.809	112	6	0.361	3.41e-07	strongHyper
	NC_006089.5	56384358	56384592	0.398	139	8	0.655	155	8	0.257	1.39e-05	strongHyper
	NC_006089.5	56398050	56398260	0.619	146	6	0.832	217	6	0.213	6.12e-07	strongHyper
	NC_006089.5	56442178	56442284	0.507	53	3	0.954	70	3	0.447	7.32e-08	strongHyper
	NC_006089.5	56736067	56736266	0.375	48	3	0.0303	48	3	-0.345	1.29e-05	strongHypo
	NC_006089.5	56812910	56812950	0.645	150	5	0.887	282	5	0.242	1.37e-10	strongHyper
	NC_006089.5	56861419	56861620	0.598	96	5	0.846	151	5	0.247	5.71e-07	strongHyper
	NC_006089.5	58693965	58694092	0.732	65	4	0.223	85	4	-0.509	2.54e-08	strongHypo
	NC_006089.5	58803092	58803318	0.845	101	5	0.586	135	5	-0.259	0.000193	strongHypo
	NC_006089.5	58946354	58946397	0.787	92	4	0.231	86	4	-0.556	1.39e-13	strongHypo
	NC_006089.5	59164243	59164399	0.763	59	3	0.348	46	3	-0.415	2.48e-05	strongHypo
	NC_006089.5	59207517	59207693	0.208	59	3	0.579	86	3	0.37	2.39e-06	strongHyper
	NC_006089.5	59371516	59371606	0.435	64	3	0.812	79	3	0.377	5.31e-06	strongHyper
	NC_006089.5	59680831	59681051	0.725	40	3	0.313	74	3	-0.412	6.56e-05	strongHypo
	NC_006089.5	59981817	59981899	0.787	95	6	0.463	152	6	-0.324	8.06e-06	strongHypo
	NC_006089.5	60061151	60061165	0.514	65	4	0.0563	54	4	-0.458	2.74e-08	strongHypo
	NC_006089.5	62219039	62219207	0.58	108	7	0.831	82	7	0.251	7.22e-05	strongHyper
	NC_006089.5	62532318	62532669	0.758	285	15	0.527	340	15	-0.23	6.49e-09	strongHypo
	NC_006089.5	62713163	62713327	0.87	98	5	0.572	72	5	-0.298	6.33e-06	strongHypo
	NC_006089.5	62768698	62768808	0.823	98	4	0.511	47	4	-0.311	0.00039	strongHypo
	NC_006089.5	62929758	62929779	0.95	105	4	0.619	46	4	-0.331	1.08e-06	strongHypo
	NC_006089.5	63126626	63126816	0.504	130	6	0.876	147	6	0.372	9.73e-09	strongHyper
	NC_006089.5	63235218	63235511	0	67	4	0.322	70	4	0.322	1.24e-08	strongHyper
	NC_006089.5	63338009	63338095	0.87	88	6	0.506	71	6	-0.364	4.64e-07	strongHypo
	NC_006089.5	63788770	63788847	0.491	58	5	0.824	57	5	0.333	0.000167	strongHyper
	NC_006089.5	64134511	64134530	0.974	44	3	0.471	94	3	-0.503	3.11e-10	strongHypo
	NC_006089.5	64260294	64260306	0.883	63	4	0.439	67	4	-0.444	1.44e-07	strongHypo
	NC_006089.5	64308670	64308739	0.122	74	4	0.696	69	4	0.574	4.7e-16	strongHyper
	NC_006089.5	64320178	64320540	0.396	260	10	0.663	240	10	0.267	5.1e-10	strongHyper
	NC_006089.5	64325835	64325846	0.337	64	3	0.831	78	3	0.494	7.28e-10	strongHyper
	NC_006089.5	64497153	64497297	0.78	55	3	0.274	42	3	-0.505	1.3e-06	strongHypo
	NC_006089.5	64607517	64607878	0.351	97	6	0.64	143	6	0.289	2.64e-08	strongHyper
	NC_006089.5	64662874	64662917	0.783	75	4	0.372	65	4	-0.411	3.06e-08	strongHypo
	NC_006089.5	64692137	64692400	0.5	103	4	0.858	64	4	0.358	7.16e-06	strongHyper
	NC_006089.5	64848159	64848174	0.734	90	4	0.275	40	4	-0.459	1.82e-06	strongHypo
	NC_006089.5	65240115	65240231	0.853	75	3	0.321	85	3	-0.532	3.71e-09	strongHypo
	NC_006089.5	65249361	65249389	0.875	46	3	0.111	47	3	-0.764	1.45e-13	strongHypo
	NC_006089.5	65501934	65501998	0.403	111	6	0.746	110	6	0.344	1.82e-06	strongHyper
	NC_006089.5	65637188	65637400	0.547	54	3	0.966	74	3	0.419	2.54e-08	strongHyper
	NC_006089.5	65950451	65950619	0.135	59	3	0.873	58	3	0.738	4.13e-16	strongHyper
	NC_006089.5	66047423	66047498	0.98	99	3	0.694	82	3	-0.286	4.84e-08	strongHypo
	NC_006089.5	66317583	66317644	0.234	91	4	0.907	52	4	0.674	9.8e-16	strongHyper
	NC_006089.5	66356789	66356855	0.14	74	3	0.871	36	3	0.73	6.32e-15	strongHyper
	NC_006089.5	66422551	66422804	0.727	236	9	0.953	144	9	0.227	3.7e-08	strongHyper
	NC_006089.5	66497107	66497118	0.652	69	3	0.211	66	3	-0.441	1.26e-07	strongHypo
	NC_006089.5	66547037	66547163	0.81	61	3	0.158	32	3	-0.652	1.58e-09	strongHypo
	NC_006089.5	66557369	66557454	0.1	41	3	0.772	49	3	0.672	5.23e-12	strongHyper
	NC_006089.5	66620803	66620839	0.512	144	4	0.869	125	4	0.358	7.49e-11	strongHyper
	NC_006089.5	66714878	66715007	0.673	121	7	0.356	136	7	-0.317	4.89e-07	strongHypo
	NC_006089.5	67009737	67009988	0.769	78	5	0.288	79	5	-0.481	4.8e-07	strongHypo
	NC_006089.5	67019019	67019262	0.233	56	4	0.555	73	4	0.322	0.000585	strongHyper
	NC_006089.5	67072465	67072540	0.531	93	6	0.875	94	6	0.344	1.52e-07	strongHyper
	NC_006089.5	67132039	67132086	0.201	88	5	0.515	73	5	0.314	2.34e-05	strongHyper
	NC_006089.5	67140933	67141009	0.28	71	4	0.705	52	4	0.425	3.42e-06	strongHyper
	NC_006089.5	67312229	67312499	0.793	180	9	0.538	270	9	-0.255	3.84e-07	strongHypo
	NC_006089.5	67422402	67422535	0.359	59	3	0	80	3	-0.359	3.94e-09	strongHypo
	NC_006089.5	67717091	67717150	0.0519	136	4	0.523	127	4	0.472	1.35e-19	strongHyper
	NC_006089.5	67762521	67762694	0.541	111	7	0.751	203	7	0.209	0.000398	strongHyper
	NC_006089.5	67795233	67795482	0.543	151	7	0.753	132	7	0.21	0.000207	strongHyper
	NC_006089.5	67956655	67956702	0.736	135	6	0.528	107	6	-0.207	0.000422	strongHypo
	NC_006089.5	67992904	67993181	0.964	57	4	0.499	63	4	-0.465	3.83e-08	strongHypo
	NC_006089.5	68096296	68096389	0.771	120	6	0.556	98	6	-0.214	9.78e-05	strongHypo
	NC_006089.5	68155921	68156178	0.615	341	12	0.832	250	12	0.217	1.57e-06	strongHyper
	NC_006089.5	68264237	68264413	0.369	79	4	0.719	79	4	0.349	5.97e-06	strongHyper
	NC_006089.5	68274565	68274631	0.919	115	4	0.327	80	4	-0.592	2.43e-18	strongHypo
	NC_006089.5	68280753	68280801	0.404	75	3	0.775	68	3	0.37	5.06e-05	strongHyper
	NC_006089.5	68294394	68294445	0.847	50	3	0.174	34	3	-0.673	1.15e-09	strongHypo
	NC_006089.5	68343559	68343626	0.091	57	3	0.582	72	3	0.491	4.85e-09	strongHyper
	NC_006089.5	68552839	68552904	0.5	103	5	0.212	132	5	-0.287	1.44e-05	strongHypo
	NC_006089.5	68633114	68633160	0.91	44	3	0.159	45	3	-0.751	1.61e-13	strongHypo
	NC_006089.5	68744730	68744882	0.296	40	3	0.769	60	3	0.473	3.2e-05	strongHyper
	NC_006089.5	68872249	68872314	0.801	79	6	0.491	103	6	-0.311	0.00033	strongHypo
	NC_006089.5	69154789	69155075	0.159	61	4	0.479	72	4	0.32	9.67e-06	strongHyper
	NC_006089.5	69291154	69291391	0.678	49	3	0	38	3	-0.678	1.08e-12	strongHypo
	NC_006089.5	69308695	69308917	0.812	61	5	0.346	74	5	-0.465	1.57e-08	strongHypo
	NC_006089.5	69654253	69654578	0.587	150	6	0.222	189	6	-0.365	1.34e-10	strongHypo
	NC_006089.5	69661809	69661825	0.811	58	3	0.247	51	3	-0.564	2.76e-08	strongHypo
	NC_006089.5	69667709	69667881	0.654	76	4	0.217	103	4	-0.438	1.68e-08	strongHypo
	NC_006089.5	69853161	69853399	0.754	154	4	0.449	150	4	-0.305	6.77e-07	strongHypo
	NC_006089.5	69856806	69856817	0.79	102	4	0.419	124	4	-0.371	9.04e-09	strongHypo
	NC_006089.5	70083744	70083833	0.543	80	4	0.00863	88	4	-0.534	1.21e-16	strongHypo
	NC_006089.5	70124975	70125019	0.332	113	4	0.609	136	4	0.277	7.28e-05	strongHyper
	NC_006089.5	70999356	70999537	0.196	122	5	0.402	154	5	0.207	0.00232	strongHyper
	NC_006089.5	71426741	71426759	0.601	122	3	0.88	75	3	0.279	7.47e-05	strongHyper
	NC_006089.5	71475329	71475528	0.831	103	4	0.479	142	4	-0.353	1.32e-07	strongHypo
	NC_006089.5	71590882	71591002	0.791	125	6	0.544	263	6	-0.247	3.44e-05	strongHypo
	NC_006089.5	71670351	71670375	0.0833	75	3	0.484	136	3	0.4	4.54e-10	strongHyper
	NC_006089.5	71683409	71683586	0.571	136	6	0.254	226	6	-0.318	4.23e-09	strongHypo
	NC_006089.5	71833920	71834017	0.212	101	3	0.522	151	3	0.31	5.73e-08	strongHyper
	NC_006089.5	72230912	72231054	0.874	105	4	0.36	120	4	-0.514	1.19e-19	strongHypo
	NC_006089.5	72233344	72233512	0.232	57	3	0.706	81	3	0.474	8.62e-07	strongHyper
	NC_006089.5	72320219	72320244	0.185	89	4	0.581	135	4	0.396	1.4e-07	strongHyper
	NC_006089.5	72818259	72818280	0.755	66	4	0.358	71	4	-0.397	5.97e-06	strongHypo
	NC_006089.5	73087249	73087352	0.673	236	6	0.337	284	6	-0.336	2.43e-12	strongHypo
	NC_006089.5	73122832	73122997	0.61	103	6	0.235	78	6	-0.374	5.01e-07	strongHypo
	NC_006089.5	73154252	73154287	0.804	145	6	0.457	180	6	-0.346	7.59e-12	strongHypo
	NC_006089.5	73542687	73542938	0.321	152	5	0.556	141	5	0.234	0.000352	strongHyper
	NC_006089.5	74354001	74354011	0.723	58	3	0.227	67	3	-0.496	1.46e-07	strongHypo
	NC_006089.5	74747907	74748087	0.728	66	3	0.294	78	3	-0.433	1.15e-06	strongHypo
	NC_006089.5	74959623	74959898	0.141	144	6	0.517	178	6	0.376	2.86e-10	strongHyper
	NC_006089.5	75088303	75088377	0.108	84	3	0.584	78	3	0.475	7.23e-10	strongHyper
	NC_006089.5	75117161	75117229	0.651	69	3	0.226	58	3	-0.424	1.31e-06	strongHypo
	NC_006089.5	75285205	75285313	0.743	43	3	0.212	35	3	-0.531	3.09e-06	strongHypo
	NC_006089.5	75435162	75435544	0.434	180	5	0.663	90	5	0.229	0.00124	strongHyper
	NC_006089.5	75680593	75680637	0.602	67	5	0.315	91	5	-0.286	0.00115	strongHypo
	NC_006089.5	75788932	75789144	0.486	72	4	0.16	64	4	-0.325	9.82e-05	strongHypo
	NC_006089.5	75960636	75960867	0.841	71	5	0.431	97	5	-0.41	2.59e-07	strongHypo
	NC_006089.5	76342312	76342324	0.54	82	4	0	71	4	-0.54	1.1e-15	strongHypo
	NC_006089.5	76359265	76359738	0.849	116	6	0.469	100	6	-0.38	7.32e-09	strongHypo
	NC_006089.5	76488160	76488399	0.195	72	4	0.802	77	4	0.606	1.7e-12	strongHyper
	NC_006089.5	76500071	76500352	0.37	102	4	0.692	115	4	0.322	2.85e-06	strongHyper
	NC_006089.5	76745447	76745460	0.0645	99	4	0.361	112	4	0.296	1.88e-07	strongHyper
	NC_006089.5	77028537	77028944	0.44	177	6	0.684	155	6	0.244	5.5e-06	strongHyper
	NC_006089.5	77230121	77230241	0.157	95	4	0.591	97	4	0.433	2.04e-09	strongHyper
	NC_006089.5	77476197	77476464	0.233	80	5	0.654	91	5	0.421	5.37e-08	strongHyper
	NC_006089.5	77528514	77528759	0.727	97	6	0.444	104	6	-0.283	6.53e-05	strongHypo
	NC_006089.5	77829292	77829407	0.265	57	3	0.687	59	3	0.421	6.13e-06	strongHyper
	NC_006089.5	77933776	77933802	0.364	66	4	0	77	4	-0.364	1.56e-09	strongHypo
	NC_006089.5	78138769	78138945	0.862	99	4	0.503	71	4	-0.359	2.06e-06	strongHypo
	NC_006089.5	78351434	78351445	0.936	63	4	0.582	50	4	-0.354	6.7e-06	strongHypo
	NC_006089.5	78438674	78438866	0.819	64	3	0.432	57	3	-0.386	2.56e-05	strongHypo
	NC_006089.5	78633647	78633741	0.751	74	5	0.361	73	5	-0.391	1.9e-07	strongHypo
	NC_006089.5	78829301	78829473	0.645	143	6	0.278	119	6	-0.367	8.26e-09	strongHypo
	NC_006089.5	78877711	78877715	0.217	32	3	0.851	77	3	0.635	9.1e-11	strongHyper
	NC_006089.5	79648709	79648868	0.142	68	4	0.593	62	4	0.451	3.2e-08	strongHyper
	NC_006089.5	80179535	80179798	0.703	97	4	0.415	95	4	-0.288	0.000432	strongHypo
	NC_006089.5	80571461	80571722	0.791	71	5	0.418	63	5	-0.373	3.93e-06	strongHypo
	NC_006089.5	80654766	80654947	0.937	66	3	0.236	39	3	-0.7	3.61e-14	strongHypo
	NC_006089.5	82155978	82156266	0.802	80	4	0.451	89	4	-0.351	1.38e-05	strongHypo
	NC_006089.5	82365286	82365334	0.726	80	4	0.411	105	4	-0.315	1.52e-05	strongHypo
	NC_006089.5	83521403	83521625	0.648	72	5	0.257	58	5	-0.391	8.82e-06	strongHypo
	NC_006089.5	83847668	83848008	0.488	96	7	0.747	72	7	0.259	0.000463	strongHyper
	NC_006089.5	83925997	83926048	0.352	78	6	0.705	78	6	0.353	5.75e-06	strongHyper
	NC_006089.5	84282415	84282549	0.308	109	6	0.7	128	6	0.392	4.49e-11	strongHyper
	NC_006089.5	84856144	84856239	0	107	4	0.351	86	4	0.351	9.97e-13	strongHyper
	NC_006089.5	84860103	84860112	0.221	83	4	0.63	184	4	0.41	2.58e-10	strongHyper
	NC_006089.5	84933036	84933062	0.178	42	3	0.694	47	3	0.516	4.88e-06	strongHyper
	NC_006089.5	85083076	85083087	0.838	38	3	0.211	33	3	-0.627	8.38e-08	strongHypo
	NC_006089.5	85512705	85512799	0.0824	54	4	0.394	159	4	0.311	1.69e-05	strongHyper
	NC_006089.5	85559043	85559084	0.678	68	3	1	40	3	0.322	1.03e-05	strongHyper
	NC_006089.5	85576919	85577167	0.547	117	5	0.758	115	5	0.211	5.18e-05	strongHyper
	NC_006089.5	85577396	85577606	0.814	153	7	0.41	157	7	-0.404	7.45e-17	strongHypo
	NC_006089.5	85642381	85642600	0.362	178	6	0.701	75	6	0.338	4.26e-07	strongHyper
	NC_006089.5	85708030	85708225	0.104	53	3	0.456	59	3	0.351	1.96e-05	strongHyper
	NC_006089.5	85708563	85708637	0.0927	44	3	0.479	44	3	0.386	0.000154	strongHyper
	NC_006089.5	85767357	85767544	0.779	95	4	0.363	97	4	-0.416	6.16e-08	strongHypo
	NC_006089.5	85831252	85831753	0.751	156	9	0.545	155	9	-0.206	0.000845	strongHypo
	NC_006089.5	85869760	85869889	0.891	77	3	0.383	37	3	-0.508	2.69e-07	strongHypo
	NC_006089.5	86196672	86196692	0.253	51	3	0.715	63	3	0.462	1.66e-06	strongHyper
	NC_006089.5	86621091	86621187	0.532	79	3	0.15	81	3	-0.382	2.13e-08	strongHypo
	NC_006089.5	87924739	87924956	0.909	158	9	0.616	209	9	-0.293	3.99e-10	strongHypo
	NC_006089.5	87999654	87999766	0.368	113	5	0.601	149	5	0.232	0.00121	strongHyper
	NC_006089.5	88336774	88336814	0.754	44	3	0.246	139	3	-0.507	2.39e-08	strongHypo
	NC_006089.5	88537359	88537370	0.429	46	3	0	47	3	-0.429	5.27e-08	strongHypo
	NC_006089.5	88841637	88841696	0.426	85	3	0.12	121	3	-0.306	1.81e-06	strongHypo
	NC_006089.5	89100800	89100809	0.0551	73	4	0.696	46	4	0.641	7.04e-14	strongHyper
	NC_006089.5	89103279	89103389	0.464	99	5	0.811	92	5	0.347	1.49e-05	strongHyper
	NC_006089.5	89104279	89104301	0.846	68	3	0.334	81	3	-0.511	2.71e-10	strongHypo
	NC_006089.5	89134126	89134157	0.33	78	6	0.873	80	6	0.543	1.54e-12	strongHyper
	NC_006089.5	89150119	89150297	0.5	55	3	0	78	3	-0.5	3.21e-13	strongHypo
	NC_006089.5	89278129	89278372	0.518	156	6	0.892	116	6	0.373	4.03e-13	strongHyper
	NC_006089.5	89284147	89284360	0.624	124	5	0.863	88	5	0.239	3.25e-05	strongHyper
	NC_006089.5	89383311	89383630	0.766	198	10	0.553	152	10	-0.213	0.000388	strongHypo
	NC_006089.5	89421057	89421106	0.534	97	3	0.904	119	3	0.369	8.06e-09	strongHyper
	NC_006089.5	89512836	89512996	0.736	127	9	0.481	101	9	-0.254	0.000104	strongHypo
	NC_006089.5	89529483	89529509	0.387	96	3	0.115	73	3	-0.271	1.62e-05	strongHypo
	NC_006089.5	90215921	90216181	0.649	251	10	0.436	254	10	-0.213	1.56e-05	strongHypo
	NC_006089.5	90281501	90281659	0.172	153	6	0.546	171	6	0.374	3.22e-13	strongHyper
	NC_006089.5	90414138	90414196	0.735	51	3	0.276	61	3	-0.459	4.94e-07	strongHypo
	NC_006089.5	90605100	90605207	0.977	73	3	0.463	80	3	-0.514	2.53e-14	strongHypo
	NC_006089.5	90606356	90606635	0.885	59	3	0.361	31	3	-0.525	1.67e-06	strongHypo
	NC_006089.5	90612045	90612261	0	51	3	0.637	47	3	0.637	2.7e-12	strongHyper
	NC_006089.5	90620252	90620636	0.282	136	7	0.594	105	7	0.312	3.19e-06	strongHyper
	NC_006089.5	90621433	90621750	0.167	75	5	0.814	76	5	0.648	1.13e-14	strongHyper
	NC_006089.5	90787260	90787509	0.551	105	6	0.844	69	6	0.294	3.65e-05	strongHyper
	NC_006089.5	91330356	91330401	0.87	38	3	0.161	32	3	-0.709	1.48e-09	strongHypo
	NC_006089.5	91345644	91345865	0.481	42	3	0.838	60	3	0.357	0.000195	strongHyper
	NC_006089.5	91550421	91550608	0.594	94	4	0.929	93	4	0.336	4.11e-07	strongHyper
	NC_006089.5	91612214	91612286	0.202	122	4	0.536	69	4	0.335	2.15e-06	strongHyper
	NC_006089.5	92009076	92009175	0.307	61	4	0.659	84	4	0.352	7.37e-07	strongHyper
	NC_006089.5	92468551	92468833	0.384	134	6	0.169	160	6	-0.215	1.35e-05	strongHypo
	NC_006089.5	92546762	92546988	0.58	136	6	0.319	116	6	-0.262	4.71e-06	strongHypo
	NC_006089.5	92648317	92648486	0.679	147	6	0.467	174	6	-0.211	0.000943	strongHypo
	NC_006089.5	93048897	93049008	0.622	89	3	0.313	130	3	-0.308	3.88e-06	strongHypo
	NC_006089.5	93178815	93178963	0.766	117	5	0.499	122	5	-0.267	0.000306	strongHypo
	NC_006089.5	93526433	93526840	0.786	120	6	0.561	125	6	-0.225	5.49e-05	strongHypo
	NC_006089.5	93669837	93670028	0.914	74	3	0.529	56	3	-0.385	8.13e-07	strongHypo
	NC_006089.5	93675648	93675664	0.139	81	3	0.549	128	3	0.41	1.11e-08	strongHyper
	NC_006089.5	94063784	94063896	0.696	109	4	0.31	50	4	-0.386	5.67e-05	strongHypo
	NC_006089.5	94263086	94263392	0.513	114	5	0.262	101	5	-0.252	0.0173	strongHypo
	NC_006089.5	94331421	94331510	0.499	82	3	0.145	103	3	-0.355	3.34e-07	strongHypo
	NC_006089.5	94344100	94344280	0.588	74	3	0.225	86	3	-0.362	2.15e-05	strongHypo
	NC_006089.5	94371402	94371584	0.787	78	4	0.289	97	4	-0.498	2.46e-08	strongHypo
	NC_006089.5	94486979	94487286	0.605	124	4	0.373	163	4	-0.232	0.000515	strongHypo
	NC_006089.5	94541664	94541674	0.89	83	3	0.433	81	3	-0.456	2.81e-09	strongHypo
	NC_006089.5	94751579	94751716	0.817	57	3	0.354	66	3	-0.463	2.77e-07	strongHypo
	NC_006089.5	94758975	94759234	0.287	70	3	0	82	3	-0.287	3.36e-08	strongHypo
	NC_006089.5	94773916	94774042	0.355	139	6	0.0463	139	6	-0.308	6.11e-11	strongHypo
	NC_006089.5	94877428	94877632	0.719	89	5	0.281	78	5	-0.437	2.79e-10	strongHypo
	NC_006089.5	94879255	94879309	0.646	90	4	0.21	68	4	-0.436	4.16e-07	strongHypo
	NC_006089.5	95869576	95869601	0.718	72	3	0.314	69	3	-0.404	2.24e-05	strongHypo
	NC_006089.5	96522743	96522817	0.58	71	4	0.213	69	4	-0.366	0.000154	strongHypo
	NC_006089.5	96695530	96695592	0.01	84	4	0.446	58	4	0.435	6.43e-12	strongHyper
	NC_006089.5	96911188	96911456	0.624	80	3	0.263	76	3	-0.361	6.07e-06	strongHypo
	NC_006089.5	96975857	96975973	0.479	78	5	0.2	63	5	-0.279	0.000182	strongHypo
	NC_006089.5	97022745	97022960	0.309	76	4	0	55	4	-0.309	1.76e-07	strongHypo
	NC_006089.5	97024304	97024361	0.404	188	6	0	85	6	-0.404	4.38e-15	strongHypo
	NC_006089.5	97084265	97084400	0.405	130	5	0.663	79	5	0.258	0.000314	strongHyper
	NC_006089.5	97119070	97119126	0.784	41	3	0.265	38	3	-0.519	4.87e-06	strongHypo
	NC_006089.5	97155692	97155840	0.873	59	3	0.295	38	3	-0.578	3.81e-09	strongHypo
	NC_006089.5	97190783	97191124	0.824	158	8	0.623	109	8	-0.201	0.00121	strongHypo
	NC_006089.5	97353179	97353347	0.0877	52	3	0.77	40	3	0.682	1.58e-11	strongHyper
	NC_006089.5	97416316	97416470	0.848	148	7	0.575	210	7	-0.273	9.97e-09	strongHypo
	NC_006089.5	97634974	97635062	0.683	95	4	0.319	83	4	-0.365	5.33e-06	strongHypo
	NC_006089.5	97824242	97824627	0.675	83	5	0.183	79	5	-0.492	3.71e-11	strongHypo
	NC_006089.5	97925303	97925607	0.188	238	9	0.43	237	9	0.242	1.06e-08	strongHyper
	NC_006089.5	98120448	98120840	0.886	84	5	0.585	90	5	-0.301	2.03e-05	strongHypo
	NC_006089.5	98220514	98220584	0.86	62	3	0.489	52	3	-0.372	3.62e-05	strongHypo
	NC_006089.5	98347979	98347995	0.188	75	3	0.59	59	3	0.401	3.57e-08	strongHyper
	NC_006089.5	98396716	98396841	0.147	63	3	0.633	45	3	0.486	2.6e-07	strongHyper
	NC_006089.5	98406258	98406317	0.179	84	4	0.622	48	4	0.443	3.48e-07	strongHyper
	NC_006089.5	98537307	98537513	0.676	149	6	0.402	87	6	-0.274	4.2e-05	strongHypo
	NC_006089.5	98608583	98608724	0.365	65	4	0.732	89	4	0.367	2.54e-08	strongHyper
	NC_006089.5	98637207	98637423	0.423	226	7	0.21	123	7	-0.213	0.00508	strongHypo
	NC_006089.5	98899045	98899065	0.78	67	4	0.148	45	4	-0.632	2.85e-11	strongHypo
	NC_006089.5	99824425	99824732	0.755	134	7	0.547	188	7	-0.208	0.000252	strongHypo
	NC_006089.5	99949444	99949535	0.781	96	5	0.505	109	5	-0.276	2.14e-05	strongHypo
	NC_006089.5	99997770	99997784	0.421	66	3	0.819	94	3	0.398	2.32e-05	strongHyper
	NC_006089.5	100266461	100266692	0.915	173	9	0.712	163	9	-0.203	6.85e-06	strongHypo
	NC_006089.5	100934398	100934468	0.784	92	3	0.405	70	3	-0.379	1.9e-06	strongHypo
	NC_006089.5	100981862	100981983	0.491	99	5	0.874	104	5	0.383	2.11e-10	strongHyper
	NC_006089.5	101006266	101006311	0.388	144	6	0.0978	88	6	-0.29	6.8e-07	strongHypo
	NC_006089.5	101009901	101009983	0.635	160	4	0.352	195	4	-0.283	1.22e-08	strongHypo
	NC_006089.5	101092156	101092549	0.309	145	5	0.639	100	5	0.33	1.73e-06	strongHyper
	NC_006089.5	101127210	101127518	0.726	121	4	0.393	132	4	-0.334	2.01e-07	strongHypo
	NC_006089.5	101128631	101128824	0.204	116	5	0.654	103	5	0.45	8.68e-12	strongHyper
	NC_006089.5	101143056	101143234	0.442	157	7	0.701	188	7	0.259	1.99e-07	strongHyper
	NC_006089.5	101205958	101206019	0.58	58	3	0.0727	62	3	-0.507	2.51e-09	strongHypo
	NC_006089.5	101721345	101721502	0.782	95	5	0.523	106	5	-0.259	0.000484	strongHypo
	NC_006089.5	102070937	102071121	0.463	109	5	0.773	89	5	0.31	3.55e-05	strongHyper
	NC_006089.5	102183566	102183919	0.247	96	4	0.69	58	4	0.443	4.36e-08	strongHyper
	NC_006089.5	102223419	102223599	0.275	73	3	0.605	82	3	0.331	9.36e-05	strongHyper
	NC_006089.5	102290746	102290997	0.793	164	9	0.497	121	9	-0.296	4.94e-07	strongHypo
	NC_006089.5	102323655	102323669	0.911	67	3	0.338	36	3	-0.573	1.57e-09	strongHypo
	NC_006089.5	102324118	102324337	0.689	114	9	0.452	103	9	-0.237	5.72e-05	strongHypo
	NC_006089.5	103378107	103378266	0.7	102	4	0.204	161	4	-0.496	1.74e-15	strongHypo
	NC_006089.5	103381338	103381431	0.801	64	3	0.36	41	3	-0.441	0.000112	strongHypo
	NC_006089.5	104979004	104979389	0.593	233	11	0.324	253	11	-0.269	7.53e-10	strongHypo
	NC_006089.5	105231040	105231338	0.26	145	7	0.472	235	7	0.211	9.11e-05	strongHyper
	NC_006089.5	105778329	105778363	0.799	60	3	0.327	66	3	-0.471	5.07e-08	strongHypo
	NC_006089.5	105825006	105825022	0.937	196	5	0.723	114	5	-0.214	1.33e-06	strongHypo
	NC_006089.5	106078047	106078185	0.784	83	3	0.444	95	3	-0.339	6.91e-05	strongHypo
	NC_006089.5	106300980	106301066	0.771	65	3	0.287	108	3	-0.483	9.21e-10	strongHypo
	NC_006089.5	106301579	106301695	0.96	96	4	0.68	118	4	-0.28	1.59e-07	strongHypo
	NC_006089.5	106355438	106355630	0.671	124	5	0.906	105	5	0.235	5.83e-05	strongHyper
	NC_006089.5	106763973	106764017	0.654	95	5	0.426	121	5	-0.228	0.000342	strongHypo
	NC_006089.5	106854406	106854718	0.607	70	3	0.144	79	3	-0.462	3.54e-08	strongHypo
	NC_006089.5	106914255	106914438	0.683	96	6	0.475	121	6	-0.208	0.00155	strongHypo
	NC_006089.5	107110083	107110240	0.631	85	5	0.411	87	5	-0.22	0.000842	strongHypo
	NC_006089.5	107944415	107944685	0.834	125	6	0.439	91	6	-0.395	1.63e-07	strongHypo
	NC_006089.5	108057414	108057437	0.41	94	3	0.73	98	3	0.32	0.000235	strongHyper
	NC_006089.5	109063371	109063631	0.152	66	3	0.434	74	3	0.282	9.75e-06	strongHyper
	NC_006089.5	109588848	109589066	0.151	56	4	0.592	67	4	0.441	1.24e-06	strongHyper
	NC_006089.5	109768109	109768133	0.851	94	3	0.373	64	3	-0.479	7.38e-10	strongHypo
	NC_006089.5	109957739	109957799	0.405	86	3	0.0667	78	3	-0.339	3.06e-07	strongHypo
	NC_006089.5	110020676	110020786	0.354	208	7	0.567	204	7	0.213	7.74e-06	strongHyper
	NC_006089.5	110387599	110387843	0.786	162	6	0.334	131	6	-0.451	2.73e-15	strongHypo
	NC_006089.5	110703602	110703607	0.757	90	4	0.249	112	4	-0.508	5.06e-13	strongHypo
	NC_006089.5	110717197	110717249	0.44	126	4	0.742	110	4	0.302	3.16e-06	strongHyper
	NC_006089.5	111071476	111071745	0.562	67	4	0.158	54	4	-0.404	6.16e-06	strongHypo
	NC_006089.5	111174856	111175087	0.747	164	7	0.49	141	7	-0.257	4.49e-05	strongHypo
	NC_006089.5	111175959	111176267	0.545	73	5	0.321	83	5	-0.224	0.00988	strongHypo
	NC_006089.5	111279175	111279354	0.377	193	6	0.654	88	6	0.277	0.000288	strongHyper
	NC_006089.5	111610483	111610684	0.672	109	5	0.471	103	5	-0.201	6e-05	strongHypo
	NC_006089.5	111665352	111665497	0.775	201	6	0.567	256	6	-0.208	2.52e-05	strongHypo
	NC_006089.5	112505070	112505283	0.389	88	5	0.661	65	5	0.273	0.000288	strongHyper
	NC_006089.5	112560342	112560475	0.49	100	5	0.206	97	5	-0.285	9.48e-05	strongHypo
	NC_006089.5	112586161	112586284	0.523	77	4	0.185	48	4	-0.338	5.96e-05	strongHypo
	NC_006089.5	113402591	113402604	0.282	84	4	0.671	76	4	0.389	1.54e-06	strongHyper
	NC_006089.5	113482408	113482451	0.146	67	3	0.524	84	3	0.377	6.76e-07	strongHyper
	NC_006089.5	113625062	113625079	0.778	106	4	0.421	90	4	-0.358	3.71e-07	strongHypo
	NC_006089.5	113809938	113809951	0.934	62	3	0.581	48	3	-0.352	1.25e-05	strongHypo
	NC_006089.5	113814893	113815097	0.406	71	4	0.0723	57	4	-0.334	1.13e-05	strongHypo
	NC_006089.5	113995194	113995292	0.599	79	4	0.316	80	4	-0.282	0.000408	strongHypo
	NC_006089.5	114879596	114879931	0.44	169	8	0.644	245	8	0.205	2.03e-06	strongHyper
	NC_006089.5	115173856	115174147	0.83	276	8	0.542	302	8	-0.288	6.55e-12	strongHypo
	NC_006089.5	115189131	115189340	0.719	261	10	0.353	146	10	-0.366	9.95e-14	strongHypo
	NC_006089.5	115321862	115321959	0.0597	96	3	0.639	116	3	0.579	6.77e-17	strongHyper
	NC_006089.5	115353459	115353614	0.307	130	6	0.775	77	6	0.468	1.44e-10	strongHyper
	NC_006089.5	115489199	115489204	0.434	72	3	0.861	71	3	0.426	2.07e-07	strongHyper
	NC_006089.5	115489554	115489672	0.326	84	6	0.662	79	6	0.337	1e-05	strongHyper
	NC_006089.5	115691774	115692124	0.681	121	5	0.331	122	5	-0.349	5.59e-08	strongHypo
	NC_006089.5	115700251	115700441	0.774	119	7	0.499	100	7	-0.275	3.35e-05	strongHypo
	NC_006089.5	115861315	115861371	0.326	61	3	0.717	61	3	0.391	5.68e-05	strongHyper
	NC_006089.5	115878792	115878811	0.626	156	4	0.325	129	4	-0.301	3.15e-06	strongHypo
	NC_006089.5	115927498	115927703	0.428	78	4	0.115	62	4	-0.314	4.52e-06	strongHypo
	NC_006089.5	115983897	115983931	0.573	113	5	0.316	99	5	-0.258	0.000169	strongHypo
	NC_006089.5	116012868	116013105	0.416	102	6	0.721	86	6	0.305	4.12e-05	strongHyper
	NC_006089.5	116615512	116615760	0.873	145	6	0.665	140	6	-0.208	2.15e-05	strongHypo
	NC_006089.5	116725653	116725909	0.585	107	4	0.246	61	4	-0.338	1.12e-05	strongHypo
	NC_006089.5	116807589	116807755	0.381	59	3	0.798	44	3	0.417	1.73e-05	strongHyper
	NC_006089.5	117048193	117048207	0.552	84	4	0.235	83	4	-0.317	3.87e-05	strongHypo
	NC_006089.5	117354565	117354746	0.684	175	10	0.448	139	10	-0.236	2.09e-05	strongHypo
	NC_006089.5	117724733	117725025	0.655	204	7	0.408	105	7	-0.246	0.000102	strongHypo
	NC_006089.5	117743414	117743565	0.641	160	7	0.367	95	7	-0.274	5.67e-07	strongHypo
	NC_006089.5	118112739	118113115	0.439	139	5	0.68	161	5	0.241	2.37e-05	strongHyper
	NC_006089.5	118508487	118508502	0.936	110	3	0.444	50	3	-0.492	1.23e-11	strongHypo
	NC_006089.5	119086149	119086266	0.713	114	6	0.484	95	6	-0.229	6.82e-05	strongHypo
	NC_006089.5	119936822	119937149	0.725	295	11	0.515	241	11	-0.21	3.06e-07	strongHypo
	NC_006089.5	120919610	120919786	0.31	95	6	0.606	103	6	0.296	0.00018	strongHyper
	NC_006089.5	122285292	122285454	0.331	71	4	0.75	118	4	0.419	3.15e-07	strongHyper
	NC_006089.5	122477397	122477409	0.604	62	3	0.111	44	3	-0.493	6.59e-08	strongHypo
	NC_006089.5	122548333	122548573	0.664	128	4	0.253	127	4	-0.411	2.03e-10	strongHypo
	NC_006089.5	122824538	122824703	0.287	134	3	0	72	3	-0.287	1.78e-08	strongHypo
	NC_006089.5	122871541	122871819	0.948	138	3	0.404	126	3	-0.544	3.05e-24	strongHypo
	NC_006089.5	122951502	122951674	0.493	154	5	0.729	124	5	0.237	2.64e-05	strongHyper
	NC_006089.5	123616577	123616866	0.69	84	3	0.258	78	3	-0.432	1.08e-08	strongHypo
	NC_006089.5	123940854	123940912	0.65	96	4	0.161	92	4	-0.489	9.47e-12	strongHypo
	NC_006089.5	124085788	124085801	0.841	89	4	0.553	82	4	-0.288	3.35e-05	strongHypo
	NC_006089.5	124258510	124258599	0.166	109	4	0.646	63	4	0.479	8.72e-10	strongHyper
	NC_006089.5	124276064	124276295	0.11	98	3	0.577	81	3	0.467	6.2e-11	strongHyper
	NC_006089.5	124285795	124285816	0.443	109	3	0.841	94	3	0.399	7.97e-10	strongHyper
	NC_006089.5	124292234	124292634	0.603	239	8	0.324	184	8	-0.279	8.43e-10	strongHypo
	NC_006089.5	125085817	125086046	0.494	69	4	0.834	72	4	0.34	3.01e-05	strongHyper
	NC_006089.5	125246945	125247261	0.53	42	3	0.1	61	3	-0.43	2.92e-06	strongHypo
	NC_006089.5	125467737	125467775	0.392	39	3	0.87	31	3	0.478	5.78e-05	strongHyper
	NC_006089.5	125682606	125682840	0.73	184	8	0.528	175	8	-0.202	0.00097	strongHypo
	NC_006089.5	125744056	125744193	0.299	90	5	0.597	86	5	0.298	0.000139	strongHyper
	NC_006089.5	125772903	125772999	0.767	68	3	0.342	48	3	-0.425	6.5e-06	strongHypo
	NC_006089.5	125780670	125780954	0.857	46	3	0.383	52	3	-0.473	1.78e-07	strongHypo
	NC_006089.5	126192764	126192819	0.355	98	3	0	46	3	-0.355	1.52e-07	strongHypo
	NC_006089.5	126797906	126798242	0.793	56	4	0.381	75	4	-0.411	5.31e-06	strongHypo
	NC_006089.5	126873854	126873886	0.867	97	7	0.612	107	7	-0.255	0.000283	strongHypo
	NC_006089.5	127517965	127518253	0.339	50	3	0.796	65	3	0.457	3.59e-05	strongHyper
	NC_006089.5	127577690	127577887	0.846	117	5	0.539	137	5	-0.306	5.84e-07	strongHypo
	NC_006089.5	127597564	127597835	0.501	52	3	0.947	35	3	0.446	6.91e-06	strongHyper
	NC_006089.5	127788783	127788830	0.85	123	4	0.392	98	4	-0.458	2.58e-11	strongHypo
	NC_006089.5	127840629	127840672	0.896	74	3	0.542	93	3	-0.354	2.43e-06	strongHypo
	NC_006089.5	128306222	128306375	0.214	161	8	0.541	158	8	0.326	3.37e-09	strongHyper
	NC_006089.5	128390668	128390863	0.311	115	6	0.545	134	6	0.234	2.31e-05	strongHyper
	NC_006089.5	128905418	128905423	0.939	59	3	0.513	39	3	-0.427	3.28e-06	strongHypo
	NC_006089.5	128946655	128946815	0.277	99	5	0.625	86	5	0.348	3.45e-06	strongHyper
	NC_006089.5	129179011	129179028	0.321	112	4	0.614	96	4	0.292	2.73e-05	strongHyper
	NC_006089.5	129277322	129277360	0.597	68	3	0.074	64	3	-0.523	1.63e-11	strongHypo
	NC_006089.5	129468462	129468567	0.0953	58	3	0.524	42	3	0.429	3.64e-07	strongHyper
	NC_006089.5	129538096	129538199	0	64	3	0.365	70	3	0.365	1.28e-09	strongHyper
	NC_006089.5	129584059	129584177	0.655	129	6	0.339	131	6	-0.316	3.57e-07	strongHypo
	NC_006089.5	129588056	129588065	0.826	74	4	0.35	77	4	-0.476	3.6e-09	strongHypo
	NC_006089.5	129749259	129749297	0.753	56	3	0.305	53	3	-0.448	1.18e-06	strongHypo
	NC_006089.5	129836809	129836957	0.371	64	4	0.779	58	4	0.409	4.55e-05	strongHyper
	NC_006089.5	129888545	129888602	0.245	67	3	0.65	40	3	0.405	3.54e-05	strongHyper
	NC_006089.5	129896444	129896736	0.342	217	9	0.751	190	9	0.409	2.96e-18	strongHyper
	NC_006089.5	130085712	130085790	0.129	46	3	0.68	57	3	0.551	2.14e-09	strongHyper
	NC_006089.5	130290206	130290561	0.689	101	6	0.439	131	6	-0.25	0.00133	strongHypo
	NC_006089.5	130438510	130438580	0.597	101	3	0.243	63	3	-0.353	2.48e-05	strongHypo
	NC_006089.5	131348508	131348660	0.601	221	7	0.845	237	7	0.244	7.14e-09	strongHyper
	NC_006089.5	131369326	131369368	0.82	62	3	0.469	55	3	-0.351	8.48e-05	strongHypo
	NC_006089.5	131403328	131403375	0.864	73	3	0.248	66	3	-0.616	2.62e-13	strongHypo
	NC_006089.5	131408175	131408283	0.488	127	4	0.811	65	4	0.323	5.16e-06	strongHyper
	NC_006089.5	131437724	131437945	0.0895	211	9	0.548	194	9	0.459	8.97e-26	strongHyper
	NC_006089.5	131595134	131595276	0.731	159	5	0.493	260	5	-0.238	8.71e-07	strongHypo
	NC_006089.5	131723820	131724266	0.489	232	8	0.735	246	8	0.246	9.54e-07	strongHyper
	NC_006089.5	131807582	131807716	0.148	129	4	0.412	230	4	0.264	3.35e-09	strongHyper
	NC_006089.5	132163093	132163255	0.718	197	7	0.506	255	7	-0.211	2.83e-07	strongHypo
	NC_006089.5	132256957	132257145	0.286	65	3	0.768	51	3	0.482	1e-06	strongHyper
	NC_006089.5	132318507	132318678	0.115	65	3	0.529	81	3	0.414	9.91e-08	strongHyper
	NC_006089.5	132363129	132363269	0.477	105	6	0.761	93	6	0.284	4.49e-05	strongHyper
	NC_006089.5	132385413	132385641	0.866	94	3	0.404	70	3	-0.461	1.51e-10	strongHypo
	NC_006089.5	132640760	132640827	0.557	52	3	0.087	43	3	-0.47	1.4e-06	strongHypo
	NC_006089.5	132664972	132665088	0.526	85	4	0.148	96	4	-0.379	6.85e-08	strongHypo
	NC_006089.5	133003559	133003752	0.189	69	4	0.48	62	4	0.291	0.00332	strongHyper
	NC_006089.5	133123933	133123987	0.611	57	3	0.253	69	3	-0.357	5.19e-05	strongHypo
	NC_006089.5	134268442	134268562	0.658	119	5	0.374	180	5	-0.284	2.15e-06	strongHypo
	NC_006089.5	134364082	134364176	0.655	88	3	0.286	105	3	-0.369	1.52e-09	strongHypo
	NC_006089.5	135123422	135123430	0.863	120	4	0.524	81	4	-0.339	1.22e-08	strongHypo
	NC_006089.5	135230187	135230221	0.778	50	3	0.326	44	3	-0.452	6.25e-05	strongHypo
	NC_006089.5	135413720	135414281	0.539	175	12	0.789	207	12	0.249	4.35e-07	strongHyper
	NC_006089.5	135485672	135485889	0.396	232	9	0.597	296	9	0.2	7.24e-06	strongHyper
	NC_006089.5	135544913	135545150	0.705	159	7	0.5	108	7	-0.205	0.00074	strongHypo
	NC_006089.5	135799290	135799296	0.912	66	4	0.583	62	4	-0.329	2.69e-05	strongHypo
	NC_006089.5	136081291	136081413	0.829	90	6	0.486	156	6	-0.343	4.22e-08	strongHypo
	NC_006089.5	136477197	136477243	0.489	49	3	0.0513	59	3	-0.438	5.49e-07	strongHypo
	NC_006089.5	136616754	136616994	0.752	231	14	0.478	237	14	-0.274	1.1e-10	strongHypo
	NC_006089.5	136648574	136648768	0.093	99	4	0.625	125	4	0.532	4.88e-18	strongHyper
	NC_006089.5	138959112	138959134	0.5	86	5	0.716	119	5	0.216	0.000774	strongHyper
	NC_006089.5	139381863	139381872	0.589	73	4	0.894	104	4	0.305	0.000108	strongHyper
	NC_006089.5	140472307	140472418	0.971	64	3	0.6	95	3	-0.371	4.6e-07	strongHypo
	NC_006089.5	140614693	140614708	0.802	92	3	0.464	84	3	-0.337	1.98e-05	strongHypo
	NC_006089.5	140644724	140644876	0.575	239	9	0.792	225	9	0.217	1.55e-05	strongHyper
	NC_006089.5	140931256	140931367	0.842	49	3	0.31	42	3	-0.533	1.57e-06	strongHypo
	NC_006089.5	141867238	141867311	0.325	75	5	0.896	75	5	0.571	1.8e-13	strongHyper
	NC_006089.5	142435524	142435620	0.616	78	4	0.257	71	4	-0.36	0.000285	strongHypo
	NC_006089.5	142520544	142520660	0.598	54	3	0.917	61	3	0.319	7.37e-05	strongHyper
	NC_006089.5	142711695	142711828	0.757	112	5	0.516	70	5	-0.242	0.000339	strongHypo
	NC_006089.5	142766843	142766870	0.834	224	5	0.606	117	5	-0.228	5.49e-06	strongHypo
	NC_006089.5	145556447	145556477	0.888	133	4	0.629	149	4	-0.259	1.42e-07	strongHypo
	NC_006089.5	145647530	145647540	0.858	94	3	0.592	87	3	-0.266	8.46e-05	strongHypo
	NC_006089.5	145803109	145803285	0.507	174	5	0.928	103	5	0.422	3.57e-13	strongHyper
	NC_006089.5	145812378	145812512	0.089	80	4	0.451	55	4	0.362	4.79e-07	strongHyper
	NC_006090.5	29598	29632	0.836	406	7	0.629	176	7	-0.208	3.04e-05	strongHypo
	NC_006090.5	378346	378500	0.735	98	6	0.458	117	6	-0.278	0.00016	strongHypo
	NC_006090.5	1111146	1111508	0.277	179	9	0.52	292	9	0.243	4.03e-09	strongHyper
	NC_006090.5	1214180	1214211	0.742	124	4	0.273	126	4	-0.469	4.23e-14	strongHypo
	NC_006090.5	1278454	1278463	0.794	81	3	0.247	55	3	-0.547	2.19e-09	strongHypo
	NC_006090.5	2154688	2154890	0.909	128	5	0.673	121	5	-0.236	0.00218	strongHypo
	NC_006090.5	2480151	2480189	0.512	77	5	0.0508	58	5	-0.461	4.44e-09	strongHypo
	NC_006090.5	3713622	3713789	0.365	72	3	0.821	34	3	0.456	8.71e-06	strongHyper
	NC_006090.5	3841198	3841416	0.84	158	8	0.632	105	8	-0.208	0.000387	strongHypo
	NC_006090.5	3849913	3850066	0.265	201	5	0.518	116	5	0.254	6.39e-06	strongHyper
	NC_006090.5	3866701	3866779	0.387	185	9	0.624	106	9	0.238	0.000234	strongHyper
	NC_006090.5	4540151	4540179	0.419	56	3	0.885	61	3	0.466	2.18e-08	strongHyper
	NC_006090.5	4587693	4587734	0.276	72	3	0.755	61	3	0.48	4.38e-08	strongHyper
	NC_006090.5	4599399	4599488	0.591	55	3	0.102	43	3	-0.49	8.81e-07	strongHypo
	NC_006090.5	4681614	4681744	0.78	101	5	0.44	100	5	-0.34	1.81e-08	strongHypo
	NC_006090.5	5538371	5538607	0.775	53	4	0.417	68	4	-0.358	8.76e-05	strongHypo
	NC_006090.5	5687430	5687506	0.0557	73	3	0.498	86	3	0.443	1.07e-09	strongHyper
	NC_006090.5	5687588	5687814	0.778	145	8	0.525	215	8	-0.253	4.53e-07	strongHypo
	NC_006090.5	6311026	6311070	0.572	215	3	0.132	107	3	-0.44	3.29e-12	strongHypo
	NC_006090.5	6329872	6329927	0.755	543	8	0.418	560	8	-0.338	2.1e-34	strongHypo
	NC_006090.5	6455446	6455823	0.723	97	7	0.423	88	7	-0.301	0.000547	strongHypo
	NC_006090.5	6463395	6463419	0.141	71	4	0.523	121	4	0.383	2.99e-07	strongHyper
	NC_006090.5	6811070	6811248	0.779	103	5	0.331	102	5	-0.449	4.83e-11	strongHypo
	NC_006090.5	6961361	6961437	0.861	140	6	0.625	136	6	-0.237	1.54e-05	strongHypo
	NC_006090.5	7345071	7345078	0.741	47	3	0.248	69	3	-0.493	1.12e-07	strongHypo
	NC_006090.5	7613284	7613494	0.881	55	3	0.375	54	3	-0.506	1.13e-08	strongHypo
	NC_006090.5	9566879	9567308	0.23	140	5	0.625	72	5	0.395	2.37e-06	strongHyper
	NC_006090.5	9575758	9575952	0.515	157	6	0.881	156	6	0.366	5.53e-12	strongHyper
	NC_006090.5	10079127	10079307	0.843	138	4	0.455	89	4	-0.388	1.01e-08	strongHypo
	NC_006090.5	10099846	10099853	0.942	118	4	0.582	57	4	-0.36	1.75e-08	strongHypo
	NC_006090.5	10187375	10187397	0.893	127	6	0.668	83	6	-0.225	0.000114	strongHypo
	NC_006090.5	10394829	10394859	0	77	3	0.396	80	3	0.396	1.12e-11	strongHyper
	NC_006090.5	10396301	10396748	0.0254	109	4	0.27	66	4	0.245	2.17e-06	strongHyper
	NC_006090.5	10405819	10405846	0.195	73	3	0.648	41	3	0.453	1.7e-05	strongHyper
	NC_006090.5	10470151	10470188	0.216	69	3	0.546	88	3	0.33	3.62e-05	strongHyper
	NC_006090.5	10764167	10764174	0.886	53	3	0.261	47	3	-0.624	6.74e-11	strongHypo
	NC_006090.5	10859958	10860006	0.834	89	4	0.586	91	4	-0.248	0.000138	strongHypo
	NC_006090.5	11402979	11403010	0.67	99	4	0.417	98	4	-0.254	0.000106	strongHypo
	NC_006090.5	11472318	11472564	0.526	100	5	0.296	89	5	-0.23	0.00535	strongHypo
	NC_006090.5	11520914	11521123	0.111	60	3	0.493	45	3	0.382	7.33e-05	strongHyper
	NC_006090.5	11938853	11938897	0.816	60	3	0.336	32	3	-0.48	9.38e-06	strongHypo
	NC_006090.5	12323962	12323981	0.954	124	5	0.712	110	5	-0.242	5.72e-07	strongHypo
	NC_006090.5	12458189	12458262	0.354	95	5	0.854	85	5	0.5	4.51e-12	strongHyper
	NC_006090.5	12802666	12802791	0.735	38	3	0.0534	35	3	-0.682	1.76e-09	strongHypo
	NC_006090.5	12954822	12954854	0.196	60	3	0.608	60	3	0.412	5.92e-06	strongHyper
	NC_006090.5	13046922	13047178	0.741	141	9	0.44	270	9	-0.301	2.11e-06	strongHypo
	NC_006090.5	13280348	13280745	0.238	61	5	0.617	74	5	0.379	4.96e-06	strongHyper
	NC_006090.5	13509185	13509383	0.453	55	3	0.0238	38	3	-0.429	2.91e-06	strongHypo
	NC_006090.5	13655421	13655716	0.769	83	4	0.447	70	4	-0.322	1.26e-06	strongHypo
	NC_006090.5	13658638	13659191	0.648	220	11	0.324	339	11	-0.324	6.28e-11	strongHypo
	NC_006090.5	13676605	13676912	0.823	255	10	0.595	249	10	-0.229	7.24e-07	strongHypo
	NC_006090.5	13683967	13683974	0	53	3	0.592	63	3	0.592	5.38e-14	strongHyper
	NC_006090.5	14224812	14224950	0.445	75	3	0.839	115	3	0.394	9.31e-09	strongHyper
	NC_006090.5	14246597	14246624	0.879	60	4	0.54	126	4	-0.339	1.38e-06	strongHypo
	NC_006090.5	14264842	14265081	0.671	103	4	0.376	79	4	-0.295	1.4e-05	strongHypo
	NC_006090.5	14315123	14315169	0.325	40	3	0	60	3	-0.325	1.69e-06	strongHypo
	NC_006090.5	14340120	14340130	0.952	67	4	0.542	48	4	-0.411	1.09e-07	strongHypo
	NC_006090.5	14405391	14405447	0.93	51	3	0.381	64	3	-0.548	2.18e-10	strongHypo
	NC_006090.5	14429364	14429538	0.804	142	6	0.576	140	6	-0.228	2.05e-05	strongHypo
	NC_006090.5	14525778	14526004	0.811	89	6	0.6	82	6	-0.211	0.00155	strongHypo
	NC_006090.5	14658894	14659137	0.3	93	6	0.584	109	6	0.284	1.76e-05	strongHyper
	NC_006090.5	14675543	14675621	0	56	3	0.462	46	3	0.462	6.6e-10	strongHyper
	NC_006090.5	14711058	14711075	0.457	65	4	0.866	61	4	0.409	3.63e-06	strongHyper
	NC_006090.5	14716524	14716619	0.918	73	4	0.464	77	4	-0.454	1.06e-08	strongHypo
	NC_006090.5	14874391	14874398	0.495	72	3	0.886	53	3	0.391	2.01e-06	strongHyper
	NC_006090.5	15042005	15042098	0.239	76	5	0.523	127	5	0.284	6.28e-05	strongHyper
	NC_006090.5	15073615	15073816	0	69	4	0.268	64	4	0.268	1.12e-06	strongHyper
	NC_006090.5	15506779	15506863	0.501	103	3	0.0966	43	3	-0.405	1.93e-06	strongHypo
	NC_006090.5	16228292	16228336	0.976	164	5	0.742	89	5	-0.234	2.19e-08	strongHypo
	NC_006090.5	16894413	16894711	0.566	233	7	0.796	144	7	0.23	1.1e-05	strongHyper
	NC_006090.5	17027575	17027762	0.411	187	5	0.613	127	5	0.202	3.3e-05	strongHyper
	NC_006090.5	17353415	17353610	0.258	81	3	0.634	51	3	0.376	0.000227	strongHyper
	NC_006090.5	17356982	17357205	0.889	105	4	0.619	57	4	-0.27	1.79e-05	strongHypo
	NC_006090.5	17536355	17536371	0.544	105	4	0.976	72	4	0.432	3.77e-11	strongHyper
	NC_006090.5	17995803	17996007	0.111	91	4	0.682	77	4	0.571	2.34e-13	strongHyper
	NC_006090.5	18215696	18215903	0.726	162	10	0.482	168	10	-0.244	1.09e-06	strongHypo
	NC_006090.5	18808141	18808354	0.528	111	4	0.808	101	4	0.28	6.91e-06	strongHyper
	NC_006090.5	18884462	18884537	0.43	62	3	0.834	45	3	0.404	2.77e-05	strongHyper
	NC_006090.5	18919275	18919455	0.538	97	4	0.873	84	4	0.335	2.03e-06	strongHyper
	NC_006090.5	19126354	19126560	0.466	77	5	0.869	92	5	0.403	1.44e-06	strongHyper
	NC_006090.5	19851579	19851587	0.645	57	3	0	30	3	-0.645	9.9e-11	strongHypo
	NC_006090.5	19864467	19864610	0.775	166	6	0.495	169	6	-0.28	1.58e-09	strongHypo
	NC_006090.5	19945567	19945794	0.661	74	4	0.267	79	4	-0.394	8.6e-08	strongHypo
	NC_006090.5	20529515	20529820	0.549	99	4	0.25	86	4	-0.299	4.33e-07	strongHypo
	NC_006090.5	20598177	20598205	0.0221	141	4	0.41	86	4	0.388	8.58e-15	strongHyper
	NC_006090.5	20679063	20679096	0.646	125	6	0.316	142	6	-0.329	1.08e-08	strongHypo
	NC_006090.5	20716346	20716632	0.304	76	4	0.676	68	4	0.372	1.11e-05	strongHyper
	NC_006090.5	21317210	21317301	0.175	36	3	0.745	40	3	0.57	9.97e-07	strongHyper
	NC_006090.5	21723314	21723365	0.901	174	8	0.7	225	8	-0.201	1.87e-07	strongHypo
	NC_006090.5	22068100	22068346	0.0871	228	8	0.543	178	8	0.456	1.26e-23	strongHyper
	NC_006090.5	22740961	22741124	0.916	92	4	0.635	86	4	-0.281	6.43e-06	strongHypo
	NC_006090.5	22982880	22983057	0.456	89	5	0.735	65	5	0.279	0.00164	strongHyper
	NC_006090.5	23109526	23109575	0.395	63	3	0.888	40	3	0.493	2.22e-07	strongHyper
	NC_006090.5	23130482	23130556	0.357	99	5	0.784	69	5	0.428	6.91e-08	strongHyper
	NC_006090.5	23322744	23322833	0.665	161	7	0.324	127	7	-0.341	1.63e-07	strongHypo
	NC_006090.5	23415464	23415765	0.732	145	7	0.494	178	7	-0.238	4.45e-06	strongHypo
	NC_006090.5	23733116	23733568	0.823	112	6	0.592	105	6	-0.231	0.000668	strongHypo
	NC_006090.5	23735347	23735400	0.424	83	3	0.792	91	3	0.368	9.42e-07	strongHyper
	NC_006090.5	23945611	23945615	0	71	3	0.355	52	3	0.355	2.43e-08	strongHyper
	NC_006090.5	23969924	23970003	0.352	63	5	0.715	128	5	0.363	1.73e-06	strongHyper
	NC_006090.5	23999565	23999628	0.742	96	4	0.472	72	4	-0.269	0.00062	strongHypo
	NC_006090.5	25008547	25008614	0	56	3	0.404	35	3	0.404	2.17e-07	strongHyper
	NC_006090.5	25242685	25242690	0.895	93	4	0.522	59	4	-0.373	2.3e-06	strongHypo
	NC_006090.5	25244392	25244615	0.769	119	5	0.422	112	5	-0.347	5.01e-11	strongHypo
	NC_006090.5	25259624	25259867	0.05	76	4	0.397	115	4	0.347	1.03e-07	strongHyper
	NC_006090.5	25267567	25267744	0.936	93	5	0.625	75	5	-0.31	6.85e-07	strongHypo
	NC_006090.5	25381469	25381497	0	65	3	0.379	40	3	0.379	7.23e-08	strongHyper
	NC_006090.5	25403847	25404083	0.88	64	3	0.377	63	3	-0.503	2.81e-09	strongHypo
	NC_006090.5	25426218	25426453	0.619	77	4	0.2	58	4	-0.419	8.03e-08	strongHypo
	NC_006090.5	25450010	25450043	0.922	154	5	0.668	114	5	-0.254	1.88e-05	strongHypo
	NC_006090.5	26230187	26230329	0.539	123	4	0.247	80	4	-0.292	1.95e-05	strongHypo
	NC_006090.5	26286262	26286367	0.637	149	6	0.91	124	6	0.273	5.48e-07	strongHyper
	NC_006090.5	26392262	26392673	0.746	124	7	0.311	121	7	-0.435	1.6e-11	strongHypo
	NC_006090.5	26554807	26555094	0.2	185	8	0.529	247	8	0.329	3.22e-12	strongHyper
	NC_006090.5	26680681	26680791	0.485	70	5	0.965	88	5	0.48	7.58e-13	strongHyper
	NC_006090.5	26755729	26756081	0.789	193	6	0.576	75	6	-0.212	0.000819	strongHypo
	NC_006090.5	27320587	27320681	0.226	85	5	0.679	67	5	0.453	8.16e-08	strongHyper
	NC_006090.5	27322492	27322564	0	75	3	0.704	56	3	0.704	1.52e-19	strongHyper
	NC_006090.5	27374482	27374881	0.581	138	5	0.919	78	5	0.339	3.3e-06	strongHyper
	NC_006090.5	27848094	27848131	0.162	38	3	0.985	45	3	0.823	8.35e-16	strongHyper
	NC_006090.5	28229953	28230234	0.153	99	3	0.566	145	3	0.413	9.74e-12	strongHyper
	NC_006090.5	28710511	28710679	0.0953	54	3	0.594	40	3	0.499	1.16e-07	strongHyper
	NC_006090.5	28787462	28787913	0.877	123	4	0.603	97	4	-0.274	4.32e-06	strongHypo
	NC_006090.5	29195460	29195588	0.534	154	7	0.755	175	7	0.221	0.000347	strongHyper
	NC_006090.5	29727754	29727800	0.537	121	4	0.963	84	4	0.425	6.1e-13	strongHyper
	NC_006090.5	29790855	29791200	0.448	54	3	0.838	51	3	0.39	0.000117	strongHyper
	NC_006090.5	29952425	29952634	0.703	156	5	0.434	61	5	-0.269	0.000178	strongHypo
	NC_006090.5	30314491	30314813	0.754	142	6	0.346	100	6	-0.409	2.9e-11	strongHypo
	NC_006090.5	31224541	31224599	0.684	105	7	0.345	110	7	-0.339	3.61e-07	strongHypo
	NC_006090.5	31287001	31287156	0.551	116	6	0.785	90	6	0.234	9.58e-05	strongHyper
	NC_006090.5	31515731	31515798	0.88	61	3	0.342	92	3	-0.538	6.89e-12	strongHypo
	NC_006090.5	31623704	31623810	0.635	110	6	0.956	77	6	0.321	1.54e-06	strongHyper
	NC_006090.5	31656774	31656940	0.989	71	3	0.698	67	3	-0.29	1.41e-06	strongHypo
	NC_006090.5	31674187	31674218	0.351	85	3	0.895	52	3	0.544	5.24e-10	strongHyper
	NC_006090.5	31685932	31686226	0.314	82	3	0.901	87	3	0.587	2.2e-16	strongHyper
	NC_006090.5	31745735	31746093	0.647	164	5	0.902	173	5	0.255	4.46e-09	strongHyper
	NC_006090.5	31756241	31756288	0.351	113	6	0.68	104	6	0.329	6.52e-06	strongHyper
	NC_006090.5	32106617	32106757	0.18	54	4	0.588	51	4	0.407	0.000384	strongHyper
	NC_006090.5	32154730	32154941	0.918	89	3	0.508	45	3	-0.41	4.21e-08	strongHypo
	NC_006090.5	32158210	32158622	0.336	123	4	0.599	111	4	0.263	6.21e-05	strongHyper
	NC_006090.5	32198762	32198831	0.918	69	3	0.53	38	3	-0.388	2.86e-06	strongHypo
	NC_006090.5	32214523	32214774	0.835	78	3	0.485	88	3	-0.35	9.28e-06	strongHypo
	NC_006090.5	32365577	32365814	0.44	184	8	0.216	164	8	-0.224	5.67e-06	strongHypo
	NC_006090.5	32409564	32409578	0.346	69	4	0.845	85	4	0.499	6.67e-11	strongHyper
	NC_006090.5	32423117	32423256	0.749	62	3	0.28	82	3	-0.469	1.27e-10	strongHypo
	NC_006090.5	32671665	32671724	0.444	134	4	0.19	129	4	-0.255	1.36e-05	strongHypo
	NC_006090.5	32764751	32765078	0.716	234	9	0.503	243	9	-0.212	0.0003	strongHypo
	NC_006090.5	32792189	32792376	0.76	116	4	0.451	70	4	-0.309	1.5e-05	strongHypo
	NC_006090.5	32966428	32966649	0.629	49	4	0.228	59	4	-0.402	3.93e-05	strongHypo
	NC_006090.5	33718110	33718275	0.899	120	3	0.581	88	3	-0.318	8.32e-07	strongHypo
	NC_006090.5	33759931	33760104	0	106	3	0.399	89	3	0.399	4.39e-15	strongHyper
	NC_006090.5	34004678	34005049	0.721	82	4	0.277	63	4	-0.444	2.32e-05	strongHypo
	NC_006090.5	34032206	34032265	0.228	64	3	0.655	61	3	0.428	9.46e-07	strongHyper
	NC_006090.5	34091445	34091528	0.88	51	3	0.444	40	3	-0.435	1.1e-05	strongHypo
	NC_006090.5	34377575	34377594	0.848	54	3	0.414	77	3	-0.434	3.57e-06	strongHypo
	NC_006090.5	34727738	34728133	0.454	76	5	0.667	62	5	0.213	0.00349	strongHyper
	NC_006090.5	34802752	34802936	0.0973	80	4	0.607	55	4	0.509	6.29e-10	strongHyper
	NC_006090.5	35172241	35172247	0.95	71	3	0.68	100	3	-0.27	9.39e-06	strongHypo
	NC_006090.5	35240596	35240818	0.765	68	4	0.457	52	4	-0.309	0.00054	strongHypo
	NC_006090.5	35254089	35254114	0.543	164	4	0.817	228	4	0.274	1.49e-08	strongHyper
	NC_006090.5	35883504	35883537	0.766	102	4	0.456	122	4	-0.31	9.58e-05	strongHypo
	NC_006090.5	36390589	36390781	0.619	115	4	0.353	105	4	-0.266	0.00179	strongHypo
	NC_006090.5	36588084	36588130	0.738	107	4	0.449	121	4	-0.288	2.21e-05	strongHypo
	NC_006090.5	37005652	37005665	0.838	84	4	0.555	94	4	-0.282	8.68e-05	strongHypo
	NC_006090.5	37270230	37270317	0.625	94	3	0.301	66	3	-0.324	0.00011	strongHypo
	NC_006090.5	37335855	37336060	0.817	182	6	0.604	257	6	-0.213	7.13e-05	strongHypo
	NC_006090.5	37694199	37694392	0.694	70	5	0.357	80	5	-0.337	0.000149	strongHypo
	NC_006090.5	37711127	37711194	0.161	64	4	0.653	88	4	0.493	9.88e-09	strongHyper
	NC_006090.5	37844852	37844901	0.72	135	5	0.437	84	5	-0.283	1.71e-05	strongHypo
	NC_006090.5	38111774	38111888	0.586	150	4	0.826	133	4	0.239	9.56e-06	strongHyper
	NC_006090.5	38144397	38144403	0.418	87	4	0.916	72	4	0.498	2.29e-11	strongHyper
	NC_006090.5	38160056	38160339	0.854	171	8	0.633	134	8	-0.221	2.01e-06	strongHypo
	NC_006090.5	38561509	38561539	0.865	88	4	0.46	52	4	-0.405	6.59e-07	strongHypo
	NC_006090.5	38646309	38646613	0.425	211	8	0.694	154	8	0.269	4.73e-05	strongHyper
	NC_006090.5	38962913	38962953	0.0963	95	4	0.42	98	4	0.324	3.44e-06	strongHyper
	NC_006090.5	39361647	39361664	0.815	60	3	0.317	32	3	-0.498	2.69e-06	strongHypo
	NC_006090.5	39661759	39661989	0.337	130	4	0.638	70	4	0.301	0.000331	strongHyper
	NC_006090.5	40050974	40051279	0.752	194	6	0.391	109	6	-0.36	1.32e-11	strongHypo
	NC_006090.5	40107761	40107769	0.885	130	4	0.255	81	4	-0.63	4.34e-22	strongHypo
	NC_006090.5	40210449	40210527	0.26	48	3	0.697	35	3	0.437	4.27e-05	strongHyper
	NC_006090.5	40787117	40787180	0.565	220	7	0.774	147	7	0.209	2.66e-05	strongHyper
	NC_006090.5	40897604	40897853	0.783	91	6	0.38	84	6	-0.403	2.85e-07	strongHypo
	NC_006090.5	40908243	40908553	0.851	97	3	0.563	63	3	-0.288	9.72e-05	strongHypo
	NC_006090.5	41103509	41103646	0.106	92	5	0.581	107	5	0.475	2.84e-13	strongHyper
	NC_006090.5	41196628	41196927	0.623	144	5	0.274	78	5	-0.35	2.49e-08	strongHypo
	NC_006090.5	41238107	41238485	0.467	84	4	0.734	169	4	0.267	0.000199	strongHyper
	NC_006090.5	41642062	41642113	0.438	43	3	0.855	69	3	0.417	1.77e-05	strongHyper
	NC_006090.5	42551665	42551892	0.43	45	3	0	38	3	-0.43	1.56e-06	strongHypo
	NC_006090.5	42739047	42739164	0.371	76	4	0.0109	59	4	-0.36	5.7e-08	strongHypo
	NC_006090.5	42812972	42813025	0.8	100	4	0.45	48	4	-0.35	1.22e-05	strongHypo
	NC_006090.5	42874412	42874478	0.733	46	3	0.351	52	3	-0.382	5.19e-05	strongHypo
	NC_006090.5	43179021	43179172	0.531	150	6	0.303	190	6	-0.228	0.000378	strongHypo
	NC_006090.5	43241521	43241783	0.812	91	5	0.559	68	5	-0.254	0.000171	strongHypo
	NC_006090.5	43309344	43309615	0.573	102	5	0.0804	107	5	-0.493	1.8e-13	strongHypo
	NC_006090.5	43598634	43598725	0.898	60	4	0.471	65	4	-0.427	3.12e-07	strongHypo
	NC_006090.5	44224846	44224906	0.237	39	3	0.713	55	3	0.476	7.42e-06	strongHyper
	NC_006090.5	44251858	44252141	0.296	53	3	0.985	49	3	0.688	1.84e-14	strongHyper
	NC_006090.5	44313487	44313718	0.372	141	7	0.8	117	7	0.428	1.93e-12	strongHyper
	NC_006090.5	44314501	44314624	0.56	80	4	0.881	60	4	0.321	3.45e-05	strongHyper
	NC_006090.5	44323786	44323884	0.384	107	4	0	63	4	-0.384	2.24e-10	strongHypo
	NC_006090.5	44326521	44326772	0.222	165	8	0.605	143	8	0.383	1.77e-11	strongHyper
	NC_006090.5	44327664	44327703	0.522	119	3	0.812	103	3	0.291	1.78e-05	strongHyper
	NC_006090.5	44329272	44329446	0.513	92	5	0.916	61	5	0.403	5.82e-08	strongHyper
	NC_006090.5	44332324	44332552	0.594	147	5	0.863	162	5	0.269	8.3e-09	strongHyper
	NC_006090.5	44333317	44333522	0.349	158	6	0.64	149	6	0.291	2.41e-07	strongHyper
	NC_006090.5	44336928	44337070	0.66	69	4	0.874	108	4	0.214	0.000969	strongHyper
	NC_006090.5	44567521	44567565	0.798	59	3	0.324	45	3	-0.475	2.43e-06	strongHypo
	NC_006090.5	44757446	44757685	0.511	104	4	0.856	84	4	0.344	3.55e-05	strongHyper
	NC_006090.5	45112905	45113013	0.208	66	3	0.585	74	3	0.376	8.63e-07	strongHyper
	NC_006090.5	45156956	45157396	0.754	194	7	0.459	181	7	-0.295	3.15e-09	strongHypo
	NC_006090.5	45608898	45609176	0.626	120	6	0.165	100	6	-0.461	8.89e-13	strongHypo
	NC_006090.5	45641072	45641309	0.653	97	5	0.368	56	5	-0.286	4.33e-05	strongHypo
	NC_006090.5	45784477	45784743	0.568	137	7	0.187	107	7	-0.381	1.59e-07	strongHypo
	NC_006090.5	45866188	45866359	0.724	72	4	0.38	64	4	-0.343	1.34e-05	strongHypo
	NC_006090.5	45923336	45923807	0.656	221	12	0.405	158	12	-0.251	2.31e-06	strongHypo
	NC_006090.5	46001016	46001098	0.793	54	3	0.188	41	3	-0.605	6.6e-09	strongHypo
	NC_006090.5	46029967	46030031	0.797	94	5	0.471	81	5	-0.327	7.46e-06	strongHypo
	NC_006090.5	46048524	46048798	0.516	166	7	0.778	179	7	0.262	5.87e-06	strongHyper
	NC_006090.5	46060887	46060925	0.0333	35	3	0.762	35	3	0.729	5.94e-11	strongHyper
	NC_006090.5	46111639	46111938	0	56	3	0.511	50	3	0.511	3.06e-11	strongHyper
	NC_006090.5	46132011	46132381	0.89	282	9	0.329	146	9	-0.562	1.83e-33	strongHypo
	NC_006090.5	46182423	46182631	0.8	131	8	0.439	114	8	-0.361	2.82e-08	strongHypo
	NC_006090.5	46226317	46226378	0.307	72	4	0.688	72	4	0.381	3.61e-07	strongHyper
	NC_006090.5	46289746	46290313	0.81	156	8	0.529	217	8	-0.281	2.45e-07	strongHypo
	NC_006090.5	46324907	46325140	0.494	96	5	0.881	122	5	0.386	3.03e-13	strongHyper
	NC_006090.5	46335671	46336113	0.799	103	5	0.503	93	5	-0.296	4.05e-05	strongHypo
	NC_006090.5	46432270	46432510	0.767	84	3	0.452	78	3	-0.314	0.000778	strongHypo
	NC_006090.5	46468831	46468995	0.477	130	5	0.789	67	5	0.312	1.86e-05	strongHyper
	NC_006090.5	46505074	46505392	0.439	138	8	0.806	138	8	0.367	5.6e-11	strongHyper
	NC_006090.5	46528150	46528443	0.403	84	5	0.734	95	5	0.331	0.000131	strongHyper
	NC_006090.5	46690870	46691259	0.562	144	9	0.821	211	9	0.258	9.32e-09	strongHyper
	NC_006090.5	46695935	46696032	0.732	170	6	0.445	118	6	-0.287	2.63e-06	strongHypo
	NC_006090.5	47027136	47027154	0.99	95	3	0.692	139	3	-0.299	5.24e-10	strongHypo
	NC_006090.5	47369715	47369817	0.521	158	7	0.742	157	7	0.221	1.5e-05	strongHyper
	NC_006090.5	47467313	47467387	0.621	77	4	0.918	74	4	0.297	1.49e-05	strongHyper
	NC_006090.5	47607176	47607478	0.713	80	4	0.354	61	4	-0.359	7.66e-05	strongHypo
	NC_006090.5	47626097	47626513	0.758	97	5	0.364	79	5	-0.394	5.64e-08	strongHypo
	NC_006090.5	48294019	48294456	0.579	254	7	0.84	154	7	0.261	1.46e-07	strongHyper
	NC_006090.5	48297369	48297833	0.464	360	9	0.681	225	9	0.217	2.39e-06	strongHyper
	NC_006090.5	48584982	48585318	0.613	249	9	0.368	201	9	-0.245	3.08e-06	strongHypo
	NC_006090.5	48594856	48595225	0.779	154	8	0.534	150	8	-0.245	1.07e-05	strongHypo
	NC_006090.5	48850854	48851079	0.0179	69	4	0.349	65	4	0.332	3.62e-08	strongHyper
	NC_006090.5	48881017	48881037	0.748	79	3	0.187	54	3	-0.561	1.79e-10	strongHypo
	NC_006090.5	49426612	49426665	0.204	205	6	0.432	252	6	0.228	2.82e-07	strongHyper
	NC_006090.5	49970820	49970888	0.678	96	3	0.348	111	3	-0.329	7.6e-06	strongHypo
	NC_006090.5	50788613	50788719	0.487	67	3	0.0289	64	3	-0.458	4.07e-10	strongHypo
	NC_006090.5	50808037	50808100	0.498	66	3	0.107	57	3	-0.391	2.07e-06	strongHypo
	NC_006090.5	51310652	51310784	0.255	111	3	0.837	46	3	0.581	2.03e-09	strongHyper
	NC_006090.5	51422332	51422586	0.606	171	6	0.815	94	6	0.209	8.76e-05	strongHyper
	NC_006090.5	51591519	51591735	0.86	225	6	0.569	139	6	-0.291	4.22e-08	strongHypo
	NC_006090.5	51605882	51606129	0.744	149	5	0.426	103	5	-0.318	6.76e-08	strongHypo
	NC_006090.5	51646915	51647064	0.246	77	4	0.759	50	4	0.513	1.87e-08	strongHyper
	NC_006090.5	51839713	51840031	0.489	199	8	0.692	235	8	0.204	1.08e-05	strongHyper
	NC_006090.5	52189361	52189686	0.283	118	6	0.606	107	6	0.323	3.8e-06	strongHyper
	NC_006090.5	52190141	52190402	0.231	114	5	0.595	126	5	0.364	1.22e-08	strongHyper
	NC_006090.5	52697624	52697844	0.669	127	4	0.382	78	4	-0.288	0.00131	strongHypo
	NC_006090.5	52746601	52746824	0.638	233	10	0.839	230	10	0.201	3.03e-07	strongHyper
	NC_006090.5	53362096	53362270	0.746	145	6	0.348	159	6	-0.398	1.17e-09	strongHypo
	NC_006090.5	53449186	53449325	0.236	80	3	0.813	39	3	0.576	3.09e-08	strongHyper
	NC_006090.5	54182005	54182126	0.658	110	5	0.00952	88	5	-0.649	1.03e-22	strongHypo
	NC_006090.5	54196652	54196932	0.689	71	3	0.131	44	3	-0.558	7.61e-10	strongHypo
	NC_006090.5	54230399	54230417	0.968	91	3	0.7	99	3	-0.267	4.94e-07	strongHypo
	NC_006090.5	54291249	54291256	0.917	75	4	0.621	79	4	-0.296	4.19e-06	strongHypo
	NC_006090.5	54654934	54655090	0.739	125	4	0.419	104	4	-0.32	6.96e-06	strongHypo
	NC_006090.5	54747751	54747909	0.373	87	6	0.834	73	6	0.461	3.57e-09	strongHyper
	NC_006090.5	54811187	54811422	0.42	112	4	0.844	83	4	0.424	1.97e-08	strongHyper
	NC_006090.5	55257201	55257431	0.759	70	4	0.478	57	4	-0.282	0.00156	strongHypo
	NC_006090.5	55343061	55343266	0.613	75	4	0.822	64	4	0.209	0.00738	strongHyper
	NC_006090.5	55345571	55345812	0.365	87	5	0.632	58	5	0.267	0.00127	strongHyper
	NC_006090.5	55611340	55611354	0.767	78	4	0.397	58	4	-0.371	1.57e-05	strongHypo
	NC_006090.5	55709968	55710215	0.598	261	9	0.875	145	9	0.277	1.46e-09	strongHyper
	NC_006090.5	55797964	55798227	0.465	184	8	0.72	115	8	0.255	2.53e-05	strongHyper
	NC_006090.5	55984517	55984524	0.208	84	4	0.707	100	4	0.499	3.22e-12	strongHyper
	NC_006090.5	56109722	56109959	0.609	77	5	0.223	64	5	-0.386	6.2e-05	strongHypo
	NC_006090.5	56297858	56297870	0.711	97	3	0.333	36	3	-0.378	0.000116	strongHypo
	NC_006090.5	56324709	56324837	0.923	130	5	0.534	95	5	-0.39	6.42e-12	strongHypo
	NC_006090.5	56339350	56339636	0.539	158	8	0.888	101	8	0.348	4.75e-09	strongHyper
	NC_006090.5	56446189	56446232	0.205	84	4	0.497	55	4	0.292	0.000605	strongHyper
	NC_006090.5	56554514	56554549	0.644	97	4	0.125	125	4	-0.519	1.24e-15	strongHypo
	NC_006090.5	56577760	56577925	0.236	65	3	0.899	76	3	0.663	9.58e-16	strongHyper
	NC_006090.5	56726032	56726265	0.373	105	6	0.681	113	6	0.308	1.61e-06	strongHyper
	NC_006090.5	56751869	56752161	0.493	165	8	0.724	275	8	0.231	3.25e-06	strongHyper
	NC_006090.5	57423204	57423240	0.127	31	3	0.63	39	3	0.503	2.1e-05	strongHyper
	NC_006090.5	57520239	57520396	0.393	110	5	0.667	152	5	0.274	1.07e-05	strongHyper
	NC_006090.5	57811125	57811156	0.847	84	4	0.498	109	4	-0.349	1.91e-06	strongHypo
	NC_006090.5	58090642	58090677	0.257	59	3	0.717	71	3	0.46	3.93e-06	strongHyper
	NC_006090.5	58262700	58262923	0.682	124	6	0.478	143	6	-0.204	0.0028	strongHypo
	NC_006090.5	58398354	58398580	0.677	127	6	0.46	100	6	-0.217	5.22e-06	strongHypo
	NC_006090.5	58941616	58941622	0.21	47	4	0.601	57	4	0.391	5.65e-05	strongHyper
	NC_006090.5	59069529	59069634	0	99	4	0.653	106	4	0.653	4.52e-27	strongHyper
	NC_006090.5	59279586	59279989	0.108	72	5	0.795	59	5	0.688	8.84e-17	strongHyper
	NC_006090.5	59673446	59673451	0.522	77	4	0.952	106	4	0.43	4.46e-12	strongHyper
	NC_006090.5	60079054	60079146	0.895	34	3	0.2	39	3	-0.695	4.69e-09	strongHypo
	NC_006090.5	60166960	60167394	0.462	149	7	0.224	98	7	-0.239	0.000266	strongHypo
	NC_006090.5	60192606	60192690	0.453	83	4	0.735	61	4	0.281	0.000161	strongHyper
	NC_006090.5	60251522	60251848	0.509	63	3	0.851	87	3	0.342	0.000121	strongHyper
	NC_006090.5	60410740	60410761	0.702	62	4	0.343	47	4	-0.358	0.000422	strongHypo
	NC_006090.5	60413142	60413266	0.257	88	7	0.582	102	7	0.325	8.1e-07	strongHyper
	NC_006090.5	60889021	60889073	0.674	74	3	0.308	87	3	-0.366	1.79e-05	strongHypo
	NC_006090.5	60941492	60941543	0.669	122	4	0.232	146	4	-0.438	9.24e-13	strongHypo
	NC_006090.5	60959168	60959541	0.523	126	4	0.247	114	4	-0.276	2.22e-05	strongHypo
	NC_006090.5	60972206	60972384	0.176	114	5	0.452	91	5	0.276	1.43e-05	strongHyper
	NC_006090.5	61017024	61017075	0.427	162	6	0.158	99	6	-0.268	1.12e-05	strongHypo
	NC_006090.5	61110776	61110999	0.87	113	5	0.608	138	5	-0.261	0.000127	strongHypo
	NC_006090.5	61607113	61607370	0.167	71	4	0.601	44	4	0.434	3.92e-05	strongHyper
	NC_006090.5	61789641	61789818	0.698	159	6	0.417	202	6	-0.281	1.5e-07	strongHypo
	NC_006090.5	62453792	62453916	0.875	71	3	0.53	71	3	-0.345	2.15e-05	strongHypo
	NC_006090.5	62634532	62634574	0.871	70	3	0.392	75	3	-0.479	3.71e-10	strongHypo
	NC_006090.5	62924175	62924402	0.0713	86	5	0.451	67	5	0.38	2.61e-07	strongHyper
	NC_006090.5	63011505	63011863	0.2	91	5	0.619	101	5	0.419	4.12e-10	strongHyper
	NC_006090.5	63039242	63039346	0.769	105	4	0.33	64	4	-0.439	4.69e-08	strongHypo
	NC_006090.5	63097395	63097602	0.167	38	3	0.667	51	3	0.5	5.94e-06	strongHyper
	NC_006090.5	63256161	63256551	0.495	122	6	0.774	98	6	0.279	3.27e-06	strongHyper
	NC_006090.5	63780286	63780321	0.916	92	4	0.587	83	4	-0.329	1.71e-06	strongHypo
	NC_006090.5	63787467	63787631	0.548	95	4	0.825	107	4	0.277	7.51e-05	strongHyper
	NC_006090.5	63998665	63998679	0	73	4	0.657	167	4	0.657	1.54e-25	strongHyper
	NC_006090.5	64012028	64012322	0	58	3	0.89	45	3	0.89	2e-23	strongHyper
	NC_006090.5	64083527	64083754	0	96	4	0.316	82	4	0.316	3.77e-10	strongHyper
	NC_006090.5	64128753	64128960	0.634	102	4	0.292	84	4	-0.342	2.22e-06	strongHypo
	NC_006090.5	64129339	64129627	0.781	139	7	0.541	142	7	-0.239	0.000171	strongHypo
	NC_006090.5	65103173	65103250	0.724	117	5	0.458	133	5	-0.266	9.99e-05	strongHypo
	NC_006090.5	65207894	65208178	0.45	60	3	0.0939	80	3	-0.356	3.09e-06	strongHypo
	NC_006090.5	65568405	65568509	0.609	88	4	0.238	82	4	-0.372	2.48e-07	strongHypo
	NC_006090.5	65971235	65971442	0.514	160	6	0.717	79	6	0.202	0.0115	strongHyper
	NC_006090.5	66053979	66054010	0.397	40	3	0.832	56	3	0.435	3.04e-05	strongHyper
	NC_006090.5	66135678	66135921	0.916	151	9	0.631	140	9	-0.285	1.42e-08	strongHypo
	NC_006090.5	66218230	66218268	0.0573	87	3	0.344	94	3	0.286	1.84e-06	strongHyper
	NC_006090.5	66516131	66516293	0.268	84	4	0.481	70	4	0.212	0.00466	strongHyper
	NC_006090.5	66591015	66591302	0.633	71	3	0.23	38	3	-0.403	5.04e-05	strongHypo
	NC_006090.5	66619783	66619838	0.983	58	3	0.472	36	3	-0.511	3.74e-09	strongHypo
	NC_006090.5	66639090	66639258	0.894	132	3	0.386	128	3	-0.508	3.12e-18	strongHypo
	NC_006090.5	66721004	66721171	0.218	97	3	0.534	92	3	0.316	8.82e-06	strongHyper
	NC_006090.5	66742224	66742254	0.826	102	4	0.344	83	4	-0.482	1.24e-11	strongHypo
	NC_006090.5	66829597	66829697	0.429	58	3	0.0222	38	3	-0.407	4.03e-06	strongHypo
	NC_006090.5	66871827	66871917	0	83	3	0.318	57	3	0.318	1.46e-08	strongHyper
	NC_006090.5	67174114	67174141	0.0222	45	3	0.557	34	3	0.535	3.2e-08	strongHyper
	NC_006090.5	67194713	67194741	0.596	141	3	0.91	55	3	0.314	1.26e-05	strongHyper
	NC_006090.5	67444941	67445121	0.273	120	4	0.649	74	4	0.377	7.35e-08	strongHyper
	NC_006090.5	68204396	68204445	0.752	57	3	0.346	48	3	-0.406	8.89e-05	strongHypo
	NC_006090.5	68309995	68310118	0.584	104	5	0.382	89	5	-0.202	0.00396	strongHypo
	NC_006090.5	70003483	70003568	0.792	125	5	0.479	104	5	-0.313	1.39e-05	strongHypo
	NC_006090.5	70228505	70228526	0.614	98	4	0.881	88	4	0.267	0.000154	strongHyper
	NC_006090.5	70231824	70232046	0.752	129	5	0.34	138	5	-0.412	2.56e-10	strongHypo
	NC_006090.5	70258269	70258342	0.702	191	6	0.382	252	6	-0.32	1.66e-10	strongHypo
	NC_006090.5	70950649	70951097	0.955	164	7	0.702	113	7	-0.253	1.94e-09	strongHypo
	NC_006090.5	71179260	71179450	0.922	40	3	0.435	51	3	-0.487	5.62e-07	strongHypo
	NC_006090.5	71224853	71224869	0.83	85	3	0.404	42	3	-0.426	4.11e-06	strongHypo
	NC_006090.5	71271244	71271481	0.552	121	5	0.269	67	5	-0.283	1.84e-05	strongHypo
	NC_006090.5	71372462	71372650	0.46	140	7	0.771	212	7	0.311	9.07e-10	strongHyper
	NC_006090.5	71625160	71625164	0.947	64	3	0.52	36	3	-0.427	2.44e-06	strongHypo
	NC_006090.5	71905409	71905500	0.104	42	3	0.625	71	3	0.521	2.2e-07	strongHyper
	NC_006090.5	72106379	72106405	0.0804	63	4	0.446	52	4	0.365	7.15e-06	strongHyper
	NC_006090.5	72122463	72122471	0.831	86	3	0.448	39	3	-0.383	1.9e-05	strongHypo
	NC_006090.5	72609528	72609780	0.488	166	7	0.805	116	7	0.317	6.99e-08	strongHyper
	NC_006090.5	72664749	72664785	0.657	93	4	0.373	64	4	-0.284	0.0011	strongHypo
	NC_006090.5	73175913	73176126	0.958	135	6	0.676	154	6	-0.281	6.93e-08	strongHypo
	NC_006090.5	75445198	75445495	0.763	69	4	0.254	47	4	-0.509	6.78e-07	strongHypo
	NC_006090.5	75757734	75757934	0.699	186	6	0.454	135	6	-0.245	9.23e-06	strongHypo
	NC_006090.5	75861176	75861309	0.375	72	3	0.709	98	3	0.335	4.4e-05	strongHyper
	NC_006090.5	75882307	75882324	0.684	102	4	0.964	136	4	0.28	9.14e-11	strongHyper
	NC_006090.5	75940734	75940762	0.954	86	3	0.714	96	3	-0.24	3.73e-05	strongHypo
	NC_006090.5	75951002	75951266	0.477	210	9	0.853	171	9	0.376	8.9e-16	strongHyper
	NC_006090.5	75997185	75997286	0.101	71	3	0.696	52	3	0.595	4.08e-10	strongHyper
	NC_006090.5	76146979	76147207	0.895	259	10	0.68	303	10	-0.216	1.08e-09	strongHypo
	NC_006090.5	76624752	76624869	0.179	70	3	0.513	45	3	0.335	0.000584	strongHyper
	NC_006090.5	77503177	77503400	0.649	153	9	0.908	162	9	0.259	4.5e-08	strongHyper
	NC_006090.5	77579332	77579410	0.844	114	5	0.639	98	5	-0.206	2.48e-05	strongHypo
	NC_006090.5	77811174	77811424	0.824	114	4	0.547	141	4	-0.277	2.18e-05	strongHypo
	NC_006090.5	77846963	77847084	0.325	136	4	0.647	85	4	0.322	8.82e-07	strongHyper
	NC_006090.5	78298005	78298017	0.184	58	3	0.541	36	3	0.356	0.00255	strongHyper
	NC_006090.5	78489426	78489447	0.405	151	4	0.0839	61	4	-0.322	2.32e-07	strongHypo
	NC_006090.5	78805638	78805945	0.674	58	4	0.184	66	4	-0.49	2.99e-08	strongHypo
	NC_006090.5	79051016	79051190	0.442	122	5	0.0838	233	5	-0.358	4.57e-14	strongHypo
	NC_006090.5	79119104	79119203	0.227	65	3	0.705	68	3	0.478	2.69e-07	strongHyper
	NC_006090.5	79206357	79206570	0.91	108	4	0.411	82	4	-0.499	3.73e-13	strongHypo
	NC_006090.5	79217076	79217580	0.53	162	8	0.886	230	8	0.356	1.44e-13	strongHyper
	NC_006090.5	79467112	79467268	0.529	180	5	0.929	134	5	0.401	8.65e-15	strongHyper
	NC_006090.5	79615004	79615019	0.819	56	3	0.349	37	3	-0.47	6.67e-06	strongHypo
	NC_006090.5	79628368	79628381	0.226	64	4	0.855	68	4	0.629	5.24e-12	strongHyper
	NC_006090.5	79631274	79631581	0.464	128	6	0.772	77	6	0.309	1.61e-05	strongHyper
	NC_006090.5	80052549	80052586	0.688	78	4	0.397	92	4	-0.291	0.00546	strongHypo
	NC_006090.5	81408172	81408309	0.619	75	3	0.161	67	3	-0.457	6.72e-09	strongHypo
	NC_006090.5	81593771	81593866	0.667	101	4	0.463	123	4	-0.204	0.00122	strongHypo
	NC_006090.5	81771726	81771743	0.938	96	4	0.586	78	4	-0.352	2.67e-08	strongHypo
	NC_006090.5	81835944	81836008	0.177	67	3	0.586	68	3	0.409	1.32e-07	strongHyper
	NC_006090.5	82023868	82023895	0.0626	80	4	0.473	110	4	0.411	2.26e-10	strongHyper
	NC_006090.5	82047865	82048152	0.335	114	6	0.571	97	6	0.235	0.00162	strongHyper
	NC_006090.5	82157648	82157757	0.527	63	4	0.0768	87	4	-0.45	1.35e-09	strongHypo
	NC_006090.5	82299563	82299755	0.508	82	3	0.906	77	3	0.398	1.62e-08	strongHyper
	NC_006090.5	82302777	82303025	0.744	115	5	0.427	101	5	-0.317	7.03e-06	strongHypo
	NC_006090.5	82586988	82587045	0.771	94	4	0.407	82	4	-0.364	1.18e-05	strongHypo
	NC_006090.5	82818035	82818198	0.521	68	3	0.851	101	3	0.331	2.97e-05	strongHyper
	NC_006090.5	83051299	83051614	0.782	144	6	0.534	173	6	-0.248	2.87e-06	strongHypo
	NC_006090.5	83114667	83114976	0.329	63	4	0.739	64	4	0.411	1.66e-05	strongHyper
	NC_006090.5	83124066	83124541	0.8	200	9	0.589	239	9	-0.211	0.000445	strongHypo
	NC_006090.5	83151415	83151447	0.625	89	4	0.136	85	4	-0.488	2.17e-10	strongHypo
	NC_006090.5	83624048	83624165	0.762	130	6	0.507	98	6	-0.255	0.000157	strongHypo
	NC_006090.5	86216869	86217268	0.739	118	5	0.407	111	5	-0.332	1.32e-07	strongHypo
	NC_006090.5	86543839	86543908	0.663	129	4	0.367	100	4	-0.296	4.9e-06	strongHypo
	NC_006090.5	86665235	86665430	0.79	55	4	0.206	62	4	-0.583	2.95e-11	strongHypo
	NC_006090.5	86756953	86757187	0.844	164	7	0.588	122	7	-0.256	2.9e-07	strongHypo
	NC_006090.5	86987596	86987626	0.376	51	3	0.879	46	3	0.502	4.21e-07	strongHyper
	NC_006090.5	87131206	87131397	0.455	62	3	0.875	89	3	0.42	2.75e-07	strongHyper
	NC_006090.5	87336542	87336559	0.522	61	3	0.0616	48	3	-0.461	1.11e-07	strongHypo
	NC_006090.5	87571070	87571227	0.123	94	4	0.59	85	4	0.467	2.07e-09	strongHyper
	NC_006090.5	87611990	87612115	0.579	67	4	0.135	83	4	-0.445	8.67e-10	strongHypo
	NC_006090.5	88044207	88044449	0.749	257	11	0.53	217	11	-0.219	7.36e-06	strongHypo
	NC_006090.5	88353242	88353264	0.976	42	3	0.551	40	3	-0.425	2.71e-06	strongHypo
	NC_006090.5	88662318	88662710	0.316	159	9	0.721	132	9	0.405	8.89e-13	strongHyper
	NC_006090.5	88671135	88671230	0.377	48	4	0.679	105	4	0.301	0.000164	strongHyper
	NC_006090.5	88686440	88686501	0.029	65	3	0.629	80	3	0.6	2.56e-14	strongHyper
	NC_006090.5	88689267	88689463	0.444	74	5	0.174	87	5	-0.27	0.000155	strongHypo
	NC_006090.5	89308929	89309057	0.217	161	5	0.505	102	5	0.288	2.3e-06	strongHyper
	NC_006090.5	89354072	89354116	0.453	74	5	0.799	75	5	0.346	4.46e-05	strongHyper
	NC_006090.5	90730403	90730595	0.641	110	5	0.283	96	5	-0.358	3.78e-08	strongHypo
	NC_006090.5	90885318	90885353	0.847	49	3	0.349	69	3	-0.499	2.48e-07	strongHypo
	NC_006090.5	91007574	91007952	0.427	135	8	0.775	99	8	0.348	1.46e-07	strongHyper
	NC_006090.5	91122107	91122314	0.283	62	5	0.605	90	5	0.322	0.000132	strongHyper
	NC_006090.5	91132911	91133009	0.542	48	3	0.0565	54	3	-0.485	1.93e-07	strongHypo
	NC_006090.5	91171563	91171773	0.74	73	3	0.371	95	3	-0.369	0.00017	strongHypo
	NC_006090.5	91172196	91172345	0.756	71	5	0.289	72	5	-0.467	2.1e-08	strongHypo
	NC_006090.5	91457053	91457088	0.686	83	4	0.369	68	4	-0.318	0.000279	strongHypo
	NC_006090.5	91540440	91540474	0.509	164	4	0.89	205	4	0.38	1.95e-14	strongHyper
	NC_006090.5	91854663	91854778	0.807	120	7	0.425	93	7	-0.382	3.46e-07	strongHypo
	NC_006090.5	91905637	91905825	0.443	94	6	0.716	84	6	0.273	0.000399	strongHyper
	NC_006090.5	91961687	91961861	0.575	93	5	0.365	85	5	-0.21	0.00255	strongHypo
	NC_006090.5	92076349	92076556	0.929	55	3	0.463	46	3	-0.466	7.59e-06	strongHypo
	NC_006090.5	92097430	92097495	0.089	57	3	0.5	80	3	0.411	7.47e-07	strongHyper
	NC_006090.5	92169597	92169781	0.467	83	4	0.0968	92	4	-0.37	9.47e-08	strongHypo
	NC_006090.5	92209272	92209387	0.0711	50	3	0.54	52	3	0.468	2.7e-06	strongHyper
	NC_006090.5	92282605	92282715	0.426	98	4	0	89	4	-0.426	1.05e-14	strongHypo
	NC_006090.5	92395279	92395504	0.707	79	3	0.209	69	3	-0.499	4.76e-09	strongHypo
	NC_006090.5	92434924	92435071	0.886	104	5	0.462	110	5	-0.424	1.81e-12	strongHypo
	NC_006090.5	92450878	92451062	0.637	108	4	0.278	134	4	-0.36	1.16e-08	strongHypo
	NC_006090.5	92451996	92452068	0.672	88	5	0.225	87	5	-0.447	1.86e-10	strongHypo
	NC_006090.5	92844623	92844660	0.722	101	4	0.461	102	4	-0.262	9.65e-05	strongHypo
	NC_006090.5	92934439	92934906	0.491	143	7	0.237	111	7	-0.254	1.34e-06	strongHypo
	NC_006090.5	93243928	93243952	0.566	67	3	0.146	46	3	-0.42	1.49e-05	strongHypo
	NC_006090.5	93624811	93624963	0.534	89	3	0.839	120	3	0.305	2.55e-06	strongHyper
	NC_006090.5	93644126	93644276	0.802	173	7	0.448	96	7	-0.354	2.22e-09	strongHypo
	NC_006090.5	93679452	93679620	0.654	259	10	0.956	159	10	0.301	1.4e-13	strongHyper
	NC_006090.5	93814723	93814880	0.373	158	6	0.624	142	6	0.251	1.7e-05	strongHyper
	NC_006090.5	93958708	93958909	0.741	194	7	0.508	247	7	-0.233	2.1e-06	strongHypo
	NC_006090.5	94067582	94067989	0.414	106	4	0.635	85	4	0.221	0.014	strongHyper
	NC_006090.5	94497566	94497730	0.556	222	7	0.221	228	7	-0.335	8.01e-11	strongHypo
	NC_006090.5	94575310	94575809	0.75	90	5	0.541	91	5	-0.209	0.00451	strongHypo
	NC_006090.5	95871313	95871391	0.82	88	5	0.437	61	5	-0.383	1.83e-06	strongHypo
	NC_006090.5	96119751	96119773	0.12	71	3	0.49	67	3	0.37	2.91e-06	strongHyper
	NC_006090.5	96400891	96401106	0.466	111	4	0.719	109	4	0.252	0.00104	strongHyper
	NC_006090.5	96658612	96658708	0.252	52	3	0.791	47	3	0.539	9.41e-08	strongHyper
	NC_006090.5	96877474	96877597	0.604	108	5	0.315	96	5	-0.289	0.000141	strongHypo
	NC_006090.5	97356606	97356800	0.224	68	4	0.548	79	4	0.324	0.00011	strongHyper
	NC_006090.5	97376675	97376902	0.617	81	3	0.116	83	3	-0.501	1.09e-12	strongHypo
	NC_006090.5	97449354	97449404	0.667	63	3	0.178	46	3	-0.489	2.86e-07	strongHypo
	NC_006090.5	97580839	97580927	0.786	112	5	0.559	143	5	-0.226	9.8e-05	strongHypo
	NC_006090.5	97757866	97758076	0.758	196	7	0.546	194	7	-0.212	0.00022	strongHypo
	NC_006090.5	97990398	97990447	0.233	73	3	0.686	89	3	0.453	3.37e-09	strongHyper
	NC_006090.5	98093498	98093633	0.689	92	5	0.431	75	5	-0.258	0.00291	strongHypo
	NC_006090.5	98100672	98100745	0.125	52	3	0.633	32	3	0.509	6.57e-06	strongHyper
	NC_006090.5	98353042	98353171	0.928	58	3	0.622	37	3	-0.306	0.000501	strongHypo
	NC_006090.5	98506053	98506354	0.515	112	4	0.148	98	4	-0.367	2.99e-08	strongHypo
	NC_006090.5	98593061	98593212	0.0347	87	4	0.372	109	4	0.337	2.47e-09	strongHyper
	NC_006090.5	98866850	98867035	0.345	91	5	0.651	90	5	0.306	2.88e-05	strongHyper
	NC_006090.5	99083420	99083696	0.765	122	6	0.441	114	6	-0.325	8.38e-07	strongHypo
	NC_006090.5	99192151	99192234	0.673	116	5	0.447	92	5	-0.226	0.000717	strongHypo
	NC_006090.5	99192370	99192396	0.816	78	3	0.397	58	3	-0.418	6.21e-07	strongHypo
	NC_006090.5	99578184	99578483	0.718	56	3	0.328	101	3	-0.389	3.11e-05	strongHypo
	NC_006090.5	99989528	99989628	0.643	90	6	0.203	126	6	-0.44	8.4e-11	strongHypo
	NC_006090.5	100034019	100034030	0.871	100	4	0.524	70	4	-0.347	4.44e-07	strongHypo
	NC_006090.5	100340265	100340412	0.745	76	3	0.233	74	3	-0.512	1.54e-08	strongHypo
	NC_006090.5	100350953	100351141	0	78	3	0.276	80	3	0.276	9.16e-08	strongHyper
	NC_006090.5	100400405	100400556	0.514	92	4	0.059	82	4	-0.455	1.1e-10	strongHypo
	NC_006090.5	100884504	100884514	0.904	109	4	0.663	108	4	-0.242	1.7e-05	strongHypo
	NC_006090.5	100905723	100905875	0.337	98	4	0.586	88	4	0.249	0.00302	strongHyper
	NC_006090.5	101522136	101522176	0.748	44	3	0.233	30	3	-0.514	1.5e-05	strongHypo
	NC_006090.5	101646262	101646274	0.919	36	3	0.457	62	3	-0.462	9.12e-06	strongHypo
	NC_006090.5	101959946	101960418	0.617	88	6	0.914	84	6	0.296	0.000182	strongHyper
	NC_006090.5	102481868	102481925	0.617	71	3	0.108	73	3	-0.509	1.67e-10	strongHypo
	NC_006090.5	102699736	102699759	0.781	66	4	0.447	115	4	-0.334	5.64e-06	strongHypo
	NC_006090.5	102763382	102763570	0.46	106	5	0.259	94	5	-0.202	0.00337	strongHypo
	NC_006090.5	103254296	103254770	0.223	81	5	0.498	87	5	0.275	0.000853	strongHyper
	NC_006090.5	103809752	103809771	0.694	38	3	0.155	31	3	-0.54	2.32e-05	strongHypo
	NC_006090.5	104018477	104018581	0.605	122	4	0.811	114	4	0.207	0.00171	strongHyper
	NC_006090.5	104242860	104242872	0.939	142	4	0.698	57	4	-0.241	1.06e-05	strongHypo
	NC_006090.5	106400282	106400720	0.546	139	8	0.21	135	8	-0.336	1.18e-10	strongHypo
	NC_006091.5	23583	23592	0.927	83	3	0.533	32	3	-0.394	4.41e-06	strongHypo
	NC_006091.5	2089425	2089450	0.923	116	3	0.616	61	3	-0.307	8.54e-08	strongHypo
	NC_006091.5	2660112	2660153	0.671	80	3	0.297	51	3	-0.374	2.99e-05	strongHypo
	NC_006091.5	4114978	4115133	0.449	75	4	0.885	71	4	0.436	2.36e-08	strongHyper
	NC_006091.5	4442131	4442242	0.266	83	4	0.839	106	4	0.573	1.66e-17	strongHyper
	NC_006091.5	5629007	5629015	0.488	107	4	0.224	132	4	-0.265	9.56e-06	strongHypo
	NC_006091.5	5733360	5733551	0.328	129	4	0.059	124	4	-0.269	2.63e-08	strongHypo
	NC_006091.5	5741645	5741873	0.702	164	6	0.373	121	6	-0.329	1.64e-07	strongHypo
	NC_006091.5	5750780	5750970	0.847	83	4	0.561	79	4	-0.286	1.59e-07	strongHypo
	NC_006091.5	5753908	5754042	0.0542	105	4	0.452	116	4	0.398	3.04e-12	strongHyper
	NC_006091.5	5894773	5894993	0.784	123	5	0.456	101	5	-0.328	1.19e-07	strongHypo
	NC_006091.5	6604569	6604810	0.611	108	5	0.386	84	5	-0.225	0.000778	strongHypo
	NC_006091.5	6760285	6760468	0.34	77	5	0.607	62	5	0.268	0.00596	strongHyper
	NC_006091.5	6874851	6875088	0.563	251	8	0.239	235	8	-0.323	6.28e-13	strongHypo
	NC_006091.5	6926016	6926023	0.169	62	3	0.529	83	3	0.359	1.85e-05	strongHyper
	NC_006091.5	6986451	6986726	0.687	83	5	0.332	94	5	-0.355	1.25e-06	strongHypo
	NC_006091.5	6992957	6993288	0.754	206	7	0.329	187	7	-0.425	7.68e-19	strongHypo
	NC_006091.5	7162185	7162377	0.717	109	5	0.455	111	5	-0.262	2.37e-05	strongHypo
	NC_006091.5	7198935	7199133	0.826	101	4	0.444	79	4	-0.383	9.22e-07	strongHypo
	NC_006091.5	7300121	7300396	0.682	155	4	0.353	150	4	-0.33	1.91e-05	strongHypo
	NC_006091.5	7461580	7461867	0.72	139	5	0.417	83	5	-0.303	1.15e-05	strongHypo
	NC_006091.5	7828974	7829075	0.17	71	4	0.532	84	4	0.362	0.00173	strongHyper
	NC_006091.5	7928502	7928952	0.711	69	3	0.298	52	3	-0.413	3.78e-06	strongHypo
	NC_006091.5	7988481	7988545	0.438	114	4	0.687	85	4	0.249	0.000894	strongHyper
	NC_006091.5	8050725	8050914	0.585	50	3	0	46	3	-0.585	2.11e-10	strongHypo
	NC_006091.5	8054930	8055458	0.466	187	7	0.686	131	7	0.219	8.31e-05	strongHyper
	NC_006091.5	8150880	8150891	0.29	122	4	0.646	108	4	0.356	4.28e-08	strongHyper
	NC_006091.5	8214791	8214828	0.455	111	4	0.743	121	4	0.288	2.54e-05	strongHyper
	NC_006091.5	8528593	8528775	0.794	81	4	0.248	99	4	-0.546	1.99e-12	strongHypo
	NC_006091.5	8574896	8574966	0.778	61	3	0.0278	39	3	-0.75	2.77e-15	strongHypo
	NC_006091.5	8580847	8581033	0.363	142	6	0.797	103	6	0.434	7.5e-13	strongHyper
	NC_006091.5	8597975	8598275	0.641	180	6	0.892	138	6	0.252	4.73e-06	strongHyper
	NC_006091.5	8601520	8601598	0.287	143	5	0.612	121	5	0.325	1.36e-07	strongHyper
	NC_006091.5	8627917	8628154	0.349	253	8	0.839	209	8	0.49	4.48e-24	strongHyper
	NC_006091.5	8639732	8640439	0.793	394	12	0.501	299	12	-0.292	8.26e-13	strongHypo
	NC_006091.5	8734847	8735009	0.487	97	4	0.922	72	4	0.435	5.08e-10	strongHyper
	NC_006091.5	8829205	8829470	0.612	127	7	0.29	99	7	-0.323	1.27e-06	strongHypo
	NC_006091.5	8958881	8958898	0.519	68	3	0.0587	64	3	-0.46	6.49e-10	strongHypo
	NC_006091.5	8984409	8984643	0.457	104	5	0.882	100	5	0.424	2.62e-11	strongHyper
	NC_006091.5	8992833	8992906	0.511	146	8	0.771	175	8	0.26	4.6e-06	strongHyper
	NC_006091.5	9249233	9249339	0.637	86	4	0.311	75	4	-0.326	0.000805	strongHypo
	NC_006091.5	9447543	9447755	0.541	216	6	0.182	168	6	-0.359	2.17e-11	strongHypo
	NC_006091.5	9450819	9450905	0.457	138	3	0.847	77	3	0.39	2.01e-08	strongHyper
	NC_006091.5	9610873	9611024	0.617	177	7	0.278	119	7	-0.339	7.79e-08	strongHypo
	NC_006091.5	9634341	9634757	0.666	119	7	0.408	108	7	-0.258	0.000161	strongHypo
	NC_006091.5	9963941	9964176	0.691	77	3	0.284	72	3	-0.407	1.59e-06	strongHypo
	NC_006091.5	10486719	10486748	0	50	3	0.527	37	3	0.527	2.53e-09	strongHyper
	NC_006091.5	12520515	12520779	0.961	77	3	0.53	68	3	-0.43	1.43e-09	strongHypo
	NC_006091.5	12526379	12526800	0.593	189	6	0.105	183	6	-0.488	7.33e-26	strongHypo
	NC_006091.5	12590309	12590393	0.479	146	4	0.244	105	4	-0.235	0.0017	strongHypo
	NC_006091.5	12654383	12654695	0.167	106	5	0.568	131	5	0.401	6.34e-10	strongHyper
	NC_006091.5	12714167	12714214	0.147	57	3	0.592	37	3	0.445	0.000127	strongHyper
	NC_006091.5	12820311	12820457	0.919	108	4	0.528	69	4	-0.391	7.48e-10	strongHypo
	NC_006091.5	12884825	12884916	0.877	140	4	0.55	113	4	-0.327	1.41e-13	strongHypo
	NC_006091.5	12887289	12887750	0.142	146	6	0.53	80	6	0.388	4.05e-11	strongHyper
	NC_006091.5	12898695	12898762	0.686	129	3	0.106	50	3	-0.58	5.44e-11	strongHypo
	NC_006091.5	13742753	13742758	0.0861	94	4	0.51	72	4	0.424	5.95e-10	strongHyper
	NC_006091.5	13937419	13937577	0.387	134	4	0.841	89	4	0.453	6.25e-12	strongHyper
	NC_006091.5	13954257	13954378	0.0196	46	3	0.51	42	3	0.49	1.09e-07	strongHyper
	NC_006091.5	14718888	14719242	0.506	131	4	0.848	67	4	0.342	5.31e-07	strongHyper
	NC_006091.5	14731470	14731682	0.292	100	5	0.63	85	5	0.338	5.28e-05	strongHyper
	NC_006091.5	14748994	14749218	0.00877	156	6	0.341	146	6	0.332	1.19e-16	strongHyper
	NC_006091.5	15100435	15100713	0.743	185	8	0.542	212	8	-0.201	0.000153	strongHypo
	NC_006091.5	15118379	15118439	0.842	53	3	0.397	44	3	-0.445	2.02e-05	strongHypo
	NC_006091.5	15246953	15246993	0.654	81	4	0.2	66	4	-0.454	1.42e-07	strongHypo
	NC_006091.5	15574656	15574851	0.926	74	3	0.496	48	3	-0.429	2.33e-07	strongHypo
	NC_006091.5	15624855	15624929	0.283	113	4	0.62	54	4	0.336	3.77e-05	strongHyper
	NC_006091.5	15805846	15806113	0.943	54	3	0.409	43	3	-0.534	9.54e-09	strongHypo
	NC_006091.5	16236706	16236996	0.727	104	4	0.373	92	4	-0.354	1.13e-05	strongHypo
	NC_006091.5	16371384	16371697	0.727	208	6	0.167	162	6	-0.561	2.7e-28	strongHypo
	NC_006091.5	17183435	17183482	0.823	95	4	0.578	60	4	-0.245	7.99e-06	strongHypo
	NC_006091.5	17293818	17294122	0.679	54	4	0.239	44	4	-0.441	2.72e-06	strongHypo
	NC_006091.5	17294719	17294783	0.567	43	3	0.2	38	3	-0.367	0.000483	strongHypo
	NC_006091.5	17765740	17765924	0.715	134	4	0.357	73	4	-0.358	1.77e-07	strongHypo
	NC_006091.5	18213294	18213506	0.859	118	4	0.61	150	4	-0.249	2.32e-05	strongHypo
	NC_006091.5	19816139	19816242	0.192	96	7	0.432	98	7	0.24	1.81e-05	strongHyper
	NC_006091.5	20476824	20477043	0.834	76	4	0.576	60	4	-0.259	0.00108	strongHypo
	NC_006091.5	20560713	20560970	0.779	94	5	0.482	112	5	-0.298	5.89e-06	strongHypo
	NC_006091.5	21428804	21429159	0.493	98	4	0.167	99	4	-0.326	5.17e-05	strongHypo
	NC_006091.5	21750227	21750468	0.707	123	4	0.387	178	4	-0.319	2.29e-06	strongHypo
	NC_006091.5	22247824	22247863	0.187	53	3	0.593	67	3	0.406	1.42e-05	strongHyper
	NC_006091.5	22410176	22410476	0.593	119	4	0.275	75	4	-0.318	5.84e-05	strongHypo
	NC_006091.5	22421503	22421554	0.72	53	3	0.229	58	3	-0.492	5.62e-07	strongHypo
	NC_006091.5	22430034	22430332	0.609	137	4	0.398	228	4	-0.211	0.00022	strongHypo
	NC_006091.5	22625790	22625997	0.253	140	5	0.572	207	5	0.318	1.39e-05	strongHyper
	NC_006091.5	22996613	22996763	0.559	119	5	0.351	126	5	-0.208	0.000537	strongHypo
	NC_006091.5	23783428	23783636	0.199	63	4	0.784	56	4	0.586	6.24e-10	strongHyper
	NC_006091.5	23831426	23831860	0.553	219	9	0.804	152	9	0.252	9.36e-08	strongHyper
	NC_006091.5	23857363	23857435	0.122	68	4	0.575	73	4	0.453	3.16e-08	strongHyper
	NC_006091.5	24558723	24558938	0.622	171	7	0.421	200	7	-0.201	1.9e-05	strongHypo
	NC_006091.5	24582323	24582471	0.378	103	5	0.156	110	5	-0.222	0.000349	strongHypo
	NC_006091.5	24585473	24585536	0.173	56	3	0.571	66	3	0.399	7.26e-06	strongHyper
	NC_006091.5	24692644	24692882	0.419	112	4	0.111	63	4	-0.308	4.3e-05	strongHypo
	NC_006091.5	24812616	24812928	0.477	167	11	0.792	146	11	0.315	4.31e-10	strongHyper
	NC_006091.5	25301286	25301424	0.722	98	7	0.501	108	7	-0.221	0.000607	strongHypo
	NC_006091.5	25416230	25416272	0.657	32	3	0.0578	49	3	-0.6	1.06e-08	strongHypo
	NC_006091.5	25458321	25458329	0.0513	42	3	0.467	44	3	0.415	4.98e-06	strongHyper
	NC_006091.5	25497958	25498261	0.597	141	7	0.282	167	7	-0.315	1.1e-08	strongHypo
	NC_006091.5	25523711	25523797	0	53	3	0.452	55	3	0.452	5.07e-09	strongHyper
	NC_006091.5	25639342	25639543	0.53	67	5	0.208	105	5	-0.321	1.39e-05	strongHypo
	NC_006091.5	25996781	25996898	0.685	96	4	0.35	108	4	-0.335	3.66e-06	strongHypo
	NC_006091.5	26043871	26044118	0.0858	52	3	0.482	52	3	0.396	5.32e-05	strongHyper
	NC_006091.5	26131624	26131669	0.067	123	4	0.459	158	4	0.391	1.9e-13	strongHyper
	NC_006091.5	26140026	26140164	0.185	48	3	0.699	49	3	0.514	1.97e-07	strongHyper
	NC_006091.5	26510344	26510360	0.884	58	3	0.485	82	3	-0.399	2.05e-06	strongHypo
	NC_006091.5	26894539	26894556	0.76	74	4	0.315	69	4	-0.446	1.48e-07	strongHypo
	NC_006091.5	27002446	27002594	0.816	134	5	0.587	79	5	-0.23	5.93e-05	strongHypo
	NC_006091.5	27004714	27004891	0.146	132	6	0.348	146	6	0.202	5.62e-05	strongHyper
	NC_006091.5	27912820	27912826	0.378	164	4	0.782	243	4	0.403	2.96e-16	strongHyper
	NC_006091.5	28452211	28452222	0.743	69	3	0.289	108	3	-0.454	1.3e-07	strongHypo
	NC_006091.5	28527863	28528119	0.224	75	3	0.74	61	3	0.515	4.24e-10	strongHyper
	NC_006091.5	28559816	28560113	0.384	136	7	0.714	140	7	0.33	7.27e-08	strongHyper
	NC_006091.5	28633810	28633949	0.144	56	3	0.592	76	3	0.448	2.14e-06	strongHyper
	NC_006091.5	28819150	28819371	0.693	120	5	0.0583	106	5	-0.635	6.19e-24	strongHypo
	NC_006091.5	29272564	29272771	0.482	225	7	0.713	92	7	0.231	0.00019	strongHyper
	NC_006091.5	29278076	29278360	0.433	155	7	0.753	79	7	0.321	7.76e-06	strongHyper
	NC_006091.5	29291703	29291896	0.613	105	5	0.927	54	5	0.314	1.31e-07	strongHyper
	NC_006091.5	29399068	29399087	0.203	69	5	0.609	54	5	0.406	5.31e-06	strongHyper
	NC_006091.5	29748959	29749046	0.272	111	4	0.629	64	4	0.357	5.81e-06	strongHyper
	NC_006091.5	29849594	29849679	0.508	110	5	0.775	111	5	0.267	1.22e-07	strongHyper
	NC_006091.5	29906925	29907102	0.898	124	4	0.63	58	4	-0.268	0.000186	strongHypo
	NC_006091.5	29985695	29985765	0.577	197	5	0.245	105	5	-0.332	2.7e-07	strongHypo
	NC_006091.5	30101778	30101974	0.842	120	5	0.407	112	5	-0.434	5.7e-12	strongHypo
	NC_006091.5	30109281	30109391	0.179	62	4	0.56	77	4	0.381	2.51e-05	strongHyper
	NC_006091.5	30109704	30110000	0.614	205	8	0.889	145	8	0.275	4.22e-10	strongHyper
	NC_006091.5	30112408	30112545	0.799	161	7	0.512	144	7	-0.287	4.97e-07	strongHypo
	NC_006091.5	30119267	30119436	0.258	84	3	0.7	78	3	0.442	5.42e-08	strongHyper
	NC_006091.5	30132175	30132253	0.592	87	3	0.107	36	3	-0.485	8.54e-07	strongHypo
	NC_006091.5	30168713	30168950	0.79	128	4	0.417	57	4	-0.373	1.46e-06	strongHypo
	NC_006091.5	30173087	30173373	0.705	130	7	0.483	143	7	-0.223	1.7e-05	strongHypo
	NC_006091.5	30212638	30212897	0.154	50	3	0.741	47	3	0.586	5.66e-09	strongHyper
	NC_006091.5	30225067	30225187	0.891	108	4	0.473	115	4	-0.418	6.42e-11	strongHypo
	NC_006091.5	30287315	30287885	0.82	133	8	0.555	146	8	-0.265	1.2e-07	strongHypo
	NC_006091.5	30353615	30353624	0.696	81	4	0.25	66	4	-0.446	1.75e-07	strongHypo
	NC_006091.5	30373673	30373688	0.758	163	4	0.363	141	4	-0.395	1.72e-12	strongHypo
	NC_006091.5	30421237	30421511	0.853	197	6	0.569	123	6	-0.285	1.18e-09	strongHypo
	NC_006091.5	30425993	30426044	0.892	96	4	0.585	65	4	-0.307	1.27e-06	strongHypo
	NC_006091.5	30557246	30557358	0.474	58	4	0	67	4	-0.474	4.53e-12	strongHypo
	NC_006091.5	30777056	30777256	0.306	84	3	0.774	53	3	0.468	4.65e-06	strongHyper
	NC_006091.5	30807260	30807332	0.0752	81	4	0.637	56	4	0.562	4.44e-12	strongHyper
	NC_006091.5	30810860	30811248	0.617	182	8	0.285	183	8	-0.332	2.07e-10	strongHypo
	NC_006091.5	30812061	30812097	0.563	84	3	0.192	71	3	-0.371	9.25e-05	strongHypo
	NC_006091.5	30918136	30918423	0.696	95	3	0.955	73	3	0.259	5.55e-05	strongHyper
	NC_006091.5	30931718	30932002	0.605	101	4	0.304	72	4	-0.302	6.31e-07	strongHypo
	NC_006091.5	30934520	30934571	0.497	82	5	0.819	65	5	0.323	0.000133	strongHyper
	NC_006091.5	30980931	30981005	0.266	76	3	0.821	53	3	0.555	2.92e-11	strongHyper
	NC_006091.5	31073092	31073335	0.616	90	4	0.398	61	4	-0.218	0.000806	strongHypo
	NC_006091.5	31269600	31269823	0.391	108	5	0.631	78	5	0.24	0.000196	strongHyper
	NC_006091.5	31283525	31283561	0.881	100	3	0.496	208	3	-0.385	2.39e-11	strongHypo
	NC_006091.5	31771810	31772031	0.692	146	6	0.414	166	6	-0.277	0.000101	strongHypo
	NC_006091.5	31909254	31909833	0.693	141	7	0.417	117	7	-0.277	4.16e-06	strongHypo
	NC_006091.5	31952962	31952992	0.646	144	5	0.413	131	5	-0.232	3.99e-05	strongHypo
	NC_006091.5	31978773	31978889	0.667	86	4	0.395	59	4	-0.273	0.00113	strongHypo
	NC_006091.5	32027165	32027469	0.751	97	6	0.315	90	6	-0.436	4.57e-08	strongHypo
	NC_006091.5	32120012	32120174	0.558	162	7	0.354	132	7	-0.204	1.22e-05	strongHypo
	NC_006091.5	32286146	32286349	0.694	57	4	0.285	66	4	-0.409	2.68e-05	strongHypo
	NC_006091.5	32373857	32373921	0.322	90	3	0.71	63	3	0.388	1.82e-06	strongHyper
	NC_006091.5	32608671	32608966	0.423	178	7	0.065	128	7	-0.358	2.98e-14	strongHypo
[truncated: 1,959 more rows]
