# Supplementary material for: Analysis of genome and methylation changes in Chinese indigenous chickens over time provides insight into species conservation
Source: Commun Biol. 2022 Sep 12;5:952. doi: 10.1038/s42003-022-03907-7 (PMC9467985; doi:10.1038/s42003-022-03907-7)
Supplement: Supplementary file 16 — Supplementary Data 13 [file 42003_2022_3907_MOESM16_ESM.xlsx]

## Sheet: Supplementary Data 13
Supplementary Data 13. List of detected DMRs in Ex_BC.
DMR_type	RefSeq	start	end	meanRatio_0	totalC_0	cSites_0	meanRatio_1	totalC_1	cSites_1	methDif_1-0	p_1_v_0	class_1_v_0
CG-DMR	NC_006088.5	23684	23694	0.27	266	5	0.487	194	5	0.216	1.01e-05	strongHyper
	NC_006088.5	207070	207085	0.84	49	3	0.267	30	3	-0.573	6.66e-07	strongHypo
	NC_006088.5	312141	312217	0.728	266	3	0.425	229	3	-0.303	1.39e-11	strongHypo
	NC_006088.5	940540	940615	0.77	118	8	0.476	139	8	-0.294	1.88e-06	strongHypo
	NC_006088.5	1358942	1359007	0.156	46	3	0.949	38	3	0.792	2.38e-14	strongHyper
	NC_006088.5	1794634	1794759	0.193	36	3	0.711	48	3	0.518	3.08e-06	strongHyper
	NC_006088.5	2108294	2108531	0.408	102	7	0.799	97	7	0.391	5.57e-09	strongHyper
	NC_006088.5	2166098	2166624	0.835	66	5	0.523	87	5	-0.312	7.38e-05	strongHypo
	NC_006088.5	2539357	2539510	0.902	126	5	0.681	129	5	-0.221	6.3e-06	strongHypo
	NC_006088.5	2628958	2629113	0.658	194	6	0.345	189	6	-0.313	7.97e-09	strongHypo
	NC_006088.5	2778939	2779166	0.801	174	12	0.6	243	12	-0.201	2.14e-05	strongHypo
	NC_006088.5	3484526	3484761	0.666	50	4	0.327	55	4	-0.34	0.000875	strongHypo
	NC_006088.5	3750834	3750868	0.476	56	4	0.0619	73	4	-0.414	4.74e-09	strongHypo
	NC_006088.5	3762954	3763177	0.612	97	5	0.276	95	5	-0.336	7.39e-06	strongHypo
	NC_006088.5	4114676	4114864	0.617	48	4	0.2	55	4	-0.417	4.56e-05	strongHypo
	NC_006088.5	4821565	4821783	0.951	146	7	0.749	147	7	-0.202	2.94e-06	strongHypo
	NC_006088.5	4900578	4900806	0.569	75	4	0.272	70	4	-0.297	0.000381	strongHypo
	NC_006088.5	5591175	5591189	0.767	82	4	0.402	52	4	-0.365	0.000119	strongHypo
	NC_006088.5	5819604	5819801	0.333	170	6	0	192	6	-0.333	6.67e-23	strongHypo
	NC_006088.5	6079076	6079327	0.364	128	5	0.607	134	5	0.242	0.000344	strongHyper
	NC_006088.5	6149966	6150038	0.695	36	3	0.105	38	3	-0.59	2.13e-07	strongHypo
	NC_006088.5	6194125	6194374	0.324	68	5	0.762	60	5	0.438	1.2e-06	strongHyper
	NC_006088.5	6195405	6195482	0.754	55	3	0.317	55	3	-0.437	8.26e-06	strongHypo
	NC_006088.5	6692746	6692821	0.208	57	5	0.767	65	5	0.559	7.63e-10	strongHyper
	NC_006088.5	6763821	6763954	0.581	86	4	0.244	84	4	-0.336	6.41e-06	strongHypo
	NC_006088.5	6772625	6772647	0.457	56	3	0.84	60	3	0.382	1.24e-05	strongHyper
	NC_006088.5	6902580	6902919	0.179	234	9	0.436	223	9	0.258	7.25e-09	strongHyper
	NC_006088.5	7091553	7091758	0.436	62	4	0	54	4	-0.436	2.11e-09	strongHypo
	NC_006088.5	8074232	8074473	0.472	63	4	0.813	84	4	0.342	1.8e-05	strongHyper
	NC_006088.5	8659980	8660170	0.431	113	4	0.193	120	4	-0.238	6.99e-05	strongHypo
	NC_006088.5	9233624	9233861	0.572	100	4	0.222	78	4	-0.351	2.18e-06	strongHypo
	NC_006088.5	9745067	9745312	0.681	93	5	0.274	90	5	-0.407	2.95e-08	strongHypo
	NC_006088.5	9978201	9978439	0.255	107	5	0	126	5	-0.255	2.53e-10	strongHypo
	NC_006088.5	10611069	10611078	0.512	83	3	0.858	70	3	0.346	6.9e-06	strongHyper
	NC_006088.5	10672794	10672811	0.966	58	3	0.601	35	3	-0.365	1.06e-05	strongHypo
	NC_006088.5	11582129	11582316	0.311	78	3	0	73	3	-0.311	1.97e-08	strongHypo
	NC_006088.5	11728205	11728351	0.524	63	3	0.196	76	3	-0.328	2.27e-05	strongHypo
	NC_006088.5	12095963	12096064	0.649	138	5	0.368	120	5	-0.28	3.35e-06	strongHypo
	NC_006088.5	12527371	12527530	0.575	53	3	0.179	39	3	-0.396	0.000475	strongHypo
	NC_006088.5	12965385	12965569	0.469	88	6	0.743	90	6	0.274	0.0147	strongHyper
	NC_006088.5	13007789	13007962	0.6	204	8	0.39	227	8	-0.21	5.94e-05	strongHypo
	NC_006088.5	13272181	13272594	0.272	260	10	0.508	250	10	0.237	8.91e-08	strongHyper
	NC_006088.5	13490678	13490752	0.875	97	5	0.476	92	5	-0.399	3.29e-09	strongHypo
	NC_006088.5	13615101	13615258	0.639	237	9	0.336	194	9	-0.303	4.31e-12	strongHypo
	NC_006088.5	13926170	13926258	0.761	75	6	0.257	161	6	-0.504	2.05e-13	strongHypo
	NC_006088.5	13929475	13929501	0.833	83	4	0.152	66	4	-0.681	2.3e-17	strongHypo
	NC_006088.5	13940161	13940219	0.591	46	3	0.152	35	3	-0.439	7.03e-05	strongHypo
	NC_006088.5	13943591	13943990	0.408	131	10	0.126	167	10	-0.282	5.48e-10	strongHypo
	NC_006088.5	13949842	13950049	0.675	57	4	0.228	54	4	-0.448	2.95e-06	strongHypo
	NC_006088.5	14159771	14159837	0.576	60	4	0.941	65	4	0.365	8.01e-07	strongHyper
	NC_006088.5	14159973	14160240	0.5	116	5	0.281	92	5	-0.219	0.000232	strongHypo
	NC_006088.5	14187374	14187581	0.682	123	7	0.473	128	7	-0.209	0.00135	strongHypo
	NC_006088.5	14405915	14406047	0.833	69	3	0.245	56	3	-0.587	2.49e-10	strongHypo
	NC_006088.5	14527773	14527906	0.724	49	3	0.282	37	3	-0.442	7.32e-05	strongHypo
	NC_006088.5	14547845	14547994	0.431	100	8	0.224	138	8	-0.207	0.0043	strongHypo
	NC_006088.5	14595173	14595593	0.703	215	10	0.357	198	10	-0.345	6.16e-13	strongHypo
	NC_006088.5	14656833	14656842	0.224	156	4	0.756	134	4	0.532	1.61e-20	strongHyper
	NC_006088.5	14662372	14662450	0.398	56	3	0.824	53	3	0.426	3.43e-05	strongHyper
	NC_006088.5	14943158	14943313	0.705	132	8	0.446	165	8	-0.259	1.21e-05	strongHypo
	NC_006088.5	15107942	15108260	0.131	126	7	0.334	84	7	0.203	0.000316	strongHyper
	NC_006088.5	15188927	15188935	0.298	47	4	0.797	81	4	0.498	2.04e-08	strongHyper
	NC_006088.5	15534314	15534322	0.483	40	3	0.902	60	3	0.419	5.28e-06	strongHyper
	NC_006088.5	15561531	15561556	0.536	91	5	0.144	118	5	-0.391	4.62e-10	strongHypo
	NC_006088.5	15673491	15673638	0.703	101	6	0.466	102	6	-0.238	0.00132	strongHypo
	NC_006088.5	16365445	16365569	0.374	110	5	0.717	120	5	0.343	1.94e-05	strongHyper
	NC_006088.5	16402737	16402756	0.226	49	3	0.732	53	3	0.506	2.19e-07	strongHyper
	NC_006088.5	16629694	16629826	0.34	111	5	0.625	112	5	0.285	0.000472	strongHyper
	NC_006088.5	17164626	17164885	0.381	109	4	0.653	94	4	0.272	0.000239	strongHyper
	NC_006088.5	18385000	18385278	0.0306	81	3	0.38	71	3	0.35	2.64e-08	strongHyper
	NC_006088.5	18540470	18540501	0.137	80	3	0.492	49	3	0.354	1.26e-05	strongHyper
	NC_006088.5	18928869	18929139	0.369	77	5	0.763	66	5	0.393	3.93e-07	strongHyper
	NC_006088.5	18991874	18991934	0.672	51	3	0.148	51	3	-0.524	6.52e-08	strongHypo
	NC_006088.5	19713306	19713476	0.575	88	3	0.239	70	3	-0.336	2.8e-05	strongHypo
	NC_006088.5	19746288	19746549	0.69	72	4	0.419	62	4	-0.271	0.00167	strongHypo
	NC_006088.5	20572036	20572137	0.208	61	3	0.771	61	3	0.562	2.82e-08	strongHyper
	NC_006088.5	20998461	20998665	0.275	203	7	0.528	186	7	0.254	4.89e-08	strongHyper
	NC_006088.5	21122560	21122747	0.592	54	3	0.195	71	3	-0.398	2.59e-05	strongHypo
	NC_006088.5	21174607	21174633	0.544	42	3	0.0813	36	3	-0.462	2.71e-05	strongHypo
	NC_006088.5	21531736	21531814	0.537	58	3	0.1	65	3	-0.437	5.94e-08	strongHypo
	NC_006088.5	21915109	21915226	0.0139	66	4	0.302	79	4	0.288	2.44e-06	strongHyper
	NC_006088.5	21928581	21928654	0.192	57	5	0.736	87	5	0.543	1.2e-09	strongHyper
	NC_006088.5	21929733	21929832	0.258	31	3	0.743	50	3	0.486	2.89e-05	strongHyper
	NC_006088.5	22174159	22174588	0.395	165	7	0.626	199	7	0.231	6.17e-05	strongHyper
	NC_006088.5	22225377	22225551	0.679	86	5	0.393	72	5	-0.286	0.00075	strongHypo
	NC_006088.5	22284007	22284027	0.762	44	3	0.123	46	3	-0.64	4.65e-10	strongHypo
	NC_006088.5	22393173	22393280	0.655	53	4	0.172	51	4	-0.483	4.21e-07	strongHypo
	NC_006088.5	22717375	22717645	0.425	105	7	0.688	119	7	0.262	0.000773	strongHyper
	NC_006088.5	22903220	22903624	0.658	210	9	0.437	181	9	-0.222	9.88e-05	strongHypo
	NC_006088.5	23070465	23070470	0.741	58	3	0.293	65	3	-0.448	7.8e-07	strongHypo
	NC_006088.5	23183875	23184042	0.713	81	4	0.0684	73	4	-0.645	5.23e-18	strongHypo
	NC_006088.5	23378917	23379083	0.219	95	5	0.601	99	5	0.382	1.15e-07	strongHyper
	NC_006088.5	23381198	23381443	0.672	184	7	0.415	157	7	-0.257	2.78e-05	strongHypo
	NC_006088.5	23399119	23399294	0.236	80	4	0.597	64	4	0.361	3.85e-05	strongHyper
	NC_006088.5	23415629	23415790	0.661	72	4	0.362	83	4	-0.299	0.00126	strongHypo
	NC_006088.5	23494219	23494426	0.633	70	6	0.433	96	6	-0.2	0.00473	strongHypo
	NC_006088.5	23571384	23571394	0.262	118	4	0.681	106	4	0.42	4.02e-10	strongHyper
	NC_006088.5	23732009	23732013	0.565	52	3	0.105	50	3	-0.46	3.03e-06	strongHypo
	NC_006088.5	23763659	23763833	0.629	139	6	0.377	131	6	-0.252	0.000101	strongHypo
	NC_006088.5	23810849	23811135	0.105	51	3	0.551	54	3	0.446	2.29e-05	strongHyper
	NC_006088.5	23812471	23812509	0.732	60	4	0.0861	46	4	-0.646	2.18e-11	strongHypo
	NC_006088.5	24041294	24041573	0.364	44	3	0.0139	64	3	-0.351	9.93e-07	strongHypo
	NC_006088.5	24224154	24224305	0.415	176	8	0.00595	238	8	-0.409	8.42e-30	strongHypo
	NC_006088.5	24234326	24234349	0.558	125	4	0.167	93	4	-0.391	2.37e-09	strongHypo
	NC_006088.5	24299493	24299754	0.238	148	6	0.54	155	6	0.302	1.06e-07	strongHyper
	NC_006088.5	24313022	24313058	0.454	71	4	0.896	64	4	0.441	2.42e-08	strongHyper
	NC_006088.5	24328114	24328699	0.546	214	9	0.306	202	9	-0.24	3.1e-05	strongHypo
	NC_006088.5	24335084	24335091	0.422	124	3	0.894	107	3	0.473	2.79e-15	strongHyper
	NC_006088.5	24647379	24647530	0.767	51	4	0.236	55	4	-0.531	7.8e-08	strongHypo
	NC_006088.5	24917361	24917654	0.523	163	10	0.853	198	10	0.33	7.84e-11	strongHyper
	NC_006088.5	25208279	25208355	0.203	42	3	0.685	42	3	0.482	1.95e-05	strongHyper
	NC_006088.5	25221844	25222033	0.162	38	3	0.639	47	3	0.476	8.18e-06	strongHyper
	NC_006088.5	25353521	25353757	0.377	235	8	0.0897	276	8	-0.288	3.34e-16	strongHypo
	NC_006088.5	25525882	25526279	0.369	166	8	0.166	147	8	-0.203	0.000117	strongHypo
	NC_006088.5	25574269	25574320	0.619	64	3	0.248	68	3	-0.371	1.84e-05	strongHypo
	NC_006088.5	25904307	25904513	0.255	66	4	0.663	78	4	0.408	7.92e-07	strongHyper
	NC_006088.5	26044308	26044326	0.72	88	4	0.274	99	4	-0.446	3.28e-09	strongHypo
	NC_006088.5	26128742	26128767	0.583	75	4	0.133	77	4	-0.45	2.09e-08	strongHypo
	NC_006088.5	26267410	26267420	0.251	58	3	0.728	73	3	0.476	3.81e-08	strongHyper
	NC_006088.5	26286801	26286851	0.796	54	3	0.289	43	3	-0.507	4.18e-07	strongHypo
	NC_006088.5	26288288	26288592	0.796	103	7	0.494	115	7	-0.302	9.47e-06	strongHypo
	NC_006088.5	26293839	26294003	0.345	174	8	0.558	226	8	0.213	7.81e-05	strongHyper
	NC_006088.5	26747824	26748253	0.591	134	7	0.358	122	7	-0.232	0.000715	strongHypo
	NC_006088.5	26916310	26916604	0.518	242	11	0.783	177	11	0.265	1.26e-08	strongHyper
	NC_006088.5	27174949	27175183	0.677	159	9	0.896	175	9	0.22	5.98e-06	strongHyper
	NC_006088.5	27251600	27251863	0.502	147	5	0.816	127	5	0.314	3.05e-06	strongHyper
	NC_006088.5	27289761	27289826	0.251	57	4	0.769	75	4	0.518	1.19e-08	strongHyper
	NC_006088.5	27457697	27457768	0.442	57	5	0.806	87	5	0.364	1.11e-05	strongHyper
	NC_006088.5	27672653	27672792	0.343	74	3	0	61	3	-0.343	8.28e-08	strongHypo
	NC_006088.5	27774638	27774690	0.48	105	3	0.0557	79	3	-0.424	1.82e-09	strongHypo
	NC_006088.5	28381751	28381916	0.708	69	4	0.356	59	4	-0.353	8.06e-05	strongHypo
	NC_006088.5	28578104	28578463	0.772	209	8	0.476	153	8	-0.297	1.64e-08	strongHypo
	NC_006088.5	28925874	28925994	0.293	46	3	0.763	49	3	0.47	4.83e-06	strongHyper
	NC_006088.5	28960230	28960270	0.422	70	3	0.894	66	3	0.472	7.42e-09	strongHyper
	NC_006088.5	29063116	29063287	0.445	81	5	0.831	106	5	0.386	5.93e-08	strongHyper
	NC_006088.5	29138878	29138931	0.56	89	4	0.152	96	4	-0.408	2.21e-09	strongHypo
	NC_006088.5	29240140	29240191	0.176	61	3	0.628	74	3	0.452	9.94e-08	strongHyper
	NC_006088.5	29427209	29427545	0.719	44	4	0.424	55	4	-0.294	0.00881	strongHypo
	NC_006088.5	29623844	29624034	0.47	79	4	0.851	96	4	0.381	1.12e-05	strongHyper
	NC_006088.5	29635346	29635577	0.87	61	5	0.132	82	5	-0.738	2.51e-20	strongHypo
	NC_006088.5	30123457	30123883	0.622	108	6	0.416	90	6	-0.206	0.0101	strongHypo
	NC_006088.5	30186074	30186081	0.281	76	3	0.79	82	3	0.509	3.45e-09	strongHyper
	NC_006088.5	30195821	30196028	0.391	56	3	0.796	58	3	0.405	5.21e-05	strongHyper
	NC_006088.5	30230745	30230919	0.484	58	4	0.823	83	4	0.339	3.17e-06	strongHyper
	NC_006088.5	30256607	30256750	0.104	90	5	0.55	151	5	0.446	2.36e-12	strongHyper
	NC_006088.5	30310613	30310831	0.391	102	7	0.665	126	7	0.273	0.000334	strongHyper
	NC_006088.5	30345116	30345144	0.0724	87	4	0.451	63	4	0.378	2.78e-08	strongHyper
	NC_006088.5	30584661	30584713	0.388	54	4	0.842	57	4	0.454	8.1e-07	strongHyper
	NC_006088.5	30657183	30657420	0.248	158	8	0.451	125	8	0.203	0.00201	strongHyper
	NC_006088.5	30694319	30694454	0.389	166	4	0.103	143	4	-0.286	1.88e-09	strongHypo
	NC_006088.5	30878593	30878862	0.602	65	3	0.0527	74	3	-0.549	9.51e-14	strongHypo
	NC_006088.5	30973674	30973965	0.875	215	10	0.648	225	10	-0.227	4e-09	strongHypo
	NC_006088.5	31154160	31154168	0.483	61	5	0.792	91	5	0.31	4.14e-05	strongHyper
	NC_006088.5	31222800	31222857	0.452	51	3	0.837	95	3	0.385	5.68e-06	strongHyper
	NC_006088.5	31532112	31532317	0.679	257	8	0.472	242	8	-0.208	3.62e-06	strongHypo
	NC_006088.5	31587260	31587317	0.154	38	3	0.583	47	3	0.43	0.000258	strongHyper
	NC_006088.5	31872411	31872486	0.708	64	3	0.121	45	3	-0.587	7.34e-11	strongHypo
	NC_006088.5	32004131	32004157	0.153	64	3	0.516	71	3	0.363	2.2e-05	strongHyper
	NC_006088.5	32428304	32428326	0.706	90	4	0.42	106	4	-0.285	0.000299	strongHypo
	NC_006088.5	32461737	32461807	0.466	76	4	0.174	98	4	-0.292	2.73e-05	strongHypo
	NC_006088.5	32731409	32731609	0.748	389	12	0.514	502	12	-0.234	5.98e-12	strongHypo
	NC_006088.5	32869633	32869641	0.922	79	4	0.587	83	4	-0.336	5.19e-07	strongHypo
	NC_006088.5	33058522	33058719	0.676	71	4	0.171	52	4	-0.505	9.1e-09	strongHypo
	NC_006088.5	33124143	33124261	0.697	96	3	0.278	73	3	-0.419	4.37e-08	strongHypo
	NC_006088.5	33159112	33159254	0.471	128	7	0.696	154	7	0.226	9.05e-05	strongHyper
	NC_006088.5	33661077	33661343	0.376	92	6	0.082	88	6	-0.294	1.97e-05	strongHypo
	NC_006088.5	33749817	33750017	0.4	85	4	0.726	64	4	0.326	3.1e-05	strongHyper
	NC_006088.5	33784601	33784642	0.838	103	6	0.53	93	6	-0.308	5.47e-06	strongHypo
	NC_006088.5	33845545	33845756	0.5	40	3	0	35	3	-0.5	1.76e-07	strongHypo
	NC_006088.5	33885452	33885577	0.364	115	8	0.136	149	8	-0.227	2.74e-05	strongHypo
	NC_006088.5	34125229	34125243	0.267	30	3	0.851	34	3	0.584	2.7e-06	strongHyper
	NC_006088.5	34277827	34277832	0.251	75	4	0.768	81	4	0.517	1.61e-10	strongHyper
	NC_006088.5	34344914	34344990	0.532	75	4	0.844	53	4	0.312	0.00054	strongHyper
	NC_006088.5	34388350	34388604	0.501	95	6	0.933	103	6	0.432	1.82e-11	strongHyper
	NC_006088.5	34426233	34426371	0.391	83	4	0.948	84	4	0.556	2.83e-15	strongHyper
	NC_006088.5	34475471	34475625	0.447	101	7	0.657	134	7	0.21	0.00487	strongHyper
	NC_006088.5	34735961	34736327	0.725	166	8	0.502	156	8	-0.223	2.14e-05	strongHypo
	NC_006088.5	34898657	34898773	0	49	3	0.42	56	3	0.42	8.99e-08	strongHyper
	NC_006088.5	34927814	34927876	0.979	122	6	0.636	136	6	-0.343	2.7e-12	strongHypo
	NC_006088.5	34971484	34971724	0.654	134	12	0.915	199	12	0.261	8.77e-09	strongHyper
	NC_006088.5	35076233	35076391	0.148	97	7	0.45	114	7	0.301	3.13e-06	strongHyper
	NC_006088.5	35110280	35110439	0.428	79	5	0.65	92	5	0.222	0.00599	strongHyper
	NC_006088.5	35478873	35478901	0.0278	36	3	0.563	40	3	0.536	2.53e-07	strongHyper
	NC_006088.5	35526144	35526312	0.663	83	5	0.408	71	5	-0.255	0.00115	strongHypo
	NC_006088.5	35674323	35674363	0.771	101	4	0.382	93	4	-0.389	1.25e-07	strongHypo
	NC_006088.5	35743349	35743739	0.478	89	6	0.168	93	6	-0.311	0.000102	strongHypo
	NC_006088.5	35808093	35808324	0.542	109	7	0.795	150	7	0.254	6.23e-06	strongHyper
	NC_006088.5	35882175	35882587	0.316	103	6	0.0733	100	6	-0.243	7.85e-07	strongHypo
	NC_006088.5	35887422	35887438	0.701	40	3	0.0636	32	3	-0.637	3.13e-08	strongHypo
	NC_006088.5	35887634	35887655	0.499	70	3	0.983	54	3	0.484	7.98e-10	strongHyper
	NC_006088.5	35930081	35930295	0.753	58	5	0.451	80	5	-0.301	0.00088	strongHypo
	NC_006088.5	35959833	35960123	0.738	82	3	0.314	80	3	-0.423	4.85e-09	strongHypo
	NC_006088.5	36024022	36024157	0.191	70	5	0.507	67	5	0.315	5.37e-05	strongHyper
	NC_006088.5	36362819	36362840	0.103	55	4	0.586	57	4	0.483	5.05e-08	strongHyper
	NC_006088.5	36476390	36476500	0.783	41	3	0.123	38	3	-0.659	5.23e-09	strongHypo
	NC_006088.5	36495700	36495861	0.0973	60	3	0.642	89	3	0.544	3.25e-11	strongHyper
	NC_006088.5	36498535	36498687	0.16	74	5	0.532	82	5	0.372	2.1e-06	strongHyper
	NC_006088.5	36555841	36556133	0.591	89	6	0.301	92	6	-0.289	0.000981	strongHypo
	NC_006088.5	36719807	36719919	0.256	76	4	0.76	89	4	0.503	1.31e-09	strongHyper
	NC_006088.5	36777591	36777688	0.133	90	3	0.515	79	3	0.381	2.46e-07	strongHyper
	NC_006088.5	36780554	36780838	0.29	85	6	0.827	101	6	0.538	2.29e-14	strongHyper
	NC_006088.5	36849015	36849151	0.53	67	4	0.928	79	4	0.399	4.45e-08	strongHyper
	NC_006088.5	36856871	36857151	0.358	48	3	0.808	68	3	0.45	2.94e-07	strongHyper
	NC_006088.5	37303666	37304303	0.564	141	7	0.201	136	7	-0.362	5.26e-10	strongHypo
	NC_006088.5	37306041	37306057	0.861	83	4	0.325	85	4	-0.537	1.41e-11	strongHypo
	NC_006088.5	37359389	37359587	0.538	44	3	0.0666	46	3	-0.471	1.39e-06	strongHypo
	NC_006088.5	37576061	37576459	0.684	178	9	0.385	142	9	-0.299	1.84e-07	strongHypo
	NC_006088.5	37700647	37700699	0.288	52	3	0.756	50	3	0.469	5.32e-06	strongHyper
	NC_006088.5	37725758	37725778	0.38	61	4	0.789	59	4	0.41	8.74e-06	strongHyper
	NC_006088.5	37741529	37741656	0.597	71	4	0.296	59	4	-0.302	0.00144	strongHypo
	NC_006088.5	38065922	38065957	0.46	71	3	0.868	87	3	0.407	1.25e-07	strongHyper
	NC_006088.5	38130110	38130368	0.491	62	4	0.828	78	4	0.337	0.000143	strongHyper
	NC_006088.5	38268238	38268356	0.266	157	5	0.498	150	5	0.232	1.31e-05	strongHyper
	NC_006088.5	38268856	38268964	0.337	90	4	0.654	62	4	0.318	0.000271	strongHyper
	NC_006088.5	38326363	38326436	0.844	111	6	0.488	139	6	-0.357	7.07e-09	strongHypo
	NC_006088.5	38369409	38369548	0.698	88	5	0.453	85	5	-0.245	0.000371	strongHypo
	NC_006088.5	38450081	38450135	0.667	43	3	0.0303	51	3	-0.636	1.25e-12	strongHypo
	NC_006088.5	38669381	38669445	0.648	73	4	0.169	51	4	-0.479	2.06e-07	strongHypo
	NC_006088.5	38928756	38928885	0.643	90	3	0.287	98	3	-0.356	1.99e-07	strongHypo
	NC_006088.5	38990100	38990127	0.52	55	4	0.964	63	4	0.444	2.12e-08	strongHyper
	NC_006088.5	39568851	39568860	0.4	57	4	0.824	68	4	0.424	2.05e-06	strongHyper
	NC_006088.5	39745634	39745761	0.401	75	4	0.736	70	4	0.335	4.88e-05	strongHyper
	NC_006088.5	39936853	39936973	0.55	88	4	0.218	66	4	-0.332	1.6e-05	strongHypo
	NC_006088.5	39960615	39960894	0.0212	115	4	0.401	86	4	0.38	7.46e-12	strongHyper
	NC_006088.5	39993086	39993273	0.413	89	4	0.758	71	4	0.345	6.46e-05	strongHyper
	NC_006088.5	40143297	40143360	0.405	133	8	0.655	165	8	0.25	7.2e-06	strongHyper
	NC_006088.5	40176113	40176406	0.465	228	13	0.706	296	13	0.241	4.84e-10	strongHyper
	NC_006088.5	40206927	40207179	0.393	118	8	0.624	152	8	0.231	0.000136	strongHyper
	NC_006088.5	40276675	40276693	0.272	61	3	0.651	48	3	0.379	0.000191	strongHyper
	NC_006088.5	40343858	40343971	0.663	201	8	0.331	120	8	-0.332	3.88e-08	strongHypo
	NC_006088.5	40356005	40356321	0.51	69	5	0.287	86	5	-0.223	0.00276	strongHypo
	NC_006088.5	40427358	40427756	0.363	210	10	0.581	227	10	0.217	9.93e-06	strongHyper
	NC_006088.5	40659856	40660038	0.575	133	6	0.321	107	6	-0.254	0.00112	strongHypo
	NC_006088.5	40668952	40669044	0.182	74	3	0.618	105	3	0.435	9.41e-09	strongHyper
	NC_006088.5	40789776	40790074	0.678	98	4	0.318	103	4	-0.36	6.23e-08	strongHypo
	NC_006088.5	41091115	41091284	0.387	56	5	0.695	78	5	0.309	0.000393	strongHyper
	NC_006088.5	41122642	41122951	0.549	183	8	0.321	196	8	-0.229	0.00032	strongHypo
	NC_006088.5	41384971	41384999	0.571	54	3	0.138	55	3	-0.433	9.83e-06	strongHypo
	NC_006088.5	41418368	41418391	0.442	72	4	0.731	68	4	0.288	0.000317	strongHyper
	NC_006088.5	41658538	41658748	0.692	80	4	0.338	83	4	-0.353	1.01e-05	strongHypo
	NC_006088.5	41739005	41739173	0.232	111	5	0.552	126	5	0.321	2.44e-08	strongHyper
	NC_006088.5	42904144	42904225	0.562	57	4	0.173	68	4	-0.389	7.4e-05	strongHypo
	NC_006088.5	43480318	43480400	0.747	50	3	0.196	46	3	-0.55	1.51e-06	strongHypo
	NC_006088.5	43530561	43530587	0.613	129	4	0.251	127	4	-0.361	2.74e-09	strongHypo
	NC_006088.5	43613912	43613972	0.583	80	4	0.808	75	4	0.225	0.000467	strongHyper
	NC_006088.5	43617129	43617353	0.278	37	3	0.758	49	3	0.48	9.72e-06	strongHyper
	NC_006088.5	44362056	44362229	0.813	63	3	0.383	68	3	-0.43	1.07e-06	strongHypo
	NC_006088.5	44388242	44388509	0.0774	78	4	0.51	64	4	0.433	4.08e-09	strongHyper
	NC_006088.5	44626086	44626256	0.504	62	3	0.11	63	3	-0.394	3.02e-06	strongHypo
	NC_006088.5	44739604	44739624	1	34	3	0.4	55	3	-0.6	5.47e-10	strongHypo
	NC_006088.5	44798795	44798809	0.346	60	3	0.881	69	3	0.535	7.51e-11	strongHyper
	NC_006088.5	45114537	45114625	0.105	76	3	0.494	109	3	0.389	8.2e-08	strongHyper
	NC_006088.5	45311666	45311917	0.802	77	4	0.322	83	4	-0.48	2.4e-09	strongHypo
	NC_006088.5	45484032	45484098	0.423	90	4	0.859	116	4	0.436	3.6e-11	strongHyper
	NC_006088.5	45579229	45579354	0.763	72	5	0.485	75	5	-0.278	0.000677	strongHypo
	NC_006088.5	45598989	45599162	0.604	103	8	0.23	103	8	-0.374	6.2e-08	strongHypo
	NC_006088.5	46021204	46021227	0.363	61	3	0.0516	62	3	-0.312	1.24e-05	strongHypo
	NC_006088.5	46096916	46097143	0.173	82	4	0.505	87	4	0.331	2.29e-07	strongHyper
	NC_006088.5	46165335	46165388	0.643	73	5	0.917	78	5	0.274	0.000384	strongHyper
	NC_006088.5	46182830	46183259	0.55	148	8	0.154	127	8	-0.397	1.32e-12	strongHypo
	NC_006088.5	46188630	46188768	0.145	61	4	0.551	75	4	0.406	6.05e-06	strongHyper
	NC_006088.5	46222388	46222718	0.35	82	4	0.725	75	4	0.376	2.73e-05	strongHyper
	NC_006088.5	46812959	46813351	0.378	109	5	0.597	92	5	0.218	0.00437	strongHyper
	NC_006088.5	46838494	46838706	0.737	104	7	0.515	129	7	-0.222	0.000674	strongHypo
	NC_006088.5	47626664	47626912	0.531	67	4	0.238	58	4	-0.293	0.00173	strongHypo
	NC_006088.5	48474710	48474780	0.127	66	4	0.634	89	4	0.507	6.03e-11	strongHyper
	NC_006088.5	48856685	48856847	0.319	108	6	0.0475	152	6	-0.271	2.89e-09	strongHypo
	NC_006088.5	48859423	48859532	0.982	53	4	0.574	76	4	-0.408	1.4e-07	strongHypo
	NC_006088.5	48939974	48940169	0.493	68	3	0.142	75	3	-0.351	2.59e-06	strongHypo
	NC_006088.5	49053448	49053507	0.682	42	3	0.266	50	3	-0.416	0.000318	strongHypo
	NC_006088.5	49282832	49282864	0.879	40	3	0.393	38	3	-0.487	1.32e-05	strongHypo
	NC_006088.5	49361182	49361336	0.817	53	4	0.315	45	4	-0.503	6e-07	strongHypo
	NC_006088.5	49367724	49367778	0.804	87	6	0.311	83	6	-0.493	3.63e-12	strongHypo
	NC_006088.5	49913401	49913667	0.699	146	8	0.419	142	8	-0.28	6.11e-06	strongHypo
	NC_006088.5	49934549	49934661	0.344	57	3	0.83	40	3	0.486	2.29e-05	strongHyper
	NC_006088.5	49992371	49992587	0.845	60	3	0.474	57	3	-0.371	2.69e-05	strongHypo
	NC_006088.5	50243692	50243812	0.612	90	6	0.291	79	6	-0.321	0.0001	strongHypo
	NC_006088.5	50244763	50244844	0.511	124	7	0.286	97	7	-0.226	0.000327	strongHypo
	NC_006088.5	50334568	50335070	0.552	207	13	0.828	210	13	0.276	1.59e-09	strongHyper
	NC_006088.5	50393122	50393174	0.57	39	3	0	40	3	-0.57	2.6e-09	strongHypo
	NC_006088.5	50818291	50818331	0.224	31	3	0.951	37	3	0.726	6.02e-10	strongHyper
	NC_006088.5	51294641	51294708	0.223	80	6	0.653	102	6	0.43	2.74e-09	strongHyper
	NC_006088.5	51465703	51465752	0.406	37	3	0.914	37	3	0.508	4.39e-06	strongHyper
	NC_006088.5	51863392	51863604	0.325	97	5	0.587	162	5	0.262	0.000308	strongHyper
	NC_006088.5	52162655	52162846	0.67	98	6	0.444	112	6	-0.226	0.00137	strongHypo
	NC_006088.5	52715577	52715598	0.337	69	5	0.64	82	5	0.301	0.000307	strongHyper
	NC_006088.5	53148806	53149046	0.867	30	3	0.395	43	3	-0.471	7.77e-05	strongHypo
	NC_006088.5	54362706	54362973	0.495	169	10	0.711	169	10	0.216	0.000144	strongHyper
	NC_006088.5	54363233	54363271	0.815	53	3	0.177	55	3	-0.638	4.74e-11	strongHypo
	NC_006088.5	54573813	54573850	0.103	35	3	0.766	39	3	0.664	9.08e-09	strongHyper
	NC_006088.5	54661080	54661217	0.953	62	5	0.589	76	5	-0.365	3.78e-07	strongHypo
	NC_006088.5	54680786	54680795	0.868	54	4	0.426	55	4	-0.442	2.27e-06	strongHypo
	NC_006088.5	54806524	54806555	0.613	42	3	0.0494	38	3	-0.563	6.37e-08	strongHypo
	NC_006088.5	55827147	55827336	0.813	122	7	0.509	100	7	-0.304	5.68e-06	strongHypo
	NC_006088.5	56692317	56692701	0.805	115	6	0.482	105	6	-0.323	7.93e-09	strongHypo
	NC_006088.5	59617959	59617994	0.456	112	4	0.121	117	4	-0.335	1.4e-08	strongHypo
	NC_006088.5	59873447	59873758	0.607	77	6	0.209	73	6	-0.399	6.91e-06	strongHypo
	NC_006088.5	59956490	59956515	0.586	55	3	0.101	66	3	-0.485	2.07e-08	strongHypo
	NC_006088.5	60014403	60014410	0.433	57	4	0.947	50	4	0.513	1.12e-08	strongHyper
	NC_006088.5	60225396	60225869	0.552	105	7	0.268	99	7	-0.284	2.78e-05	strongHypo
	NC_006088.5	60245101	60245202	0.397	45	3	0.0256	50	3	-0.371	6.74e-06	strongHypo
	NC_006088.5	60251729	60251995	0.809	61	4	0.379	58	4	-0.43	3.49e-07	strongHypo
	NC_006088.5	60593087	60593331	0.226	109	7	0.44	103	7	0.215	0.00298	strongHyper
	NC_006088.5	60636153	60636397	0.652	101	6	0.412	155	6	-0.239	0.000852	strongHypo
	NC_006088.5	60757019	60757218	0.837	180	11	0.523	147	11	-0.314	3.24e-09	strongHypo
	NC_006088.5	60778899	60779150	0.0904	52	3	0.524	55	3	0.434	2.72e-07	strongHyper
	NC_006088.5	60824366	60824576	0.704	97	5	0.441	96	5	-0.264	0.00124	strongHypo
	NC_006088.5	60828971	60829160	0.498	76	7	0.776	125	7	0.278	4.92e-05	strongHyper
	NC_006088.5	61216425	61216681	0.774	57	4	0.356	49	4	-0.418	3.05e-05	strongHypo
	NC_006088.5	61291586	61291675	0.681	42	3	0.186	48	3	-0.495	4.25e-06	strongHypo
	NC_006088.5	61837859	61837902	0.495	42	4	0.847	47	4	0.351	0.000523	strongHyper
	NC_006088.5	61960616	61960800	0.881	90	6	0.335	80	6	-0.546	2.32e-13	strongHypo
	NC_006088.5	62281964	62282061	0.401	40	3	0	41	3	-0.401	1.87e-06	strongHypo
	NC_006088.5	63153680	63153708	0.414	86	4	0.73	160	4	0.316	4.38e-06	strongHyper
	NC_006088.5	63658029	63658124	0.335	75	4	0.605	70	4	0.27	0.000458	strongHyper
	NC_006088.5	63729315	63729322	0.807	96	4	0.403	96	4	-0.404	4.65e-09	strongHypo
	NC_006088.5	64329420	64329522	0.623	54	3	0.149	58	3	-0.473	2.56e-07	strongHypo
	NC_006088.5	64409405	64409583	0.0685	58	3	0.415	65	3	0.347	1.6e-05	strongHyper
	NC_006088.5	64413384	64413530	0.305	88	5	0.524	107	5	0.22	0.000823	strongHyper
	NC_006088.5	64547228	64547458	0.312	66	3	0.66	77	3	0.348	0.000752	strongHyper
	NC_006088.5	64598105	64598344	0.21	83	5	0.717	75	5	0.507	1.59e-09	strongHyper
	NC_006088.5	64734438	64734565	0.042	105	4	0.615	93	4	0.573	2.47e-17	strongHyper
	NC_006088.5	65223921	65224061	0.134	55	3	0.49	67	3	0.355	5.03e-06	strongHyper
	NC_006088.5	65384531	65384757	0.25	58	3	0.81	52	3	0.561	1.94e-09	strongHyper
	NC_006088.5	65421153	65421157	0.867	43	3	0.211	43	3	-0.656	1.33e-09	strongHypo
	NC_006088.5	66131829	66131884	0.733	70	5	0.362	99	5	-0.372	4.06e-07	strongHypo
	NC_006088.5	66711209	66711502	0.292	94	6	0.617	90	6	0.325	0.000192	strongHyper
	NC_006088.5	67140811	67140976	0.251	66	6	0	104	6	-0.251	2.47e-08	strongHypo
	NC_006088.5	67816751	67816985	0.843	61	4	0.503	63	4	-0.339	1.32e-05	strongHypo
	NC_006088.5	67840107	67840135	0.148	34	3	0.79	43	3	0.641	5.32e-08	strongHyper
	NC_006088.5	67842278	67842634	0.38	81	5	0.618	104	5	0.238	0.00112	strongHyper
	NC_006088.5	68424043	68424154	0.472	43	3	0.0683	65	3	-0.404	1.7e-06	strongHypo
	NC_006088.5	68625720	68625962	0.686	178	7	0.39	136	7	-0.295	1.31e-06	strongHypo
	NC_006088.5	68959396	68959824	0.563	147	6	0.351	168	6	-0.213	0.000461	strongHypo
	NC_006088.5	69462502	69462655	0.437	120	6	0.653	144	6	0.216	0.000182	strongHyper
	NC_006088.5	69614497	69614867	0.39	101	5	0.645	110	5	0.255	0.000567	strongHyper
	NC_006088.5	69687807	69687843	0.862	44	4	0.0876	76	4	-0.774	6.95e-18	strongHypo
	NC_006088.5	70055631	70056034	0.423	83	5	0.729	104	5	0.306	8.53e-06	strongHyper
	NC_006088.5	70162414	70162482	0	43	3	0.636	66	3	0.636	2.63e-13	strongHyper
	NC_006088.5	70252645	70252698	0	73	4	0.626	101	4	0.626	5.11e-21	strongHyper
	NC_006088.5	70438757	70439004	0.133	53	3	0.548	71	3	0.414	2.03e-07	strongHyper
	NC_006088.5	70491818	70492051	0.502	49	3	0	52	3	-0.502	1.81e-09	strongHypo
	NC_006088.5	70862695	70862739	0.326	34	3	0.882	51	3	0.557	1.26e-07	strongHyper
	NC_006088.5	71168512	71168756	0.486	74	5	0.157	84	5	-0.329	1.17e-05	strongHypo
	NC_006088.5	71238851	71239006	0.901	97	7	0.599	140	7	-0.302	3.27e-07	strongHypo
	NC_006088.5	73231549	73231570	0.822	136	6	0.596	132	6	-0.226	0.00028	strongHypo
	NC_006088.5	73376456	73376526	0.469	77	5	0.716	124	5	0.247	0.000352	strongHyper
	NC_006088.5	75382391	75382632	0.803	103	4	0.368	99	4	-0.434	7.12e-10	strongHypo
	NC_006088.5	77366256	77366620	0.405	101	7	0.727	129	7	0.322	2.37e-07	strongHyper
	NC_006088.5	78914996	78915015	0.74	72	5	0.282	69	5	-0.458	4.62e-08	strongHypo
	NC_006088.5	79079546	79079579	0.29	55	5	0.0325	86	5	-0.257	4.7e-06	strongHypo
	NC_006088.5	80415694	80415826	0.412	88	4	0.0419	63	4	-0.37	3.26e-07	strongHypo
	NC_006088.5	80457274	80457298	0.435	48	3	0.908	38	3	0.473	1.11e-05	strongHyper
	NC_006088.5	80561730	80561811	0.624	60	3	0.222	59	3	-0.402	1.75e-05	strongHypo
	NC_006088.5	80722289	80722446	0.726	82	5	0.502	87	5	-0.225	0.00102	strongHypo
	NC_006088.5	81510735	81510762	0.936	32	3	0.408	36	3	-0.529	5.71e-06	strongHypo
	NC_006088.5	83963962	83964051	0.803	176	5	0.591	215	5	-0.212	1.11e-05	strongHypo
	NC_006088.5	84710744	84710938	0.523	56	3	0	56	3	-0.523	2.61e-11	strongHypo
	NC_006088.5	85421988	85422083	0.203	54	3	0.737	75	3	0.534	5.35e-10	strongHyper
	NC_006088.5	85536831	85537011	0.578	130	8	0.865	121	8	0.288	7.91e-08	strongHyper
	NC_006088.5	85721300	85721607	0.592	172	7	0.32	179	7	-0.272	1.09e-05	strongHypo
	NC_006088.5	85829433	85829669	0.403	88	4	0.1	96	4	-0.303	4.95e-06	strongHypo
	NC_006088.5	86213375	86213637	0.571	101	5	0.823	83	5	0.252	0.000142	strongHyper
	NC_006088.5	86478863	86479135	0.572	111	5	0.884	111	5	0.313	3.55e-07	strongHyper
	NC_006088.5	87230306	87230343	0.894	47	3	0.395	43	3	-0.5	6.03e-07	strongHypo
	NC_006088.5	87541727	87541736	0.421	71	3	0.902	63	3	0.482	1.07e-08	strongHyper
	NC_006088.5	87695567	87695644	0.56	55	3	0.133	54	3	-0.427	2.27e-06	strongHypo
	NC_006088.5	88728949	88729249	0.764	36	3	0.264	47	3	-0.5	1.95e-05	strongHypo
	NC_006088.5	88940534	88940896	0.934	51	4	0.518	83	4	-0.417	1.07e-07	strongHypo
	NC_006088.5	90802730	90802752	0.786	337	4	0.557	277	4	-0.228	2.14e-09	strongHypo
	NC_006088.5	90954887	90954900	0.813	164	5	0.597	252	5	-0.217	9.63e-08	strongHypo
	NC_006088.5	92094792	92094952	0.363	126	5	0.591	142	5	0.228	3.08e-05	strongHyper
	NC_006088.5	92178074	92178411	0.0973	62	3	0.494	54	3	0.397	2.77e-05	strongHyper
	NC_006088.5	92196080	92196101	0	56	3	0.269	52	3	0.269	1.27e-05	strongHyper
	NC_006088.5	92278914	92279105	0.415	91	3	0.089	70	3	-0.326	1.4e-06	strongHypo
	NC_006088.5	92701089	92701095	0.252	42	3	0.735	58	3	0.484	2.34e-06	strongHyper
	NC_006088.5	92712485	92712555	0.824	101	6	0.511	125	6	-0.312	2.43e-08	strongHypo
	NC_006088.5	92729000	92729004	0.961	50	3	0.533	41	3	-0.427	1.72e-06	strongHypo
	NC_006088.5	93125082	93125116	0.642	61	3	0.957	80	3	0.315	3.81e-06	strongHyper
	NC_006088.5	95638669	95638897	0.615	89	4	0.262	112	4	-0.353	1.68e-06	strongHypo
	NC_006088.5	96416893	96417119	0.759	195	8	0.554	209	8	-0.205	8.88e-07	strongHypo
	NC_006088.5	97317476	97317507	0.786	67	5	0.527	86	5	-0.26	0.00138	strongHypo
	NC_006088.5	97626826	97627341	0.426	156	8	0.666	200	8	0.24	0.000149	strongHyper
	NC_006088.5	97719629	97719690	0.676	76	4	0.415	87	4	-0.261	0.000274	strongHypo
	NC_006088.5	98533974	98533982	0.454	93	4	0.78	117	4	0.327	1.53e-06	strongHyper
	NC_006088.5	98570076	98570270	0.752	95	4	0.34	70	4	-0.412	4.78e-06	strongHypo
	NC_006088.5	98721979	98721988	0.481	59	3	0.121	69	3	-0.36	4e-06	strongHypo
	NC_006088.5	98729083	98729292	0.445	125	4	0.781	153	4	0.336	1.17e-08	strongHyper
	NC_006088.5	98804976	98805027	0.778	40	3	0.209	49	3	-0.569	6.53e-08	strongHypo
	NC_006088.5	99440164	99440476	0.586	75	4	0.794	82	4	0.209	0.0114	strongHyper
	NC_006088.5	99755439	99755618	0.452	66	6	0.104	86	6	-0.348	1.01e-05	strongHypo
	NC_006088.5	99762536	99762741	0.548	90	6	0.843	125	6	0.295	1.39e-05	strongHyper
	NC_006088.5	100073711	100073905	0.474	183	11	0.718	239	11	0.244	1.66e-06	strongHyper
	NC_006088.5	100136750	100137008	0.861	206	7	0.654	219	7	-0.207	1.65e-06	strongHypo
	NC_006088.5	100245013	100245340	0.504	114	6	0.171	132	6	-0.332	8.49e-10	strongHypo
	NC_006088.5	100280917	100281043	0.844	103	4	0.619	108	4	-0.226	0.00054	strongHypo
	NC_006088.5	100327088	100327213	0.929	45	4	0.443	58	4	-0.487	2.26e-07	strongHypo
	NC_006088.5	100392738	100392820	0.369	98	4	0.857	127	4	0.488	1.97e-13	strongHyper
	NC_006088.5	100751887	100752200	0.729	79	6	0.433	89	6	-0.295	6.2e-06	strongHypo
	NC_006088.5	101084388	101084526	0.545	132	5	0.314	119	5	-0.231	0.000343	strongHypo
	NC_006088.5	101354203	101354380	0.507	70	3	0.159	104	3	-0.348	1.98e-05	strongHypo
	NC_006088.5	101672618	101672760	0	101	4	0.223	96	4	0.223	9.77e-07	strongHyper
	NC_006088.5	101780176	101780194	0.446	91	3	0.8	105	3	0.354	2.96e-07	strongHyper
	NC_006088.5	101839864	101839940	0.35	124	4	0.699	125	4	0.349	7.66e-08	strongHyper
	NC_006088.5	102107313	102107324	0.629	56	4	0.386	58	4	-0.244	0.00161	strongHypo
	NC_006088.5	102515226	102515351	0.27	72	4	0.654	62	4	0.384	2.6e-05	strongHyper
	NC_006088.5	103970619	103970636	0.42	70	4	0.829	63	4	0.409	3.36e-06	strongHyper
	NC_006088.5	105472122	105472314	0.541	91	5	0.269	111	5	-0.272	2.21e-05	strongHypo
	NC_006088.5	106876791	106877008	0.845	92	4	0.542	118	4	-0.303	8.67e-06	strongHypo
	NC_006088.5	107452607	107452737	0.882	46	3	0.436	47	3	-0.447	9.43e-06	strongHypo
	NC_006088.5	108608042	108608245	0.729	48	4	0.104	57	4	-0.625	3.01e-11	strongHypo
	NC_006088.5	109915170	109915245	0.767	52	5	0.34	87	5	-0.427	1.53e-06	strongHypo
	NC_006088.5	110296228	110296420	0.351	97	3	0.0763	100	3	-0.275	6.98e-06	strongHypo
	NC_006088.5	110497996	110498391	0.336	82	6	0.649	126	6	0.312	4.18e-06	strongHyper
	NC_006088.5	110947123	110947155	0.565	48	3	0.935	53	3	0.37	2.5e-05	strongHyper
	NC_006088.5	111213461	111213565	0.672	40	3	0.139	42	3	-0.533	1.17e-06	strongHypo
	NC_006088.5	111546921	111547113	0.453	61	5	0.0894	65	5	-0.364	5.33e-06	strongHypo
	NC_006088.5	111621373	111621389	0.851	102	4	0.43	79	4	-0.421	2.09e-09	strongHypo
	NC_006088.5	111628603	111629000	0.54	81	5	0.13	63	5	-0.41	9.28e-08	strongHypo
	NC_006088.5	112232884	112233000	0.715	53	4	0.214	63	4	-0.5	1.01e-08	strongHypo
	NC_006088.5	112292311	112292472	0.473	76	5	0.745	129	5	0.272	7.75e-05	strongHyper
	NC_006088.5	113383452	113383588	0.902	192	8	0.653	172	8	-0.249	1.17e-07	strongHypo
	NC_006088.5	113416930	113417201	0.952	45	3	0.481	40	3	-0.471	1.16e-06	strongHypo
	NC_006088.5	113422404	113422524	0.859	91	4	0.523	99	4	-0.336	2.08e-07	strongHypo
	NC_006088.5	113446309	113446438	0.456	142	5	0.716	127	5	0.259	2.48e-05	strongHyper
	NC_006088.5	113616252	113616542	0.689	68	5	0.444	111	5	-0.245	0.000106	strongHypo
	NC_006088.5	113816786	113816810	0.393	58	4	0.821	52	4	0.428	2.14e-06	strongHyper
	NC_006088.5	113908021	113908286	0.257	84	4	0.518	69	4	0.261	0.0114	strongHyper
	NC_006088.5	114078092	114078102	0	67	5	0.358	85	5	0.358	9.01e-10	strongHyper
	NC_006088.5	114237181	114237740	0.357	84	4	0.687	95	4	0.329	4.24e-05	strongHyper
	NC_006088.5	114245647	114245928	0.569	264	10	0.795	331	10	0.227	2.15e-10	strongHyper
	NC_006088.5	114538583	114539038	0.452	52	3	0.0815	44	3	-0.37	6.03e-05	strongHypo
	NC_006088.5	114571980	114571993	0.802	54	3	0.399	73	3	-0.403	4.54e-06	strongHypo
	NC_006088.5	114876679	114876697	0.611	78	4	0.317	90	4	-0.293	9.72e-05	strongHypo
	NC_006088.5	114968638	114969075	0.547	287	8	0.274	213	8	-0.273	1.18e-09	strongHypo
	NC_006088.5	114998667	114998987	0.636	98	5	0.321	104	5	-0.315	1.09e-05	strongHypo
	NC_006088.5	115075922	115076121	0.448	57	3	0.831	74	3	0.383	1.2e-05	strongHyper
	NC_006088.5	115810014	115810114	0.418	200	3	0.191	217	3	-0.228	3.32e-07	strongHypo
	NC_006088.5	115812797	115812907	0.622	251	11	0.835	247	11	0.213	1.49e-07	strongHyper
	NC_006088.5	116351278	116351441	0.139	92	5	0.381	147	5	0.242	2.94e-05	strongHyper
	NC_006088.5	116358286	116358506	0.75	154	10	0.534	125	10	-0.217	0.000264	strongHypo
	NC_006088.5	116386059	116386206	0.139	115	4	0.424	107	4	0.285	1.39e-05	strongHyper
	NC_006088.5	117048338	117048604	0	60	3	0.378	51	3	0.378	4.16e-08	strongHyper
	NC_006088.5	117118616	117118662	0.0762	79	4	0.422	87	4	0.346	3.43e-08	strongHyper
	NC_006088.5	117249132	117249192	0.0238	38	3	0.467	30	3	0.443	1.28e-05	strongHyper
	NC_006088.5	117753334	117753559	0.741	182	6	0.439	140	6	-0.302	1.56e-07	strongHypo
	NC_006088.5	117843687	117843757	0.44	158	6	0.673	102	6	0.233	0.000354	strongHyper
	NC_006088.5	118097633	118097834	0.084	77	4	0.491	92	4	0.407	9.67e-09	strongHyper
	NC_006088.5	118166375	118166705	0.834	122	7	0.56	93	7	-0.274	2.16e-05	strongHypo
	NC_006088.5	118505414	118505731	0.742	109	4	0.377	95	4	-0.365	3.72e-05	strongHypo
	NC_006088.5	118788005	118788207	0.886	79	3	0.511	59	3	-0.376	1.87e-06	strongHypo
	NC_006088.5	119063528	119063542	0.854	74	4	0.453	97	4	-0.401	1.85e-07	strongHypo
	NC_006088.5	119358450	119358634	0.79	47	3	0.281	41	3	-0.509	9.97e-07	strongHypo
	NC_006088.5	119432992	119433171	0.495	112	4	0.169	108	4	-0.326	1.86e-07	strongHypo
	NC_006088.5	119475245	119475472	0.309	64	3	0.727	54	3	0.418	1.66e-05	strongHyper
	NC_006088.5	119564707	119565008	0.668	93	5	0.883	88	5	0.214	0.000268	strongHyper
	NC_006088.5	119604145	119604192	0.698	49	3	0.216	42	3	-0.482	2.73e-06	strongHypo
	NC_006088.5	119681947	119682177	0.479	68	5	0.794	88	5	0.315	1.85e-05	strongHyper
	NC_006088.5	119778655	119778934	0.273	219	11	0.055	171	11	-0.218	6.11e-09	strongHypo
	NC_006088.5	119804723	119804783	0.206	120	7	0.564	118	7	0.359	1.47e-08	strongHyper
	NC_006088.5	120577319	120577554	0.489	52	4	0.807	53	4	0.318	0.00217	strongHyper
	NC_006088.5	121065336	121065343	0.553	56	3	0.218	73	3	-0.334	0.000367	strongHypo
	NC_006088.5	121219035	121219237	0.896	116	6	0.692	83	6	-0.204	0.00013	strongHypo
	NC_006088.5	121225981	121226023	0.611	104	5	0.187	98	5	-0.424	5.42e-09	strongHypo
	NC_006088.5	121484887	121484954	0.75	32	3	0.16	49	3	-0.59	1.5e-07	strongHypo
	NC_006088.5	121546258	121546458	0.531	98	5	0.786	91	5	0.255	0.000703	strongHyper
	NC_006088.5	121570384	121570662	0.606	112	4	0.31	111	4	-0.296	5.53e-05	strongHypo
	NC_006088.5	122866722	122866792	0.825	44	3	0.335	46	3	-0.49	2.46e-06	strongHypo
	NC_006088.5	123829274	123829344	0.888	61	3	0.57	73	3	-0.318	4.47e-05	strongHypo
	NC_006088.5	125033870	125034071	0.541	89	5	0.801	77	5	0.26	0.000908	strongHyper
	NC_006088.5	125078222	125078261	0.339	58	5	0.69	69	5	0.35	8.56e-05	strongHyper
	NC_006088.5	125644360	125644418	0.493	122	6	0.888	141	6	0.395	3.79e-12	strongHyper
	NC_006088.5	125775332	125775514	0.845	105	8	0.56	131	8	-0.285	5.71e-06	strongHypo
	NC_006088.5	126011031	126011082	0.656	119	6	0.333	140	6	-0.323	5.84e-07	strongHypo
	NC_006088.5	126046030	126046129	0.128	45	4	0.652	64	4	0.524	5.4e-08	strongHyper
	NC_006088.5	126094936	126095125	0.654	51	3	0.179	44	3	-0.475	3.45e-07	strongHypo
	NC_006088.5	126201013	126201105	0.776	50	3	0.344	81	3	-0.432	5.13e-06	strongHypo
	NC_006088.5	126427052	126427255	0.695	105	6	0.471	89	6	-0.224	0.000452	strongHypo
	NC_006088.5	127027603	127027777	0.591	62	3	0.217	49	3	-0.374	4.02e-05	strongHypo
	NC_006088.5	127511717	127512114	0.8	132	6	0.544	120	6	-0.255	4.96e-05	strongHypo
	NC_006088.5	128790902	128791134	0.257	113	4	0.605	83	4	0.348	3.72e-06	strongHyper
	NC_006088.5	128823002	128823087	0.797	95	4	0.532	93	4	-0.265	0.000309	strongHypo
	NC_006088.5	129173352	129173365	0.614	57	3	0.976	43	3	0.362	7.45e-06	strongHyper
	NC_006088.5	129232929	129232969	0.091	91	3	0.42	86	3	0.329	4.16e-07	strongHyper
	NC_006088.5	129399292	129399322	0.353	56	3	0.796	55	3	0.443	2.89e-06	strongHyper
	NC_006088.5	129474336	129474401	0.571	100	5	0.926	107	5	0.355	1.57e-08	strongHyper
	NC_006088.5	129480971	129481115	0.548	69	3	0.131	68	3	-0.417	1.07e-07	strongHypo
	NC_006088.5	129484713	129485445	0.709	183	10	0.232	203	10	-0.477	4.11e-21	strongHypo
	NC_006088.5	129592047	129592328	0.447	91	4	0.0973	73	4	-0.35	7.71e-07	strongHypo
	NC_006088.5	129823882	129823907	0.876	45	3	0.313	43	3	-0.564	2.47e-07	strongHypo
	NC_006088.5	130008341	130008511	0.617	67	4	0.172	73	4	-0.445	1.33e-07	strongHypo
	NC_006088.5	130063200	130063495	0.785	148	8	0.574	141	8	-0.211	0.00246	strongHypo
	NC_006088.5	130077196	130077445	0.579	88	7	0.334	89	7	-0.245	0.000493	strongHypo
	NC_006088.5	130117782	130118053	0.559	139	6	0.774	189	6	0.214	7.27e-05	strongHyper
	NC_006088.5	130818503	130818687	0.537	63	4	0.114	48	4	-0.424	1.24e-05	strongHypo
	NC_006088.5	131257101	131257506	0.291	94	6	0.625	126	6	0.334	1.66e-07	strongHyper
	NC_006088.5	131746747	131746936	0.513	37	3	0	50	3	-0.513	2.53e-09	strongHypo
	NC_006088.5	131810643	131810906	0.324	94	6	0.58	98	6	0.256	0.000305	strongHyper
	NC_006088.5	132363009	132363156	0.152	50	3	0.768	75	3	0.616	8.61e-12	strongHyper
	NC_006088.5	132424719	132424782	0.437	98	5	0.667	81	5	0.231	0.0249	strongHyper
	NC_006088.5	132626018	132626308	0.632	223	10	0.432	172	10	-0.201	2.93e-05	strongHypo
	NC_006088.5	132677612	132677894	0.651	82	6	0.424	111	6	-0.227	0.000491	strongHypo
	NC_006088.5	132794116	132794516	0.434	96	6	0.123	148	6	-0.311	5.49e-09	strongHypo
	NC_006088.5	132822279	132822525	0.369	84	5	0.142	126	5	-0.228	0.000784	strongHypo
	NC_006088.5	133085540	133086000	0.767	307	14	0.544	271	14	-0.223	4.49e-08	strongHypo
	NC_006088.5	133278265	133278523	0.472	77	5	0.05	70	5	-0.422	1.3e-09	strongHypo
	NC_006088.5	133334040	133334172	0.246	99	4	0.541	103	4	0.295	1.42e-05	strongHyper
	NC_006088.5	133438264	133438337	0.418	91	4	0.756	115	4	0.338	3.97e-06	strongHyper
	NC_006088.5	133556288	133556301	0.693	70	4	0.142	77	4	-0.551	3.99e-12	strongHypo
	NC_006088.5	133622742	133622761	0.634	102	5	0.929	89	5	0.296	1.46e-07	strongHyper
	NC_006088.5	133894389	133894409	0.685	74	3	0.36	94	3	-0.325	4.62e-05	strongHypo
	NC_006088.5	134133150	134133398	0.746	60	3	0.26	57	3	-0.486	7.36e-06	strongHypo
	NC_006088.5	134640942	134641202	0.388	50	4	0.784	73	4	0.396	1.58e-06	strongHyper
	NC_006088.5	134718172	134718234	0.0418	49	4	0.494	44	4	0.453	2.42e-07	strongHyper
	NC_006088.5	134984390	134984713	0.2	80	5	0.669	82	5	0.469	1.95e-12	strongHyper
	NC_006088.5	135029442	135029459	0.985	63	6	0.686	82	6	-0.298	1.62e-06	strongHypo
	NC_006088.5	135311855	135311949	0.892	67	5	0.534	78	5	-0.358	9.25e-06	strongHypo
	NC_006088.5	135590652	135590763	0.596	50	3	0.179	48	3	-0.418	4.07e-05	strongHypo
	NC_006088.5	135655300	135655305	0.196	46	3	0.648	63	3	0.452	5.66e-06	strongHyper
	NC_006088.5	136477779	136477934	0.285	115	5	0.0664	114	5	-0.219	4.14e-05	strongHypo
	NC_006088.5	136599316	136599590	0.478	72	6	0.0897	78	6	-0.388	4.96e-09	strongHypo
	NC_006088.5	136961020	136961035	0.95	94	3	0.654	86	3	-0.296	3.83e-07	strongHypo
	NC_006088.5	137334159	137334167	0.371	45	3	0.842	47	3	0.471	3.96e-06	strongHyper
	NC_006088.5	137334695	137334889	0.178	112	4	0.603	79	4	0.424	4.8e-10	strongHyper
	NC_006088.5	137361476	137361538	0.441	109	6	0.726	110	6	0.285	1.08e-05	strongHyper
	NC_006088.5	137486168	137486523	0.729	80	3	0.417	57	3	-0.312	0.00032	strongHypo
	NC_006088.5	137555113	137555409	0.393	113	7	0.684	108	7	0.292	1.11e-07	strongHyper
	NC_006088.5	137944098	137944251	0.688	109	7	0.16	124	7	-0.528	1.17e-16	strongHypo
	NC_006088.5	137998473	137998689	0.595	77	5	0.864	88	5	0.269	3.16e-05	strongHyper
	NC_006088.5	138047293	138047301	0.172	69	4	0.645	48	4	0.473	2.44e-07	strongHyper
	NC_006088.5	138263589	138263810	0.135	60	4	0.556	52	4	0.422	6.43e-07	strongHyper
	NC_006088.5	138301820	138301906	0.699	59	4	0.261	69	4	-0.438	2.9e-06	strongHypo
	NC_006088.5	139302911	139302925	0.885	50	3	0.441	36	3	-0.443	2.91e-05	strongHypo
	NC_006088.5	139974779	139974917	0.686	114	5	0.398	85	5	-0.288	8.82e-05	strongHypo
	NC_006088.5	140619494	140619510	0	71	3	0.553	91	3	0.553	8.26e-15	strongHyper
	NC_006088.5	140622946	140623125	0.279	118	7	0.636	98	7	0.357	1.11e-06	strongHyper
	NC_006088.5	140666450	140666576	0.885	60	3	0.397	59	3	-0.488	1.47e-08	strongHypo
	NC_006088.5	140693382	140693614	0.632	159	7	0.38	144	7	-0.252	9.04e-05	strongHypo
	NC_006088.5	140781081	140781473	0.721	158	8	0.396	121	8	-0.325	9.12e-08	strongHypo
	NC_006088.5	140802084	140802139	0.267	77	6	0.545	78	6	0.278	0.000274	strongHyper
	NC_006088.5	140826844	140826933	0.731	67	5	0.406	87	5	-0.326	4.2e-05	strongHypo
	NC_006088.5	140878240	140878765	0.272	240	8	0.51	211	8	0.238	2.52e-06	strongHyper
	NC_006088.5	141288566	141288789	0.617	732	21	0.407	565	21	-0.21	1.79e-13	strongHypo
	NC_006088.5	141401186	141401460	0.708	304	11	0.482	295	11	-0.226	1.2e-08	strongHypo
	NC_006088.5	141579876	141580058	0.62	109	9	0.892	142	9	0.273	5.34e-07	strongHyper
	NC_006088.5	144643907	144643974	0.0208	55	4	0.421	68	4	0.4	5.93e-08	strongHyper
	NC_006088.5	144933336	144933349	0.111	57	3	0.484	75	3	0.373	1.75e-06	strongHyper
	NC_006088.5	145300219	145300782	0.501	213	12	0.726	188	12	0.225	2.53e-06	strongHyper
	NC_006088.5	145632483	145632520	0.836	57	3	0.285	64	3	-0.551	5.3e-10	strongHypo
	NC_006088.5	145656028	145656177	0.635	77	5	0.283	73	5	-0.352	1.78e-05	strongHypo
	NC_006088.5	145919701	145919933	0.826	167	8	0.621	166	8	-0.205	2.85e-05	strongHypo
	NC_006088.5	146157028	146157157	0.42	69	4	0.75	99	4	0.33	5.49e-05	strongHyper
	NC_006088.5	146737071	146737704	0.703	140	7	0.397	108	7	-0.307	1.13e-05	strongHypo
	NC_006088.5	147016235	147016463	0.794	120	8	0.558	103	8	-0.236	0.000185	strongHypo
	NC_006088.5	147367690	147367949	0.577	156	10	0.816	119	10	0.239	7.33e-05	strongHyper
	NC_006088.5	147473979	147474219	0.569	101	6	0.796	109	6	0.227	0.00139	strongHyper
	NC_006088.5	147828857	147829248	0.605	245	9	0.828	177	9	0.222	1.18e-05	strongHyper
	NC_006088.5	148346303	148346342	0.286	131	6	0.567	140	6	0.28	4.15e-07	strongHyper
	NC_006088.5	148372195	148372262	0.486	71	3	0.849	74	3	0.363	2.89e-06	strongHyper
	NC_006088.5	149481706	149481845	0.433	126	6	0.112	104	6	-0.321	2.17e-06	strongHypo
	NC_006088.5	149859139	149859362	0.591	176	5	0.812	192	5	0.22	7.98e-06	strongHyper
	NC_006088.5	151872866	151873228	0.458	138	6	0.715	138	6	0.257	0.00062	strongHyper
	NC_006088.5	153177303	153177709	0.307	247	8	0.0906	162	8	-0.216	2.86e-06	strongHypo
	NC_006088.5	155780824	155781080	0.514	169	10	0.238	153	10	-0.276	7.98e-07	strongHypo
	NC_006088.5	155956747	155956780	0.822	67	3	0.371	35	3	-0.451	1.41e-05	strongHypo
	NC_006088.5	156033300	156033490	0.711	140	5	0.475	198	5	-0.236	0.00044	strongHypo
	NC_006088.5	156138157	156138361	0.476	113	5	0.705	66	5	0.229	0.00291	strongHyper
	NC_006088.5	156157073	156157266	0.134	50	4	0.537	84	4	0.403	3.73e-06	strongHyper
	NC_006088.5	157742620	157743048	0.808	87	7	0.578	107	7	-0.23	0.00176	strongHypo
	NC_006088.5	158345893	158346185	0.421	115	5	0.18	122	5	-0.24	0.000128	strongHypo
	NC_006088.5	158487510	158487540	0.316	102	6	0	108	6	-0.316	4.73e-12	strongHypo
	NC_006088.5	158630729	158630756	0	87	6	0.342	147	6	0.342	2.02e-12	strongHyper
	NC_006088.5	159148516	159148857	0.413	226	8	0.654	300	8	0.24	5.67e-07	strongHyper
	NC_006088.5	161525151	161525162	0.686	69	3	0.235	57	3	-0.451	9e-07	strongHypo
	NC_006088.5	162520952	162520966	0.547	47	4	0.975	47	4	0.427	7.66e-07	strongHyper
	NC_006088.5	163685289	163685376	0.401	131	4	0.626	145	4	0.225	0.000283	strongHyper
	NC_006088.5	164571829	164571939	0.408	147	11	0.159	145	11	-0.249	2.42e-06	strongHypo
	NC_006088.5	164640987	164641045	0.74	107	6	0.475	84	6	-0.265	0.000286	strongHypo
	NC_006088.5	165702922	165703013	0.461	128	5	0.741	106	5	0.28	9.29e-06	strongHyper
	NC_006088.5	167235955	167236186	0.505	140	6	0.739	115	6	0.235	0.000517	strongHyper
	NC_006088.5	167411254	167411669	0.725	73	4	0.474	101	4	-0.252	0.000978	strongHypo
	NC_006088.5	168554921	168555055	0.839	75	4	0.481	68	4	-0.358	3.77e-05	strongHypo
	NC_006088.5	168909894	168909929	0.768	60	3	0.248	44	3	-0.52	1.65e-07	strongHypo
	NC_006088.5	169308775	169308937	0.752	158	5	0.518	125	5	-0.234	0.000467	strongHypo
	NC_006088.5	169713442	169713646	0.749	73	4	0.265	58	4	-0.484	9.95e-08	strongHypo
	NC_006088.5	170086231	170086266	0.0978	82	3	0.504	69	3	0.406	2.39e-08	strongHyper
	NC_006088.5	170101956	170101966	0.307	85	4	0.828	96	4	0.521	1.21e-12	strongHyper
	NC_006088.5	170125747	170125821	0.08	139	4	0.651	140	4	0.571	8.37e-24	strongHyper
	NC_006088.5	170411135	170411317	0.467	93	3	0	80	3	-0.467	3.23e-14	strongHypo
	NC_006088.5	170606418	170606541	0.453	75	5	0.169	63	5	-0.284	0.00023	strongHypo
	NC_006088.5	170618903	170619030	0.0587	51	3	0.376	59	3	0.317	7.26e-05	strongHyper
	NC_006088.5	170869672	170869871	0.252	132	6	0.519	131	6	0.267	7.16e-07	strongHyper
	NC_006088.5	171159028	171159067	0.822	57	3	0.344	59	3	-0.478	2.69e-07	strongHypo
	NC_006088.5	171698362	171698417	0.552	73	6	0.799	148	6	0.247	0.000222	strongHyper
	NC_006088.5	171863825	171863961	0.0417	57	3	0.413	56	3	0.372	7.4e-07	strongHyper
	NC_006088.5	172093783	172093923	0.441	72	3	0.846	71	3	0.405	8.3e-07	strongHyper
	NC_006088.5	173534035	173534337	0.553	97	5	0.792	95	5	0.24	0.00141	strongHyper
	NC_006088.5	174231898	174231916	0.893	62	3	0.32	69	3	-0.573	5.71e-10	strongHypo
	NC_006088.5	174256424	174256692	0.766	291	9	0.558	231	9	-0.208	8.84e-08	strongHypo
	NC_006088.5	174589491	174589585	0.018	82	3	0.344	64	3	0.326	7.37e-07	strongHyper
	NC_006088.5	174593554	174593679	0.334	73	4	0.0208	76	4	-0.314	6.14e-08	strongHypo
	NC_006088.5	174730847	174730880	0.417	47	4	0.769	53	4	0.353	0.000508	strongHyper
	NC_006088.5	175454065	175454263	0.747	43	3	0.258	52	3	-0.49	1.22e-05	strongHypo
	NC_006088.5	175742246	175742391	0.568	45	3	0.967	45	3	0.398	1.24e-05	strongHyper
	NC_006088.5	175850630	175851008	0.759	73	5	0.37	74	5	-0.389	1.06e-06	strongHypo
	NC_006088.5	176130281	176130421	0	40	3	0.495	38	3	0.495	5.27e-08	strongHyper
	NC_006088.5	176148124	176148327	0.843	111	7	0.48	107	7	-0.363	7.12e-07	strongHypo
	NC_006088.5	176167250	176167518	0.806	120	8	0.55	159	8	-0.256	3.39e-06	strongHypo
	NC_006088.5	176171348	176171583	0.725	66	3	0.304	67	3	-0.421	5.34e-06	strongHypo
	NC_006088.5	176307541	176307638	0.533	80	4	0.815	86	4	0.282	4.23e-05	strongHyper
	NC_006088.5	176338491	176338649	0.419	107	6	0.177	144	6	-0.242	1.21e-05	strongHypo
	NC_006088.5	176477461	176477936	0.503	62	4	0.0239	87	4	-0.479	1.38e-12	strongHypo
	NC_006088.5	176517065	176517244	0.465	71	4	0.911	75	4	0.446	1.28e-10	strongHyper
	NC_006088.5	176542846	176542887	0.332	89	4	0.0286	67	4	-0.304	6.56e-07	strongHypo
	NC_006088.5	176704759	176705027	0.388	170	8	0.635	126	8	0.247	0.00154	strongHyper
	NC_006088.5	176905821	176905834	0.379	48	3	0.872	48	3	0.493	6.08e-07	strongHyper
	NC_006088.5	176911359	176911765	0.211	100	7	0.512	112	7	0.301	8.13e-06	strongHyper
	NC_006088.5	177041256	177041422	0.685	81	5	0.345	69	5	-0.341	0.000147	strongHypo
	NC_006088.5	177126822	177127049	0.03	65	5	0.455	93	5	0.425	5.18e-10	strongHyper
	NC_006088.5	177252161	177252343	0.447	89	7	0.756	82	7	0.31	9.01e-05	strongHyper
	NC_006088.5	177703661	177704006	0.782	220	10	0.499	195	10	-0.284	4.93e-09	strongHypo
	NC_006088.5	177980954	177981049	0.143	53	3	0.821	64	3	0.678	4.65e-12	strongHyper
	NC_006088.5	178013722	178013873	0.329	156	7	0.612	164	7	0.283	4.15e-07	strongHyper
	NC_006088.5	178126655	178126796	0.586	59	4	0.0333	53	4	-0.552	5.98e-11	strongHypo
	NC_006088.5	178328397	178328411	0.738	69	4	0.447	61	4	-0.291	0.000706	strongHypo
	NC_006088.5	178328948	178329438	0.691	113	9	0.424	178	9	-0.266	2.33e-05	strongHypo
	NC_006088.5	178757903	178757996	0.0683	49	3	0.604	41	3	0.536	7.46e-08	strongHyper
	NC_006088.5	178772756	178772932	0.454	63	4	0.767	79	4	0.313	0.000282	strongHyper
	NC_006088.5	178835341	178835490	0.435	105	5	0.146	87	5	-0.29	7.22e-06	strongHypo
	NC_006088.5	178846852	178847284	0.558	74	4	0.207	78	4	-0.351	2.56e-05	strongHypo
	NC_006088.5	180318005	180318257	0.589	167	7	0.802	164	7	0.213	3.02e-05	strongHyper
	NC_006088.5	180395323	180395762	0.808	257	12	0.605	250	12	-0.204	6.81e-06	strongHypo
	NC_006088.5	180420660	180420696	0.766	67	4	0.413	91	4	-0.353	2.07e-06	strongHypo
	NC_006088.5	180684977	180685101	0.579	58	4	0.224	52	4	-0.355	0.000486	strongHypo
	NC_006088.5	180710740	180710753	0.574	54	3	0.978	45	3	0.404	9.3e-07	strongHyper
	NC_006088.5	180963645	180963734	0.696	165	7	0.343	201	7	-0.353	1.1e-08	strongHypo
	NC_006088.5	181033195	181033316	0.074	61	3	0.456	52	3	0.382	2.11e-05	strongHyper
	NC_006088.5	181216308	181216531	0.31	53	3	0.766	72	3	0.456	1.24e-06	strongHyper
	NC_006088.5	181221623	181221816	0.404	76	4	0.737	76	4	0.333	3.62e-05	strongHyper
	NC_006088.5	181325305	181325410	0.827	62	3	0.408	52	3	-0.418	5.24e-06	strongHypo
	NC_006088.5	181448824	181449169	0.535	133	7	0.817	148	7	0.282	2.42e-05	strongHyper
	NC_006088.5	181624496	181624506	0.863	66	4	0.41	83	4	-0.453	3.95e-08	strongHypo
	NC_006088.5	181967202	181967627	0.884	126	6	0.389	125	6	-0.495	1.87e-15	strongHypo
	NC_006088.5	181971030	181971295	0.78	40	3	0.274	48	3	-0.506	1.99e-06	strongHypo
	NC_006088.5	182311317	182311547	0.538	81	5	0.254	79	5	-0.284	0.000506	strongHypo
	NC_006088.5	182469036	182469252	0.524	65	4	0.872	66	4	0.348	2.48e-05	strongHyper
	NC_006088.5	182488754	182488957	0.616	143	6	0.31	128	6	-0.306	4.71e-07	strongHypo
	NC_006088.5	184713955	184714153	0.538	127	7	0.748	128	7	0.21	0.000353	strongHyper
	NC_006088.5	184962400	184962627	0.737	107	5	0.516	135	5	-0.222	0.000104	strongHypo
	NC_006088.5	185540862	185541049	0.46	64	3	0.069	70	3	-0.391	2.98e-07	strongHypo
	NC_006088.5	185911084	185911136	0.0557	57	3	0.595	55	3	0.539	3.88e-10	strongHyper
	NC_006088.5	187096256	187096333	0.876	64	3	0.357	38	3	-0.519	4.25e-08	strongHypo
	NC_006088.5	187558508	187558804	0.932	112	8	0.691	142	8	-0.241	9.88e-07	strongHypo
	NC_006088.5	189883174	189883435	0.58	58	3	0	47	3	-0.58	7.19e-10	strongHypo
	NC_006088.5	190014035	190014137	0.16	50	5	0.608	61	5	0.448	8.28e-07	strongHyper
	NC_006088.5	190058003	190058050	0.393	38	3	0.891	52	3	0.498	3.86e-06	strongHyper
	NC_006088.5	191040391	191040679	0.542	78	4	0.16	75	4	-0.382	1.78e-06	strongHypo
	NC_006088.5	191652803	191653040	0.924	87	5	0.698	106	5	-0.226	0.000222	strongHypo
	NC_006088.5	192897887	192898035	0.355	81	3	0.875	83	3	0.519	2.31e-11	strongHyper
	NC_006088.5	194108754	194108765	0.295	98	3	0.698	114	3	0.403	5.63e-08	strongHyper
	NC_006088.5	195166708	195166912	0.827	50	3	0.197	41	3	-0.63	6.3e-09	strongHypo
	NC_006088.5	195516867	195517220	0.842	63	5	0.437	55	5	-0.405	5.31e-07	strongHypo
	NC_006088.5	196361633	196361738	0.688	46	3	0.245	75	3	-0.443	2.15e-05	strongHypo
	NC_006089.5	118643	118705	0.825	104	4	0.187	72	4	-0.637	3.65e-17	strongHypo
	NC_006089.5	168661	168708	0.976	82	7	0.688	113	7	-0.288	1.52e-07	strongHypo
	NC_006089.5	1519621	1519821	0.199	82	4	0.536	74	4	0.337	9.69e-05	strongHyper
	NC_006089.5	1556966	1556971	0.872	77	4	0.322	56	4	-0.55	6.49e-11	strongHypo
	NC_006089.5	1768741	1768842	0.464	101	5	0.737	126	5	0.272	0.00102	strongHyper
	NC_006089.5	3135291	3135352	0.272	48	3	0.672	43	3	0.4	0.000144	strongHyper
	NC_006089.5	4713470	4713685	0.41	40	3	0	39	3	-0.41	4.66e-06	strongHypo
	NC_006089.5	5184616	5184710	0.748	74	6	0.398	92	6	-0.349	9.06e-06	strongHypo
	NC_006089.5	5247587	5247613	0.871	46	3	0.434	58	3	-0.437	4.66e-06	strongHypo
	NC_006089.5	5878042	5878052	0.388	31	3	0.0185	53	3	-0.369	1.23e-05	strongHypo
	NC_006089.5	6516400	6516447	0.679	42	4	0.323	68	4	-0.357	0.000339	strongHypo
	NC_006089.5	6648042	6648056	0.693	168	4	0.448	149	4	-0.244	1.33e-05	strongHypo
	NC_006089.5	6664523	6664586	0.514	61	4	0.858	80	4	0.344	3.36e-06	strongHyper
	NC_006089.5	6798749	6798960	0.958	110	7	0.739	165	7	-0.219	2.56e-05	strongHypo
	NC_006089.5	6883219	6883499	0.509	110	4	0.234	71	4	-0.274	0.00016	strongHypo
	NC_006089.5	7576036	7576208	0.467	78	5	0.773	85	5	0.306	2.6e-06	strongHyper
	NC_006089.5	7684270	7684391	0.683	65	3	0.238	43	3	-0.445	4.13e-06	strongHypo
	NC_006089.5	8002354	8002371	0.0238	39	3	0.424	47	3	0.4	8.19e-06	strongHyper
	NC_006089.5	8115131	8115163	0.9	45	3	0.402	45	3	-0.498	4.17e-07	strongHypo
	NC_006089.5	8262611	8262707	0.277	62	3	0.662	44	3	0.385	0.000304	strongHyper
	NC_006089.5	8311434	8311489	0.66	91	5	0.31	73	5	-0.35	0.000156	strongHypo
	NC_006089.5	8702998	8703378	0.586	188	7	0.101	149	7	-0.485	2.6e-20	strongHypo
	NC_006089.5	8709962	8710075	0.837	34	3	0.165	48	3	-0.672	3.47e-09	strongHypo
	NC_006089.5	8712568	8712808	0.567	64	4	0.898	111	4	0.332	1.75e-06	strongHyper
	NC_006089.5	8889650	8889871	0.518	159	7	0.759	132	7	0.241	1.99e-06	strongHyper
	NC_006089.5	8914345	8914587	0.406	115	5	0.732	88	5	0.326	8.7e-06	strongHyper
	NC_006089.5	8971515	8971560	0.63	68	5	0.33	57	5	-0.3	0.00218	strongHypo
	NC_006089.5	9019615	9019751	0.393	96	4	0	104	4	-0.393	6.58e-15	strongHypo
	NC_006089.5	9063886	9063912	0.891	50	3	0.375	48	3	-0.517	4.94e-08	strongHypo
	NC_006089.5	9318638	9318690	0.295	91	4	0.713	83	4	0.418	7.17e-08	strongHyper
	NC_006089.5	9684995	9685040	0.394	60	4	0.736	58	4	0.343	0.000451	strongHyper
	NC_006089.5	9986178	9986349	0.911	86	6	0.462	82	6	-0.449	6.03e-10	strongHypo
	NC_006089.5	9987381	9987637	0.276	217	11	0.0233	182	11	-0.253	2.08e-13	strongHypo
	NC_006089.5	9987983	9988060	0.678	35	3	0.12	53	3	-0.557	1.63e-07	strongHypo
	NC_006089.5	9988568	9988651	0.839	85	5	0.274	58	5	-0.565	1.75e-11	strongHypo
	NC_006089.5	10093930	10094142	0.53	71	4	0.908	78	4	0.378	2.51e-07	strongHyper
	NC_006089.5	10107884	10107955	0.793	109	3	0.366	48	3	-0.427	3.65e-07	strongHypo
	NC_006089.5	10115784	10116116	0.567	51	3	0.216	47	3	-0.351	0.000482	strongHypo
	NC_006089.5	10281283	10281312	0.355	102	4	0.715	83	4	0.359	8.83e-07	strongHyper
	NC_006089.5	11504994	11505180	0.625	76	4	0.201	87	4	-0.425	2.86e-06	strongHypo
	NC_006089.5	12317703	12317965	0.463	75	4	0.218	86	4	-0.245	0.00398	strongHypo
	NC_006089.5	12433336	12433714	0.374	249	11	0.63	280	11	0.256	8.88e-10	strongHyper
	NC_006089.5	12947600	12947623	0.949	40	3	0.472	48	3	-0.477	1.3e-06	strongHypo
	NC_006089.5	13027593	13027630	0.213	99	4	0.6	106	4	0.387	1.06e-08	strongHyper
	NC_006089.5	13049637	13049745	0	60	3	0.537	59	3	0.537	1.49e-13	strongHyper
	NC_006089.5	13179857	13179984	0.119	42	3	0.766	56	3	0.647	7.22e-11	strongHyper
	NC_006089.5	13185508	13185832	0.45	158	11	0.715	185	11	0.265	7.27e-07	strongHyper
	NC_006089.5	13406703	13406883	0.585	66	4	0.145	73	4	-0.44	6.43e-08	strongHypo
	NC_006089.5	13509590	13509765	0.759	69	6	0.245	96	6	-0.514	1.16e-10	strongHypo
	NC_006089.5	14032090	14032173	0.198	60	3	0.624	59	3	0.426	2.49e-06	strongHyper
	NC_006089.5	14203648	14203877	0.382	64	3	0.792	61	3	0.409	1.14e-05	strongHyper
	NC_006089.5	14226646	14226765	0.945	86	5	0.626	95	5	-0.319	5.15e-08	strongHypo
	NC_006089.5	14308378	14308658	0.665	69	5	0.322	53	5	-0.344	5.07e-05	strongHypo
	NC_006089.5	14393264	14393473	0.864	67	3	0.479	66	3	-0.385	1.15e-06	strongHypo
	NC_006089.5	14594471	14594884	0.555	162	8	0.307	205	8	-0.249	7.75e-06	strongHypo
	NC_006089.5	14618399	14618496	0.801	70	4	0.23	67	4	-0.572	2.87e-11	strongHypo
	NC_006089.5	14853794	14853810	0.093	68	4	0.756	63	4	0.663	4.3e-17	strongHyper
	NC_006089.5	15269856	15269991	0.631	98	4	0.0803	109	4	-0.551	1.83e-17	strongHypo
	NC_006089.5	15367816	15367991	0.603	146	5	0.921	159	5	0.317	1.2e-10	strongHyper
	NC_006089.5	15505966	15506194	0.564	78	5	0.289	121	5	-0.275	0.00172	strongHypo
	NC_006089.5	15519579	15519684	0.638	53	3	0.128	64	3	-0.51	2.74e-08	strongHypo
	NC_006089.5	15624115	15624184	0.14	123	4	0.668	124	4	0.528	5.4e-18	strongHyper
	NC_006089.5	15994020	15994147	0.127	55	4	0.542	62	4	0.415	1.95e-06	strongHyper
	NC_006089.5	15999712	15999901	0.0678	91	5	0.47	87	5	0.402	5.1e-10	strongHyper
	NC_006089.5	16151261	16151465	0.72	114	5	0.416	126	5	-0.304	2.07e-06	strongHypo
	NC_006089.5	16157067	16157092	0.911	58	4	0.305	46	4	-0.606	6.85e-11	strongHypo
	NC_006089.5	16336370	16336620	0.653	127	5	0.145	93	5	-0.508	7.48e-13	strongHypo
	NC_006089.5	16431599	16431813	0.526	66	4	0.196	86	4	-0.33	1.17e-05	strongHypo
	NC_006089.5	16505960	16506247	0.82	137	4	0.467	101	4	-0.352	2.01e-08	strongHypo
	NC_006089.5	16549704	16549742	0.773	50	3	0.363	33	3	-0.41	0.000202	strongHypo
	NC_006089.5	16739780	16739831	0.0946	176	6	0.458	204	6	0.363	1.81e-11	strongHyper
	NC_006089.5	16830569	16830866	0.481	76	3	0.111	38	3	-0.371	6.82e-05	strongHypo
	NC_006089.5	16918923	16919308	0.637	176	9	0.26	156	9	-0.377	1.07e-12	strongHypo
	NC_006089.5	17029107	17029203	0.842	97	4	0.455	98	4	-0.387	2.9e-09	strongHypo
	NC_006089.5	17201545	17201608	0.737	76	4	0.191	57	4	-0.546	3.6e-10	strongHypo
	NC_006089.5	17226208	17226450	0.778	115	5	0.442	104	5	-0.337	1.14e-07	strongHypo
	NC_006089.5	17854859	17855126	0.701	87	4	0.347	74	4	-0.354	1.41e-06	strongHypo
	NC_006089.5	17954045	17954112	0.2	77	3	0.687	74	3	0.487	2.39e-10	strongHyper
	NC_006089.5	18127369	18127583	0.377	152	7	0.694	142	7	0.317	1.26e-05	strongHyper
	NC_006089.5	18129956	18130648	0.395	134	8	0.714	134	8	0.318	2.59e-08	strongHyper
	NC_006089.5	18276080	18276086	0.1	57	3	0.583	51	3	0.482	1.23e-07	strongHyper
	NC_006089.5	18454273	18454448	0.0125	83	4	0.419	88	4	0.406	4.88e-12	strongHyper
	NC_006089.5	18566735	18567235	0.246	55	4	0.641	56	4	0.395	0.000117	strongHyper
	NC_006089.5	19067302	19067776	0.571	133	8	0.257	119	8	-0.314	5.98e-07	strongHypo
	NC_006089.5	19102148	19102382	0.804	82	4	0.543	90	4	-0.262	0.000679	strongHypo
	NC_006089.5	19145190	19145285	0.0281	79	4	0.485	68	4	0.457	1.42e-11	strongHyper
	NC_006089.5	19220237	19220286	0.625	63	4	0.0312	59	4	-0.594	9.53e-13	strongHypo
	NC_006089.5	19251341	19251349	0.151	70	3	0.56	79	3	0.409	2.26e-06	strongHyper
	NC_006089.5	19359555	19359570	0.177	45	3	0.651	52	3	0.474	1.28e-05	strongHyper
	NC_006089.5	19487296	19487434	0.739	113	4	0.323	65	4	-0.416	3.6e-08	strongHypo
	NC_006089.5	19598932	19598988	0.845	101	5	0.576	101	5	-0.268	2.06e-05	strongHypo
	NC_006089.5	19632774	19632890	0.447	34	3	0.885	48	3	0.438	1.4e-05	strongHyper
	NC_006089.5	19705425	19705468	0.813	48	4	0.347	55	4	-0.466	1.69e-06	strongHypo
	NC_006089.5	19848684	19848839	0.526	68	4	0.215	92	4	-0.311	0.000113	strongHypo
	NC_006089.5	19975921	19975926	0.0256	54	3	0.416	96	3	0.39	9.13e-09	strongHyper
	NC_006089.5	20289662	20289837	0.0892	64	4	0.366	66	4	0.277	5.06e-05	strongHyper
	NC_006089.5	21060393	21060398	0.812	53	3	0.372	59	3	-0.44	3.06e-06	strongHypo
	NC_006089.5	21528374	21528481	0.387	41	3	0	55	3	-0.387	1.56e-07	strongHypo
	NC_006089.5	21554329	21554439	0.527	71	3	0.146	66	3	-0.381	1.45e-05	strongHypo
	NC_006089.5	21562199	21562588	0.599	71	4	0.356	56	4	-0.243	0.0131	strongHypo
	NC_006089.5	21720719	21720990	0.58	121	8	0.821	116	8	0.241	5.96e-05	strongHyper
	NC_006089.5	22200654	22200820	0.511	157	6	0.812	197	6	0.301	9.7e-08	strongHyper
	NC_006089.5	22216624	22216689	0.209	87	3	0.681	83	3	0.473	4.4e-09	strongHyper
	NC_006089.5	22493317	22493778	0.87	68	5	0.499	82	5	-0.37	7.8e-06	strongHypo
	NC_006089.5	22494912	22494962	0.608	74	6	0.234	85	6	-0.374	2.24e-06	strongHypo
	NC_006089.5	22501672	22501924	0.959	91	6	0.409	78	6	-0.551	4.23e-15	strongHypo
	NC_006089.5	22730482	22730628	0.217	32	3	0.713	39	3	0.496	3.89e-05	strongHyper
	NC_006089.5	22738313	22738408	0.407	93	6	0.124	111	6	-0.283	1.16e-05	strongHypo
	NC_006089.5	22744013	22744139	0.7	69	4	0.0114	66	4	-0.689	1.01e-18	strongHypo
	NC_006089.5	23013643	23013894	0.141	46	3	0.847	41	3	0.706	2.19e-11	strongHyper
	NC_006089.5	23016956	23017121	0.751	62	3	0.269	46	3	-0.482	4.28e-06	strongHypo
	NC_006089.5	23178369	23178421	0.225	51	4	0.823	94	4	0.599	2.09e-09	strongHyper
	NC_006089.5	23189708	23189961	0.62	62	4	0.283	69	4	-0.337	0.00023	strongHypo
	NC_006089.5	23451517	23451646	0.288	76	5	0.553	76	5	0.264	0.00303	strongHyper
	NC_006089.5	24388034	24388553	0.728	69	6	0.353	68	6	-0.375	7.21e-06	strongHypo
	NC_006089.5	24704224	24704406	0.47	55	4	0.0649	65	4	-0.405	5.95e-08	strongHypo
	NC_006089.5	24812442	24812457	0.596	77	5	0.215	90	5	-0.381	1.38e-05	strongHypo
	NC_006089.5	25469054	25469392	0.49	145	6	0.218	128	6	-0.272	0.000153	strongHypo
	NC_006089.5	26801904	26802169	0.454	75	5	0.173	97	5	-0.281	2.53e-05	strongHypo
	NC_006089.5	27773645	27773953	0.552	116	5	0.335	104	5	-0.218	0.00282	strongHypo
	NC_006089.5	28052320	28052333	0.529	120	3	0.813	89	3	0.284	2.98e-05	strongHyper
	NC_006089.5	30077570	30077741	0.0459	91	5	0.298	130	5	0.252	9.83e-05	strongHyper
	NC_006089.5	31141076	31141509	0.727	121	7	0.471	136	7	-0.256	0.000602	strongHypo
	NC_006089.5	31590112	31590147	0.571	77	5	0.909	118	5	0.338	6.59e-08	strongHyper
	NC_006089.5	31645699	31645954	0.704	115	10	0.485	132	10	-0.22	0.000748	strongHypo
	NC_006089.5	32436107	32436370	0.632	101	7	0.396	140	7	-0.236	0.000402	strongHypo
	NC_006089.5	32504182	32504314	0.775	69	5	0.0554	96	5	-0.719	1.12e-19	strongHypo
	NC_006089.5	32802301	32802488	0.554	66	4	0.194	76	4	-0.361	8.61e-06	strongHypo
	NC_006089.5	32849535	32849694	0.593	75	4	0.183	82	4	-0.409	1.95e-06	strongHypo
	NC_006089.5	32864831	32865212	0.902	72	5	0.537	75	5	-0.365	3.75e-06	strongHypo
	NC_006089.5	32969974	32970020	0.204	50	3	0.738	65	3	0.534	6.43e-08	strongHyper
	NC_006089.5	32975231	32975392	0.617	74	3	0.975	79	3	0.359	5.75e-09	strongHyper
	NC_006089.5	33034794	33034886	0.602	63	3	0.984	56	3	0.382	1.92e-07	strongHyper
	NC_006089.5	33370150	33370309	0.368	57	5	0.721	60	5	0.353	0.000414	strongHyper
	NC_006089.5	33431667	33431904	0.418	77	4	0.757	98	4	0.339	1.23e-05	strongHyper
	NC_006089.5	33487107	33487131	0.538	71	4	0.855	80	4	0.318	6.47e-05	strongHyper
	NC_006089.5	33622633	33622985	0.335	61	4	0.795	66	4	0.46	1.08e-06	strongHyper
	NC_006089.5	33645572	33645734	0.466	110	5	0.86	141	5	0.394	2.16e-11	strongHyper
	NC_006089.5	33647787	33648211	0.653	124	7	0.991	134	7	0.339	6.66e-14	strongHyper
	NC_006089.5	33649472	33650271	0.469	95	7	0.844	110	7	0.375	4.96e-08	strongHyper
	NC_006089.5	33652955	33652990	0.312	54	4	0.857	67	4	0.546	1.93e-09	strongHyper
	NC_006089.5	33653585	33653913	0.675	93	6	0.897	74	6	0.222	0.00033	strongHyper
	NC_006089.5	33678905	33679033	0.3	121	5	0.84	102	5	0.541	1.48e-16	strongHyper
	NC_006089.5	33692827	33693104	0.683	126	6	0.931	166	6	0.248	1.39e-07	strongHyper
	NC_006089.5	33699647	33699713	0.496	86	4	0.911	79	4	0.416	9.05e-09	strongHyper
	NC_006089.5	33706051	33706156	0.54	98	6	0.853	106	6	0.313	1.63e-06	strongHyper
	NC_006089.5	33738884	33739243	0.486	103	6	0.864	135	6	0.377	1.4e-09	strongHyper
	NC_006089.5	33751176	33751494	0.641	135	8	0.932	163	8	0.291	4.54e-09	strongHyper
	NC_006089.5	33753680	33753756	0.133	40	3	0.656	44	3	0.523	3.48e-07	strongHyper
	NC_006089.5	33754097	33754586	0.547	54	5	0.919	66	5	0.372	1.27e-06	strongHyper
	NC_006089.5	33759031	33759256	0.672	55	4	0.965	85	4	0.293	3.23e-06	strongHyper
	NC_006089.5	33775250	33775463	0.72	155	11	0.941	181	11	0.22	2.14e-08	strongHyper
	NC_006089.5	33780203	33780456	0.501	56	3	0.874	83	3	0.372	5.33e-06	strongHyper
	NC_006089.5	33913921	33913936	0.9	70	3	0.506	48	3	-0.394	5.6e-06	strongHypo
	NC_006089.5	34057087	34057172	0.235	39	3	0.929	46	3	0.695	8.41e-12	strongHyper
	NC_006089.5	34136647	34137005	0.823	117	8	0.485	138	8	-0.339	5.17e-09	strongHypo
	NC_006089.5	34667870	34668181	0.601	68	5	0.864	101	5	0.263	0.000466	strongHyper
	NC_006089.5	34922471	34922596	0.392	52	3	0.825	68	3	0.433	9.45e-07	strongHyper
	NC_006089.5	35220809	35221055	0.743	154	10	0.953	212	10	0.21	1.91e-07	strongHyper
	NC_006089.5	35398536	35398719	0.567	50	3	0.15	55	3	-0.417	3.18e-05	strongHypo
	NC_006089.5	35449366	35449652	0.363	170	7	0.621	189	7	0.258	4.99e-06	strongHyper
	NC_006089.5	35507795	35507983	0.631	112	5	0.318	118	5	-0.312	3.86e-05	strongHypo
	NC_006089.5	35591248	35591536	0.689	114	6	0.37	98	6	-0.319	2.33e-06	strongHypo
	NC_006089.5	35605110	35605311	0.586	139	6	0.286	179	6	-0.3	2.94e-08	strongHypo
	NC_006089.5	35662487	35662568	0.621	171	6	0.154	216	6	-0.467	2.27e-22	strongHypo
	NC_006089.5	36345234	36345305	0.482	104	4	0.755	98	4	0.273	9.28e-05	strongHyper
	NC_006089.5	36410423	36410470	0.784	38	3	0.237	49	3	-0.547	9.9e-07	strongHypo
	NC_006089.5	36434811	36435034	0.301	60	3	0.71	56	3	0.409	3.45e-05	strongHyper
	NC_006089.5	36990049	36990324	0.285	176	7	0.649	192	7	0.365	7.12e-11	strongHyper
	NC_006089.5	37355383	37355474	0.62	113	6	0.229	158	6	-0.391	3.04e-09	strongHypo
	NC_006089.5	37433961	37434084	0.355	77	4	0.0109	90	4	-0.344	2.92e-10	strongHypo
	NC_006089.5	37437861	37437866	0.742	92	4	0.41	87	4	-0.331	5.21e-06	strongHypo
	NC_006089.5	37465652	37465923	0.719	147	8	0.516	149	8	-0.203	0.000254	strongHypo
	NC_006089.5	37511134	37511442	0.465	121	8	0.703	144	8	0.238	0.000275	strongHyper
	NC_006089.5	37700568	37700851	0.39	94	7	0.0441	108	7	-0.346	1.32e-09	strongHypo
	NC_006089.5	37821430	37821694	0.705	182	8	0.47	232	8	-0.235	1.01e-05	strongHypo
	NC_006089.5	37824908	37825194	0.794	282	11	0.507	149	11	-0.287	3.12e-09	strongHypo
	NC_006089.5	37951508	37951713	0.716	58	5	0.368	62	5	-0.348	0.000517	strongHypo
	NC_006089.5	38202852	38202868	0	53	3	0.353	71	3	0.353	2.5e-07	strongHyper
	NC_006089.5	38367635	38368047	0.458	159	8	0.0532	194	8	-0.405	1.51e-19	strongHypo
	NC_006089.5	38384513	38385044	0.409	369	14	0.627	341	14	0.217	2.68e-09	strongHyper
	NC_006089.5	38731470	38731475	0.939	68	4	0.571	85	4	-0.368	1.14e-07	strongHypo
	NC_006089.5	38773725	38773961	0.486	55	4	0.0895	74	4	-0.396	8.36e-07	strongHypo
	NC_006089.5	39287922	39288024	0.8	148	7	0.525	90	7	-0.275	1.19e-05	strongHypo
	NC_006089.5	39917961	39918196	0.502	126	5	0.758	143	5	0.256	1.05e-06	strongHyper
	NC_006089.5	39943482	39943502	0.915	141	6	0.62	138	6	-0.295	9.68e-08	strongHypo
	NC_006089.5	40101271	40101552	0.534	102	5	0.82	97	5	0.286	0.000219	strongHyper
	NC_006089.5	40109727	40109966	0.349	38	3	0.818	39	3	0.468	2.54e-05	strongHyper
	NC_006089.5	40110682	40110690	0.532	69	3	0.916	74	3	0.384	1.61e-07	strongHyper
	NC_006089.5	41453149	41453205	0.506	93	3	0.164	97	3	-0.343	2.39e-07	strongHypo
	NC_006089.5	42284299	42284526	0.71	80	3	0.0333	58	3	-0.676	3.33e-18	strongHypo
	NC_006089.5	42296877	42296949	0.189	90	4	0.466	107	4	0.277	1.9e-05	strongHyper
	NC_006089.5	43541978	43542184	0.564	88	4	0.29	82	4	-0.274	0.000176	strongHypo
	NC_006089.5	44167168	44167333	0.456	97	6	0.854	115	6	0.398	1.42e-10	strongHyper
	NC_006089.5	44616655	44616815	0.591	113	5	0.287	154	5	-0.304	1.04e-06	strongHypo
	NC_006089.5	44619235	44619464	0.511	80	4	0.934	64	4	0.423	2.45e-09	strongHyper
	NC_006089.5	44631453	44631528	0.35	100	5	0.624	93	5	0.275	5.19e-05	strongHyper
	NC_006089.5	44740003	44740279	0.533	44	3	0.939	34	3	0.406	4.27e-05	strongHyper
	NC_006089.5	45916329	45916455	0.887	95	7	0.602	113	7	-0.285	5.67e-07	strongHypo
	NC_006089.5	47586478	47586553	0.158	44	3	0.621	72	3	0.463	9.14e-07	strongHyper
	NC_006089.5	47693161	47693588	0.423	107	8	0.661	193	8	0.239	6.65e-06	strongHyper
	NC_006089.5	47858177	47858351	0.478	155	5	0.733	209	5	0.255	4.41e-06	strongHyper
	NC_006089.5	48031586	48031731	0.375	77	5	0.0536	149	5	-0.321	5.7e-10	strongHypo
	NC_006089.5	48134728	48134739	0.625	61	3	0.217	66	3	-0.408	6.66e-06	strongHypo
	NC_006089.5	48170507	48170804	0.562	159	9	0.763	170	9	0.201	0.000274	strongHyper
	NC_006089.5	48316857	48317294	0.421	91	6	0.669	97	6	0.248	0.000116	strongHyper
	NC_006089.5	48349838	48349891	0.0685	75	4	0.492	70	4	0.424	2.99e-08	strongHyper
	NC_006089.5	48423119	48423290	0.552	165	9	0.774	183	9	0.223	1.06e-05	strongHyper
	NC_006089.5	48773588	48774128	0.415	196	12	0.666	227	12	0.252	6.9e-09	strongHyper
	NC_006089.5	48810109	48810350	0.335	33	3	0	51	3	-0.335	1.04e-05	strongHypo
	NC_006089.5	48920184	48920214	0.0175	53	3	0.278	62	3	0.261	0.00015	strongHyper
	NC_006089.5	48985311	48985605	0.107	68	3	0.735	91	3	0.628	1.5e-15	strongHyper
	NC_006089.5	48991262	48991462	0.75	90	5	0.383	71	5	-0.367	1.08e-05	strongHypo
	NC_006089.5	48996809	48997033	0.477	73	5	0.0215	125	5	-0.455	1.28e-14	strongHypo
	NC_006089.5	49004004	49004164	0.447	51	3	0.868	121	3	0.421	9.01e-08	strongHyper
	NC_006089.5	49232848	49232886	0.64	77	4	0.314	88	4	-0.326	0.00183	strongHypo
	NC_006089.5	49273474	49273998	0.565	156	6	0.31	185	6	-0.254	2.03e-05	strongHypo
	NC_006089.5	49423388	49423405	0.941	78	4	0.0403	77	4	-0.9	7e-34	strongHypo
	NC_006089.5	49430823	49430837	0.836	73	3	0.3	118	3	-0.536	1.44e-14	strongHypo
	NC_006089.5	49669336	49669565	0.69	40	3	0.254	45	3	-0.436	8.04e-05	strongHypo
	NC_006089.5	49795745	49795786	0.13	72	4	0.607	87	4	0.478	3.27e-10	strongHyper
	NC_006089.5	49812266	49812404	0.84	56	3	0.153	92	3	-0.687	4.06e-16	strongHypo
	NC_006089.5	49812686	49813187	0.838	174	8	0.565	179	8	-0.273	2.52e-09	strongHypo
	NC_006089.5	49892181	49892648	0.691	143	10	0.437	148	10	-0.254	3.86e-06	strongHypo
	NC_006089.5	49969745	49969922	0.896	81	4	0.318	78	4	-0.578	1.55e-14	strongHypo
	NC_006089.5	50056973	50057205	0.794	60	3	0.221	81	3	-0.573	1.32e-10	strongHypo
	NC_006089.5	50086399	50086610	0.606	76	5	0.312	73	5	-0.294	0.000284	strongHypo
	NC_006089.5	50089787	50089965	0.653	75	4	0.351	65	4	-0.301	0.000327	strongHypo
	NC_006089.5	50103564	50103782	0.496	104	6	0.778	128	6	0.282	3.09e-06	strongHyper
	NC_006089.5	50175984	50176210	0.544	56	3	0.0208	80	3	-0.523	1.59e-12	strongHypo
	NC_006089.5	50196807	50197030	0.377	68	4	0.828	105	4	0.452	5.92e-09	strongHyper
	NC_006089.5	50303612	50303816	0.826	69	4	0.548	64	4	-0.278	0.000147	strongHypo
	NC_006089.5	50359470	50359493	0.794	83	6	0.466	90	6	-0.328	4.69e-06	strongHypo
	NC_006089.5	50880769	50880774	0.759	110	4	0.3	168	4	-0.459	3.98e-15	strongHypo
	NC_006089.5	51286089	51286112	0.733	72	4	0.451	93	4	-0.282	0.000458	strongHypo
	NC_006089.5	51494541	51494828	0.392	136	7	0.178	161	7	-0.214	5.63e-05	strongHypo
	NC_006089.5	51510593	51510676	0.617	109	7	0.227	150	7	-0.39	7.9e-10	strongHypo
	NC_006089.5	52139367	52139564	0.658	60	3	0.19	50	3	-0.468	2.69e-06	strongHypo
	NC_006089.5	53372332	53372390	0.652	77	3	0.236	65	3	-0.416	2.94e-07	strongHypo
	NC_006089.5	54166958	54167269	0.784	84	6	0.391	116	6	-0.394	1.19e-08	strongHypo
	NC_006089.5	54221226	54221231	0.869	46	4	0.321	44	4	-0.548	1.01e-07	strongHypo
	NC_006089.5	54247967	54248089	0.792	158	6	0.531	172	6	-0.261	4.1e-08	strongHypo
	NC_006089.5	54260793	54260810	0.112	115	4	0.887	134	4	0.776	5.09e-38	strongHyper
	NC_006089.5	54313743	54313879	0.756	62	3	0.164	60	3	-0.593	9.42e-11	strongHypo
	NC_006089.5	54537759	54537774	0.942	88	4	0.671	45	4	-0.271	5.53e-05	strongHypo
	NC_006089.5	54942302	54942774	0.667	205	10	0.924	181	10	0.257	4.66e-10	strongHyper
	NC_006089.5	55002454	55002734	0.803	38	3	0.302	42	3	-0.501	5.68e-05	strongHypo
	NC_006089.5	55055716	55055910	0.918	206	10	0.663	199	10	-0.255	2e-08	strongHypo
	NC_006089.5	55169507	55169600	0.886	63	4	0.26	64	4	-0.627	4.49e-12	strongHypo
	NC_006089.5	55223437	55223678	0.369	80	5	0.68	86	5	0.311	2.38e-06	strongHyper
	NC_006089.5	55236930	55237132	0	83	5	0.367	87	5	0.367	1.82e-11	strongHyper
	NC_006089.5	55279861	55279914	0.386	85	6	0.0238	77	6	-0.362	4.31e-09	strongHypo
	NC_006089.5	55326305	55326652	0.858	164	7	0.385	125	7	-0.473	7.08e-18	strongHypo
	NC_006089.5	55343143	55343173	0.831	103	4	0.405	81	4	-0.426	8.21e-08	strongHypo
	NC_006089.5	55382317	55382365	0	59	4	0.456	66	4	0.456	3.81e-10	strongHyper
	NC_006089.5	55423631	55423802	0.519	137	8	0.781	181	8	0.262	8.55e-06	strongHyper
	NC_006089.5	55619167	55619204	0.0711	82	4	0.843	74	4	0.772	4.86e-24	strongHyper
	NC_006089.5	55764709	55764752	0.0712	71	4	0.641	56	4	0.57	4.8e-12	strongHyper
	NC_006089.5	55854938	55855045	0	41	3	0.551	67	3	0.551	1.14e-10	strongHyper
	NC_006089.5	55926267	55926654	0.0333	101	6	0.312	153	6	0.279	6.66e-09	strongHyper
	NC_006089.5	55930256	55930563	0.0333	40	3	0.594	81	3	0.56	5.09e-10	strongHyper
	NC_006089.5	56030250	56030290	0.886	109	5	0.467	111	5	-0.418	2.61e-12	strongHypo
	NC_006089.5	56043184	56043412	0.598	211	11	0.929	208	11	0.331	2.69e-17	strongHyper
	NC_006089.5	56055005	56055368	0.208	68	4	0.525	72	4	0.318	0.000697	strongHyper
	NC_006089.5	56384358	56384593	0.642	138	9	0.358	182	9	-0.284	1.8e-06	strongHypo
	NC_006089.5	56625909	56626352	0.774	101	9	0.571	106	9	-0.204	0.00474	strongHypo
	NC_006089.5	56726953	56727202	0.514	81	3	0.111	65	3	-0.403	1.44e-06	strongHypo
	NC_006089.5	56797328	56797594	0.868	76	6	0.447	127	6	-0.421	4.56e-09	strongHypo
	NC_006089.5	56812734	56812871	0.846	103	4	0.493	158	4	-0.353	6.19e-11	strongHypo
	NC_006089.5	56968772	56968967	0.412	68	5	0.806	75	5	0.394	6.49e-05	strongHyper
	NC_006089.5	56985303	56985663	0.264	77	6	0.745	92	6	0.48	5.32e-09	strongHyper
	NC_006089.5	57088555	57088580	0.183	71	4	0.789	120	4	0.605	7.9e-17	strongHyper
	NC_006089.5	57460720	57460909	0.412	71	5	0.75	119	5	0.338	5.57e-06	strongHyper
	NC_006089.5	57488040	57488271	0.651	69	3	0.289	57	3	-0.363	8.55e-05	strongHypo
	NC_006089.5	57548615	57548820	0.613	135	4	0.248	105	4	-0.365	3.08e-08	strongHypo
	NC_006089.5	57811158	57811302	0.938	52	4	0.605	51	4	-0.332	1.74e-05	strongHypo
	NC_006089.5	57885034	57885083	0.115	64	4	0.557	63	4	0.442	6.74e-08	strongHyper
	NC_006089.5	58376012	58376018	0.76	66	4	0	46	4	-0.76	1.62e-17	strongHypo
	NC_006089.5	58397807	58397999	0.862	35	3	0.191	42	3	-0.671	3.39e-09	strongHypo
	NC_006089.5	58478948	58479135	0.324	61	5	0.047	82	5	-0.277	8.3e-06	strongHypo
	NC_006089.5	58626333	58626479	0.755	57	3	0.329	60	3	-0.426	6.6e-06	strongHypo
	NC_006089.5	59051244	59051262	0.933	46	3	0.491	53	3	-0.441	3.46e-07	strongHypo
	NC_006089.5	59165823	59165915	0.333	62	4	0.866	101	4	0.533	7.5e-12	strongHyper
	NC_006089.5	59184648	59184953	0.178	56	4	0.735	89	4	0.556	3.78e-09	strongHyper
	NC_006089.5	59214890	59215163	0.388	92	6	0.73	133	6	0.342	1.1e-08	strongHyper
	NC_006089.5	59254143	59254445	0	72	3	0.432	67	3	0.432	3.28e-11	strongHyper
	NC_006089.5	59307239	59307285	0	46	3	0.632	45	3	0.632	3.43e-13	strongHyper
	NC_006089.5	59375064	59375078	0.873	58	4	0.503	61	4	-0.369	1.11e-05	strongHypo
	NC_006089.5	59825382	59825589	0.0247	63	3	0.525	51	3	0.5	4.51e-10	strongHyper
	NC_006089.5	59863936	59863949	0.14	56	4	0.691	52	4	0.552	1.62e-08	strongHyper
	NC_006089.5	59981817	59981899	0.326	119	6	0.597	116	6	0.271	7.59e-06	strongHyper
	NC_006089.5	60020970	60021412	0.579	115	6	0.357	93	6	-0.222	0.0122	strongHypo
	NC_006089.5	60355783	60356004	0.343	85	6	0.591	138	6	0.248	0.000535	strongHyper
	NC_006089.5	60466263	60466356	0.901	103	7	0.698	142	7	-0.203	0.000135	strongHypo
	NC_006089.5	60487101	60487345	0.212	86	6	0.498	141	6	0.287	7.96e-05	strongHyper
	NC_006089.5	60661747	60661872	0.776	54	4	0.417	56	4	-0.359	0.000104	strongHypo
	NC_006089.5	60674932	60675055	0.284	95	5	0.551	111	5	0.267	0.000251	strongHyper
	NC_006089.5	60828783	60828902	0.788	122	7	0.484	116	7	-0.304	2.49e-06	strongHypo
	NC_006089.5	60901469	60901692	0.741	124	7	0.404	92	7	-0.338	2.45e-07	strongHypo
	NC_006089.5	61039603	61039851	0.2	65	4	0.619	74	4	0.42	1.11e-06	strongHyper
	NC_006089.5	61107376	61107497	0.753	63	3	0.383	67	3	-0.37	4.98e-05	strongHypo
	NC_006089.5	61157572	61157813	0.259	86	4	0.675	79	4	0.417	1.13e-06	strongHyper
	NC_006089.5	61385459	61385882	0.509	244	8	0.765	228	8	0.256	5.62e-09	strongHyper
	NC_006089.5	62024875	62024946	0.964	91	5	0.661	80	5	-0.302	9.7e-08	strongHypo
	NC_006089.5	62050878	62051298	0.425	189	10	0.118	143	10	-0.307	3.26e-10	strongHypo
	NC_006089.5	62211401	62211631	0.683	208	11	0.902	276	11	0.219	1.16e-08	strongHyper
	NC_006089.5	62220594	62220785	0.607	106	7	0.818	108	7	0.211	0.00031	strongHyper
	NC_006089.5	62288010	62288272	0.606	127	8	0.814	131	8	0.208	0.00092	strongHyper
	NC_006089.5	63408263	63408355	0.167	45	3	0.579	70	3	0.413	6.67e-05	strongHyper
	NC_006089.5	63491237	63491416	0.722	74	3	0.175	76	3	-0.547	7.98e-13	strongHypo
	NC_006089.5	63593945	63594060	0	42	3	0.369	57	3	0.369	1.78e-06	strongHyper
	NC_006089.5	63835994	63836227	0.735	124	8	0.476	135	8	-0.26	1.38e-05	strongHypo
	NC_006089.5	64134511	64134531	0	80	4	0.399	97	4	0.399	2.4e-12	strongHyper
	NC_006089.5	65432146	65432390	0.303	132	6	0.609	132	6	0.306	7.85e-06	strongHyper
	NC_006089.5	65656578	65656612	0.0185	55	3	0.463	45	3	0.445	2.89e-08	strongHyper
	NC_006089.5	65723674	65723745	0.696	49	3	0	49	3	-0.696	1.25e-14	strongHypo
	NC_006089.5	65725959	65725974	0.27	46	3	0	53	3	-0.27	4.21e-05	strongHypo
	NC_006089.5	65741971	65742082	0.125	43	4	0.542	47	4	0.417	5.41e-05	strongHyper
	NC_006089.5	66514970	66515125	0.491	122	6	0.195	88	6	-0.296	2.3e-06	strongHypo
	NC_006089.5	66698131	66698295	0.0634	57	4	0.403	64	4	0.34	7.83e-06	strongHyper
	NC_006089.5	66827380	66827617	0.0345	102	5	0.378	103	5	0.343	1.49e-09	strongHyper
	NC_006089.5	67204425	67204672	0.607	138	7	0.396	131	7	-0.21	0.00228	strongHypo
	NC_006089.5	67285853	67285911	0.0725	85	4	0.41	89	4	0.338	6.59e-08	strongHyper
	NC_006089.5	67327151	67327519	0.264	88	6	0.552	120	6	0.288	0.000685	strongHyper
	NC_006089.5	68257928	68258207	0.826	77	4	0.101	77	4	-0.726	1.92e-23	strongHypo
	NC_006089.5	68263963	68264240	0.812	66	3	0.369	60	3	-0.442	1.59e-07	strongHypo
	NC_006089.5	68274565	68274630	0.778	54	3	0.208	78	3	-0.569	4.8e-11	strongHypo
	NC_006089.5	68281880	68281928	0.942	34	3	0.404	55	3	-0.538	1.27e-07	strongHypo
	NC_006089.5	68284177	68284367	0.725	139	9	0.444	135	9	-0.281	1.66e-06	strongHypo
	NC_006089.5	68378304	68378685	0.614	195	13	0.828	218	13	0.214	1.08e-06	strongHyper
	NC_006089.5	68552630	68552841	0.236	46	3	0.638	57	3	0.402	6.09e-05	strongHyper
	NC_006089.5	69508896	69508907	0.809	103	3	0.376	86	3	-0.433	2.64e-09	strongHypo
	NC_006089.5	69993273	69993299	0.282	41	3	0.775	58	3	0.494	1.87e-06	strongHyper
	NC_006089.5	72326962	72327165	0.175	75	5	0.495	138	5	0.32	1.34e-05	strongHyper
	NC_006089.5	72988212	72988299	0.13	55	3	0.496	44	3	0.366	9.03e-05	strongHyper
	NC_006089.5	73095170	73095189	0.324	101	4	0.608	86	4	0.284	0.000245	strongHyper
	NC_006089.5	73496749	73496866	0.266	95	4	0.548	82	4	0.282	3.2e-05	strongHyper
	NC_006089.5	73733268	73733463	0.702	58	3	0.261	47	3	-0.441	5.03e-06	strongHypo
	NC_006089.5	73744561	73744742	0.651	73	4	0.349	88	4	-0.301	0.000233	strongHypo
	NC_006089.5	74031366	74031718	0.387	203	9	0.649	199	9	0.262	1.14e-08	strongHyper
	NC_006089.5	74459036	74459057	0.843	74	3	0.457	83	3	-0.386	9.44e-07	strongHypo
	NC_006089.5	74591385	74591498	0.214	60	4	0.729	49	4	0.515	2.84e-07	strongHyper
	NC_006089.5	75088303	75088377	0.087	53	3	0.571	84	3	0.484	1.11e-09	strongHyper
	NC_006089.5	75143687	75143901	0.171	92	5	0.377	104	5	0.206	0.000149	strongHyper
	NC_006089.5	75877321	75877448	0.518	88	6	0.23	93	6	-0.287	0.000215	strongHypo
	NC_006089.5	76001114	76001380	0.491	90	5	0.835	90	5	0.344	2.59e-06	strongHyper
	NC_006089.5	76167566	76167701	0.933	55	3	0.56	44	3	-0.373	3.08e-05	strongHypo
	NC_006089.5	76243987	76244191	0.436	84	6	0.112	115	6	-0.324	2.22e-07	strongHypo
	NC_006089.5	76247275	76247465	0.919	43	3	0.523	58	3	-0.395	1.62e-05	strongHypo
	NC_006089.5	76374104	76374117	0.586	61	4	0.9	69	4	0.315	7.2e-05	strongHyper
	NC_006089.5	76674047	76674237	0.361	55	3	0.738	68	3	0.377	4.86e-05	strongHyper
	NC_006089.5	76737840	76738100	0.394	124	6	0.603	125	6	0.209	2.68e-05	strongHyper
	NC_006089.5	77086849	77086925	0.149	100	3	0.505	59	3	0.356	1.11e-05	strongHyper
	NC_006089.5	77545045	77545281	0.747	150	9	0.539	233	9	-0.207	0.00034	strongHypo
	NC_006089.5	77690435	77690819	0.72	103	6	0.421	114	6	-0.299	3.34e-05	strongHypo
	NC_006089.5	77763167	77763295	0.541	133	6	0.195	139	6	-0.346	1.11e-08	strongHypo
	NC_006089.5	78776917	78777154	0.747	63	4	0.293	72	4	-0.454	1.42e-07	strongHypo
	NC_006089.5	79179392	79179484	0.598	106	5	0.347	75	5	-0.251	0.00396	strongHypo
	NC_006089.5	79288401	79288618	0.586	111	6	0.311	110	6	-0.274	2.56e-05	strongHypo
	NC_006089.5	79474843	79475119	0.735	133	6	0.391	136	6	-0.344	1.22e-08	strongHypo
	NC_006089.5	79831462	79831472	0.411	61	4	0.855	69	4	0.445	1.38e-07	strongHyper
	NC_006089.5	79956561	79956698	0.366	72	5	0.713	82	5	0.347	8.82e-05	strongHyper
	NC_006089.5	79972360	79972620	0.422	194	11	0.726	186	11	0.304	8e-10	strongHyper
	NC_006089.5	80159526	80159536	0.831	67	3	0.383	59	3	-0.448	3.47e-07	strongHypo
	NC_006089.5	80242955	80242967	0.318	63	3	0.735	53	3	0.417	7.54e-06	strongHyper
	NC_006089.5	80244824	80244883	0.546	68	4	0.175	74	4	-0.372	2.02e-06	strongHypo
	NC_006089.5	80314963	80315146	0.513	94	4	0.0877	58	4	-0.425	1.03e-08	strongHypo
	NC_006089.5	80318701	80318928	0.87	107	4	0.522	92	4	-0.348	7.1e-08	strongHypo
	NC_006089.5	80527472	80527626	0.394	99	5	0.713	114	5	0.319	2.1e-06	strongHyper
	NC_006089.5	80548618	80548787	0.664	70	5	0.871	109	5	0.207	0.000232	strongHyper
	NC_006089.5	80847845	80847942	0.745	72	5	0.41	72	5	-0.335	4.33e-05	strongHypo
	NC_006089.5	80893050	80893194	0.694	67	5	0.226	62	5	-0.468	6.46e-08	strongHypo
	NC_006089.5	81204867	81204945	0.68	82	6	0.361	83	6	-0.32	2.28e-05	strongHypo
	NC_006089.5	81788430	81788478	0.703	63	3	0.253	69	3	-0.45	6.96e-07	strongHypo
	NC_006089.5	82075816	82076002	0.857	79	6	0.619	80	6	-0.239	0.000544	strongHypo
	NC_006089.5	82278271	82278281	0.683	87	4	0.291	79	4	-0.392	2.6e-07	strongHypo
	NC_006089.5	82304306	82304583	0.625	70	4	0.253	77	4	-0.371	7.06e-06	strongHypo
	NC_006089.5	82737772	82737799	0.932	100	7	0.625	93	7	-0.308	3.14e-07	strongHypo
	NC_006089.5	82751466	82751480	0.66	111	4	0.271	124	4	-0.389	4.82e-09	strongHypo
	NC_006089.5	83262783	83262835	0.444	104	4	0.084	108	4	-0.359	7.46e-09	strongHypo
	NC_006089.5	83268510	83268681	0.671	104	4	0.225	70	4	-0.446	3.82e-08	strongHypo
	NC_006089.5	83483268	83483521	0	61	3	0.442	66	3	0.442	1.3e-10	strongHyper
	NC_006089.5	83496996	83497034	0.339	66	4	0.625	63	4	0.286	0.0221	strongHyper
	NC_006089.5	83535076	83535323	0.579	158	11	0.799	211	11	0.221	4.06e-05	strongHyper
	NC_006089.5	83540270	83540472	0.539	125	6	0.786	128	6	0.247	0.0003	strongHyper
	NC_006089.5	83554535	83554830	0.772	203	9	0.567	207	9	-0.205	8.28e-05	strongHypo
	NC_006089.5	83567493	83567887	0.709	132	8	0.397	106	8	-0.312	1.36e-05	strongHypo
	NC_006089.5	83777987	83778460	0.612	36	3	0	59	3	-0.612	1.85e-12	strongHypo
	NC_006089.5	83922296	83922450	0.821	118	5	0.533	113	5	-0.288	5.6e-06	strongHypo
	NC_006089.5	84157809	84157827	0.439	48	3	0.899	39	3	0.461	6.09e-06	strongHyper
	NC_006089.5	84218685	84218700	0.552	67	3	0.0922	69	3	-0.46	3.25e-09	strongHypo
	NC_006089.5	84651842	84652046	0.783	147	6	0.478	130	6	-0.305	5.38e-07	strongHypo
	NC_006089.5	84860103	84860112	0.721	70	4	0.21	127	4	-0.511	5.68e-12	strongHypo
	NC_006089.5	85046649	85046791	0.641	105	5	0.237	109	5	-0.403	6.21e-08	strongHypo
	NC_006089.5	85113573	85113662	0.671	97	5	0.389	86	5	-0.282	0.000305	strongHypo
	NC_006089.5	85120089	85120362	0.267	62	5	0.759	94	5	0.492	2.85e-08	strongHyper
	NC_006089.5	85186231	85186387	0.637	180	8	0.332	183	8	-0.305	3.28e-09	strongHypo
	NC_006089.5	85192798	85192981	0.192	103	6	0.506	107	6	0.314	2.9e-05	strongHyper
	NC_006089.5	85238960	85239072	0.21	40	3	0.704	46	3	0.494	1.62e-06	strongHyper
	NC_006089.5	85277695	85277928	0.575	100	4	0.152	90	4	-0.422	4.78e-10	strongHypo
	NC_006089.5	85484994	85485167	0.254	82	6	0.556	102	6	0.302	4.7e-06	strongHyper
	NC_006089.5	85582774	85582887	0.5	60	4	0.148	84	4	-0.352	5.23e-06	strongHypo
	NC_006089.5	85620623	85620671	0.957	50	3	0.625	48	3	-0.332	3.23e-05	strongHypo
	NC_006089.5	85630859	85631014	0.549	97	6	0.259	98	6	-0.289	0.000163	strongHypo
	NC_006089.5	85681907	85682004	0.114	40	3	0.796	46	3	0.682	1.21e-10	strongHyper
	NC_006089.5	86035312	86035494	0.71	51	3	0.322	52	3	-0.387	0.000766	strongHypo
	NC_006089.5	86096760	86097026	0.729	184	10	0.458	204	10	-0.271	1e-06	strongHypo
	NC_006089.5	86224286	86224448	0.439	96	5	0.746	135	5	0.307	1.17e-06	strongHyper
	NC_006089.5	86506536	86506819	0.548	141	6	0.328	166	6	-0.221	0.000765	strongHypo
	NC_006089.5	87336169	87336304	0.0705	117	4	0.545	98	4	0.474	1.77e-15	strongHyper
	NC_006089.5	87873910	87873964	0.309	44	4	0.808	69	4	0.498	1.46e-06	strongHyper
	NC_006089.5	88250439	88250451	0.271	106	4	0.0109	82	4	-0.261	1.51e-07	strongHypo
	NC_006089.5	88475848	88476004	0.428	68	4	0.766	68	4	0.338	0.000103	strongHyper
	NC_006089.5	88557402	88557542	0.83	70	4	0.441	61	4	-0.39	1.6e-05	strongHypo
	NC_006089.5	88582098	88582603	0.552	277	12	0.348	266	12	-0.204	7.16e-06	strongHypo
	NC_006089.5	88593230	88593544	0.198	190	9	0.403	221	9	0.205	5.06e-05	strongHyper
	NC_006089.5	88801768	88802025	0.075	61	3	0.55	87	3	0.475	4.82e-10	strongHyper
	NC_006089.5	88892568	88892610	0.649	78	4	0.296	57	4	-0.352	2.44e-05	strongHypo
	NC_006089.5	88917561	88917629	0.766	113	7	0.529	98	7	-0.237	0.000535	strongHypo
	NC_006089.5	88924328	88924385	0.622	37	3	0.0494	37	3	-0.573	2.4e-07	strongHypo
	NC_006089.5	89104278	89104301	0.73	77	4	0.123	81	4	-0.607	4.48e-14	strongHypo
	NC_006089.5	89199713	89200070	0.468	152	7	0.676	140	7	0.208	0.000146	strongHyper
	NC_006089.5	89221437	89221547	0.862	104	8	0.648	105	8	-0.214	0.000411	strongHypo
	NC_006089.5	89236073	89236230	0.109	118	4	0.529	147	4	0.421	2.23e-14	strongHyper
	NC_006089.5	89237383	89237587	0.518	128	7	0.773	126	7	0.254	2.65e-05	strongHyper
	NC_006089.5	89242052	89242460	0.329	138	8	0.698	162	8	0.369	1.28e-10	strongHyper
	NC_006089.5	89277554	89277830	0.758	83	5	0.375	92	5	-0.383	6.78e-06	strongHypo
	NC_006089.5	89286299	89286316	0.879	40	3	0.312	38	3	-0.567	1.06e-07	strongHypo
	NC_006089.5	89323479	89323582	0.563	98	7	0.888	105	7	0.325	1.34e-06	strongHyper
	NC_006089.5	89323728	89324071	0.761	106	7	0.448	118	7	-0.313	1e-05	strongHypo
	NC_006089.5	89364378	89364590	0.914	71	6	0.681	102	6	-0.233	0.000319	strongHypo
	NC_006089.5	89688693	89688913	0.706	156	7	0.935	112	7	0.229	4.75e-06	strongHyper
	NC_006089.5	90706656	90706867	0.272	127	9	0.525	170	9	0.253	1.61e-06	strongHyper
	NC_006089.5	90812708	90812852	0.099	38	3	0.573	68	3	0.474	1.4e-06	strongHyper
	NC_006089.5	91539568	91539982	0.501	255	16	0.752	294	16	0.251	3.54e-08	strongHyper
	NC_006089.5	91620456	91620558	0.237	78	6	0.668	119	6	0.43	1.05e-07	strongHyper
	NC_006089.5	92009172	92009405	0.612	103	5	0.366	93	5	-0.246	0.00636	strongHypo
	NC_006089.5	92209722	92209825	0.672	82	3	0.3	68	3	-0.372	1.93e-05	strongHypo
	NC_006089.5	92219753	92219875	0.38	105	5	0.658	107	5	0.277	0.000537	strongHyper
	NC_006089.5	92222078	92222127	0.0795	46	3	0.62	63	3	0.54	9.34e-09	strongHyper
	NC_006089.5	93669837	93670029	0.418	66	4	0.0293	104	4	-0.389	2.29e-10	strongHypo
	NC_006089.5	95232728	95232817	0.864	67	4	0.549	74	4	-0.316	4.88e-05	strongHypo
	NC_006089.5	95586092	95586166	0.311	51	3	0.666	75	3	0.356	0.000126	strongHyper
	NC_006089.5	96077443	96077577	0.411	64	5	0.678	67	5	0.266	0.00158	strongHyper
	NC_006089.5	96264120	96264161	0.877	73	3	0.418	35	3	-0.458	3.22e-06	strongHypo
	NC_006089.5	96885927	96886374	0.858	153	8	0.658	138	8	-0.2	5.01e-05	strongHypo
	NC_006089.5	97195254	97195470	0.686	115	9	0.248	119	9	-0.439	2.75e-11	strongHypo
	NC_006089.5	97416432	97416470	0.829	97	3	0.536	124	3	-0.293	7.66e-06	strongHypo
	NC_006089.5	97676462	97676483	0.167	50	3	0.515	52	3	0.349	8.49e-05	strongHyper
	NC_006089.5	98207071	98207253	0.403	79	5	0.671	102	5	0.268	0.00287	strongHyper
	NC_006089.5	98460071	98460263	0.328	100	6	0.607	110	6	0.279	5.45e-05	strongHyper
	NC_006089.5	98836837	98837128	0.864	44	3	0.462	43	3	-0.402	9.49e-05	strongHypo
	NC_006089.5	98943602	98943948	0.491	119	8	0.694	178	8	0.202	0.00167	strongHyper
	NC_006089.5	99216833	99216970	0.165	77	6	0.505	76	6	0.339	4.42e-05	strongHyper
	NC_006089.5	99222418	99222597	0.601	95	5	0.371	86	5	-0.23	0.0115	strongHypo
	NC_006089.5	99604528	99604690	0.702	122	8	0.501	139	8	-0.201	0.00346	strongHypo
	NC_006089.5	99683355	99683625	0.677	48	3	0.222	51	3	-0.455	4.63e-05	strongHypo
	NC_006089.5	100144036	100144212	0.791	76	4	0.5	94	4	-0.29	2.87e-05	strongHypo
	NC_006089.5	100420502	100420517	0.277	72	4	0.627	90	4	0.35	8.04e-06	strongHyper
	NC_006089.5	100425319	100425458	0.284	222	7	0.595	246	7	0.311	2.76e-11	strongHyper
	NC_006089.5	100563647	100563824	0.264	138	6	0.484	178	6	0.22	0.00011	strongHyper
	NC_006089.5	100869470	100869605	0.666	58	3	0.202	45	3	-0.464	1.11e-06	strongHypo
	NC_006089.5	100885202	100885231	0.855	42	4	0.256	59	4	-0.599	1.47e-09	strongHypo
	NC_006089.5	100926871	100926934	0.793	52	4	0.387	49	4	-0.406	9.66e-05	strongHypo
	NC_006089.5	101006290	101006311	0.489	80	4	0.0872	63	4	-0.402	6.22e-08	strongHypo
	NC_006089.5	101009277	101009777	0.477	247	14	0.245	273	14	-0.232	1.53e-10	strongHypo
	NC_006089.5	101166537	101166898	0.684	105	7	0.337	147	7	-0.347	1.33e-07	strongHypo
	NC_006089.5	101209711	101209898	0.212	101	4	0.861	122	4	0.65	1.47e-24	strongHyper
	NC_006089.5	101214774	101214964	0.788	87	4	0.358	95	4	-0.43	1.69e-08	strongHypo
	NC_006089.5	101371407	101371602	0.45	95	5	0.225	112	5	-0.224	0.002	strongHypo
	NC_006089.5	101378776	101379009	0.619	107	6	0.243	102	6	-0.376	3.52e-07	strongHypo
	NC_006089.5	101705412	101705653	0.0958	73	3	0.686	60	3	0.59	8.53e-13	strongHyper
	NC_006089.5	102133147	102133209	0.442	92	5	0.642	72	5	0.201	0.00439	strongHyper
	NC_006089.5	102293229	102293550	0.692	307	12	0.422	268	12	-0.27	2.1e-08	strongHypo
	NC_006089.5	102303815	102304108	0.734	314	18	0.355	355	18	-0.379	3.96e-23	strongHypo
	NC_006089.5	102304665	102304670	0.68	63	4	0.0527	60	4	-0.628	3.12e-12	strongHypo
	NC_006089.5	102331592	102331898	0.629	127	7	0.91	117	7	0.281	2.53e-07	strongHyper
	NC_006089.5	102853358	102853478	0.792	88	4	0.462	76	4	-0.329	4.29e-05	strongHypo
	NC_006089.5	103259531	103259621	0.825	115	7	0.58	130	7	-0.245	2.25e-05	strongHypo
	NC_006089.5	103741587	103741832	0.763	92	6	0.454	124	6	-0.31	2.18e-06	strongHypo
	NC_006089.5	104085252	104085533	0.495	215	8	0.746	225	8	0.251	8.67e-08	strongHyper
	NC_006089.5	104480720	104480827	0.713	115	5	0.262	104	5	-0.451	6.26e-12	strongHypo
	NC_006089.5	104855801	104855931	0.51	130	5	0.056	89	5	-0.453	2.9e-13	strongHypo
	NC_006089.5	105238594	105238643	0.828	87	3	0.49	77	3	-0.338	6.1e-06	strongHypo
	NC_006089.5	106164659	106164663	0.395	78	3	0.824	65	3	0.428	5.19e-07	strongHyper
	NC_006089.5	106300980	106301066	0.542	61	3	0.134	67	3	-0.408	1.41e-06	strongHypo
	NC_006089.5	106303948	106304167	0.417	103	4	0.105	81	4	-0.311	1.46e-05	strongHypo
	NC_006089.5	106306293	106306344	0.79	42	3	0.252	39	3	-0.538	6.25e-07	strongHypo
	NC_006089.5	106379507	106379752	0.843	41	3	0.255	40	3	-0.588	5.99e-07	strongHypo
	NC_006089.5	106614326	106614363	0.0907	56	4	0.609	64	4	0.518	3.9e-09	strongHyper
	NC_006089.5	106859303	106859314	0.247	77	6	0.732	90	6	0.486	8.38e-10	strongHyper
	NC_006089.5	107001295	107001434	0.467	143	5	0.74	135	5	0.273	1.6e-05	strongHyper
	NC_006089.5	107142287	107142902	0.818	308	11	0.405	237	11	-0.413	1.16e-20	strongHypo
	NC_006089.5	107492083	107492486	0.62	125	7	0.839	99	7	0.219	0.00248	strongHyper
	NC_006089.5	107632401	107632566	0.148	45	3	0.667	53	3	0.519	1.05e-06	strongHyper
	NC_006089.5	107712316	107712437	0.654	47	3	0.149	64	3	-0.504	5.85e-07	strongHypo
	NC_006089.5	107902536	107902701	0.725	86	5	0.281	108	5	-0.444	5.27e-09	strongHypo
	NC_006089.5	107980370	107980567	0.606	161	6	0.319	95	6	-0.287	1.02e-05	strongHypo
	NC_006089.5	108003838	108004296	0.902	359	16	0.697	391	16	-0.205	3.14e-12	strongHypo
	NC_006089.5	108045399	108045857	0.857	72	4	0.597	78	4	-0.26	7.45e-05	strongHypo
	NC_006089.5	108057414	108057441	0.726	128	5	0.287	117	5	-0.439	2.52e-12	strongHypo
	NC_006089.5	109511960	109512105	0.137	75	4	0.607	98	4	0.47	7.15e-11	strongHyper
	NC_006089.5	109881678	109881705	0.101	71	3	0.527	44	3	0.426	7.78e-07	strongHyper
	NC_006089.5	110146301	110146542	0.702	157	8	0.466	202	8	-0.236	2.91e-05	strongHypo
	NC_006089.5	110157477	110157736	0.422	46	3	0.847	60	3	0.425	1.64e-06	strongHyper
	NC_006089.5	110628398	110628481	0.178	113	5	0.396	116	5	0.218	0.000299	strongHyper
	NC_006089.5	111667640	111667867	0.79	138	8	0.52	108	8	-0.27	5.81e-05	strongHypo
	NC_006089.5	112970188	112970193	0.504	62	4	0.0927	77	4	-0.412	1.26e-08	strongHypo
	NC_006089.5	113097737	113097783	0.225	41	3	0.812	46	3	0.586	4.15e-08	strongHyper
	NC_006089.5	113418495	113418806	0.288	129	8	0.565	115	8	0.277	7.88e-06	strongHyper
	NC_006089.5	113837127	113837195	0.661	56	3	0.209	63	3	-0.452	5.75e-06	strongHypo
	NC_006089.5	114148845	114148889	0.638	47	3	0.187	75	3	-0.451	1.96e-06	strongHypo
	NC_006089.5	115146857	115147347	0.629	109	7	0.251	120	7	-0.378	1.09e-07	strongHypo
	NC_006089.5	115188757	115189311	0.869	131	12	0.411	241	12	-0.458	8.8e-20	strongHypo
	NC_006089.5	115255874	115255944	0.362	55	3	0.683	80	3	0.321	0.000182	strongHyper
	NC_006089.5	115294361	115294451	0.577	155	8	0.856	193	8	0.279	2.84e-08	strongHyper
	NC_006089.5	115458040	115458201	0.671	124	5	0.906	117	5	0.235	6.98e-06	strongHyper
	NC_006089.5	115464514	115464627	0.742	92	6	0.204	95	6	-0.538	5.96e-15	strongHypo
	NC_006089.5	115700251	115700412	0.345	130	7	0.6	131	7	0.255	0.000322	strongHyper
	NC_006089.5	115966494	115966634	0.731	90	5	0.41	88	5	-0.321	7.61e-05	strongHypo
	NC_006089.5	115985648	115985878	0.364	78	3	0.0752	96	3	-0.289	1.53e-06	strongHypo
	NC_006089.5	116446059	116446256	0.807	76	5	0.485	87	5	-0.322	9.72e-05	strongHypo
	NC_006089.5	116549277	116549484	0.672	57	3	1	55	3	0.328	3.87e-06	strongHyper
	NC_006089.5	116600134	116600466	0.833	111	9	0.365	121	9	-0.469	3.05e-14	strongHypo
	NC_006089.5	116640944	116641234	0.705	71	4	0.171	74	4	-0.533	2.47e-09	strongHypo
	NC_006089.5	116653382	116653489	0.794	63	4	0.322	92	4	-0.472	3.85e-08	strongHypo
	NC_006089.5	117489851	117490244	0.61	127	7	0.36	172	7	-0.25	0.0007	strongHypo
	NC_006089.5	118098509	118098693	0.765	122	9	0.522	111	9	-0.244	0.000113	strongHypo
	NC_006089.5	118112739	118113115	0.256	109	7	0.561	135	7	0.305	5.01e-05	strongHyper
	NC_006089.5	118215247	118215442	0.243	79	4	0.625	89	4	0.382	7.47e-08	strongHyper
	NC_006089.5	118470934	118470951	0.464	103	5	0.237	96	5	-0.227	0.000488	strongHypo
	NC_006089.5	118505684	118505881	0.455	197	6	0.204	180	6	-0.251	6.21e-07	strongHypo
	NC_006089.5	119871041	119871302	0.461	237	13	0.232	217	13	-0.229	3.1e-07	strongHypo
	NC_006089.5	120617948	120618154	0.446	71	4	0.811	74	4	0.365	8.09e-06	strongHyper
	NC_006089.5	121390560	121390705	0.15	179	8	0.394	175	8	0.244	2.12e-08	strongHyper
	NC_006089.5	122769179	122769303	0.578	98	7	0.0641	100	7	-0.514	5.43e-15	strongHypo
	NC_006089.5	123838536	123838718	0.703	82	5	0.342	91	5	-0.361	9.23e-07	strongHypo
	NC_006089.5	123947145	123947154	0.226	86	4	0.525	84	4	0.3	6.19e-05	strongHyper
	NC_006089.5	124276064	124276295	0.0714	65	3	0.513	77	3	0.441	6.84e-09	strongHyper
	NC_006089.5	124631030	124631258	0.281	91	5	0.628	81	5	0.348	1.55e-06	strongHyper
	NC_006089.5	124680531	124680700	0.0801	66	4	0.536	72	4	0.456	2.36e-10	strongHyper
	NC_006089.5	126183416	126183471	0.643	43	3	0.0834	35	3	-0.56	2.09e-07	strongHypo
	NC_006089.5	126231470	126231641	0.884	42	4	0.552	60	4	-0.332	0.00044	strongHypo
	NC_006089.5	127188065	127188088	0.887	88	4	0.35	51	4	-0.538	1e-10	strongHypo
	NC_006089.5	128016118	128016332	0.801	94	6	0.44	118	6	-0.362	2.63e-07	strongHypo
	NC_006089.5	128030450	128030496	0.887	137	4	0.42	86	4	-0.468	2.21e-13	strongHypo
	NC_006089.5	128305858	128306161	0.413	127	7	0.691	127	7	0.278	9.04e-05	strongHyper
	NC_006089.5	129276921	129277208	0.583	129	6	0.842	146	6	0.26	3.42e-06	strongHyper
	NC_006089.5	129362088	129362393	0.668	248	8	0.459	220	8	-0.209	3.25e-07	strongHypo
	NC_006089.5	129844259	129844561	0.064	109	3	0.303	110	3	0.239	6.75e-06	strongHyper
	NC_006089.5	129896688	129896736	0	70	4	0.279	92	4	0.279	8.63e-08	strongHyper
	NC_006089.5	130195881	130195892	0.426	49	3	0.0222	48	3	-0.404	8.83e-07	strongHypo
	NC_006089.5	130387864	130388140	0.341	86	4	0.676	84	4	0.335	3.27e-06	strongHyper
	NC_006089.5	131403328	131403375	0.278	62	4	0.699	98	4	0.42	1.26e-07	strongHyper
	NC_006089.5	131494953	131495120	0.542	65	4	0.901	69	4	0.359	1.89e-05	strongHyper
	NC_006089.5	131723522	131723809	0.715	177	6	0.51	143	6	-0.205	0.00055	strongHypo
	NC_006089.5	132103943	132104082	0.069	116	5	0.752	77	5	0.683	2.91e-22	strongHyper
	NC_006089.5	132204420	132204576	0.169	86	5	0.523	65	5	0.354	7.05e-05	strongHyper
	NC_006089.5	132224305	132224583	0.332	77	5	0.72	95	5	0.388	2.89e-06	strongHyper
	NC_006089.5	132265713	132265960	0.692	88	5	0.446	118	5	-0.246	0.00067	strongHypo
	NC_006089.5	132385413	132385641	0.204	84	3	0.625	95	3	0.421	1.15e-07	strongHyper
	NC_006089.5	132431147	132431505	0.187	146	9	0.539	219	9	0.352	1.48e-10	strongHyper
	NC_006089.5	132500076	132500423	0.069	82	4	0.438	98	4	0.368	7.34e-08	strongHyper
	NC_006089.5	132529221	132529228	0.382	69	4	0.895	59	4	0.514	4.41e-09	strongHyper
	NC_006089.5	132664972	132665088	0	76	4	0.331	99	4	0.331	4.31e-10	strongHyper
	NC_006089.5	132668743	132669033	0.368	169	8	0.596	155	8	0.229	0.000819	strongHyper
	NC_006089.5	132706134	132706162	0.786	111	4	0.476	115	4	-0.31	4.98e-06	strongHypo
	NC_006089.5	132909134	132909284	0.526	74	4	0.308	68	4	-0.218	0.0171	strongHypo
	NC_006089.5	133057550	133057607	0.797	75	5	0.379	100	5	-0.417	2.25e-08	strongHypo
	NC_006089.5	133123645	133123987	0.572	108	7	0.247	135	7	-0.326	9.23e-09	strongHypo
	NC_006089.5	133145481	133145493	0	71	4	0.619	74	4	0.619	1.32e-18	strongHyper
	NC_006089.5	133350095	133350533	0.294	121	6	0.596	147	6	0.302	4.86e-06	strongHyper
	NC_006089.5	133934575	133934704	0.23	214	9	0.455	184	9	0.225	3.78e-07	strongHyper
	NC_006089.5	134119828	134119856	0.529	106	4	0.264	81	4	-0.265	0.00152	strongHypo
	NC_006089.5	134537890	134537909	0.185	35	3	0.775	49	3	0.59	4.22e-08	strongHyper
	NC_006089.5	134865693	134865782	0	48	3	0.395	74	3	0.395	1.68e-08	strongHyper
	NC_006089.5	134895635	134895993	0.817	145	10	0.555	131	10	-0.262	1.02e-06	strongHypo
	NC_006089.5	135119718	135120151	0.532	131	7	0.0397	91	7	-0.493	5.19e-15	strongHypo
	NC_006089.5	135787615	135787699	0.493	50	3	0.928	39	3	0.435	8.25e-06	strongHyper
	NC_006089.5	135893934	135894134	0.29	85	4	0.619	111	4	0.329	2.45e-05	strongHyper
	NC_006089.5	136663589	136663614	0.785	68	4	0.362	67	4	-0.423	3.11e-07	strongHypo
	NC_006089.5	137673014	137673084	0.536	58	3	0.0627	50	3	-0.474	6.43e-08	strongHypo
	NC_006089.5	137750463	137750476	0.102	84	4	0.566	108	4	0.464	3.1e-12	strongHyper
	NC_006089.5	138653330	138653476	0.277	57	4	0.597	52	4	0.32	0.0128	strongHyper
	NC_006089.5	138668540	138668563	0.744	55	3	0.22	71	3	-0.523	2.82e-09	strongHypo
	NC_006089.5	138684962	138685139	0.783	62	4	0.183	73	4	-0.6	1.96e-11	strongHypo
	NC_006089.5	138727403	138727497	0.0364	62	5	0.488	75	5	0.452	1.61e-09	strongHyper
	NC_006089.5	138817702	138817883	0.779	65	4	0.401	60	4	-0.378	0.000187	strongHypo
	NC_006089.5	139041549	139041763	0.263	71	4	0.59	68	4	0.327	0.000304	strongHyper
	NC_006089.5	139444389	139444400	0.834	54	3	0.267	46	3	-0.567	6.61e-09	strongHypo
	NC_006089.5	140374449	140374929	0.553	116	7	0.835	94	7	0.283	1.62e-05	strongHyper
	NC_006089.5	140396575	140396775	0.543	46	3	0.0513	54	3	-0.492	1.94e-08	strongHypo
	NC_006089.5	140440731	140440905	0.233	62	5	0.552	111	5	0.319	5.35e-06	strongHyper
	NC_006089.5	140649007	140649304	0.726	56	4	0.278	64	4	-0.448	8.41e-06	strongHypo
	NC_006089.5	140670353	140670644	0.352	76	5	0.65	71	5	0.299	0.00051	strongHyper
	NC_006089.5	140792648	140792731	0.772	44	3	0.3	59	3	-0.473	9.56e-06	strongHypo
	NC_006089.5	141661836	141662359	0.359	169	9	0.562	215	9	0.203	7.15e-06	strongHyper
	NC_006089.5	141729661	141729789	0.183	82	4	0.687	78	4	0.504	1.79e-10	strongHyper
	NC_006089.5	141734638	141734851	0.709	161	5	0.464	82	5	-0.245	0.000216	strongHypo
	NC_006089.5	141795614	141795676	0.731	60	4	0.448	54	4	-0.283	0.00424	strongHypo
	NC_006089.5	141987119	141987174	0.826	127	9	0.362	135	9	-0.464	8.69e-14	strongHypo
	NC_006089.5	142277040	142277502	0.252	142	6	0.658	135	6	0.405	6.01e-10	strongHyper
	NC_006089.5	142339195	142339278	0	50	3	0.372	70	3	0.372	2.77e-07	strongHyper
	NC_006089.5	142644351	142644469	0.911	66	6	0.588	78	6	-0.323	1.05e-05	strongHypo
	NC_006089.5	142841412	142841726	0.473	67	4	0.16	81	4	-0.313	1.64e-05	strongHypo
	NC_006089.5	143512870	143513167	0.525	88	6	0.804	102	6	0.279	4.83e-05	strongHyper
	NC_006089.5	143912335	143912357	0.614	77	4	0.235	73	4	-0.379	1.67e-06	strongHypo
	NC_006089.5	144932770	144932800	0.077	46	3	0.525	82	3	0.448	9.73e-08	strongHyper
	NC_006089.5	145111104	145111337	0.326	97	5	0.59	115	5	0.264	6.4e-05	strongHyper
	NC_006089.5	145520549	145520784	0.852	65	3	0.421	70	3	-0.431	5.53e-08	strongHypo
	NC_006089.5	145572195	145572371	0.246	41	3	0.645	53	3	0.4	0.00168	strongHyper
	NC_006089.5	145585956	145586181	0.857	99	6	0.593	107	6	-0.264	0.000542	strongHypo
	NC_006089.5	145591997	145592248	0.893	207	10	0.643	222	10	-0.25	6.48e-11	strongHypo
	NC_006089.5	145611045	145611298	0.834	58	3	0.323	82	3	-0.511	7.4e-10	strongHypo
	NC_006089.5	145776246	145776487	0.204	65	4	0.617	75	4	0.413	1.12e-06	strongHyper
	NC_006089.5	145792568	145792903	0.493	44	3	0.92	66	3	0.427	6.16e-07	strongHyper
	NC_006089.5	145979855	145979878	0.706	50	4	0.254	61	4	-0.453	1.6e-06	strongHypo
	NC_006089.5	146011843	146012129	0.618	88	6	0.377	103	6	-0.241	0.00139	strongHypo
	NC_006089.5	146507170	146507357	0.69	58	4	0.349	58	4	-0.341	0.000177	strongHypo
	NC_006089.5	146629687	146629734	0.579	50	3	0.0973	68	3	-0.481	8.13e-09	strongHypo
	NC_006089.5	146670391	146670438	0.225	65	3	0.776	70	3	0.551	2.01e-11	strongHyper
	NC_006089.5	146809129	146809219	0.243	126	6	0.449	187	6	0.206	7.31e-05	strongHyper
	NC_006089.5	147931079	147931242	0.618	71	5	0.306	88	5	-0.313	0.000209	strongHypo
	NC_006089.5	148760563	148760811	0.461	40	3	0.96	47	3	0.499	8.34e-08	strongHyper
	NC_006089.5	148841446	148841544	0.802	41	4	0.166	50	4	-0.636	1.67e-09	strongHypo
	NC_006089.5	148907007	148907035	0.884	42	3	0.406	62	3	-0.478	7.01e-07	strongHypo
	NC_006089.5	149311289	149311385	0.602	78	4	0.321	72	4	-0.281	0.00106	strongHypo
	NC_006090.5	279637	279665	0.33	60	4	0.853	67	4	0.522	5.03e-08	strongHyper
	NC_006090.5	360121	360171	0.809	40	3	0.341	40	3	-0.469	0.000104	strongHypo
	NC_006090.5	460429	460566	0.726	74	4	0.389	108	4	-0.336	3.86e-05	strongHypo
	NC_006090.5	1081757	1082206	0.352	77	5	0.773	61	5	0.422	1.08e-06	strongHyper
	NC_006090.5	1214180	1214211	0.826	78	4	0.483	133	4	-0.343	1.23e-06	strongHypo
	NC_006090.5	1497611	1497832	0.44	57	4	0.783	65	4	0.342	0.000207	strongHyper
	NC_006090.5	2022713	2022741	0.778	66	4	0.48	65	4	-0.298	0.000121	strongHypo
	NC_006090.5	2212427	2212575	0.767	30	3	0.111	39	3	-0.656	1.58e-08	strongHypo
	NC_006090.5	2306352	2306461	0.908	105	5	0.575	102	5	-0.334	2.95e-07	strongHypo
	NC_006090.5	2480151	2480190	0.567	59	5	0.046	80	5	-0.521	2.55e-12	strongHypo
	NC_006090.5	3117426	3117464	0.658	60	3	0.961	90	3	0.303	7.17e-07	strongHyper
	NC_006090.5	4825076	4825272	0.923	119	7	0.702	139	7	-0.221	5.58e-06	strongHypo
	NC_006090.5	4952088	4952121	0.853	67	5	0.345	82	5	-0.508	1e-09	strongHypo
	NC_006090.5	5050187	5050197	0.378	59	4	0.759	90	4	0.382	6.1e-06	strongHyper
	NC_006090.5	5076722	5077013	0.511	102	7	0.769	144	7	0.257	0.000142	strongHyper
	NC_006090.5	5221514	5221580	0.059	33	3	0.51	51	3	0.451	1.2e-05	strongHyper
	NC_006090.5	6931638	6931864	0.788	77	6	0.476	93	6	-0.312	3.51e-05	strongHypo
	NC_006090.5	7143659	7143813	0.603	140	7	0.364	163	7	-0.239	0.0152	strongHypo
	NC_006090.5	7152982	7153045	0.734	95	4	0.35	97	4	-0.384	3.26e-08	strongHypo
	NC_006090.5	7158385	7158950	0.672	186	9	0.37	228	9	-0.302	4.52e-08	strongHypo
	NC_006090.5	7474895	7475366	0.358	51	4	0.785	64	4	0.427	4.04e-06	strongHyper
	NC_006090.5	7985773	7985831	0.676	75	4	0.382	65	4	-0.295	0.00376	strongHypo
	NC_006090.5	8910286	8910469	0.373	74	5	0.722	51	5	0.349	0.000512	strongHyper
	NC_006090.5	9384715	9384974	0.679	54	3	0.206	78	3	-0.472	6.42e-09	strongHypo
	NC_006090.5	10394829	10394930	0.0712	68	3	0.46	100	3	0.388	2.4e-08	strongHyper
	NC_006090.5	11919491	11919675	0.267	47	4	0.761	60	4	0.494	5.89e-07	strongHyper
	NC_006090.5	12619916	12619997	0.355	43	3	0.863	54	3	0.507	5.41e-07	strongHyper
	NC_006090.5	12796936	12796985	0.843	147	6	0.631	179	6	-0.211	3.05e-05	strongHypo
	NC_006090.5	13515002	13515143	0.33	69	4	0.611	80	4	0.281	0.000275	strongHyper
	NC_006090.5	13658638	13659032	0.571	165	9	0.782	229	9	0.212	1.49e-05	strongHyper
	NC_006090.5	14065735	14065841	0.425	76	4	0.74	93	4	0.315	3.53e-05	strongHyper
	NC_006090.5	14085869	14085914	0.295	60	4	0.522	88	4	0.227	0.00376	strongHyper
	NC_006090.5	14512799	14512963	0.632	107	5	0.364	77	5	-0.268	0.00017	strongHypo
	NC_006090.5	14772591	14772941	0	44	3	0.539	60	3	0.539	1.75e-10	strongHyper
	NC_006090.5	14979688	14979847	0.161	48	3	0.568	50	3	0.407	6.13e-05	strongHyper
	NC_006090.5	15186524	15186670	0.854	55	3	0.5	66	3	-0.354	4.24e-05	strongHypo
	NC_006090.5	16482869	16483030	0.809	102	5	0.58	113	5	-0.23	0.000205	strongHypo
	NC_006090.5	17475952	17476085	0.805	121	8	0.545	113	8	-0.26	4.27e-05	strongHypo
	NC_006090.5	17995996	17996007	0.474	65	4	0.852	76	4	0.377	1.76e-06	strongHyper
	NC_006090.5	18261791	18261940	0.46	73	5	0.778	87	5	0.318	4.3e-05	strongHyper
	NC_006090.5	18607401	18607453	0.352	84	4	0.782	76	4	0.43	2.68e-07	strongHyper
	NC_006090.5	18913291	18913479	0.163	47	4	0.558	55	4	0.395	4.49e-05	strongHyper
	NC_006090.5	19050415	19050521	0.669	58	3	0.211	51	3	-0.458	2.58e-06	strongHypo
	NC_006090.5	19492108	19492171	0.786	54	3	0.0557	40	3	-0.73	1.36e-12	strongHypo
	NC_006090.5	19557133	19557216	0.698	59	4	0.173	77	4	-0.524	2.19e-09	strongHypo
	NC_006090.5	19769919	19770318	0.0808	83	4	0.305	102	4	0.225	0.000258	strongHyper
	NC_006090.5	19780861	19780977	0	51	3	0.371	70	3	0.371	1.16e-07	strongHyper
	NC_006090.5	19869969	19870127	0.16	43	3	0.738	69	3	0.578	5.21e-09	strongHyper
	NC_006090.5	19872060	19872258	0.48	46	3	0.925	77	3	0.445	1.48e-08	strongHyper
	NC_006090.5	19879575	19879756	0.833	51	3	0.35	43	3	-0.483	2.8e-08	strongHypo
	NC_006090.5	19923112	19923150	0.412	78	4	0.944	108	4	0.531	4.48e-18	strongHyper
	NC_006090.5	19928763	19928986	0.243	64	3	0.853	104	3	0.61	3.9e-14	strongHyper
	NC_006090.5	20317962	20318212	0.215	91	5	0.597	110	5	0.382	7.77e-08	strongHyper
	NC_006090.5	20541880	20542376	0.749	166	9	0.447	194	9	-0.302	1.65e-08	strongHypo
	NC_006090.5	20693161	20693346	0.557	70	6	0.795	110	6	0.238	0.0024	strongHyper
	NC_006090.5	20754332	20754605	0.453	63	4	0.227	69	4	-0.225	0.00526	strongHypo
	NC_006090.5	20951732	20951817	0.0466	106	4	0.655	93	4	0.608	5.05e-22	strongHyper
	NC_006090.5	20986182	20986396	0.139	43	3	0.565	48	3	0.427	2.84e-05	strongHyper
	NC_006090.5	21020502	21020758	0.147	114	5	0.668	148	5	0.521	1.42e-16	strongHyper
	NC_006090.5	21158311	21158398	0.614	91	5	0.887	81	5	0.274	2.27e-05	strongHyper
	NC_006090.5	21609215	21609482	0.207	113	7	0.568	105	7	0.361	5.9e-08	strongHyper
	NC_006090.5	21739998	21740240	0.925	143	6	0.681	141	6	-0.245	5.08e-07	strongHypo
	NC_006090.5	21749291	21749435	0.828	266	11	0.557	275	11	-0.271	1.04e-09	strongHypo
	NC_006090.5	21791541	21791631	0.558	78	5	0.917	92	5	0.359	1.85e-07	strongHyper
	NC_006090.5	21793953	21794207	0.462	123	5	0.728	129	5	0.266	0.000122	strongHyper
	NC_006090.5	21834753	21834820	0.616	101	6	0.356	85	6	-0.26	0.000214	strongHypo
	NC_006090.5	21964353	21964465	0.627	92	7	0.309	106	7	-0.318	4.25e-06	strongHypo
	NC_006090.5	22085120	22085616	0.477	169	8	0.243	249	8	-0.233	5.11e-07	strongHypo
	NC_006090.5	22251148	22251249	0.233	56	4	0.694	67	4	0.461	1.81e-06	strongHyper
	NC_006090.5	22346003	22346057	0.288	69	5	0.571	61	5	0.282	0.00448	strongHyper
	NC_006090.5	22476911	22477096	0.76	50	3	0.206	45	3	-0.554	4.71e-08	strongHypo
	NC_006090.5	23139837	23140006	0.485	112	7	0.738	120	7	0.253	0.000209	strongHyper
	NC_006090.5	23413775	23413793	0.33	72	5	0.632	96	5	0.301	8.67e-05	strongHyper
	NC_006090.5	23446617	23446759	0.723	78	4	0.397	82	4	-0.326	0.000137	strongHypo
	NC_006090.5	23709393	23709761	0.744	230	11	0.379	149	11	-0.365	3.16e-14	strongHypo
	NC_006090.5	23718369	23718377	0.942	54	3	0.595	69	3	-0.347	1.24e-05	strongHypo
	NC_006090.5	23765332	23765504	0.35	53	4	0.621	59	4	0.271	0.00112	strongHyper
	NC_006090.5	23831622	23831661	0.859	107	5	0.529	102	5	-0.329	1.93e-07	strongHypo
	NC_006090.5	23911500	23911715	0.0602	49	3	0.621	81	3	0.56	1.06e-10	strongHyper
	NC_006090.5	23939821	23940070	0.498	59	3	0.0465	65	3	-0.451	6.33e-09	strongHypo
	NC_006090.5	23945610	23945615	0	77	4	0.629	98	4	0.629	5.66e-22	strongHyper
	NC_006090.5	23999343	23999568	0.496	71	4	0.238	89	4	-0.258	0.000452	strongHypo
	NC_006090.5	24002551	24002795	0.756	37	3	0.163	38	3	-0.593	1.74e-07	strongHypo
	NC_006090.5	24148830	24148869	0.366	53	3	0	59	3	-0.366	2.28e-07	strongHypo
	NC_006090.5	24300685	24300805	0.559	56	4	0.916	58	4	0.357	2.9e-05	strongHyper
	NC_006090.5	24412487	24412829	0.563	121	7	0.261	112	7	-0.303	8.35e-07	strongHypo
	NC_006090.5	24757530	24757536	0.829	61	4	0.395	57	4	-0.434	1.27e-05	strongHypo
	NC_006090.5	24819883	24820116	0.357	71	4	0.719	87	4	0.362	1.42e-05	strongHyper
	NC_006090.5	24938067	24938105	0.873	65	4	0.488	64	4	-0.386	1.57e-06	strongHypo
	NC_006090.5	25784505	25784798	0.656	146	6	0.352	134	6	-0.304	2.15e-07	strongHypo
	NC_006090.5	25816800	25817025	0.741	121	7	0.263	119	7	-0.478	7.6e-16	strongHypo
	NC_006090.5	26303384	26303411	0.112	50	3	0.786	75	3	0.674	2.38e-14	strongHyper
	NC_006090.5	26417605	26417808	0.748	60	3	0.378	71	3	-0.37	4.86e-05	strongHypo
	NC_006090.5	26566123	26566141	0.407	107	4	0.793	140	4	0.386	1.85e-09	strongHyper
	NC_006090.5	26604630	26604917	0.366	234	9	0.576	229	9	0.209	7.63e-07	strongHyper
	NC_006090.5	26648924	26649067	0.469	81	4	0.854	94	4	0.384	3.03e-08	strongHyper
	NC_006090.5	26692785	26693184	0.398	163	9	0.599	192	9	0.201	8.02e-05	strongHyper
	NC_006090.5	26958871	26958934	0.383	34	3	0	35	3	-0.383	2.4e-05	strongHypo
	NC_006090.5	27187937	27188076	0.319	107	6	0.0627	109	6	-0.256	8.69e-07	strongHypo
	NC_006090.5	27363084	27363276	0.64	74	6	0.911	79	6	0.271	0.000131	strongHyper
	NC_006090.5	27530977	27531167	0.736	55	3	0.137	38	3	-0.599	3.76e-09	strongHypo
	NC_006090.5	27921035	27921096	0.862	61	4	0.451	57	4	-0.411	5.95e-06	strongHypo
	NC_006090.5	28139220	28139249	0.597	127	5	0.315	92	5	-0.282	0.00011	strongHypo
	NC_006090.5	28429967	28430020	0.0208	53	3	0.297	49	3	0.276	0.000125	strongHyper
	NC_006090.5	28513994	28514152	0.876	53	3	0.313	50	3	-0.563	9.41e-09	strongHypo
	NC_006090.5	28710511	28710679	0.0123	57	3	0.431	44	3	0.418	1.23e-07	strongHyper
	NC_006090.5	28773111	28773119	0.0147	59	4	0.46	46	4	0.446	1.71e-08	strongHyper
	NC_006090.5	29000098	29000218	0	72	4	0.408	86	4	0.408	5.98e-11	strongHyper
	NC_006090.5	29410481	29410721	0.881	70	4	0.406	63	4	-0.476	6.12e-09	strongHypo
	NC_006090.5	29445198	29445270	0.092	44	4	0.718	57	4	0.626	8.86e-11	strongHyper
	NC_006090.5	29527007	29527030	0.655	102	4	0.24	99	4	-0.415	1.32e-09	strongHypo
	NC_006090.5	29610207	29610217	0.381	73	4	0.0272	75	4	-0.354	4.63e-08	strongHypo
	NC_006090.5	29615470	29615625	0.477	60	3	0.839	86	3	0.362	1.06e-05	strongHyper
	NC_006090.5	29632362	29632367	0.881	82	3	0.316	43	3	-0.566	2.96e-11	strongHypo
	NC_006090.5	29663567	29663832	0.662	114	4	0.131	98	4	-0.532	1.79e-21	strongHypo
	NC_006090.5	29675268	29675473	0.0429	98	4	0.699	82	4	0.656	3.47e-20	strongHyper
	NC_006090.5	29691533	29691700	0.983	59	3	0.385	39	3	-0.598	2.07e-10	strongHypo
	NC_006090.5	29716390	29716547	0.294	69	5	0.844	105	5	0.549	1.97e-14	strongHyper
	NC_006090.5	29829689	29829847	0.403	48	4	0.0595	64	4	-0.343	6.23e-05	strongHypo
	NC_006090.5	29933915	29934236	0.462	86	6	0.231	85	6	-0.231	0.00122	strongHypo
	NC_006090.5	30165331	30165422	0.627	51	4	0.195	42	4	-0.431	5.49e-05	strongHypo
	NC_006090.5	30316785	30316808	0.655	31	3	0.0417	43	3	-0.613	2.15e-08	strongHypo
	NC_006090.5	30574603	30574869	0.773	39	3	0.179	40	3	-0.594	1.11e-07	strongHypo
	NC_006090.5	30642999	30643232	0.745	243	19	0.313	274	19	-0.432	4.19e-24	strongHypo
	NC_006090.5	30765673	30765865	0.853	76	5	0.514	94	5	-0.339	8.66e-07	strongHypo
	NC_006090.5	31163341	31163455	0.6	67	5	0.218	86	5	-0.382	4.3e-07	strongHypo
	NC_006090.5	31262568	31262604	0.184	40	3	0.751	54	3	0.567	8.53e-08	strongHyper
	NC_006090.5	31512350	31512453	0.646	87	4	0.232	81	4	-0.414	4.56e-09	strongHypo
	NC_006090.5	31513241	31513524	0.384	165	6	0.64	167	6	0.256	0.000933	strongHyper
	NC_006090.5	31550642	31550826	0.169	138	4	0.506	91	4	0.337	3.72e-07	strongHyper
	NC_006090.5	31623703	31623810	0.371	93	5	0.643	76	5	0.272	0.0011	strongHyper
	NC_006090.5	31640848	31640871	0	44	3	0.411	54	3	0.411	8.17e-08	strongHyper
	NC_006090.5	31693210	31693224	0.176	135	6	0.697	144	6	0.521	2.22e-19	strongHyper
	NC_006090.5	31709438	31709590	0.262	76	3	0.822	91	3	0.56	2.49e-13	strongHyper
	NC_006090.5	31833607	31833799	0.676	72	5	0.238	84	5	-0.439	1.76e-08	strongHypo
	NC_006090.5	32104853	32105057	0.81	105	5	0.492	123	5	-0.318	1.07e-07	strongHypo
	NC_006090.5	32200276	32200309	0.42	83	4	0.799	76	4	0.379	2.33e-06	strongHyper
	NC_006090.5	32240812	32241046	0.0175	53	3	0.641	52	3	0.624	1.79e-14	strongHyper
	NC_006090.5	32364757	32364962	0.749	116	6	0.432	97	6	-0.316	3.57e-07	strongHypo
	NC_006090.5	32372330	32372381	0.123	64	3	0.621	66	3	0.498	2.28e-08	strongHyper
	NC_006090.5	32386349	32386504	0.786	39	3	0.225	42	3	-0.56	6.25e-07	strongHypo
	NC_006090.5	32410990	32411317	0.635	186	8	0.399	211	8	-0.236	0.000875	strongHypo
	NC_006090.5	32754579	32754722	0.629	116	6	0.249	105	6	-0.38	1.65e-09	strongHypo
	NC_006090.5	32755474	32755641	0.554	50	3	0.209	65	3	-0.345	8.21e-05	strongHypo
	NC_006090.5	32792362	32792583	0.681	152	5	0.428	102	5	-0.253	1.6e-06	strongHypo
	NC_006090.5	32907385	32907544	0.753	156	7	0.428	152	7	-0.325	8.79e-11	strongHypo
	NC_006090.5	32953786	32954268	0.729	78	4	0.41	82	4	-0.32	8.67e-06	strongHypo
	NC_006090.5	33097893	33098087	0.499	154	6	0.703	127	6	0.204	0.000245	strongHyper
	NC_006090.5	33451668	33451710	0.765	43	3	0.215	35	3	-0.55	3.09e-06	strongHypo
	NC_006090.5	33676002	33676193	0.938	55	4	0.606	53	4	-0.332	7.15e-05	strongHypo
	NC_006090.5	33755226	33755463	0	85	5	0.343	91	5	0.343	1.19e-11	strongHyper
	NC_006090.5	33755861	33755912	0.0196	47	3	0.692	43	3	0.672	2.49e-12	strongHyper
	NC_006090.5	33896829	33897187	0.814	77	3	0.437	59	3	-0.377	1.89e-05	strongHypo
	NC_006090.5	33900058	33900090	0.897	36	3	0.337	52	3	-0.56	1.01e-07	strongHypo
	NC_006090.5	34283770	34284010	0.599	92	4	0.232	86	4	-0.367	4.39e-06	strongHypo
	NC_006090.5	34318978	34319239	0.152	79	4	0.573	82	4	0.422	5.69e-08	strongHyper
	NC_006090.5	34841944	34842033	0.736	70	3	0.0327	67	3	-0.703	9.57e-20	strongHypo
	NC_006090.5	34877001	34877303	0.656	129	10	0.441	140	10	-0.215	0.000363	strongHypo
	NC_006090.5	34881463	34881824	0.386	134	7	0.777	118	7	0.392	6.91e-10	strongHyper
	NC_006090.5	34970361	34970869	0.79	166	9	0.387	197	9	-0.403	4.21e-14	strongHypo
	NC_006090.5	35066045	35066185	0.0616	52	3	0.615	50	3	0.554	6.51e-10	strongHyper
	NC_006090.5	35281239	35281351	0.718	228	12	0.438	223	12	-0.28	1.76e-09	strongHypo
	NC_006090.5	35282439	35282560	0.374	119	5	0.733	72	5	0.359	3.44e-06	strongHyper
	NC_006090.5	35336999	35337301	0.697	187	6	0.393	120	6	-0.304	6.17e-08	strongHypo
	NC_006090.5	35344918	35345308	0.608	209	12	0.839	294	12	0.231	1.18e-09	strongHyper
	NC_006090.5	35372626	35372815	0.933	122	8	0.577	169	8	-0.356	2.14e-13	strongHypo
	NC_006090.5	35424760	35424774	0.754	41	3	0.206	32	3	-0.549	5.79e-06	strongHypo
	NC_006090.5	35571686	35571859	0.179	55	4	0.749	55	4	0.569	1.2e-08	strongHyper
	NC_006090.5	35716476	35716536	0.863	51	4	0.437	73	4	-0.426	1.76e-06	strongHypo
	NC_006090.5	35773580	35774209	0.316	187	9	0.584	203	9	0.268	5.67e-08	strongHyper
	NC_006090.5	35871981	35872263	0.664	146	9	0.451	168	9	-0.213	0.00017	strongHypo
	NC_006090.5	35927072	35927205	0.032	123	5	0.281	119	5	0.248	5.28e-08	strongHyper
	NC_006090.5	36053494	36053530	0.105	77	5	0.606	101	5	0.5	1.14e-11	strongHyper
	NC_006090.5	36103422	36103521	0.514	62	4	0	71	4	-0.514	2.23e-14	strongHypo
	NC_006090.5	36185036	36185311	0.431	66	4	0.74	82	4	0.309	0.000111	strongHyper
	NC_006090.5	36492622	36492899	0.418	131	5	0.649	146	5	0.231	0.000642	strongHyper
	NC_006090.5	36540006	36540097	0.408	103	4	0.144	136	4	-0.263	7.55e-06	strongHypo
	NC_006090.5	36593419	36593429	0.35	87	4	0.763	102	4	0.414	1.47e-08	strongHyper
	NC_006090.5	36777577	36777791	0.759	68	3	0.257	47	3	-0.502	6.36e-08	strongHypo
	NC_006090.5	37761573	37761611	0.8	134	7	0.56	130	7	-0.24	5.95e-05	strongHypo
	NC_006090.5	37844851	37844901	0.753	122	6	0.411	137	6	-0.341	5.02e-08	strongHypo
	NC_006090.5	38165288	38165381	0.693	91	4	0.347	50	4	-0.346	0.000152	strongHypo
	NC_006090.5	38179406	38179495	0.343	37	3	0.921	46	3	0.578	7.52e-08	strongHyper
	NC_006090.5	38199195	38199270	0.721	172	7	0.993	168	7	0.272	5.19e-15	strongHyper
	NC_006090.5	38273720	38274006	0.798	68	4	0.47	62	4	-0.328	5.4e-05	strongHypo
	NC_006090.5	38632967	38632985	0.278	68	3	0.738	50	3	0.46	8.72e-07	strongHyper
	NC_006090.5	38688975	38689375	0.302	100	6	0.581	101	6	0.279	6.74e-05	strongHyper
	NC_006090.5	38699583	38699754	0.595	94	4	0.823	107	4	0.228	0.00422	strongHyper
	NC_006090.5	39342703	39342903	0.117	65	4	0.43	92	4	0.313	3.74e-06	strongHyper
	NC_006090.5	39563364	39563409	0.0652	79	3	0.534	78	3	0.469	9.46e-10	strongHyper
	NC_006090.5	39618732	39618791	0.137	56	3	0.583	48	3	0.446	2.46e-06	strongHyper
	NC_006090.5	39765134	39765347	0.694	87	6	0.427	167	6	-0.268	3.56e-05	strongHypo
	NC_006090.5	39845970	39846141	0.184	88	5	0.569	159	5	0.385	1.99e-08	strongHyper
	NC_006090.5	40036179	40036211	0.516	65	5	0.187	68	5	-0.329	0.000572	strongHypo
	NC_006090.5	40345750	40345934	0.52	85	3	0.159	56	3	-0.36	1.66e-05	strongHypo
	NC_006090.5	40899756	40899782	0.51	68	4	0.944	85	4	0.434	1.03e-10	strongHyper
	NC_006090.5	41237847	41237910	0.28	45	4	0.78	69	4	0.501	1.32e-07	strongHyper
	NC_006090.5	42553933	42553944	0.704	48	3	0.212	78	3	-0.491	2.49e-07	strongHypo
	NC_006090.5	42861370	42861402	1	48	4	0.601	65	4	-0.399	4.08e-08	strongHypo
	NC_006090.5	43089016	43089221	0.89	135	5	0.514	84	5	-0.377	1.49e-10	strongHypo
	NC_006090.5	44200020	44200100	0.311	44	3	0.758	37	3	0.447	0.000785	strongHyper
	NC_006090.5	44275434	44275669	0.901	149	5	0.627	141	5	-0.274	7.82e-07	strongHypo
	NC_006090.5	44313678	44313872	0.695	77	6	0.362	91	6	-0.333	6.21e-06	strongHypo
	NC_006090.5	44398293	44398500	0.388	95	4	0.0629	92	4	-0.326	1.62e-07	strongHypo
	NC_006090.5	44412933	44413051	0.687	87	3	0.304	95	3	-0.383	1.43e-07	strongHypo
	NC_006090.5	45227555	45227792	0.488	90	7	0.714	111	7	0.227	0.000133	strongHyper
	NC_006090.5	45375751	45376041	0.866	106	6	0.63	66	6	-0.237	0.000129	strongHypo
	NC_006090.5	45390593	45390627	0.7	104	4	0.185	96	4	-0.514	1.09e-13	strongHypo
	NC_006090.5	46294299	46294800	0.432	192	7	0.801	238	7	0.37	1.04e-12	strongHyper
	NC_006090.5	46527674	46527933	0.862	85	4	0.324	57	4	-0.538	6.54e-10	strongHypo
	NC_006090.5	46621069	46621352	0.846	98	5	0.616	96	5	-0.23	6.93e-05	strongHypo
	NC_006090.5	46672070	46672079	0.682	47	4	0.171	68	4	-0.511	6.13e-08	strongHypo
	NC_006090.5	46722013	46722198	0.493	121	7	0.139	119	7	-0.353	3.6e-10	strongHypo
	NC_006090.5	46962549	46962761	0.201	49	3	0.646	50	3	0.445	4.14e-05	strongHyper
	NC_006090.5	47022973	47023165	0.716	125	6	0.485	141	6	-0.23	6.05e-05	strongHypo
	NC_006090.5	47369492	47369744	0.284	164	7	0.489	177	7	0.205	0.000374	strongHyper
	NC_006090.5	47730979	47731012	0.219	48	3	0.681	56	3	0.463	1.69e-06	strongHyper
	NC_006090.5	47936132	47936247	0.289	98	5	0.595	71	5	0.306	0.00273	strongHyper
	NC_006090.5	48236476	48237019	0.591	184	15	0.813	207	15	0.222	3.96e-07	strongHyper
	NC_006090.5	48266246	48266376	0.953	65	3	0.585	59	3	-0.368	7.45e-07	strongHypo
	NC_006090.5	48336684	48336928	0.263	113	8	0.514	135	8	0.252	0.000186	strongHyper
	NC_006090.5	48402806	48403073	0.941	71	4	0.606	71	4	-0.335	1.52e-06	strongHypo
	NC_006090.5	48573245	48573426	0.264	60	4	0.794	76	4	0.53	1.31e-09	strongHyper
	NC_006090.5	48610420	48610661	0.644	108	8	0.374	109	8	-0.27	4.33e-05	strongHypo
	NC_006090.5	48811816	48811957	0.141	90	4	0.712	115	4	0.571	3.48e-16	strongHyper
	NC_006090.5	49396028	49396293	0.368	122	5	0.73	167	5	0.363	3.88e-06	strongHyper
	NC_006090.5	49498021	49498223	0.715	84	3	0.282	88	3	-0.432	9.67e-09	strongHypo
	NC_006090.5	49807611	49807773	0.426	128	4	0.223	128	4	-0.203	0.00048	strongHypo
	NC_006090.5	49824533	49824823	0.349	144	6	0.0634	149	6	-0.286	5.4e-10	strongHypo
	NC_006090.5	50019872	50019932	0.583	85	4	0.259	87	4	-0.323	5.44e-05	strongHypo
	NC_006090.5	50846929	50847074	0.304	72	3	0.627	92	3	0.324	7.28e-05	strongHyper
	NC_006090.5	51101504	51101563	0.165	157	8	0.519	141	8	0.354	4.24e-11	strongHyper
	NC_006090.5	51167651	51167728	0.579	115	6	0.94	104	6	0.361	8.61e-10	strongHyper
	NC_006090.5	51289525	51289607	0.732	139	5	0.43	101	5	-0.301	9.55e-05	strongHypo
	NC_006090.5	51304621	51304738	0.135	54	4	0.748	54	4	0.613	1.2e-10	strongHyper
	NC_006090.5	51372148	51372364	0.439	95	6	0.737	111	6	0.299	4.82e-07	strongHyper
	NC_006090.5	51389418	51389614	0.305	91	5	0.71	66	5	0.405	1.18e-05	strongHyper
	NC_006090.5	51549176	51549189	0.319	58	3	0.889	52	3	0.571	1.64e-08	strongHyper
	NC_006090.5	51569770	51569777	0.397	48	3	0.704	69	3	0.306	0.00127	strongHyper
	NC_006090.5	51570347	51570397	0.244	45	3	0	76	3	-0.244	7.95e-06	strongHypo
	NC_006090.5	51703741	51703840	0.0554	80	4	0.593	81	4	0.537	1.76e-10	strongHyper
	NC_006090.5	51745901	51746196	0.357	236	11	0.562	176	11	0.205	0.00137	strongHyper
	NC_006090.5	51769224	51769324	0.356	76	3	0.654	73	3	0.299	0.00102	strongHyper
	NC_006090.5	51790875	51790914	0.124	64	3	0.564	48	3	0.44	1.09e-06	strongHyper
	NC_006090.5	51792197	51792243	0.497	91	4	0.83	62	4	0.333	2.98e-05	strongHyper
	NC_006090.5	51953459	51953585	0.94	119	6	0.691	115	6	-0.249	4.19e-05	strongHypo
	NC_006090.5	52147972	52148116	0.467	85	5	0.779	102	5	0.311	9.63e-06	strongHyper
	NC_006090.5	52157565	52157703	0.349	135	6	0.693	155	6	0.344	2.91e-09	strongHyper
	NC_006090.5	52260404	52260424	0.0208	45	4	0.734	52	4	0.714	4.99e-14	strongHyper
	NC_006090.5	52371773	52371785	0.839	57	4	0.473	50	4	-0.366	8.1e-05	strongHypo
	NC_006090.5	52453240	52453501	0.343	159	7	0.601	176	7	0.258	1.88e-05	strongHyper
	NC_006090.5	52527237	52527379	0.519	78	5	0.784	69	5	0.265	0.00327	strongHyper
	NC_006090.5	52543610	52543632	0.725	66	4	0.296	64	4	-0.429	8.51e-07	strongHypo
	NC_006090.5	52544275	52544541	0.897	163	9	0.632	157	9	-0.264	6.23e-09	strongHypo
	NC_006090.5	52562349	52562542	0.506	175	9	0.273	139	9	-0.233	3.13e-05	strongHypo
	NC_006090.5	52659790	52659919	0.212	86	4	0.735	71	4	0.523	1.32e-10	strongHyper
	NC_006090.5	52733801	52733864	0.734	156	8	0.47	169	8	-0.265	1.78e-06	strongHypo
	NC_006090.5	52736315	52736377	0.746	57	3	0.339	56	3	-0.407	1.15e-05	strongHypo
	NC_006090.5	52833920	52834133	0.29	73	4	0.677	64	4	0.388	7.86e-06	strongHyper
	NC_006090.5	52839568	52839649	0.819	54	4	0.319	66	4	-0.5	5.21e-08	strongHypo
	NC_006090.5	52893283	52893293	0.809	68	4	0.21	53	4	-0.6	2.86e-11	strongHypo
	NC_006090.5	53036737	53037126	0.173	103	5	0.804	88	5	0.631	6.58e-17	strongHyper
	NC_006090.5	53077506	53077742	0.412	126	7	0.789	131	7	0.377	6.13e-09	strongHyper
	NC_006090.5	53106506	53106684	0.0812	101	4	0.615	109	4	0.534	1.56e-14	strongHyper
	NC_006090.5	53127260	53127554	0.928	58	3	0.575	65	3	-0.353	8.13e-06	strongHypo
	NC_006090.5	53128426	53128910	0.727	130	8	0.298	134	8	-0.428	1.08e-10	strongHypo
	NC_006090.5	53187509	53187596	0.312	69	5	0	86	5	-0.312	5.74e-09	strongHypo
	NC_006090.5	53217158	53217221	0.194	180	4	0.479	159	4	0.285	1.2e-07	strongHyper
	NC_006090.5	53233276	53233281	0.25	85	4	0.757	119	4	0.507	1.01e-12	strongHyper
	NC_006090.5	53359838	53360056	0.228	54	3	0.616	57	3	0.389	6.07e-06	strongHyper
	NC_006090.5	53857489	53857676	0.683	58	4	0.344	50	4	-0.339	0.000211	strongHypo
	NC_006090.5	54039117	54039341	0.523	97	8	0.838	100	8	0.315	1.62e-05	strongHyper
	NC_006090.5	54062103	54062221	0.932	86	5	0.676	107	5	-0.257	1.13e-06	strongHypo
	NC_006090.5	54088612	54088780	0.183	68	5	0.518	115	5	0.336	2.36e-05	strongHyper
	NC_006090.5	54137968	54138205	0.174	109	6	0.483	117	6	0.309	4.61e-05	strongHyper
	NC_006090.5	54140143	54140358	0.502	117	7	0.706	110	7	0.203	0.000776	strongHyper
	NC_006090.5	54141738	54141860	0.304	134	8	0.686	172	8	0.382	6.64e-10	strongHyper
	NC_006090.5	54157070	54157296	0.167	53	3	0.641	56	3	0.474	2.54e-07	strongHyper
	NC_006090.5	54239934	54240038	0.0222	48	3	0.476	51	3	0.454	7.12e-08	strongHyper
	NC_006090.5	54290787	54291037	0.311	107	7	0.621	128	7	0.31	5.53e-07	strongHyper
	NC_006090.5	54345178	54345277	0.736	57	5	0.158	78	5	-0.579	1.86e-11	strongHypo
	NC_006090.5	54366505	54366542	0.2	39	3	0.717	53	3	0.517	2.07e-06	strongHyper
	NC_006090.5	54422898	54422992	0.847	97	7	0.515	87	7	-0.332	1.91e-06	strongHypo
	NC_006090.5	54429958	54430306	0.668	222	12	0.413	240	12	-0.255	1.05e-08	strongHypo
	NC_006090.5	54632153	54632257	0.105	58	3	0.647	50	3	0.542	4.53e-09	strongHyper
	NC_006090.5	55003194	55003519	0.498	66	5	0.848	67	5	0.35	7.09e-05	strongHyper
	NC_006090.5	55018185	55018202	0.255	105	4	0.0114	99	4	-0.243	4.75e-08	strongHypo
	NC_006090.5	55129296	55129307	0.392	56	4	0.861	44	4	0.468	6.18e-07	strongHyper
	NC_006090.5	55143620	55143706	0.63	100	6	0.355	122	6	-0.275	0.000259	strongHypo
	NC_006090.5	55218437	55218458	0.549	53	4	0.0359	54	4	-0.513	5.19e-10	strongHypo
	NC_006090.5	55302023	55302164	0.412	71	4	0.715	87	4	0.303	4.33e-05	strongHyper
	NC_006090.5	55635596	55635719	0.694	104	6	0.309	120	6	-0.385	1.49e-07	strongHypo
	NC_006090.5	55709969	55710215	0.562	182	6	0.8	117	6	0.238	5.87e-05	strongHyper
	NC_006090.5	55740327	55740408	0.105	94	4	0.75	119	4	0.644	2.36e-22	strongHyper
	NC_006090.5	55835360	55835547	0.44	112	6	0.709	124	6	0.269	0.000112	strongHyper
	NC_006090.5	55844678	55844783	0.531	51	3	0.0833	49	3	-0.447	1.73e-06	strongHypo
	NC_006090.5	56516252	56516466	0.517	176	8	0.765	287	8	0.248	3.07e-05	strongHyper
	NC_006090.5	56567113	56567336	0.316	117	5	0.721	133	5	0.405	2.21e-13	strongHyper
	NC_006090.5	56596504	56596763	0.621	149	8	0.358	131	8	-0.263	4.67e-06	strongHypo
	NC_006090.5	56648021	56648345	0.545	94	5	0.207	83	5	-0.338	2.06e-07	strongHypo
	NC_006090.5	56956518	56956942	0.878	76	5	0.633	113	5	-0.244	2.25e-05	strongHypo
	NC_006090.5	57164076	57164118	0.889	60	3	0.543	88	3	-0.346	1.17e-05	strongHypo
	NC_006090.5	57316200	57316438	0.737	65	3	0.327	61	3	-0.41	1.43e-05	strongHypo
	NC_006090.5	57380026	57380442	0.222	80	6	0.706	127	6	0.484	2.41e-14	strongHyper
	NC_006090.5	57399893	57400135	0	38	3	0.464	71	3	0.464	7.12e-08	strongHyper
	NC_006090.5	57515400	57515408	0.0477	44	3	0.661	44	3	0.614	8e-10	strongHyper
	NC_006090.5	57516235	57516445	0.536	82	6	0.753	116	6	0.217	0.00274	strongHyper
	NC_006090.5	57520361	57520396	0.205	52	3	0.596	47	3	0.391	9.58e-05	strongHyper
	NC_006090.5	57524613	57524792	0	47	3	0.424	49	3	0.424	6.6e-08	strongHyper
	NC_006090.5	57531164	57531187	0	43	4	0.441	78	4	0.441	1.93e-08	strongHyper
	NC_006090.5	57563754	57563806	0.0703	65	3	0.568	111	3	0.498	2.13e-12	strongHyper
	NC_006090.5	57566009	57566220	0.859	78	6	0.546	117	6	-0.313	2.07e-06	strongHypo
	NC_006090.5	57569644	57569904	0.321	105	7	0.624	123	7	0.303	0.000118	strongHyper
	NC_006090.5	57627187	57627463	0.463	70	5	0.803	78	5	0.34	2.79e-05	strongHyper
	NC_006090.5	57811926	57812117	0.919	41	3	0.413	46	3	-0.506	2.94e-07	strongHypo
	NC_006090.5	57880897	57881069	0.117	43	3	0.622	55	3	0.505	3.39e-07	strongHyper
	NC_006090.5	58632691	58633025	0.232	169	6	0.522	125	6	0.289	6.89e-07	strongHyper
	NC_006090.5	58658731	58659137	0.0739	78	4	0.493	101	4	0.419	2.21e-08	strongHyper
	NC_006090.5	58706136	58706444	0.374	102	6	0.605	102	6	0.23	0.0076	strongHyper
	NC_006090.5	58934371	58934557	0.281	100	4	0.676	101	4	0.395	2.61e-08	strongHyper
	NC_006090.5	59142671	59143025	0.479	126	7	0.745	92	7	0.266	0.000296	strongHyper
	NC_006090.5	59224186	59224228	0.295	60	4	0	60	4	-0.295	1.7e-06	strongHypo
	NC_006090.5	59282228	59282338	0.797	35	3	0.184	49	3	-0.613	5.5e-08	strongHypo
	NC_006090.5	59307541	59307584	0.852	34	3	0.249	41	3	-0.603	1.42e-07	strongHypo
	NC_006090.5	59342904	59343386	0.857	111	8	0.427	125	8	-0.43	2.18e-12	strongHypo
	NC_006090.5	59666834	59666930	0.0132	73	4	0.524	85	4	0.511	1.42e-14	strongHyper
	NC_006090.5	59793069	59793358	0.732	69	4	0.18	76	4	-0.552	1.62e-11	strongHypo
	NC_006090.5	59829149	59829443	0.399	95	8	0.788	145	8	0.389	1.28e-10	strongHyper
	NC_006090.5	59952090	59952194	0.811	70	4	0.421	72	4	-0.391	1.39e-05	strongHypo
	NC_006090.5	60132783	60133081	0.939	89	4	0.497	59	4	-0.442	3.96e-09	strongHypo
	NC_006090.5	60136140	60136343	0.848	62	5	0.486	60	5	-0.361	7.15e-06	strongHypo
	NC_006090.5	60166959	60167394	0.28	127	9	0.528	142	9	0.248	0.000114	strongHyper
	NC_006090.5	60445629	60445798	0.583	111	4	0.284	104	4	-0.299	0.000204	strongHypo
	NC_006090.5	60655361	60655689	0.37	88	5	0.67	79	5	0.3	0.000651	strongHyper
	NC_006090.5	60673684	60673711	0.753	76	4	0.279	84	4	-0.474	6.57e-09	strongHypo
	NC_006090.5	60811283	60811327	0.754	101	4	0.346	96	4	-0.408	7.35e-09	strongHypo
	NC_006090.5	60819722	60819869	0.653	143	7	0.4	142	7	-0.253	3.08e-05	strongHypo
	NC_006090.5	60855828	60856054	0.357	170	7	0.599	150	7	0.242	6.81e-06	strongHyper
	NC_006090.5	61255089	61255103	0.037	84	3	0.451	77	3	0.415	7.47e-11	strongHyper
	NC_006090.5	61278141	61278183	0.776	147	6	0.467	134	6	-0.308	1.55e-07	strongHypo
	NC_006090.5	61350833	61350937	0.196	122	4	0.551	113	4	0.355	3.57e-07	strongHyper
	NC_006090.5	61911975	61912251	0.301	131	5	0.637	135	5	0.336	2.95e-08	strongHyper
	NC_006090.5	61921732	61921743	0.428	146	4	0.835	128	4	0.408	1.46e-11	strongHyper
	NC_006090.5	61965448	61965492	0.769	64	4	0.47	91	4	-0.299	0.000849	strongHypo
	NC_006090.5	62088200	62088490	0.26	90	7	0.555	113	7	0.296	1.66e-05	strongHyper
	NC_006090.5	62371292	62371517	0.44	128	6	0.796	132	6	0.356	1.34e-08	strongHyper
	NC_006090.5	62460200	62460372	0.81	82	6	0.398	73	6	-0.411	2.17e-07	strongHypo
	NC_006090.5	62620958	62620984	0.314	89	3	0.661	119	3	0.348	1.77e-06	strongHyper
	NC_006090.5	62702357	62702378	0.235	51	3	0.678	64	3	0.443	1.34e-05	strongHyper
	NC_006090.5	62731855	62732076	0.344	66	4	0.105	63	4	-0.238	0.00668	strongHypo
	NC_006090.5	62793953	62793965	0.796	106	4	0.424	136	4	-0.372	4.7e-09	strongHypo
	NC_006090.5	62797212	62797449	0.273	74	4	0.631	80	4	0.359	9.47e-05	strongHyper
	NC_006090.5	62802646	62802664	0.405	68	3	0.933	73	3	0.527	1.11e-11	strongHyper
	NC_006090.5	62873897	62873915	0.511	114	6	0.837	88	6	0.325	1.73e-06	strongHyper
	NC_006090.5	62944339	62944617	0.76	84	4	0.317	111	4	-0.443	1.38e-08	strongHypo
	NC_006090.5	62981883	62982224	0.667	110	8	0.408	120	8	-0.259	3.84e-05	strongHypo
	NC_006090.5	63445193	63445458	0.574	77	5	0.835	120	5	0.261	5.34e-05	strongHyper
	NC_006090.5	64036972	64037282	0.729	129	5	0.389	102	5	-0.34	1.23e-06	strongHypo
	NC_006090.5	64050731	64050746	0.597	119	5	0.91	100	5	0.313	1.56e-07	strongHyper
	NC_006090.5	64279882	64279911	0.151	65	4	0.493	61	4	0.342	0.000132	strongHyper
	NC_006090.5	64488033	64488260	0.366	84	4	0.711	90	4	0.345	1.91e-06	strongHyper
	NC_006090.5	64651051	64651217	0	71	3	0.388	79	3	0.388	3.43e-10	strongHyper
	NC_006090.5	64654156	64654277	0.194	116	6	0.537	165	6	0.343	7.41e-09	strongHyper
	NC_006090.5	64692459	64692475	0.111	41	3	0.563	60	3	0.452	4.3e-07	strongHyper
	NC_006090.5	64798317	64798385	0.198	82	4	0.468	66	4	0.271	0.00117	strongHyper
	NC_006090.5	64937197	64937329	0.649	117	5	0.435	129	5	-0.214	0.000905	strongHypo
	NC_006090.5	65125415	65125460	0.608	73	5	0.841	92	5	0.233	0.00126	strongHyper
	NC_006090.5	65246428	65246443	0.264	107	4	0	92	4	-0.264	5.77e-09	strongHypo
	NC_006090.5	65510090	65510144	0.229	72	3	0.629	62	3	0.4	0.000119	strongHyper
	NC_006090.5	65538295	65538322	0.0942	74	5	0.701	140	5	0.607	1.33e-17	strongHyper
	NC_006090.5	65760987	65761245	0	48	4	0.462	43	4	0.462	1.47e-08	strongHyper
	NC_006090.5	65777838	65778005	0.682	108	6	0.36	96	6	-0.322	0.000139	strongHypo
	NC_006090.5	65914697	65914964	0.83	139	11	0.54	174	11	-0.29	1.84e-06	strongHypo
	NC_006090.5	65922785	65922898	0.318	66	5	0.703	86	5	0.385	1.52e-05	strongHyper
	NC_006090.5	66080486	66080587	0.903	59	3	0.455	62	3	-0.448	1.13e-07	strongHypo
	NC_006090.5	66089901	66090085	0.446	75	5	0.873	67	5	0.427	1.07e-08	strongHyper
	NC_006090.5	66127929	66128232	0.829	157	5	0.612	126	5	-0.217	4.94e-05	strongHypo
	NC_006090.5	66139223	66139518	0.702	95	5	0.192	69	5	-0.51	7.26e-13	strongHypo
	NC_006090.5	66139968	66140187	0.814	152	6	0.43	166	6	-0.384	8.82e-14	strongHypo
	NC_006090.5	66149166	66149211	0.463	44	3	0.0222	41	3	-0.441	1.99e-06	strongHypo
	NC_006090.5	66192571	66192758	0.0858	49	3	0.717	60	3	0.631	6.01e-12	strongHyper
	NC_006090.5	66218066	66218268	0.397	189	8	0.0323	152	8	-0.365	1.85e-17	strongHypo
	NC_006090.5	66227872	66227966	0.411	66	3	0.776	56	3	0.365	0.00022	strongHyper
	NC_006090.5	66240719	66240743	0.194	34	3	0.756	49	3	0.562	1.82e-07	strongHyper
	NC_006090.5	66337664	66337885	0.475	56	3	0.895	69	3	0.42	3.39e-07	strongHyper
	NC_006090.5	66441270	66441359	0.503	92	3	0.879	84	3	0.375	1.02e-07	strongHyper
	NC_006090.5	66524660	66524801	0.2	63	3	0.652	64	3	0.452	3.55e-05	strongHyper
	NC_006090.5	66680602	66680830	0.335	74	6	0.705	76	6	0.37	8.25e-06	strongHyper
	NC_006090.5	66711347	66711605	0.164	133	5	0.823	61	5	0.659	6.05e-16	strongHyper
	NC_006090.5	66721004	66721230	0.583	105	4	0.286	99	4	-0.298	0.000129	strongHypo
	NC_006090.5	66737335	66737537	0.362	130	9	0.748	101	9	0.386	9.71e-11	strongHyper
	NC_006090.5	66737811	66737835	0.895	54	3	0.462	39	3	-0.433	1.59e-05	strongHypo
	NC_006090.5	66742224	66742254	0.0864	65	4	0.808	69	4	0.721	3.35e-18	strongHyper
	NC_006090.5	66804141	66804436	0.0156	75	4	0.381	75	4	0.366	9.59e-10	strongHyper
	NC_006090.5	66808164	66808239	0.23	151	6	0.665	136	6	0.435	7.68e-12	strongHyper
	NC_006090.5	66902448	66902616	0.824	197	6	0.557	191	6	-0.267	8.05e-08	strongHypo
	NC_006090.5	66938880	66939078	0.192	72	6	0.52	94	6	0.328	1.08e-05	strongHyper
	NC_006090.5	67005437	67005643	0.239	51	3	0.676	51	3	0.437	5.7e-05	strongHyper
	NC_006090.5	67053947	67054113	0.339	78	5	0.705	57	5	0.366	2.72e-05	strongHyper
	NC_006090.5	67144069	67144127	0.551	54	4	0.2	42	4	-0.351	0.000672	strongHypo
	NC_006090.5	67174532	67174750	0	57	3	0.459	55	3	0.459	5.11e-10	strongHyper
	NC_006090.5	67205638	67205658	0.771	68	4	0.36	101	4	-0.412	1.72e-07	strongHypo
	NC_006090.5	67211311	67211365	0	49	3	0.467	30	3	0.467	1.17e-07	strongHyper
	NC_006090.5	67361058	67361112	0.841	59	3	0.379	49	3	-0.462	1.06e-06	strongHypo
	NC_006090.5	67363735	67363797	0.794	49	4	0.391	55	4	-0.403	5.55e-05	strongHypo
	NC_006090.5	67372858	67373104	0.858	93	9	0.332	113	9	-0.525	4.17e-15	strongHypo
	NC_006090.5	67666857	67666913	0.754	132	6	0.218	69	6	-0.536	3.44e-13	strongHypo
	NC_006090.5	67881379	67881785	0.731	143	10	0.434	138	10	-0.296	9.25e-07	strongHypo
	NC_006090.5	67889452	67889758	0.682	86	6	0.39	78	6	-0.292	0.00164	strongHypo
	NC_006090.5	67909424	67909553	0.447	59	3	0.918	51	3	0.471	6.47e-07	strongHyper
	NC_006090.5	67953434	67953474	0.78	118	4	0.482	119	4	-0.298	9.65e-07	strongHypo
	NC_006090.5	68001505	68001763	0.712	121	7	0.919	103	7	0.207	0.000163	strongHyper
	NC_006090.5	68779228	68779266	0.475	79	4	0.201	62	4	-0.274	0.000718	strongHypo
	NC_006090.5	68828560	68828836	0.618	124	10	0.362	182	10	-0.256	9.28e-06	strongHypo
	NC_006090.5	68874959	68875250	0.245	62	5	0.552	73	5	0.307	0.000167	strongHyper
	NC_006090.5	69030379	69030526	0.422	50	3	0.893	45	3	0.471	6.11e-07	strongHyper
	NC_006090.5	69130672	69130693	0.487	79	4	0.789	54	4	0.302	0.00111	strongHyper
	NC_006090.5	69471498	69471739	0.409	203	6	0.681	174	6	0.272	2.85e-06	strongHyper
	NC_006090.5	70288424	70288480	0.786	78	3	0.393	38	3	-0.393	6.31e-05	strongHypo
	NC_006090.5	70420221	70420229	0.805	59	3	0.262	58	3	-0.543	1.35e-07	strongHypo
	NC_006090.5	70454317	70454510	0.271	151	6	0.555	161	6	0.284	5.2e-09	strongHyper
	NC_006090.5	70532404	70532411	0.475	109	4	0.896	155	4	0.421	5.62e-14	strongHyper
	NC_006090.5	70549503	70549685	0.151	78	3	0.636	63	3	0.485	3.58e-09	strongHyper
	NC_006090.5	70574144	70574171	0.338	157	4	0.709	156	4	0.371	7.13e-11	strongHyper
	NC_006090.5	70723835	70723867	0.608	76	4	0.954	81	4	0.346	1.24e-07	strongHyper
	NC_006090.5	70881642	70881725	0.604	81	4	0.222	76	4	-0.382	1.01e-06	strongHypo
	NC_006090.5	71110643	71110760	0.325	48	3	0.799	58	3	0.474	1.87e-06	strongHyper
	NC_006090.5	71239823	71239865	0.479	59	4	0.163	52	4	-0.315	0.00112	strongHypo
	NC_006090.5	71318218	71318229	0.749	37	3	0.233	53	3	-0.516	1.06e-05	strongHypo
	NC_006090.5	71504577	71504825	0.903	140	8	0.59	138	8	-0.313	3.27e-10	strongHypo
	NC_006090.5	71670755	71670773	0.828	125	5	0.517	95	5	-0.311	2.48e-06	strongHypo
	NC_006090.5	71689263	71689415	0.279	141	7	0.858	128	7	0.579	6.81e-23	strongHyper
	NC_006090.5	72815554	72815787	0.574	114	5	0.329	129	5	-0.245	2.84e-06	strongHypo
	NC_006090.5	73199393	73199431	0.298	146	6	0.557	148	6	0.259	5.82e-05	strongHyper
	NC_006090.5	73445765	73445855	0	123	3	0.46	131	3	0.46	2.19e-22	strongHyper
	NC_006090.5	73897641	73897839	0.685	101	3	0.21	81	3	-0.475	2.32e-11	strongHypo
	NC_006090.5	73953535	73953744	0.286	58	3	0.66	59	3	0.374	4e-05	strongHyper
	NC_006090.5	73987180	73987326	0.763	217	6	0.369	187	6	-0.394	6.1e-16	strongHypo
	NC_006090.5	73993246	73993306	0.316	65	3	0.669	65	3	0.353	9.75e-05	strongHyper
	NC_006090.5	74117606	74117641	0.362	140	4	0.634	130	4	0.273	1.02e-05	strongHyper
	NC_006090.5	74452217	74452391	0.486	67	4	0.866	64	4	0.379	0.000183	strongHyper
	NC_006090.5	75099197	75099305	0.718	70	4	0.05	71	4	-0.667	2.96e-19	strongHypo
	NC_006090.5	75107176	75107396	0.609	197	7	0.933	142	7	0.324	6.48e-14	strongHyper
	NC_006090.5	75128441	75128446	0.967	89	4	0.286	83	4	-0.681	1.44e-22	strongHypo
	NC_006090.5	75244454	75244643	0.33	73	4	0.667	64	4	0.337	0.00015	strongHyper
	NC_006090.5	75285115	75285355	0.597	99	5	0.873	87	5	0.276	5.39e-05	strongHyper
	NC_006090.5	75442245	75442289	0.176	41	3	0.805	38	3	0.629	2.9e-08	strongHyper
	NC_006090.5	75452267	75452648	0.384	86	5	0.1	132	5	-0.284	5.83e-08	strongHypo
	NC_006090.5	75473058	75473247	0.592	85	3	0.203	68	3	-0.388	1.29e-06	strongHypo
	NC_006090.5	75512016	75512300	0.563	74	4	0.107	57	4	-0.456	2.37e-08	strongHypo
	NC_006090.5	75649107	75649137	0.643	41	3	0.235	55	3	-0.408	0.000963	strongHypo
	NC_006090.5	75673849	75673910	0.907	58	3	0.298	57	3	-0.609	3.65e-12	strongHypo
	NC_006090.5	75699632	75699709	0.789	72	3	0.403	49	3	-0.386	1.42e-05	strongHypo
	NC_006090.5	75731603	75731846	0.141	94	4	0.416	53	4	0.275	0.000248	strongHyper
	NC_006090.5	75882307	75882324	0.496	52	3	0	66	3	-0.496	5.31e-12	strongHypo
	NC_006090.5	75959219	75959406	0.421	66	4	0.879	67	4	0.458	3.35e-08	strongHyper
	NC_006090.5	75992388	75992460	0.16	68	3	0.509	50	3	0.349	0.000238	strongHyper
	NC_006090.5	76032216	76032361	0.432	103	6	0.662	82	6	0.229	0.000957	strongHyper
	NC_006090.5	76062155	76062457	0.359	77	4	0.739	70	4	0.38	6.35e-06	strongHyper
	NC_006090.5	76420461	76420472	0.605	44	3	0.147	54	3	-0.458	1.68e-06	strongHypo
	NC_006090.5	76495819	76495918	0.487	71	4	0.793	87	4	0.306	0.0026	strongHyper
	NC_006090.5	76624654	76624870	0.517	152	8	0.305	233	8	-0.213	0.00149	strongHypo
	NC_006090.5	76663953	76664168	0.534	191	9	0.312	184	9	-0.222	6.52e-05	strongHypo
	NC_006090.5	76732540	76732699	0.54	67	3	0.158	60	3	-0.382	1.27e-05	strongHypo
	NC_006090.5	76833717	76833867	0.339	115	7	0.562	114	7	0.222	0.000558	strongHyper
	NC_006090.5	76904894	76904906	0.923	126	4	0.421	107	4	-0.502	5.7e-17	strongHypo
	NC_006090.5	76911583	76911815	0.355	56	4	0.93	54	4	0.575	5.68e-11	strongHyper
	NC_006090.5	76939560	76939787	0.678	83	5	0.25	82	5	-0.427	1.07e-06	strongHypo
	NC_006090.5	76970144	76970365	0.86	88	6	0.533	117	6	-0.327	1.87e-05	strongHypo
	NC_006090.5	77024093	77024281	0.337	122	5	0.617	102	5	0.28	5.41e-05	strongHyper
	NC_006090.5	77199086	77199392	0.28	137	8	0.804	120	8	0.523	1.17e-16	strongHyper
	NC_006090.5	77303207	77303228	0.56	60	5	0.821	90	5	0.261	0.000891	strongHyper
	NC_006090.5	77434095	77434349	0.736	105	7	0.459	97	7	-0.278	0.00018	strongHypo
	NC_006090.5	77450931	77451017	0.667	41	3	0	57	3	-0.667	1.27e-15	strongHypo
	NC_006090.5	77480908	77480974	0.659	45	3	0.153	45	3	-0.507	3.74e-06	strongHypo
	NC_006090.5	77504133	77504273	0.449	78	6	0.793	78	6	0.345	3.58e-05	strongHyper
	NC_006090.5	77511024	77511339	0.702	78	6	0.399	93	6	-0.304	6.41e-05	strongHypo
	NC_006090.5	77565134	77565273	0.472	85	4	0.918	81	4	0.446	6.64e-11	strongHyper
	NC_006090.5	77579077	77579446	0.723	247	11	0.459	149	11	-0.264	3.86e-08	strongHypo
	NC_006090.5	77630425	77630462	0.832	160	8	0.554	125	8	-0.278	5.81e-07	strongHypo
	NC_006090.5	77744420	77744611	0.84	175	8	0.634	136	8	-0.206	0.000106	strongHypo
	NC_006090.5	77845942	77846121	0.327	50	3	0.778	43	3	0.451	2.39e-05	strongHyper
	NC_006090.5	78013581	78013785	0.969	106	5	0.641	95	5	-0.328	1.92e-10	strongHypo
	NC_006090.5	79057339	79057359	0.96	77	3	0.644	54	3	-0.316	4.71e-06	strongHypo
	NC_006090.5	79131593	79131691	0.458	40	3	0	38	3	-0.458	6.91e-07	strongHypo
	NC_006090.5	79134381	79134676	0.655	108	5	0.11	71	5	-0.545	9.4e-12	strongHypo
	NC_006090.5	79135860	79135922	0.81	87	5	0.281	91	5	-0.53	7.38e-13	strongHypo
	NC_006090.5	79320156	79320412	0.484	105	7	0.137	98	7	-0.347	3.86e-07	strongHypo
	NC_006090.5	79351152	79351187	0.117	111	6	0.486	99	6	0.37	3.63e-09	strongHyper
	NC_006090.5	79418194	79418238	0.628	132	8	0.314	188	8	-0.314	8.36e-09	strongHypo
	NC_006090.5	79467073	79467218	0.698	109	4	0.363	78	4	-0.335	5.24e-08	strongHypo
	NC_006090.5	79546520	79546935	0.231	50	4	0.579	60	4	0.348	9e-05	strongHyper
	NC_006090.5	79572745	79572941	0.104	107	4	0.597	100	4	0.493	3.75e-15	strongHyper
	NC_006090.5	79921262	79921434	0.722	130	4	0.46	143	4	-0.262	1.5e-05	strongHypo
	NC_006090.5	79927783	79928004	0.668	57	4	0.315	58	4	-0.353	8.11e-05	strongHypo
	NC_006090.5	80060822	80060996	0.536	73	5	0.317	117	5	-0.218	0.000793	strongHypo
	NC_006090.5	80344656	80344711	0.332	67	3	0.688	64	3	0.356	5.09e-05	strongHyper
	NC_006090.5	80556587	80556817	0.542	110	5	0.312	120	5	-0.23	0.00513	strongHypo
	NC_006090.5	81013176	81013228	0.0623	109	5	0.401	126	5	0.338	8.31e-10	strongHyper
	NC_006090.5	81286339	81286486	0.586	55	3	0.0404	46	3	-0.545	9.35e-10	strongHypo
	NC_006090.5	81644249	81644559	0.622	151	7	0.861	149	7	0.239	8.76e-06	strongHyper
	NC_006090.5	82155798	82156115	0.789	155	7	0.57	147	7	-0.22	0.00221	strongHypo
	NC_006090.5	82443726	82443866	0.694	84	5	0.436	114	5	-0.257	0.000286	strongHypo
	NC_006090.5	83125014	83125132	0.542	146	6	0.81	122	6	0.268	1e-05	strongHyper
	NC_006090.5	83197736	83197912	0.496	204	8	0.274	196	8	-0.222	8.73e-06	strongHypo
	NC_006090.5	83280557	83281012	0.635	65	4	0.287	83	4	-0.349	0.00021	strongHypo
	NC_006090.5	83354896	83355065	0.34	114	5	0.602	114	5	0.263	0.00011	strongHyper
	NC_006090.5	83661390	83661482	0.599	128	6	0.288	93	6	-0.312	1.07e-05	strongHypo
	NC_006090.5	86169997	86170008	0.57	121	4	0.263	109	4	-0.308	6.88e-07	strongHypo
	NC_006090.5	87078634	87078984	0.796	127	7	0.566	143	7	-0.23	3.25e-06	strongHypo
	NC_006090.5	87192828	87193101	0.698	58	4	0.397	77	4	-0.3	0.000278	strongHypo
	NC_006090.5	87476212	87476517	0.499	95	6	0.273	93	6	-0.226	0.00283	strongHypo
	NC_006090.5	87507769	87507804	0.467	89	3	0	81	3	-0.467	1.35e-14	strongHypo
	NC_006090.5	87751826	87752032	0.763	52	3	0.347	50	3	-0.416	5.04e-05	strongHypo
	NC_006090.5	87835362	87835586	0.13	44	3	0.618	40	3	0.488	4.01e-06	strongHyper
	NC_006090.5	87858635	87858852	0.657	185	8	0.887	147	8	0.231	1.76e-06	strongHyper
	NC_006090.5	87910651	87910712	0.657	99	5	0.351	74	5	-0.306	0.000667	strongHypo
	NC_006090.5	87920579	87920752	0.23	99	4	0.562	91	4	0.332	0.000108	strongHyper
	NC_006090.5	87925218	87925286	0.682	96	4	0.391	90	4	-0.29	0.000215	strongHypo
	NC_006090.5	87958689	87958734	0.685	41	3	0.181	56	3	-0.504	1.05e-05	strongHypo
	NC_006090.5	87961411	87961533	0.482	53	3	0	44	3	-0.482	2.56e-08	strongHypo
	NC_006090.5	88082196	88082404	0.571	89	5	0.223	72	5	-0.349	1.25e-05	strongHypo
	NC_006090.5	88571342	88571507	0.0238	38	3	0.585	54	3	0.561	8.1e-09	strongHyper
	NC_006090.5	88588185	88588253	0.615	116	6	0.878	99	6	0.263	6.33e-05	strongHyper
	NC_006090.5	88640576	88640812	0.16	145	6	0.554	150	6	0.394	3.09e-12	strongHyper
	NC_006090.5	88669882	88669966	0.139	47	3	0.525	89	3	0.386	1.28e-05	strongHyper
	NC_006090.5	88687219	88687357	0.158	102	6	0.387	139	6	0.229	0.000188	strongHyper
	NC_006090.5	90730403	90730595	0.38	114	5	0.648	120	5	0.267	0.000234	strongHyper
	NC_006090.5	90964442	90964542	0.731	74	4	0.322	50	4	-0.409	3.46e-06	strongHypo
	NC_006090.5	91329628	91329633	0.12	61	3	0.571	70	3	0.451	2.59e-07	strongHyper
	NC_006090.5	91613296	91613491	0.297	130	8	0.563	155	8	0.266	4.73e-07	strongHyper
	NC_006090.5	92420359	92420500	0.557	64	3	0.125	53	3	-0.432	3.02e-07	strongHypo
	NC_006090.5	92533597	92534100	0.515	170	8	0.743	192	8	0.229	7.85e-06	strongHyper
	NC_006090.5	92680915	92681165	0.802	80	5	0.513	132	5	-0.289	4.49e-05	strongHypo
	NC_006090.5	93430906	93430913	0.452	58	3	0.0381	52	3	-0.414	4.23e-07	strongHypo
	NC_006090.5	93503784	93504017	0.362	111	6	0.719	91	6	0.356	6.06e-07	strongHyper
	NC_006090.5	93532363	93532616	0.406	84	4	0.77	111	4	0.364	1.16e-07	strongHyper
	NC_006090.5	93844610	93845110	0.74	74	5	0.529	75	5	-0.212	0.0173	strongHypo
	NC_006090.5	93879112	93879130	0.189	106	3	0.487	116	3	0.299	3.5e-06	strongHyper
	NC_006090.5	93925819	93926083	0.293	117	5	0.51	154	5	0.218	0.000803	strongHyper
	NC_006090.5	94521255	94521402	0.297	99	4	0.0593	107	4	-0.238	2.02e-06	strongHypo
	NC_006090.5	94534846	94534990	0.41	78	5	0.67	93	5	0.26	0.00112	strongHyper
	NC_006090.5	95053796	95053938	0.919	116	7	0.699	132	7	-0.22	1.06e-05	strongHypo
	NC_006090.5	96331694	96331809	0.678	78	5	0.146	92	5	-0.532	5.65e-12	strongHypo
	NC_006090.5	96392979	96393284	0.65	130	6	0.417	136	6	-0.233	0.000219	strongHypo
	NC_006090.5	96807650	96807809	0.181	44	3	0.626	44	3	0.446	1.1e-06	strongHyper
	NC_006090.5	96877620	96877867	0.68	109	6	0.191	116	6	-0.49	3.29e-14	strongHypo
	NC_006090.5	97165594	97165704	0.436	62	4	0.0774	62	4	-0.359	8.78e-06	strongHypo
	NC_006090.5	97199709	97199863	0.706	98	6	0.933	102	6	0.227	1.68e-05	strongHyper
	NC_006090.5	97261755	97261896	0.819	44	3	0.324	54	3	-0.494	1.77e-06	strongHypo
	NC_006090.5	97308685	97308727	0.84	72	4	0.382	65	4	-0.459	2.18e-09	strongHypo
	NC_006090.5	97322714	97322910	0.627	101	5	0.325	120	5	-0.302	1.51e-05	strongHypo
	NC_006090.5	97325590	97325824	0.805	69	5	0.325	74	5	-0.481	4.81e-09	strongHypo
	NC_006090.5	97327035	97327253	0.488	40	3	0.0208	48	3	-0.467	6.78e-08	strongHypo
	NC_006090.5	97368698	97369390	0.591	172	9	0.822	170	9	0.231	9.01e-05	strongHyper
	NC_006090.5	98593171	98593212	0	50	3	0.318	69	3	0.318	1.37e-06	strongHyper
	NC_006090.5	98716774	98716790	0.821	68	3	0.406	64	3	-0.415	2.48e-06	strongHypo
	NC_006090.5	98803490	98803684	0.385	90	6	0.784	125	6	0.398	9.94e-09	strongHyper
	NC_006090.5	99328061	99328258	0.391	114	4	0.0179	116	4	-0.373	3.67e-14	strongHypo
	NC_006090.5	99615055	99615346	0.436	111	6	0.2	109	6	-0.236	0.000111	strongHypo
	NC_006090.5	100289921	100290058	0.463	64	3	0.0453	64	3	-0.417	3.31e-08	strongHypo
	NC_006090.5	101165144	101165194	0.169	47	3	0.599	40	3	0.43	4.7e-05	strongHyper
	NC_006090.5	101444452	101444559	0.347	46	3	0.785	46	3	0.438	4.3e-05	strongHyper
	NC_006090.5	101549929	101550207	0.416	91	5	0.756	86	5	0.34	6.23e-05	strongHyper
	NC_006090.5	101614476	101614736	0.543	104	8	0.202	130	8	-0.342	2.52e-07	strongHypo
	NC_006090.5	102053659	102053900	0.117	79	4	0.462	105	4	0.345	6.06e-07	strongHyper
	NC_006090.5	102090464	102090580	0.145	78	4	0.449	82	4	0.304	6.41e-06	strongHyper
	NC_006090.5	102213167	102213369	0.263	57	4	0.674	92	4	0.411	3.51e-07	strongHyper
	NC_006090.5	102652708	102652838	0.574	114	4	0.27	134	4	-0.304	6.11e-05	strongHypo
	NC_006090.5	103235346	103235531	0.889	92	5	0.645	82	5	-0.244	0.000153	strongHypo
	NC_006090.5	104217188	104217458	0.672	84	6	0.405	106	6	-0.267	8.18e-05	strongHypo
	NC_006090.5	104252717	104252739	0.927	87	3	0.567	82	3	-0.361	9.41e-08	strongHypo
	NC_006090.5	104357903	104357937	0.699	49	3	0.312	55	3	-0.387	0.000161	strongHypo
	NC_006090.5	105484823	105484978	0.592	72	5	0.87	65	5	0.279	0.00145	strongHyper
	NC_006090.5	105751201	105751251	0.633	39	3	0.173	49	3	-0.461	1.95e-05	strongHypo
	NC_006090.5	105999672	105999714	0.538	72	4	0.904	79	4	0.366	1.92e-07	strongHyper
	NC_006090.5	106437219	106437406	0.311	49	3	0.755	52	3	0.445	9.64e-06	strongHyper
	NC_006090.5	106623115	106623169	0.822	34	3	0.326	34	3	-0.497	6.16e-05	strongHypo
	NC_006090.5	107042902	107042915	0.958	47	3	0.6	70	3	-0.358	7.58e-06	strongHypo
	NC_006090.5	109124441	109124667	0.881	67	4	0.519	73	4	-0.362	3.38e-06	strongHypo
	NC_006090.5	109222590	109222815	0.513	66	3	0.875	68	3	0.361	5.02e-05	strongHyper
	NC_006090.5	109241724	109241741	0.87	55	5	0.476	87	5	-0.394	2.14e-06	strongHypo
	NC_006090.5	109447300	109447389	0.696	149	8	0.905	148	8	0.21	5.03e-06	strongHyper
	NC_006090.5	110259439	110259477	0.693	142	4	0.365	130	4	-0.328	8.03e-09	strongHypo
	NC_006091.5	69033	69141	0.8	91	4	0.589	83	4	-0.212	0.000386	strongHypo
	NC_006091.5	96597	96793	0.198	199	5	0.457	115	5	0.26	5.69e-08	strongHyper
	NC_006091.5	1278029	1278162	0.55	61	4	0.889	60	4	0.339	0.000128	strongHyper
	NC_006091.5	2201661	2201707	0.738	56	3	0.101	41	3	-0.638	3.65e-09	strongHypo
	NC_006091.5	2244215	2244511	0.55	48	3	0.182	35	3	-0.369	0.000548	strongHypo
	NC_006091.5	2638303	2638439	0.664	71	3	0.254	59	3	-0.41	3.93e-06	strongHypo
	NC_006091.5	2949121	2949204	0.908	70	4	0.486	59	4	-0.422	1.8e-07	strongHypo
	NC_006091.5	3051793	3052064	0.611	115	9	0.853	158	9	0.242	1.81e-05	strongHyper
	NC_006091.5	3543350	3543399	0.421	74	4	0.888	77	4	0.467	2.2e-10	strongHyper
	NC_006091.5	3666642	3666707	0.555	74	6	0.85	96	6	0.294	0.000258	strongHyper
	NC_006091.5	3739699	3739780	0.753	61	4	0.303	66	4	-0.45	4.45e-07	strongHypo
	NC_006091.5	4009214	4009380	0.853	69	4	0.26	71	4	-0.593	3.28e-13	strongHypo
	NC_006091.5	4440973	4441039	0.635	83	4	0.362	99	4	-0.273	0.00058	strongHypo
	NC_006091.5	4792392	4792544	0.145	56	3	0.768	56	3	0.622	2.25e-11	strongHyper
	NC_006091.5	4812882	4813152	0.102	60	3	0.608	55	3	0.506	4.01e-09	strongHyper
	NC_006091.5	4932079	4932323	0.53	87	6	0.832	99	6	0.302	5.06e-06	strongHyper
	NC_006091.5	5366683	5366804	0.171	73	5	0.634	77	5	0.463	3.06e-09	strongHyper
	NC_006091.5	5648009	5648274	0.0858	79	5	0.439	136	5	0.353	4.98e-10	strongHyper
	NC_006091.5	5655960	5656044	0.619	65	3	0.127	48	3	-0.493	9.76e-08	strongHypo
	NC_006091.5	5817069	5817344	0.567	67	3	0.902	73	3	0.335	5.38e-06	strongHyper
	NC_006091.5	5844261	5844444	0.624	96	5	0.855	141	5	0.231	5.1e-05	strongHyper
	NC_006091.5	6399090	6399375	0.118	105	5	0.452	160	5	0.334	5.56e-08	strongHyper
	NC_006091.5	6446094	6446325	0.333	117	7	0.553	148	7	0.22	0.00047	strongHyper
	NC_006091.5	6447704	6448082	0.122	81	5	0.484	95	5	0.361	6.78e-08	strongHyper
	NC_006091.5	7062073	7062418	0.835	74	4	0.473	68	4	-0.362	3.41e-05	strongHypo
	NC_006091.5	7062737	7062920	0.833	140	8	0.556	136	8	-0.276	1.43e-07	strongHypo
	NC_006091.5	7417358	7417855	0.736	215	15	0.485	231	15	-0.251	9.84e-07	strongHypo
	NC_006091.5	7446551	7446774	0.178	53	4	0.627	79	4	0.449	9.89e-07	strongHyper
	NC_006091.5	7502650	7502796	0.249	139	6	0.496	121	6	0.247	5.82e-05	strongHyper
	NC_006091.5	7884999	7885087	0.0222	54	3	0.536	61	3	0.514	5.47e-10	strongHyper
	NC_006091.5	8021080	8021261	0.125	49	4	0.531	63	4	0.406	9.63e-07	strongHyper
	NC_006091.5	8192951	8193040	0.489	86	5	0.261	117	5	-0.228	0.00119	strongHypo
	NC_006091.5	8497299	8497587	0.417	83	5	0.117	143	5	-0.3	6.64e-07	strongHypo
	NC_006091.5	8570936	8571090	0.923	71	4	0.475	79	4	-0.448	2.25e-09	strongHypo
	NC_006091.5	8588228	8588439	0.983	106	6	0.479	97	6	-0.505	2.63e-18	strongHypo
	NC_006091.5	8601520	8601598	0.94	192	7	0.567	149	7	-0.372	4.28e-19	strongHypo
	NC_006091.5	8605939	8606097	0.713	63	4	0.199	56	4	-0.514	4.81e-09	strongHypo
	NC_006091.5	8617541	8617794	0.533	209	6	0.321	255	6	-0.212	0.000478	strongHypo
	NC_006091.5	8627917	8628154	0.536	192	8	0.226	257	8	-0.31	8.72e-10	strongHypo
	NC_006091.5	8724193	8724455	0.889	135	5	0.567	86	5	-0.322	3.64e-08	strongHypo
	NC_006091.5	8750827	8750899	0.854	48	3	0.142	41	3	-0.712	7.89e-12	strongHypo
	NC_006091.5	9019699	9020076	0.664	225	10	0.924	290	10	0.26	4.04e-12	strongHyper
	NC_006091.5	9235885	9236024	0.87	38	3	0.28	48	3	-0.59	7.49e-08	strongHypo
	NC_006091.5	9447543	9447746	0.335	73	4	0	88	4	-0.335	4.85e-10	strongHypo
	NC_006091.5	9843204	9843226	0.369	97	4	0	85	4	-0.369	3.95e-12	strongHypo
	NC_006091.5	9994262	9994414	0.446	58	3	0.158	94	3	-0.289	4.09e-05	strongHypo
	NC_006091.5	10058851	10058877	0.458	56	3	0.0317	58	3	-0.426	1.4e-08	strongHypo
	NC_006091.5	10173064	10173277	0.677	155	9	0.261	163	9	-0.416	4.18e-11	strongHypo
	NC_006091.5	10285240	10285475	0.489	118	7	0.279	116	7	-0.21	2.23e-05	strongHypo
	NC_006091.5	11399759	11399839	0.295	84	3	0.682	47	3	0.387	4.34e-05	strongHyper
	NC_006091.5	12160120	12160297	0.636	123	6	0.312	100	6	-0.324	4.92e-07	strongHypo
	NC_006091.5	12884913	12885129	0.921	104	4	0.685	85	4	-0.236	0.00026	strongHypo
	NC_006091.5	13129944	13130164	0.713	62	4	0.285	78	4	-0.428	1.45e-06	strongHypo
	NC_006091.5	13214891	13214925	0.465	39	3	0	43	3	-0.465	3.5e-08	strongHypo
	NC_006091.5	13383870	13384071	0.533	151	7	0.796	131	7	0.263	3.22e-07	strongHyper
	NC_006091.5	13556084	13556174	0.744	93	6	0.2	85	6	-0.545	1.71e-14	strongHypo
	NC_006091.5	13572048	13572320	0.673	101	6	0.379	118	6	-0.294	4.65e-05	strongHypo
	NC_006091.5	13804659	13804719	0	50	4	0.533	72	4	0.533	3.4e-12	strongHyper
	NC_006091.5	13807019	13807155	0.224	108	4	0.489	113	4	0.265	1.25e-05	strongHyper
	NC_006091.5	14069988	14070202	0.67	150	6	0.334	172	6	-0.336	2.6e-11	strongHypo
	NC_006091.5	14107882	14108033	0.872	53	3	0.245	38	3	-0.628	1.01e-09	strongHypo
	NC_006091.5	14218377	14218396	0.972	36	3	0.468	49	3	-0.504	2.42e-07	strongHypo
	NC_006091.5	14220776	14221090	0.835	76	5	0.456	59	5	-0.379	1.97e-05	strongHypo
	NC_006091.5	14229740	14229965	0.838	143	9	0.485	147	9	-0.353	7.06e-09	strongHypo
	NC_006091.5	14232353	14232788	0.784	99	8	0.507	128	8	-0.277	1.04e-05	strongHypo
	NC_006091.5	14235547	14235837	0.652	116	6	0.221	121	6	-0.431	9.78e-14	strongHypo
	NC_006091.5	14258642	14258810	0.833	48	4	0.54	59	4	-0.293	0.00178	strongHypo
	NC_006091.5	14922676	14923031	0.328	221	9	0.57	161	9	0.242	6.28e-06	strongHyper
	NC_006091.5	15246953	15246993	0.803	93	4	0.303	82	4	-0.5	1.71e-10	strongHypo
	NC_006091.5	15371253	15371323	0.442	201	8	0.671	134	8	0.229	3.4e-05	strongHyper
	NC_006091.5	15724413	15724670	0.901	216	11	0.689	183	11	-0.211	2.06e-07	strongHypo
	NC_006091.5	15806505	15806889	0.701	202	13	0.417	240	13	-0.284	2.11e-09	strongHypo
	NC_006091.5	16006452	16006464	0.806	82	3	0.491	101	3	-0.315	1.45e-05	strongHypo
	NC_006091.5	16271419	16271489	0.479	115	6	0.757	94	6	0.278	6.81e-05	strongHyper
	NC_006091.5	16404326	16404444	0.75	57	3	0.327	48	3	-0.424	8.49e-05	strongHypo
	NC_006091.5	16499009	16499173	0.822	81	5	0.612	140	5	-0.21	0.000839	strongHypo
	NC_006091.5	16733378	16733424	0.501	66	5	0.032	58	5	-0.469	5.86e-10	strongHypo
	NC_006091.5	16812787	16812858	0.211	41	3	0.608	60	3	0.398	1.23e-05	strongHyper
	NC_006091.5	16964238	16964247	0	69	4	0.584	99	4	0.584	8.95e-19	strongHyper
	NC_006091.5	17020122	17020177	0	45	4	0.439	49	4	0.439	3.41e-08	strongHyper
	NC_006091.5	17093375	17093506	0.253	69	5	0.688	76	5	0.435	8.55e-09	strongHyper
	NC_006091.5	17096917	17097036	0.233	51	4	0.717	54	4	0.483	1.93e-06	strongHyper
	NC_006091.5	17705316	17705593	0.904	56	4	0.561	56	4	-0.343	3.06e-05	strongHypo
	NC_006091.5	20867673	20867973	0	60	4	0.45	69	4	0.45	7.49e-11	strongHyper
	NC_006091.5	20888242	20888373	0.569	75	3	0.177	73	3	-0.393	1.88e-06	strongHypo
	NC_006091.5	20944187	20944284	0.26	42	3	0.743	58	3	0.483	2.58e-07	strongHyper
	NC_006091.5	21067707	21068448	0.386	151	8	0.597	161	8	0.212	0.000296	strongHyper
	NC_006091.5	21471255	21471460	0.503	294	12	0.743	297	12	0.24	1.59e-08	strongHyper
	NC_006091.5	21873305	21873506	0.778	54	3	0.382	54	3	-0.396	7.67e-05	strongHypo
	NC_006091.5	22090636	22090679	0.46	50	3	0.826	96	3	0.365	5.46e-05	strongHyper
	NC_006091.5	22119813	22120094	0.537	108	7	0.741	128	7	0.204	0.00393	strongHyper
	NC_006091.5	22192409	22192610	0.516	80	5	0.862	81	5	0.345	1.35e-06	strongHyper
	NC_006091.5	22195062	22195180	0.45	86	6	0.839	91	6	0.389	5.39e-08	strongHyper
	NC_006091.5	22313277	22313487	0.0145	83	3	0.323	98	3	0.309	7.84e-09	strongHyper
	NC_006091.5	22566796	22566903	0.592	116	7	0.919	114	7	0.328	7.84e-09	strongHyper
	NC_006091.5	22605252	22605548	0.69	136	6	0.423	137	6	-0.267	5.95e-05	strongHypo
	NC_006091.5	22654247	22654308	0.0414	104	5	0.309	91	5	0.268	2.45e-08	strongHyper
	NC_006091.5	23298469	23298558	0.621	67	4	0.343	81	4	-0.277	0.000493	strongHypo
	NC_006091.5	23428848	23429044	0.869	200	10	0.477	188	10	-0.393	5.72e-17	strongHypo
	NC_006091.5	23532130	23532548	0.722	170	9	0.457	162	9	-0.265	2.65e-06	strongHypo
	NC_006091.5	23583210	23583332	0.259	77	4	0.613	52	4	0.354	5.76e-05	strongHyper
	NC_006091.5	23879821	23880509	0.606	166	10	0.247	179	10	-0.359	1.52e-15	strongHypo
	NC_006091.5	23881546	23881732	0.659	65	4	0.144	72	4	-0.515	7.62e-10	strongHypo
	NC_006091.5	24156086	24156290	0.502	133	5	0.762	107	5	0.261	0.000335	strongHyper
	NC_006091.5	24170867	24170903	0.633	30	3	0.135	45	3	-0.498	1.14e-05	strongHypo
	NC_006091.5	24174661	24174803	0.32	73	5	0.664	159	5	0.344	4e-06	strongHyper
	NC_006091.5	24218405	24218410	0.169	82	4	0.504	65	4	0.335	4.01e-05	strongHyper
	NC_006091.5	24252269	24252300	0.223	106	3	0.575	83	3	0.353	1.14e-05	strongHyper
	NC_006091.5	24501342	24501502	0.863	51	3	0.443	43	3	-0.42	2.03e-05	strongHypo
	NC_006091.5	24585053	24585071	0.252	76	4	0.563	75	4	0.311	0.000129	strongHyper
	NC_006091.5	24631216	24631289	0.682	79	5	0.364	86	5	-0.318	0.000165	strongHypo
	NC_006091.5	24647829	24648025	0.694	87	5	0.299	146	5	-0.394	5.96e-09	strongHypo
	NC_006091.5	24687171	24687285	0.24	59	3	0.679	78	3	0.438	3.68e-07	strongHyper
	NC_006091.5	24688080	24688747	0.67	203	7	0.367	122	7	-0.303	1.1e-05	strongHypo
	NC_006091.5	24689531	24689780	0.638	54	4	0.253	80	4	-0.385	6e-06	strongHypo
	NC_006091.5	24690614	24690843	0.489	108	4	0.193	130	4	-0.295	9.83e-06	strongHypo
	NC_006091.5	24778034	24778042	0.341	55	4	0.885	58	4	0.544	3.16e-09	strongHyper
	NC_006091.5	24842409	24842498	0.607	128	5	0.387	60	5	-0.22	0.0027	strongHypo
	NC_006091.5	24854436	24854752	0.715	207	8	0.445	223	8	-0.27	1.4e-05	strongHypo
	NC_006091.5	24926710	24926965	0.276	81	5	0.652	86	5	0.376	4.94e-07	strongHyper
	NC_006091.5	24997060	24997071	0.172	95	4	0.651	84	4	0.479	6.73e-11	strongHyper
	NC_006091.5	24999546	24999743	0.862	53	3	0.15	47	3	-0.712	2.75e-14	strongHypo
	NC_006091.5	25225206	25225519	0.39	69	5	0.685	148	5	0.295	5.16e-05	strongHyper
	NC_006091.5	25341717	25341843	0.858	73	5	0.453	61	5	-0.405	5.52e-06	strongHypo
	NC_006091.5	25344242	25344433	0.587	37	3	0.165	72	3	-0.422	9.01e-06	strongHypo
[truncated: 2,158 more rows]
