# Supplementary material for: Analysis of genome and methylation changes in Chinese indigenous chickens over time provides insight into species conservation
Source: Commun Biol. 2022 Sep 12;5:952. doi: 10.1038/s42003-022-03907-7 (PMC9467985; doi:10.1038/s42003-022-03907-7)
Supplement: Supplementary file 17 — Supplementary Data 14 [file 42003_2022_3907_MOESM17_ESM.xlsx]

## Sheet: Supplementary Data 14
Supplementary Data 14. List of detected DMRs in In_BC.
DMR_type	RefSeq	start	end	meanRatio_0	totalC_0	cSites_0	meanRatio_1	totalC_1	cSites_1	methDif_1-0	p_1_v_0	class_1_v_0
CG-DMR	NC_006088.5	23676	23936	0.292	1022	16	0.52	532	16	0.229	1.79e-14	strongHyper
	NC_006088.5	24260	26066	0.264	4698	86	0.465	2784	86	0.201	3.05e-73	strongHyper
	NC_006088.5	206756	207115	0.594	230	16	0.348	179	16	-0.247	3.62e-08	strongHypo
	NC_006088.5	235941	236197	0.826	209	13	0.457	233	13	-0.369	1.63e-19	strongHypo
	NC_006088.5	1995929	1996043	0.17	41	3	0.71	35	3	0.54	2.02e-06	strongHyper
	NC_006088.5	2108294	2108531	0.408	102	7	0.734	99	7	0.326	9.23e-06	strongHyper
	NC_006088.5	2219095	2219157	0.274	53	3	0.922	42	3	0.649	5.06e-12	strongHyper
	NC_006088.5	3367882	3367904	0.956	67	3	0.549	40	3	-0.407	5.78e-07	strongHypo
	NC_006088.5	3927516	3927527	0.846	37	3	0.425	62	3	-0.421	5.06e-05	strongHypo
	NC_006088.5	4117490	4117619	0.827	73	5	0.553	66	5	-0.275	0.00126	strongHypo
	NC_006088.5	4809979	4810199	0.603	238	9	0.821	220	9	0.217	8.35e-07	strongHyper
	NC_006088.5	4861654	4861831	0.628	77	6	0.339	63	6	-0.289	0.000627	strongHypo
	NC_006088.5	4936355	4936589	0.784	130	8	0.555	208	8	-0.229	2.33e-05	strongHypo
	NC_006088.5	6572640	6572702	0.831	43	3	0.201	53	3	-0.629	6.79e-10	strongHypo
	NC_006088.5	6652705	6652752	0.403	45	3	0	70	3	-0.403	3.61e-09	strongHypo
	NC_006088.5	6670600	6670745	0.787	89	5	0.528	67	5	-0.259	0.00209	strongHypo
	NC_006088.5	6763886	6763954	0.517	64	3	0	78	3	-0.517	2.35e-15	strongHypo
	NC_006088.5	6902692	6902919	0.135	257	12	0.396	163	12	0.261	5.01e-10	strongHyper
	NC_006088.5	7358280	7358341	0.318	123	6	0.688	168	6	0.37	6.5e-12	strongHyper
	NC_006088.5	8053189	8053574	0.735	165	9	0.531	139	9	-0.204	0.000117	strongHypo
	NC_006088.5	8921059	8921254	0.821	51	4	0.338	70	4	-0.483	1.38e-07	strongHypo
	NC_006088.5	9249717	9249731	0.35	152	4	0.689	157	4	0.339	2.42e-09	strongHyper
	NC_006088.5	9679737	9679763	0.358	122	3	0.689	119	3	0.331	4.05e-07	strongHyper
	NC_006088.5	9871778	9871900	0	70	4	0.596	58	4	0.596	4.06e-15	strongHyper
	NC_006088.5	10118118	10118184	0.787	66	4	0.329	60	4	-0.458	3.01e-07	strongHypo
	NC_006088.5	10230240	10230248	0.812	82	4	0.36	88	4	-0.453	9.94e-11	strongHypo
	NC_006088.5	10304290	10304404	0.0966	95	4	0.592	60	4	0.495	8.82e-10	strongHyper
	NC_006088.5	10315658	10315686	0.419	133	6	0.686	137	6	0.267	2.8e-05	strongHyper
	NC_006088.5	10349706	10349773	0.494	45	3	0	38	3	-0.494	7.86e-08	strongHypo
	NC_006088.5	10609574	10610000	0.339	158	7	0.0599	155	7	-0.28	4.11e-07	strongHypo
	NC_006088.5	10914541	10914797	0.564	60	3	0.114	56	3	-0.45	1.73e-07	strongHypo
	NC_006088.5	11028152	11028164	0.788	72	3	0.337	57	3	-0.45	6.26e-08	strongHypo
	NC_006088.5	11094729	11095027	0.57	78	4	0.0954	59	4	-0.475	7.26e-08	strongHypo
	NC_006088.5	11144014	11144043	0.493	106	4	0.884	96	4	0.39	9.03e-10	strongHyper
	NC_006088.5	11263694	11263779	0.386	145	4	0	160	4	-0.386	1.69e-20	strongHypo
	NC_006088.5	11483414	11483613	0.544	54	4	0.249	64	4	-0.295	0.00236	strongHypo
	NC_006088.5	11520679	11520683	0.282	78	3	0.672	92	3	0.39	1.42e-06	strongHyper
	NC_006088.5	11726079	11726341	0.239	91	3	0.579	86	3	0.34	1.56e-06	strongHyper
	NC_006088.5	11804978	11805005	0.318	50	3	0.888	51	3	0.57	4.84e-09	strongHyper
	NC_006088.5	11950068	11950310	0.707	80	5	0.457	76	5	-0.25	0.0011	strongHypo
	NC_006088.5	12103146	12103589	0.343	91	5	0.648	80	5	0.306	8.1e-06	strongHyper
	NC_006088.5	12116864	12116946	0.093	115	4	0.75	83	4	0.657	2.49e-22	strongHyper
	NC_006088.5	12216528	12216712	0.583	60	3	0.151	50	3	-0.432	5.39e-06	strongHypo
	NC_006088.5	12239350	12239354	0.106	47	3	0.661	36	3	0.555	1.18e-07	strongHyper
	NC_006088.5	12384313	12384395	0.561	70	5	0.855	62	5	0.294	0.000263	strongHyper
	NC_006088.5	12403899	12404118	0.421	130	6	0.698	91	6	0.277	5.26e-06	strongHyper
	NC_006088.5	12481312	12481369	0.979	47	3	0.579	31	3	-0.401	9.73e-06	strongHypo
	NC_006088.5	12541954	12542158	0.0152	64	3	0.582	36	3	0.567	2.32e-10	strongHyper
	NC_006088.5	12552341	12552417	0.205	70	4	0.82	66	4	0.615	1.36e-12	strongHyper
	NC_006088.5	12610902	12611327	0.405	60	3	0.83	61	3	0.425	4.47e-06	strongHyper
	NC_006088.5	12731882	12732057	0	41	3	0.519	54	3	0.519	2.12e-09	strongHyper
	NC_006088.5	12916930	12917081	0.0491	83	4	0.322	89	4	0.273	4.07e-06	strongHyper
	NC_006088.5	12929057	12929541	0.258	103	7	0.537	136	7	0.28	2.72e-07	strongHyper
	NC_006088.5	12941531	12941566	0.639	85	4	0.189	122	4	-0.45	7.83e-10	strongHypo
	NC_006088.5	12989116	12989516	0.28	99	3	0.861	51	3	0.581	1.36e-11	strongHyper
	NC_006088.5	13066812	13067079	0.0323	95	7	0.318	117	7	0.285	3.39e-10	strongHyper
	NC_006088.5	13453786	13454194	0.0593	75	5	0.305	81	5	0.246	0.000332	strongHyper
	NC_006088.5	13620742	13620891	0.68	60	3	0.14	44	3	-0.54	4.48e-08	strongHypo
	NC_006088.5	13832215	13832226	0.418	65	3	0.83	76	3	0.412	1.48e-06	strongHyper
	NC_006088.5	13917082	13917221	0.739	95	6	0.437	111	6	-0.301	9.01e-06	strongHypo
	NC_006088.5	13929475	13929501	0.833	83	4	0.362	92	4	-0.471	5.69e-11	strongHypo
	NC_006088.5	13965303	13965419	0.334	68	5	0.669	83	5	0.335	4.3e-05	strongHyper
	NC_006088.5	14003238	14003499	0.601	139	6	0.813	135	6	0.212	4.88e-06	strongHyper
	NC_006088.5	14043269	14043317	0.603	35	3	0.0589	49	3	-0.545	6.94e-08	strongHypo
	NC_006088.5	14402102	14402227	0.479	72	4	0.145	108	4	-0.334	2.53e-06	strongHypo
	NC_006088.5	14405915	14406047	0.833	69	3	0.2	80	3	-0.633	1.07e-13	strongHypo
	NC_006088.5	14431956	14432008	0.497	119	5	0.254	118	5	-0.243	4.75e-05	strongHypo
	NC_006088.5	14595177	14595593	0.706	177	8	0.433	146	8	-0.273	8.62e-07	strongHypo
	NC_006088.5	14638456	14638633	0.482	59	3	0	50	3	-0.482	1.04e-10	strongHypo
	NC_006088.5	14745841	14746119	0.481	197	8	0.799	186	8	0.319	1.61e-10	strongHyper
	NC_006088.5	14901221	14901474	0.893	95	6	0.571	124	6	-0.322	8.9e-09	strongHypo
	NC_006088.5	15000887	15001093	0.648	80	5	0.923	69	5	0.276	1.2e-05	strongHyper
	NC_006088.5	15151941	15152225	0.39	109	6	0.732	108	6	0.342	3.39e-07	strongHyper
	NC_006088.5	15188927	15188935	0.298	47	4	0.816	84	4	0.517	1.2e-07	strongHyper
	NC_006088.5	15289662	15289851	0.636	94	7	0.919	124	7	0.283	1.15e-06	strongHyper
	NC_006088.5	15314610	15314948	0.713	177	8	0.391	105	8	-0.322	8.36e-08	strongHypo
	NC_006088.5	15323903	15324291	0.213	96	5	0.483	66	5	0.269	0.000191	strongHyper
	NC_006088.5	15534017	15534317	0.413	72	5	0.827	80	5	0.414	3.65e-08	strongHyper
	NC_006088.5	15673491	15673637	0.644	85	5	0.369	74	5	-0.275	0.000212	strongHypo
	NC_006088.5	15696866	15697023	0.25	52	3	0.804	71	3	0.554	1.18e-09	strongHyper
	NC_006088.5	15913154	15913233	0.9	42	3	0.453	46	3	-0.448	9.09e-06	strongHypo
	NC_006088.5	16077543	16077726	0.167	34	3	0.814	36	3	0.647	2.1e-07	strongHyper
	NC_006088.5	16098231	16098450	0.0607	36	3	0.71	38	3	0.649	2.69e-09	strongHyper
	NC_006088.5	16285863	16286137	0.456	47	4	0.925	60	4	0.469	3.76e-08	strongHyper
	NC_006088.5	16327542	16327750	0.768	111	6	0.438	98	6	-0.329	0.000152	strongHypo
	NC_006088.5	16401920	16402013	0.0839	66	3	0.703	60	3	0.619	5.38e-13	strongHyper
	NC_006088.5	16417100	16417314	0.46	151	8	0.719	137	8	0.259	8.19e-06	strongHyper
	NC_006088.5	16423594	16423720	0.767	76	3	0.276	97	3	-0.491	5.59e-11	strongHypo
	NC_006088.5	16596048	16596272	0.404	85	3	0.0987	62	3	-0.305	1.4e-05	strongHypo
	NC_006088.5	16603451	16603604	0.692	53	3	0.229	52	3	-0.463	1.5e-06	strongHypo
	NC_006088.5	17413565	17413655	0.582	173	6	0.373	191	6	-0.209	0.00015	strongHypo
	NC_006088.5	17977418	17977459	0.17	77	6	0.571	103	6	0.402	5.43e-08	strongHyper
	NC_006088.5	18057856	18057930	0.612	86	3	0.233	107	3	-0.38	4.67e-06	strongHypo
	NC_006088.5	18208700	18208772	0.276	146	6	0.619	110	6	0.344	7.09e-09	strongHyper
	NC_006088.5	18530688	18530798	0.195	138	5	0.45	81	5	0.256	1.49e-05	strongHyper
	NC_006088.5	18536568	18536724	0	116	3	0.244	94	3	0.244	6.58e-10	strongHyper
	NC_006088.5	18724174	18724379	0.402	109	5	0.669	130	5	0.267	0.000149	strongHyper
	NC_006088.5	18875850	18876102	0.925	109	7	0.576	117	7	-0.35	1.11e-08	strongHypo
	NC_006088.5	18944849	18944887	0.669	78	4	0.931	81	4	0.261	0.0001	strongHyper
	NC_006088.5	18946147	18946155	0.848	100	4	0.566	85	4	-0.282	7.98e-05	strongHypo
	NC_006088.5	19208909	19208983	0.773	64	3	0.288	32	3	-0.485	1.8e-05	strongHypo
	NC_006088.5	19358130	19358341	0.718	119	5	0.428	117	5	-0.29	0.000182	strongHypo
	NC_006088.5	19595906	19595923	0.286	69	3	0.837	64	3	0.551	3.09e-10	strongHyper
	NC_006088.5	19929999	19930138	0.324	49	3	0.764	56	3	0.44	1.51e-05	strongHyper
	NC_006088.5	20248037	20248074	0.745	97	6	0.314	70	6	-0.431	1.86e-08	strongHypo
	NC_006088.5	20349410	20349421	0.88	59	4	0.502	59	4	-0.377	7.81e-06	strongHypo
	NC_006088.5	20377666	20377683	0.573	48	3	0.0494	40	3	-0.523	1.74e-07	strongHypo
	NC_006088.5	20652306	20652391	0.853	37	3	0.358	31	3	-0.496	5.64e-05	strongHypo
	NC_006088.5	20998461	20998505	0.252	186	6	0.558	182	6	0.306	8.89e-10	strongHyper
	NC_006088.5	21035076	21035431	0.481	82	5	0.235	93	5	-0.246	0.000118	strongHypo
	NC_006088.5	21100169	21100243	0.549	193	8	0.765	184	8	0.215	3.24e-05	strongHyper
	NC_006088.5	21119375	21119505	0.417	96	5	0.122	102	5	-0.295	2.7e-06	strongHypo
	NC_006088.5	21688869	21689138	0.138	62	3	0.588	58	3	0.45	6.15e-07	strongHyper
	NC_006088.5	21753311	21753500	0.29	95	4	0.56	67	4	0.269	7.15e-05	strongHyper
	NC_006088.5	21886886	21887070	0.0442	74	3	0.35	59	3	0.306	5.63e-06	strongHyper
	NC_006088.5	21890416	21890670	0.481	118	5	0.213	117	5	-0.268	2.74e-06	strongHypo
	NC_006088.5	22393076	22393280	0.514	75	5	0.112	76	5	-0.402	1.41e-07	strongHypo
	NC_006088.5	22473489	22473668	0.731	65	5	0.509	87	5	-0.221	0.00438	strongHypo
	NC_006088.5	22630940	22630963	0.789	41	3	0.312	31	3	-0.477	0.000121	strongHypo
	NC_006088.5	22642386	22642877	0.389	106	7	0.107	97	7	-0.282	9.6e-08	strongHypo
	NC_006088.5	22813562	22813619	0.425	109	4	0.791	125	4	0.366	1.61e-07	strongHyper
	NC_006088.5	22818931	22819137	0.0375	49	3	0.503	49	3	0.466	1.52e-07	strongHyper
	NC_006088.5	22991060	22991078	0.224	50	3	0.846	53	3	0.621	7.27e-11	strongHyper
	NC_006088.5	23206434	23206449	0.8	60	4	0.245	53	4	-0.555	2.6e-09	strongHypo
	NC_006088.5	23293214	23293277	0.103	74	4	0.536	60	4	0.432	1.17e-07	strongHyper
	NC_006088.5	23378978	23379083	0.238	74	4	0.609	67	4	0.371	3.19e-06	strongHyper
	NC_006088.5	23430561	23430710	0.718	134	7	0.339	124	7	-0.379	2.95e-09	strongHypo
	NC_006088.5	23571384	23571394	0.262	118	4	0.869	109	4	0.608	1.72e-21	strongHyper
	NC_006088.5	23578056	23578213	0.675	76	5	0.95	80	5	0.275	3.24e-06	strongHyper
	NC_006088.5	23591146	23591216	0.456	64	4	0	75	4	-0.456	1.89e-11	strongHypo
	NC_006088.5	23660734	23660752	0.76	54	3	0.101	40	3	-0.659	8.1e-11	strongHypo
	NC_006088.5	23809939	23810104	0.324	97	5	0.598	103	5	0.275	0.000404	strongHyper
	NC_006088.5	23810849	23811184	0.0932	105	8	0.394	100	8	0.301	1.76e-06	strongHyper
	NC_006088.5	23924542	23925024	0.67	143	7	0.434	124	7	-0.237	0.000867	strongHypo
	NC_006088.5	23962967	23962987	0.544	98	4	0.126	79	4	-0.417	1.83e-09	strongHypo
	NC_006088.5	24027656	24027708	0.588	90	3	0.21	97	3	-0.378	1.52e-06	strongHypo
	NC_006088.5	24030040	24030189	0.494	73	3	0	57	3	-0.494	8.57e-11	strongHypo
	NC_006088.5	24129623	24129955	0.726	146	6	0.509	93	6	-0.216	9.37e-05	strongHypo
	NC_006088.5	24219700	24219998	0.321	234	10	0.613	311	10	0.293	3.53e-11	strongHyper
	NC_006088.5	24224154	24224305	0.415	176	8	0.0125	167	8	-0.402	3.07e-23	strongHypo
	NC_006088.5	24234326	24234349	0.558	125	4	0	89	4	-0.558	1.07e-21	strongHypo
	NC_006088.5	24239143	24239170	0.783	107	5	0.417	61	5	-0.365	4.01e-06	strongHypo
	NC_006088.5	24265451	24265656	0.204	66	4	0.595	57	4	0.391	6.57e-06	strongHyper
	NC_006088.5	24299493	24299754	0.257	134	5	0.525	140	5	0.268	4.12e-06	strongHyper
	NC_006088.5	24313021	24313058	0.452	89	5	0.828	75	5	0.376	3.87e-07	strongHyper
	NC_006088.5	24328114	24328354	0.414	81	4	0.1	88	4	-0.314	3.53e-06	strongHypo
	NC_006088.5	24403352	24403467	0.523	102	5	0.211	78	5	-0.312	6.34e-06	strongHypo
	NC_006088.5	24469627	24469803	0.754	79	5	0	77	5	-0.754	5.03e-26	strongHypo
	NC_006088.5	24519539	24519567	0.706	46	3	0.141	48	3	-0.565	7.12e-08	strongHypo
	NC_006088.5	24525927	24526155	0.551	97	6	0.247	99	6	-0.304	2.76e-07	strongHypo
	NC_006088.5	24552396	24552561	0.277	96	6	0.613	91	6	0.336	2.32e-06	strongHyper
	NC_006088.5	24691578	24691812	0.713	261	11	0.456	310	11	-0.257	4.17e-10	strongHypo
	NC_006088.5	24710616	24710798	0.463	75	4	0.796	84	4	0.333	6.49e-07	strongHyper
	NC_006088.5	24726681	24726949	0.729	112	5	0.438	81	5	-0.291	6.22e-09	strongHypo
	NC_006088.5	24793014	24793362	0.729	109	5	0.328	104	5	-0.401	1.37e-08	strongHypo
	NC_006088.5	24895567	24895962	0.669	103	8	0.468	120	8	-0.201	0.00998	strongHypo
	NC_006088.5	24917361	24917654	0.523	163	10	0.857	198	10	0.335	1.17e-11	strongHyper
	NC_006088.5	24962655	24963318	0.233	130	11	0.618	149	11	0.385	1.96e-10	strongHyper
	NC_006088.5	25040350	25040364	0.833	36	3	0.29	38	3	-0.544	2.47e-06	strongHypo
	NC_006088.5	25094326	25094481	0.261	59	4	0.677	96	4	0.416	5.07e-07	strongHyper
	NC_006088.5	25392988	25393140	0.603	113	8	0.874	140	8	0.271	1.18e-06	strongHyper
	NC_006088.5	25685987	25686280	0.822	156	7	0.415	112	7	-0.407	2.35e-12	strongHypo
	NC_006088.5	25899743	25899991	0.605	94	7	0.923	142	7	0.318	2.15e-09	strongHyper
	NC_006088.5	25904234	25904310	0.505	94	6	0.785	101	6	0.281	6.74e-05	strongHyper
	NC_006088.5	26010699	26010941	0.708	99	5	0.385	127	5	-0.323	1.21e-07	strongHypo
	NC_006088.5	26035126	26035158	0.93	81	3	0.256	80	3	-0.675	1.08e-20	strongHypo
	NC_006088.5	26036100	26036165	0.857	73	4	0.248	62	4	-0.609	1.16e-13	strongHypo
	NC_006088.5	26062510	26062891	0.409	140	7	0.657	167	7	0.248	1.28e-06	strongHyper
	NC_006088.5	26120376	26120408	0.667	60	3	0.955	66	3	0.288	4.09e-05	strongHyper
	NC_006088.5	26128742	26128766	0.492	61	3	0.092	68	3	-0.401	5.06e-06	strongHypo
	NC_006088.5	26133874	26133936	0.7	89	6	0.911	99	6	0.211	6.57e-05	strongHyper
	NC_006088.5	26168236	26168336	0.511	124	6	0.136	102	6	-0.375	7.99e-09	strongHypo
	NC_006088.5	26172995	26173061	0.609	88	5	0.352	88	5	-0.257	0.00246	strongHypo
	NC_006088.5	26267410	26267664	0.399	102	5	0.797	103	5	0.399	2.93e-09	strongHyper
	NC_006088.5	26287703	26287721	0.329	69	3	0.721	63	3	0.392	1.86e-05	strongHyper
	NC_006088.5	26311272	26311290	0.825	47	3	0.404	49	3	-0.421	2.41e-05	strongHypo
	NC_006088.5	26600334	26600634	0.301	62	4	0.746	61	4	0.445	2.98e-07	strongHyper
	NC_006088.5	26764740	26764939	0.214	115	7	0.559	112	7	0.345	9.06e-08	strongHyper
	NC_006088.5	26766942	26767120	0.298	60	4	0.778	55	4	0.479	8.79e-08	strongHyper
	NC_006088.5	26880640	26880821	0.275	58	4	0.682	67	4	0.407	1.37e-05	strongHyper
	NC_006088.5	26916378	26916605	0.563	186	8	0.852	111	8	0.289	4.22e-07	strongHyper
	NC_006088.5	26927825	26928003	0.352	78	5	0.656	73	5	0.304	0.000599	strongHyper
	NC_006088.5	26939517	26939528	0.392	61	3	0.989	58	3	0.596	6.06e-14	strongHyper
	NC_006088.5	26954434	26954572	0.385	56	4	0.705	61	4	0.32	0.000199	strongHyper
	NC_006088.5	26991703	26991837	0.553	130	6	0.28	133	6	-0.273	1.93e-06	strongHypo
	NC_006088.5	27041698	27041961	0.389	90	5	0.87	103	5	0.481	1.04e-11	strongHyper
	NC_006088.5	27245268	27245502	0.577	82	4	0.25	96	4	-0.327	0.00129	strongHypo
	NC_006088.5	27338260	27338474	0.528	170	8	0.285	142	8	-0.243	0.000151	strongHypo
	NC_006088.5	27367107	27367251	0.518	98	4	0.736	83	4	0.218	0.000683	strongHyper
	NC_006088.5	27378427	27378552	0.42	129	6	0.209	96	6	-0.21	0.000608	strongHypo
	NC_006088.5	27636626	27636660	0.209	92	4	0.578	87	4	0.369	5.42e-06	strongHyper
	NC_006088.5	27740178	27740294	0.764	165	8	0.548	187	8	-0.215	0.000198	strongHypo
	NC_006088.5	28353121	28353158	0.319	64	3	0.738	81	3	0.418	8.01e-07	strongHyper
	NC_006088.5	28381913	28382090	0.647	78	3	0.215	55	3	-0.432	5.08e-07	strongHypo
	NC_006088.5	28631257	28631278	0	93	4	0.566	99	4	0.566	8.65e-22	strongHyper
	NC_006088.5	28638691	28638942	0.774	168	9	0.438	191	9	-0.336	1.6e-11	strongHypo
	NC_006088.5	28700844	28701186	0.677	116	5	0.401	74	5	-0.276	0.000451	strongHypo
	NC_006088.5	29083109	29083386	0.528	105	6	0.864	103	6	0.336	1.6e-07	strongHyper
	NC_006088.5	29088060	29088193	0.366	97	6	0.733	69	6	0.367	8.63e-06	strongHyper
	NC_006088.5	29240140	29240191	0.176	61	3	0.709	115	3	0.533	8.28e-12	strongHyper
	NC_006088.5	29409589	29409656	0.749	47	3	0.232	48	3	-0.517	1.67e-07	strongHypo
	NC_006088.5	29464373	29464399	0.625	78	4	0.181	97	4	-0.444	2.62e-09	strongHypo
	NC_006088.5	29622756	29622761	0.654	107	4	0.264	124	4	-0.39	3.53e-09	strongHypo
	NC_006088.5	29635346	29635548	0.879	49	4	0.222	49	4	-0.657	5.51e-11	strongHypo
	NC_006088.5	29895405	29895528	0.664	100	4	0.0357	87	4	-0.629	7.15e-20	strongHypo
	NC_006088.5	29988509	29988561	0.167	49	3	0.63	38	3	0.464	3.5e-06	strongHyper
	NC_006088.5	30047049	30047448	0.621	119	8	0.888	106	8	0.267	4.73e-06	strongHyper
	NC_006088.5	30051562	30051848	0.686	126	6	0.299	100	6	-0.387	1.17e-06	strongHypo
	NC_006088.5	30067092	30067336	0.484	159	6	0.185	156	6	-0.299	3.8e-08	strongHypo
	NC_006088.5	30074508	30074678	0.345	42	3	0	45	3	-0.345	9.77e-06	strongHypo
	NC_006088.5	30090016	30090025	0.475	110	4	0.784	112	4	0.309	3.83e-06	strongHyper
	NC_006088.5	30145312	30145498	0.549	149	7	0.782	151	7	0.233	2.27e-05	strongHyper
	NC_006088.5	30183721	30183849	0.53	110	4	0.204	84	4	-0.325	1.38e-05	strongHypo
	NC_006088.5	30242203	30242548	0.744	208	12	0.272	189	12	-0.472	8.58e-24	strongHypo
	NC_006088.5	30256606	30256750	0.115	108	6	0.745	152	6	0.63	2.52e-24	strongHyper
	NC_006088.5	30298209	30298270	0.495	201	7	0.817	179	7	0.321	3.72e-12	strongHyper
	NC_006088.5	30389774	30389779	0.658	94	4	0.382	86	4	-0.276	0.000951	strongHypo
	NC_006088.5	30615128	30615256	0.641	58	3	0.2	55	3	-0.441	7.21e-08	strongHypo
	NC_006088.5	30623912	30624207	0.451	107	6	0.705	99	6	0.254	1.13e-05	strongHyper
	NC_006088.5	30878593	30878862	0.602	65	3	0.106	52	3	-0.496	4.89e-08	strongHypo
	NC_006088.5	30891611	30891958	0.635	149	9	0.974	162	9	0.338	9.77e-15	strongHyper
	NC_006088.5	30941150	30941167	0.93	76	3	0	35	3	-0.93	7.27e-24	strongHypo
	NC_006088.5	30973674	30973965	0.875	199	9	0.396	281	9	-0.478	1.09e-25	strongHypo
	NC_006088.5	31117224	31117324	0.828	82	6	0.376	77	6	-0.452	5.91e-09	strongHypo
	NC_006088.5	31261913	31262093	0.474	51	3	0.852	81	3	0.378	1.17e-05	strongHyper
	NC_006088.5	31356234	31356395	0.589	103	5	0.08	135	5	-0.509	1.94e-19	strongHypo
	NC_006088.5	31549617	31549764	0.106	84	4	0.554	88	4	0.449	2.69e-10	strongHyper
	NC_006088.5	31569553	31569659	0.802	67	3	0.181	58	3	-0.621	3.87e-11	strongHypo
	NC_006088.5	31628786	31628989	0.598	133	5	0.228	126	5	-0.37	4.02e-10	strongHypo
	NC_006088.5	31712281	31712471	0.606	85	4	0.212	71	4	-0.395	8.53e-07	strongHypo
	NC_006088.5	31725335	31725479	0.269	59	3	0.734	65	3	0.465	2.62e-06	strongHyper
	NC_006088.5	31797866	31798146	0.845	40	3	0.188	37	3	-0.657	3.97e-09	strongHypo
	NC_006088.5	31875628	31875739	0.44	101	3	0	79	3	-0.44	4.66e-14	strongHypo
	NC_006088.5	31935050	31935208	0.236	112	3	0.75	71	3	0.514	4.86e-12	strongHyper
	NC_006088.5	32004132	32004424	0.202	52	3	0.626	52	3	0.424	6.79e-06	strongHyper
	NC_006088.5	32083564	32083707	0	47	3	0.434	34	3	0.434	2.28e-07	strongHyper
	NC_006088.5	32196461	32196594	0.114	128	6	0.493	109	6	0.379	9.04e-11	strongHyper
	NC_006088.5	32501404	32501557	0.448	126	5	0.135	98	5	-0.314	4.53e-08	strongHypo
	NC_006088.5	32683881	32683997	0.11	42	3	0.545	44	3	0.435	7.86e-06	strongHyper
	NC_006088.5	32724561	32724640	0.869	358	15	0.653	243	15	-0.215	1.26e-10	strongHypo
	NC_006088.5	32755778	32755793	0.244	132	4	0.535	145	4	0.291	2.05e-07	strongHyper
	NC_006088.5	32764624	32764639	0.0542	78	4	0.476	104	4	0.421	1.03e-09	strongHyper
	NC_006088.5	32773242	32773405	0.191	95	4	0.596	106	4	0.405	4.65e-08	strongHyper
	NC_006088.5	33054935	33055248	0.734	148	6	0.279	125	6	-0.454	6.56e-11	strongHypo
	NC_006088.5	33062007	33062265	0.34	135	5	0.819	156	5	0.479	9.16e-16	strongHyper
	NC_006088.5	33076710	33077066	0.293	139	6	0.593	110	6	0.3	5.9e-06	strongHyper
	NC_006088.5	33141312	33141395	0	56	3	0.457	64	3	0.457	3.37e-10	strongHyper
	NC_006088.5	33159117	33159254	0.403	100	5	0.815	91	5	0.413	2.08e-08	strongHyper
	NC_006088.5	33182306	33182456	0.316	106	6	0.067	121	6	-0.249	2.45e-05	strongHypo
	NC_006088.5	33197154	33197166	0.824	81	4	0.522	72	4	-0.302	5.22e-05	strongHypo
	NC_006088.5	33577536	33577682	0.785	82	4	0.41	62	4	-0.375	5.68e-05	strongHypo
	NC_006088.5	33669941	33670206	0.908	125	8	0.546	138	8	-0.362	2.74e-10	strongHypo
	NC_006088.5	33885452	33885577	0.364	115	8	0.156	177	8	-0.207	2.19e-05	strongHypo
	NC_006088.5	33950485	33950607	0.703	96	5	0.306	81	5	-0.397	1.24e-06	strongHypo
	NC_006088.5	34050088	34050136	0.375	37	3	0.861	55	3	0.486	9.96e-07	strongHyper
	NC_006088.5	34053891	34054041	0.764	78	3	0.25	58	3	-0.515	5.72e-09	strongHypo
	NC_006088.5	34067899	34068058	0.0496	77	6	0.613	70	6	0.564	5.15e-14	strongHyper
	NC_006088.5	34081182	34081547	0.429	178	9	0.186	144	9	-0.243	8.1e-06	strongHypo
	NC_006088.5	34142055	34142166	0.363	93	6	0.596	107	6	0.233	0.000677	strongHyper
	NC_006088.5	34355211	34355294	0.632	75	4	0.173	92	4	-0.459	1.43e-08	strongHypo
	NC_006088.5	34566114	34566132	0.335	39	3	0.818	67	3	0.483	6.44e-06	strongHyper
	NC_006088.5	34843202	34843314	0.656	99	6	0.263	94	6	-0.393	2.71e-08	strongHypo
	NC_006088.5	34866091	34866179	0.359	123	6	0.706	96	6	0.347	3.56e-07	strongHyper
	NC_006088.5	34945217	34945319	0.225	84	6	0.594	85	6	0.369	4.86e-06	strongHyper
	NC_006088.5	35410047	35410393	0.767	92	7	0.437	83	7	-0.33	2.06e-05	strongHypo
	NC_006088.5	35526224	35526337	0.576	74	5	0.272	69	5	-0.304	4.1e-05	strongHypo
	NC_006088.5	35674125	35674363	0.794	118	5	0.305	103	5	-0.489	1.75e-12	strongHypo
	NC_006088.5	35812932	35813144	0.235	50	3	0.691	62	3	0.456	1.51e-06	strongHyper
	NC_006088.5	35887143	35887438	0.762	116	8	0.53	97	8	-0.232	0.00334	strongHypo
	NC_006088.5	36083345	36083513	0.282	89	3	0.858	80	3	0.576	7.31e-14	strongHyper
	NC_006088.5	36136887	36137205	0.623	142	8	0.393	182	8	-0.23	0.0012	strongHypo
	NC_006088.5	36362188	36362516	0.474	125	6	0.207	101	6	-0.268	3.09e-06	strongHypo
	NC_006088.5	36460567	36460821	0.899	49	3	0.125	41	3	-0.774	9.26e-13	strongHypo
	NC_006088.5	36520217	36520439	0.741	88	6	0.337	90	6	-0.404	5.49e-08	strongHypo
	NC_006088.5	36599636	36599840	0.759	70	4	0.433	83	4	-0.325	6.43e-05	strongHypo
	NC_006088.5	36719807	36719919	0.256	76	4	0.764	72	4	0.507	7.29e-10	strongHyper
	NC_006088.5	36780554	36780838	0.29	85	6	0.856	146	6	0.567	2.47e-20	strongHyper
	NC_006088.5	36849141	36849151	0.479	42	3	0.976	41	3	0.497	1.74e-07	strongHyper
	NC_006088.5	36876092	36876258	0.361	73	5	0.651	79	5	0.29	0.00187	strongHyper
	NC_006088.5	36897434	36897504	0.641	85	5	0.133	75	5	-0.508	4.14e-11	strongHypo
	NC_006088.5	37220260	37220463	0.479	121	5	0.715	73	5	0.236	0.0341	strongHyper
	NC_006088.5	37303821	37304089	0.499	79	4	0.174	73	4	-0.326	6.25e-06	strongHypo
	NC_006088.5	37306041	37306056	0.833	64	3	0.159	73	3	-0.673	3.23e-16	strongHypo
	NC_006088.5	37538933	37538966	0.652	144	5	0.31	92	5	-0.343	2.96e-07	strongHypo
	NC_006088.5	37565645	37565896	0.365	78	4	0.811	58	4	0.446	1.3e-07	strongHyper
	NC_006088.5	37618427	37618584	0.467	49	3	0.0874	46	3	-0.379	3.25e-05	strongHypo
	NC_006088.5	37700647	37700720	0.407	147	8	0.672	144	8	0.265	4.08e-06	strongHyper
	NC_006088.5	37836619	37836647	0.702	94	4	0.319	72	4	-0.382	5.02e-06	strongHypo
	NC_006088.5	38032878	38033177	0.767	42	3	0.285	50	3	-0.482	1.08e-05	strongHypo
	NC_006088.5	38279397	38279523	0.844	143	6	0.558	133	6	-0.286	1.32e-07	strongHypo
	NC_006088.5	38501475	38501535	0.316	156	6	0.649	153	6	0.333	2.63e-07	strongHyper
	NC_006088.5	38570441	38570673	0.447	45	3	0.0587	51	3	-0.388	9.12e-06	strongHypo
	NC_006088.5	38928756	38928885	0.579	103	4	0.0857	100	4	-0.493	6.97e-14	strongHypo
	NC_006088.5	39102087	39102211	0.691	233	8	0.489	206	8	-0.202	3.93e-05	strongHypo
	NC_006088.5	39202590	39202819	0.506	142	6	0.756	99	6	0.25	1.46e-05	strongHyper
	NC_006088.5	39323097	39323257	0.111	63	3	0.556	45	3	0.445	8.42e-07	strongHyper
	NC_006088.5	39561744	39561916	0.809	61	3	0.433	55	3	-0.376	5.11e-05	strongHypo
	NC_006088.5	39583798	39583803	0.586	104	4	0.147	49	4	-0.44	1.53e-06	strongHypo
	NC_006088.5	39592377	39592506	0.339	92	6	0.566	128	6	0.227	0.000931	strongHyper
	NC_006088.5	39690948	39691083	0.797	53	3	0.385	76	3	-0.412	2.18e-06	strongHypo
	NC_006088.5	39692428	39692639	0.784	84	4	0.47	66	4	-0.314	9.31e-06	strongHypo
	NC_006088.5	39703995	39704331	0.609	92	7	0.389	93	7	-0.22	0.00118	strongHypo
	NC_006088.5	39730582	39730697	0.0793	50	3	0.484	51	3	0.404	2.19e-05	strongHyper
	NC_006088.5	39775353	39775578	0.591	118	8	0.812	155	8	0.222	2.6e-05	strongHyper
	NC_006088.5	39929873	39929939	0.179	56	3	0.631	92	3	0.452	7.64e-08	strongHyper
	NC_006088.5	39994079	39994087	0.585	97	4	0.209	74	4	-0.375	1.09e-06	strongHypo
	NC_006088.5	40051994	40052038	0.095	43	3	0.576	45	3	0.481	3.44e-06	strongHyper
	NC_006088.5	40206899	40207370	0.46	141	9	0.688	134	9	0.228	5.98e-05	strongHyper
	NC_006088.5	40371679	40371770	0.712	50	3	0.0754	36	3	-0.637	4.76e-09	strongHypo
	NC_006088.5	40427358	40427756	0.318	197	9	0.611	155	9	0.293	3.3e-07	strongHyper
	NC_006088.5	40668952	40669044	0.182	74	3	0.564	69	3	0.382	3.96e-06	strongHyper
	NC_006088.5	40697989	40698013	0.34	125	6	0.651	132	6	0.311	1.86e-06	strongHyper
	NC_006088.5	40823685	40823703	0.732	51	3	0.146	48	3	-0.586	5.37e-09	strongHypo
	NC_006088.5	40880752	40880806	0.418	58	3	0.868	37	3	0.45	1.3e-05	strongHyper
	NC_006088.5	41246888	41247108	0.143	47	3	0.726	36	3	0.584	1.21e-07	strongHyper
	NC_006088.5	41269177	41269423	0.129	45	3	0.594	49	3	0.465	4.74e-06	strongHyper
	NC_006088.5	41470149	41470180	0.408	163	4	0.804	102	4	0.396	2.39e-10	strongHyper
	NC_006088.5	41614910	41615122	0.499	185	9	0.712	174	9	0.213	1.47e-05	strongHyper
	NC_006088.5	41690932	41691122	0.836	74	4	0.436	84	4	-0.401	6.39e-07	strongHypo
	NC_006088.5	41848496	41848794	0.556	89	4	0.827	69	4	0.271	0.000647	strongHyper
	NC_006088.5	42735851	42736212	0.466	124	5	0.748	170	5	0.281	6.59e-06	strongHyper
	NC_006088.5	42781462	42781762	0.45	130	6	0.733	127	6	0.283	7.76e-06	strongHyper
	NC_006088.5	42904145	42904225	0.631	43	3	0.146	71	3	-0.485	1.13e-07	strongHypo
	NC_006088.5	43372134	43372415	0.54	102	4	0.285	88	4	-0.255	0.000645	strongHypo
	NC_006088.5	43450856	43450943	0.866	60	3	0.445	48	3	-0.421	7.72e-06	strongHypo
	NC_006088.5	43478984	43479134	0.86	129	5	0.507	90	5	-0.353	2.25e-08	strongHypo
	NC_006088.5	44041276	44041489	0.718	65	3	0.33	62	3	-0.388	0.000683	strongHypo
	NC_006088.5	44282038	44282408	0.345	162	6	0.632	197	6	0.288	3.07e-07	strongHyper
	NC_006088.5	44437930	44438360	0.663	162	7	0.306	141	7	-0.358	7.13e-10	strongHypo
	NC_006088.5	44659445	44659672	0.431	65	4	0.791	106	4	0.36	3.6e-06	strongHyper
	NC_006088.5	44662063	44662292	0.65	49	4	0.0339	58	4	-0.616	8.65e-12	strongHypo
	NC_006088.5	44681866	44681971	0.294	41	3	0.832	37	3	0.538	1.26e-06	strongHyper
	NC_006088.5	44698719	44698999	0.71	98	6	0.304	145	6	-0.406	2.87e-09	strongHypo
	NC_006088.5	44798795	44799021	0.493	226	12	0.707	205	12	0.214	1.65e-06	strongHyper
	NC_006088.5	44909725	44909854	0.259	67	4	0.609	61	4	0.35	0.033	strongHyper
	NC_006088.5	45114492	45114713	0.272	145	7	0.721	245	7	0.449	2.86e-18	strongHyper
	NC_006088.5	45139111	45139287	0.393	131	8	0.708	126	8	0.315	1.49e-08	strongHyper
	NC_006088.5	45196782	45196987	0.322	140	10	0.0781	172	10	-0.244	7.98e-08	strongHypo
	NC_006088.5	45201928	45202139	0.537	110	6	0.873	177	6	0.336	9.97e-11	strongHyper
	NC_006088.5	45241472	45241819	0.367	89	7	0.715	177	7	0.348	2.17e-07	strongHyper
	NC_006088.5	45349693	45350166	0.533	64	4	0.233	63	4	-0.3	0.000238	strongHypo
	NC_006088.5	45380569	45380580	0.386	112	4	0.101	100	4	-0.285	4.85e-06	strongHypo
	NC_006088.5	45402246	45402348	0.577	114	7	0.799	206	7	0.222	2.15e-06	strongHyper
	NC_006088.5	45419786	45420064	0.611	77	5	0.216	78	5	-0.395	7.7e-07	strongHypo
	NC_006088.5	45466479	45466667	0.7	156	10	0.477	140	10	-0.223	1.09e-05	strongHypo
	NC_006088.5	45484032	45484098	0.423	90	4	0.768	103	4	0.345	1.05e-06	strongHyper
	NC_006088.5	45505036	45505328	0.528	36	3	0.139	61	3	-0.389	9.02e-05	strongHypo
	NC_006088.5	45569926	45570091	0.605	41	3	0.089	36	3	-0.516	2.12e-06	strongHypo
	NC_006088.5	45579791	45579805	0.538	54	3	0.233	63	3	-0.305	0.000126	strongHypo
	NC_006088.5	45598982	45599075	0.546	98	8	0.209	109	8	-0.337	7.09e-07	strongHypo
	NC_006088.5	45861940	45862050	0.614	122	8	0.256	161	8	-0.358	3.76e-08	strongHypo
	NC_006088.5	45866337	45866623	0.397	199	9	0.632	211	9	0.236	1.17e-05	strongHyper
	NC_006088.5	45910835	45910877	0.318	47	3	0.818	33	3	0.5	1.19e-05	strongHyper
	NC_006088.5	45944163	45944378	0.684	96	8	0.418	100	8	-0.266	0.000108	strongHypo
	NC_006088.5	45948544	45948561	0.21	68	4	0.626	58	4	0.417	9.16e-06	strongHyper
	NC_006088.5	45989301	45989494	0.29	72	4	0.759	85	4	0.47	3.52e-09	strongHyper
	NC_006088.5	46015471	46015480	0.606	49	3	0.143	61	3	-0.463	5.26e-07	strongHypo
	NC_006088.5	46021204	46021228	0.385	81	4	0.751	86	4	0.366	2.58e-06	strongHyper
	NC_006088.5	46096916	46097143	0.173	82	4	0.456	63	4	0.283	1.39e-05	strongHyper
	NC_006088.5	46183018	46183259	0.504	147	8	0.232	124	8	-0.272	4.59e-05	strongHypo
	NC_006088.5	46188630	46188769	0.261	79	5	0.596	79	5	0.335	5.64e-05	strongHyper
	NC_006088.5	46536070	46536263	0.566	94	5	0.785	138	5	0.22	0.002	strongHyper
	NC_006088.5	46696854	46697048	0.434	108	5	0.137	115	5	-0.298	1.89e-06	strongHypo
	NC_006088.5	46698467	46698484	0.27	71	4	0.728	61	4	0.459	2.6e-07	strongHyper
	NC_006088.5	46721654	46721785	0.76	96	6	0.376	112	6	-0.384	3.05e-06	strongHypo
	NC_006088.5	46728690	46728696	0.682	57	3	0.292	47	3	-0.39	2.72e-05	strongHypo
	NC_006088.5	46736175	46736239	0.789	52	3	0.387	61	3	-0.402	5.47e-07	strongHypo
	NC_006088.5	46774030	46774264	0.333	72	5	0.669	91	5	0.336	8.81e-06	strongHyper
	NC_006088.5	47030340	47030571	0.308	96	4	0.638	101	4	0.33	4.49e-06	strongHyper
	NC_006088.5	47219889	47220296	0.732	74	5	0.201	72	5	-0.531	4.52e-10	strongHypo
	NC_006088.5	47220681	47220693	0.828	47	4	0.127	51	4	-0.702	4.42e-13	strongHypo
	NC_006088.5	47447000	47447282	0.43	198	8	0.126	142	8	-0.304	1.33e-09	strongHypo
	NC_006088.5	47455407	47455693	0.583	94	4	0.852	126	4	0.268	5.31e-05	strongHyper
	NC_006088.5	47731017	47731237	0.968	73	3	0.619	80	3	-0.348	1.17e-07	strongHypo
	NC_006088.5	47763051	47763079	0.215	40	3	0.876	39	3	0.661	5.17e-09	strongHyper
	NC_006088.5	47821992	47822132	0.571	70	5	0.289	110	5	-0.282	0.000354	strongHypo
	NC_006088.5	47838202	47838288	0.843	71	4	0.64	78	4	-0.203	0.0015	strongHypo
	NC_006088.5	48080186	48080367	0.636	139	5	0.373	105	5	-0.262	4.91e-06	strongHypo
	NC_006088.5	48207415	48207682	0.45	97	8	0.683	112	8	0.233	0.00207	strongHyper
	NC_006088.5	48474711	48474780	0.136	56	3	0.623	59	3	0.487	3.21e-07	strongHyper
	NC_006088.5	48937690	48937837	0.841	141	6	0.532	94	6	-0.309	6.32e-07	strongHypo
	NC_006088.5	48939974	48940169	0.493	68	3	0.143	85	3	-0.351	1.03e-07	strongHypo
	NC_006088.5	48971156	48971257	0.0139	58	3	0.499	73	3	0.485	1.26e-10	strongHyper
	NC_006088.5	49089637	49089840	0.896	73	3	0.422	84	3	-0.474	4.46e-09	strongHypo
	NC_006088.5	49147660	49147950	0.667	73	5	0.341	131	5	-0.326	4.41e-06	strongHypo
	NC_006088.5	49361182	49361336	0.862	73	6	0.264	77	6	-0.597	3.68e-14	strongHypo
	NC_006088.5	49366983	49367339	0.769	247	14	0.553	199	14	-0.216	1.8e-07	strongHypo
	NC_006088.5	49380287	49380374	0.544	80	6	0.233	99	6	-0.311	4.29e-05	strongHypo
	NC_006088.5	49672964	49673021	0.888	71	4	0.513	54	4	-0.374	5.56e-06	strongHypo
	NC_006088.5	49929772	49930007	0.921	63	4	0.197	112	4	-0.724	5.65e-22	strongHypo
	NC_006088.5	49934549	49934661	0.258	71	4	0.964	107	4	0.706	8.43e-22	strongHyper
	NC_006088.5	49999392	49999592	0.504	80	3	0.875	65	3	0.371	5.2e-06	strongHyper
	NC_006088.5	50019888	50019958	0.674	100	7	0.127	96	7	-0.547	2.56e-15	strongHypo
	NC_006088.5	50031085	50031144	0.287	50	4	0.836	67	4	0.549	3.16e-10	strongHyper
	NC_006088.5	50033071	50033274	0.353	53	4	0.0595	86	4	-0.293	2.51e-06	strongHypo
	NC_006088.5	50033557	50033726	0.512	170	9	0.214	178	9	-0.298	9.54e-09	strongHypo
	NC_006088.5	50227786	50228006	0.903	176	9	0.695	205	9	-0.208	7.6e-08	strongHypo
	NC_006088.5	50243627	50243772	0.517	131	9	0.305	216	9	-0.212	0.000669	strongHypo
	NC_006088.5	50330222	50330295	0.789	48	3	0.142	57	3	-0.647	2.48e-12	strongHypo
	NC_006088.5	50334531	50334871	0.58	182	11	0.359	217	11	-0.221	8.59e-05	strongHypo
	NC_006088.5	50652670	50652885	0.807	64	4	0.0401	49	4	-0.767	5.71e-18	strongHypo
	NC_006088.5	50874214	50874412	0.73	165	12	0.966	194	12	0.237	8.61e-11	strongHyper
	NC_006088.5	51863390	51863604	0.382	109	6	0.816	89	6	0.434	5.84e-10	strongHyper
	NC_006088.5	52268976	52269050	0.865	45	3	0.178	46	3	-0.688	1.34e-11	strongHypo
	NC_006088.5	52272784	52273035	0.63	127	7	0.331	158	7	-0.299	5.12e-06	strongHypo
	NC_006088.5	52464635	52464640	0.467	69	4	0.0125	79	4	-0.454	1.25e-12	strongHypo
	NC_006088.5	53218648	53218873	0.867	169	5	0.582	163	5	-0.285	1.07e-07	strongHypo
	NC_006088.5	53591373	53591607	0.721	139	6	0.352	181	6	-0.369	8.08e-11	strongHypo
	NC_006088.5	53695201	53695393	0.36	46	3	0.765	50	3	0.405	0.000185	strongHyper
	NC_006088.5	53850736	53850967	0.809	142	10	0.461	171	10	-0.348	3.46e-10	strongHypo
	NC_006088.5	53971762	53971825	0.654	49	4	0.159	42	4	-0.495	2.67e-06	strongHypo
	NC_006088.5	54050042	54050269	0.647	96	5	0.368	119	5	-0.279	5.49e-06	strongHypo
	NC_006088.5	54271570	54271638	0.666	81	4	0.913	122	4	0.248	1.05e-05	strongHyper
	NC_006088.5	54560618	54560835	0.683	72	5	0.111	99	5	-0.572	2.35e-15	strongHypo
	NC_006088.5	54573813	54573850	0.103	35	3	0.571	35	3	0.468	4.08e-05	strongHyper
	NC_006088.5	55421477	55421742	0.503	201	6	0.714	213	6	0.211	2.11e-06	strongHyper
	NC_006088.5	55552539	55552664	0.989	87	5	0.782	105	5	-0.207	1.65e-05	strongHypo
	NC_006088.5	55783175	55783756	0.426	108	5	0.677	126	5	0.252	1.91e-05	strongHyper
	NC_006088.5	55827147	55827368	0.784	118	7	0.364	96	7	-0.42	1.43e-10	strongHypo
	NC_006088.5	55926283	55926500	0.585	123	8	0.31	180	8	-0.276	9.87e-05	strongHypo
	NC_006088.5	56058055	56058150	0.387	68	3	0.798	47	3	0.412	1.08e-05	strongHyper
	NC_006088.5	56178091	56178111	0.796	117	6	0.468	120	6	-0.328	4.55e-07	strongHypo
	NC_006088.5	56248210	56248428	0.408	64	5	0.719	159	5	0.311	0.000117	strongHyper
	NC_006088.5	56251886	56252089	0.732	74	4	0.35	86	4	-0.382	1.48e-06	strongHypo
	NC_006088.5	56269873	56270091	0.321	75	4	0.822	85	4	0.501	2.81e-12	strongHyper
	NC_006088.5	56692317	56692782	0.757	148	8	0.236	194	8	-0.521	1.64e-23	strongHypo
	NC_006088.5	56790145	56790220	0.878	32	3	0.435	81	3	-0.443	7.75e-06	strongHypo
	NC_006088.5	56845616	56845808	0.536	102	6	0.765	113	6	0.229	0.00134	strongHyper
	NC_006088.5	56902728	56902807	0.556	51	3	0	47	3	-0.556	7.89e-11	strongHypo
	NC_006088.5	56923198	56923279	0.615	103	7	0.864	123	7	0.249	2.51e-05	strongHyper
	NC_006088.5	56988908	56989025	0.551	46	4	0.983	62	4	0.432	9.01e-09	strongHyper
	NC_006088.5	57091754	57091839	0.651	130	9	0.885	120	9	0.233	7.02e-05	strongHyper
	NC_006088.5	57282905	57283031	0.537	65	4	0.194	64	4	-0.344	4.66e-05	strongHypo
	NC_006088.5	57286810	57286982	0.3	81	5	0.0286	78	5	-0.271	4.18e-07	strongHypo
	NC_006088.5	57706639	57707108	0.209	70	4	0.539	72	4	0.33	0.00013	strongHyper
	NC_006088.5	57747578	57747771	0.629	74	5	0.412	75	5	-0.216	0.000527	strongHypo
	NC_006088.5	58095352	58095577	0.545	91	5	0.306	111	5	-0.239	7.96e-05	strongHypo
	NC_006088.5	58231906	58232550	0.52	158	9	0.251	124	9	-0.268	1.76e-06	strongHypo
	NC_006088.5	58301762	58301783	0.275	62	4	0.661	87	4	0.386	2.68e-06	strongHyper
	NC_006088.5	58488657	58488885	0.606	75	4	0.188	66	4	-0.418	4.46e-08	strongHypo
	NC_006088.5	58808593	58808843	0.641	113	7	0.399	95	7	-0.242	0.000804	strongHypo
	NC_006088.5	58932131	58932357	0.119	54	3	0.715	73	3	0.596	1.37e-10	strongHyper
	NC_006088.5	59174525	59174670	0.195	61	3	0.686	62	3	0.491	2.96e-08	strongHyper
	NC_006088.5	59481188	59481422	0.341	67	5	0.745	82	5	0.404	2.79e-06	strongHyper
	NC_006088.5	59617630	59618107	0.395	320	13	0.113	425	13	-0.281	1.86e-16	strongHypo
	NC_006088.5	59945195	59945321	0.898	74	6	0.309	81	6	-0.589	1.04e-14	strongHypo
	NC_006088.5	60251729	60251996	0.835	77	5	0.544	142	5	-0.29	2.05e-06	strongHypo
	NC_006088.5	60270237	60270377	0.657	119	7	0.361	133	7	-0.296	2.57e-06	strongHypo
	NC_006088.5	60463950	60464036	0.767	74	4	0.202	99	4	-0.566	7.92e-13	strongHypo
	NC_006088.5	60493264	60493519	0.652	92	7	0.903	122	7	0.251	2.42e-05	strongHyper
	NC_006088.5	60655849	60656134	0.276	76	4	0.662	69	4	0.387	2.72e-06	strongHyper
	NC_006088.5	60674862	60675100	0.21	48	3	0.832	55	3	0.622	3.6e-10	strongHyper
	NC_006088.5	60695475	60695691	0.405	93	6	0.813	115	6	0.408	5.94e-10	strongHyper
	NC_006088.5	60702367	60702892	0.585	175	10	0.824	210	10	0.239	1.48e-06	strongHyper
	NC_006088.5	60751588	60751616	0.532	72	4	0.87	82	4	0.338	2.55e-05	strongHyper
	NC_006088.5	60754433	60754589	0.632	84	6	0.0485	70	6	-0.584	4.79e-16	strongHypo
	NC_006088.5	60778899	60779150	0.0904	52	3	0.655	40	3	0.565	4.58e-09	strongHyper
	NC_006088.5	60809766	60810340	0.277	211	11	0.621	157	11	0.344	8.64e-10	strongHyper
	NC_006088.5	60824334	60824576	0.767	133	7	0.357	162	7	-0.41	5.69e-11	strongHypo
	NC_006088.5	61180548	61180582	0.663	81	5	0.939	92	5	0.276	5.56e-06	strongHyper
	NC_006088.5	61194947	61195062	0.297	110	6	0.682	73	6	0.385	4.07e-07	strongHyper
	NC_006088.5	61286771	61286787	0.507	74	5	0.898	67	5	0.391	5.69e-07	strongHyper
	NC_006088.5	61317345	61317415	0.112	60	3	0.482	44	3	0.371	2.15e-05	strongHyper
	NC_006088.5	61356983	61357068	0.148	50	3	0.583	50	3	0.435	1.83e-05	strongHyper
	NC_006088.5	61379649	61379883	0.605	64	5	0.18	61	5	-0.426	1.08e-06	strongHypo
	NC_006088.5	61563752	61563790	0.736	60	3	0	55	3	-0.736	6e-18	strongHypo
	NC_006088.5	61614394	61614474	0.224	35	3	0.831	36	3	0.608	3.14e-07	strongHyper
	NC_006088.5	61619773	61619927	0.206	62	4	0.549	47	4	0.344	0.000615	strongHyper
	NC_006088.5	61960751	61960800	0.934	50	4	0.363	50	4	-0.571	6.69e-10	strongHypo
	NC_006088.5	62064255	62064338	0.751	59	4	0.375	73	4	-0.376	9.24e-05	strongHypo
	NC_006088.5	62994431	62994530	0.0636	77	5	0.429	69	5	0.366	6.05e-08	strongHyper
	NC_006088.5	63442632	63442742	0.602	97	5	0.337	116	5	-0.266	2.22e-06	strongHypo
	NC_006088.5	63703892	63703913	0.5	89	4	0.748	123	4	0.248	3.92e-05	strongHyper
	NC_006088.5	63778982	63779044	0.499	94	5	0.812	97	5	0.313	0.000921	strongHyper
	NC_006088.5	63943961	63944055	0.317	77	4	0.82	94	4	0.503	1.58e-10	strongHyper
	NC_006088.5	64048093	64048143	0.183	50	3	0.929	34	3	0.745	2.73e-10	strongHyper
	NC_006088.5	64104685	64104891	0.149	70	4	0.668	74	4	0.519	1.83e-10	strongHyper
	NC_006088.5	64169248	64169540	0.822	81	4	0.351	100	4	-0.47	1.12e-09	strongHypo
	NC_006088.5	64409405	64409584	0.114	86	4	0.591	79	4	0.477	2.21e-10	strongHyper
	NC_006088.5	64413384	64413530	0.305	88	5	0.72	122	5	0.415	1.33e-08	strongHyper
	NC_006088.5	64429914	64430371	0.274	78	6	0.621	82	6	0.347	8.07e-06	strongHyper
	NC_006088.5	64734438	64734565	0.042	105	4	0.694	83	4	0.652	6.32e-20	strongHyper
	NC_006088.5	64765600	64765825	0.7	55	3	0.13	94	3	-0.57	7.24e-11	strongHypo
	NC_006088.5	64832062	64832211	0.329	114	6	0.671	127	6	0.341	9.73e-08	strongHyper
	NC_006088.5	64846308	64846412	0.213	44	3	0.724	48	3	0.511	4.08e-06	strongHyper
	NC_006088.5	65143509	65143613	0.81	38	3	0.351	48	3	-0.459	0.000145	strongHypo
	NC_006088.5	65258248	65258518	0.508	135	7	0.225	143	7	-0.283	1.01e-06	strongHypo
	NC_006088.5	65653152	65653273	0.584	102	6	0.803	106	6	0.219	0.000604	strongHyper
	NC_006088.5	66435051	66435430	0.47	79	6	0.672	120	6	0.202	0.0182	strongHyper
	NC_006088.5	66556021	66556087	0.74	83	5	0.499	137	5	-0.241	0.0215	strongHypo
	NC_006088.5	66556446	66556730	0.562	147	6	0.266	155	6	-0.296	7.92e-07	strongHypo
	NC_006088.5	66644727	66644805	0.111	64	3	0.664	47	3	0.553	5.73e-09	strongHyper
	NC_006088.5	66939441	66939517	0.586	118	6	0.186	152	6	-0.4	1.44e-11	strongHypo
	NC_006088.5	67676934	67677009	0.667	39	3	0.159	47	3	-0.507	2.77e-05	strongHypo
	NC_006088.5	67777603	67777823	0.567	68	3	0.163	83	3	-0.405	9.45e-08	strongHypo
	NC_006088.5	67911234	67911311	0.408	57	4	0.0541	74	4	-0.354	1.39e-06	strongHypo
	NC_006088.5	67963936	67964231	0.867	131	7	0.603	125	7	-0.265	1.35e-06	strongHypo
	NC_006088.5	68060030	68060245	0.434	69	5	0.794	84	5	0.36	5.27e-05	strongHyper
	NC_006088.5	68300503	68300690	0.679	81	5	0.476	63	5	-0.203	0.0414	strongHypo
	NC_006088.5	68474606	68474897	0.526	79	5	0.282	129	5	-0.244	0.00338	strongHypo
	NC_006088.5	68835334	68835578	0.214	49	3	0.65	44	3	0.436	4.47e-05	strongHyper
	NC_006088.5	68836496	68836696	0.222	67	4	0.573	129	4	0.35	2.7e-06	strongHyper
	NC_006088.5	69089057	69089092	0.624	45	3	0.131	50	3	-0.493	1.53e-06	strongHypo
	NC_006088.5	69410880	69411282	0.2	64	3	0.502	84	3	0.302	0.000199	strongHyper
	NC_006088.5	69611956	69611987	0.143	42	3	0.471	74	3	0.328	0.000491	strongHyper
	NC_006088.5	69641764	69641934	0.376	141	8	0.617	192	8	0.241	8.38e-06	strongHyper
	NC_006088.5	70154144	70154333	0.287	40	3	0.788	44	3	0.501	2.67e-06	strongHyper
	NC_006088.5	70252645	70252698	0	73	4	0.522	70	4	0.522	1.21e-13	strongHyper
	NC_006088.5	70569960	70570065	0.268	57	3	0.743	79	3	0.475	3.28e-08	strongHyper
	NC_006088.5	71178174	71178285	0.246	51	3	0.852	46	3	0.605	1.11e-09	strongHyper
	NC_006088.5	71247667	71247979	0.747	175	9	0.544	172	9	-0.203	1.06e-05	strongHypo
	NC_006088.5	71801862	71802078	0.144	42	3	0.558	74	3	0.414	1.17e-05	strongHyper
	NC_006088.5	72959961	72960264	0.541	37	3	0.93	42	3	0.389	8.13e-05	strongHyper
	NC_006088.5	73376057	73376459	0.426	141	10	0.678	281	10	0.252	1.78e-08	strongHyper
	NC_006088.5	73380843	73380880	0.209	41	3	0.818	40	3	0.609	4.55e-08	strongHyper
	NC_006088.5	73441841	73441847	0	69	3	0.316	95	3	0.316	1.02e-08	strongHyper
	NC_006088.5	75382398	75382632	0.757	86	3	0.315	64	3	-0.442	2.24e-07	strongHypo
	NC_006088.5	77284468	77284530	0.642	57	3	0.0383	63	3	-0.604	5.09e-13	strongHypo
	NC_006088.5	77366256	77366507	0.473	88	6	0.793	126	6	0.321	1.91e-07	strongHyper
	NC_006088.5	77517310	77517803	0.802	155	9	0.601	157	9	-0.201	0.000511	strongHypo
	NC_006088.5	77519433	77519795	0.599	98	6	0.258	138	6	-0.341	9.59e-07	strongHypo
	NC_006088.5	78369557	78369850	0.805	82	6	0.491	88	6	-0.314	8.94e-06	strongHypo
	NC_006088.5	78466088	78466237	0.188	38	3	0.714	42	3	0.526	5.74e-06	strongHyper
	NC_006088.5	78484668	78484932	0.381	199	10	0.697	258	10	0.316	2.45e-12	strongHyper
	NC_006088.5	78552031	78552040	0.869	55	4	0.419	44	4	-0.45	3.79e-06	strongHypo
	NC_006088.5	79079546	79079579	0.29	55	5	0.0809	95	5	-0.209	0.000705	strongHypo
	NC_006088.5	79091489	79091685	0.837	55	3	0.321	64	3	-0.516	2.93e-09	strongHypo
	NC_006088.5	79446244	79446283	0.365	85	5	0.72	80	5	0.355	4.56e-07	strongHyper
	NC_006088.5	79850603	79850711	0.291	58	4	0.585	83	4	0.293	0.00327	strongHyper
	NC_006088.5	80020728	80020810	0.0513	36	3	0.613	37	3	0.562	2.4e-07	strongHyper
	NC_006088.5	80033661	80033670	0.378	40	3	0.92	52	3	0.542	8.42e-08	strongHyper
	NC_006088.5	80444021	80444057	0.901	107	5	0.553	78	5	-0.348	4.41e-08	strongHypo
	NC_006088.5	80614853	80614864	0.421	43	3	0.897	39	3	0.477	6.38e-06	strongHyper
	NC_006088.5	81178947	81179182	0.293	82	6	0.672	131	6	0.379	1.49e-06	strongHyper
	NC_006088.5	83297251	83297511	0.638	154	10	0.335	168	10	-0.303	1.77e-08	strongHypo
	NC_006088.5	83899348	83899906	0.441	369	11	0.677	288	11	0.236	4.19e-10	strongHyper
	NC_006088.5	83973401	83973477	0.355	123	4	0.763	72	4	0.408	5.6e-08	strongHyper
	NC_006088.5	84084567	84084587	0.881	150	3	0.625	103	3	-0.256	2.67e-06	strongHypo
	NC_006088.5	84267738	84267839	0.724	156	12	0.927	396	12	0.202	1.94e-09	strongHyper
	NC_006088.5	84378639	84378734	0.0333	34	3	0.584	43	3	0.551	1.07e-07	strongHyper
	NC_006088.5	84748086	84748197	0.516	42	3	0.933	62	3	0.417	1.75e-06	strongHyper
	NC_006088.5	84879269	84879477	0.255	100	6	0.613	136	6	0.358	1.78e-09	strongHyper
	NC_006088.5	85309914	85309974	0.319	42	3	1	30	3	0.681	7.22e-10	strongHyper
	NC_006088.5	85477816	85477998	0.637	85	6	0.371	79	6	-0.266	0.0122	strongHypo
	NC_006088.5	85576860	85576980	0	53	3	0.383	42	3	0.383	3.02e-07	strongHyper
	NC_006088.5	85721300	85721607	0.592	172	7	0.232	156	7	-0.36	1.02e-12	strongHypo
	NC_006088.5	85857657	85857711	0.268	48	3	0.664	84	3	0.396	1.05e-05	strongHyper
	NC_006088.5	85900998	85901157	0.514	103	4	0.3	107	4	-0.214	0.000275	strongHypo
	NC_006088.5	85997519	85997557	0.805	63	4	0.439	76	4	-0.366	1.21e-05	strongHypo
	NC_006088.5	86117528	86117595	0.974	36	3	0.553	38	3	-0.421	1.93e-05	strongHypo
	NC_006088.5	86130001	86130213	0.154	87	5	0.487	111	5	0.332	5e-06	strongHyper
	NC_006088.5	86165116	86165128	0.0588	106	4	0.723	111	4	0.664	5.04e-25	strongHyper
	NC_006088.5	86250899	86250910	0.189	71	3	0.526	80	3	0.337	1.79e-05	strongHyper
	NC_006088.5	86471372	86471565	0.739	140	9	0.488	190	9	-0.251	2.64e-05	strongHypo
	NC_006088.5	86478548	86478800	0.598	187	9	0.397	186	9	-0.2	0.00513	strongHypo
	NC_006088.5	86478862	86479135	0.567	135	6	0.876	111	6	0.309	3.3e-06	strongHyper
	NC_006088.5	86937065	86937470	0.714	167	8	0.481	122	8	-0.233	3.12e-05	strongHypo
	NC_006088.5	87213800	87213887	0.309	56	3	0.711	77	3	0.403	4.79e-05	strongHyper
	NC_006088.5	87229460	87229678	0.631	40	3	0.197	43	3	-0.434	2.01e-05	strongHypo
	NC_006088.5	87673821	87674087	0.309	119	7	0.614	114	7	0.304	7.43e-06	strongHyper
	NC_006088.5	87687243	87687273	0.326	34	3	0.917	40	3	0.591	4.33e-07	strongHyper
	NC_006088.5	87736782	87737188	0.213	41	3	0.643	48	3	0.43	9.49e-05	strongHyper
	NC_006088.5	87753504	87753663	0.875	54	3	0.492	49	3	-0.384	2.74e-05	strongHypo
	NC_006088.5	87832713	87832767	0.108	80	5	0.715	104	5	0.608	3.31e-18	strongHyper
	NC_006088.5	87838904	87839039	0.0477	47	3	0.583	53	3	0.536	5.64e-09	strongHyper
	NC_006088.5	87857544	87857766	0.181	75	6	0.613	101	6	0.432	2.01e-08	strongHyper
	NC_006088.5	87873584	87873757	0.268	67	5	0.65	99	5	0.383	3.39e-07	strongHyper
	NC_006088.5	87936532	87936672	0.624	132	5	0.268	128	5	-0.356	7.58e-09	strongHypo
	NC_006088.5	88190724	88190790	0.156	40	3	0.692	45	3	0.536	7.46e-07	strongHyper
	NC_006088.5	88442927	88442955	0.663	39	3	0	44	3	-0.663	3.36e-12	strongHypo
	NC_006088.5	88471619	88471694	0.79	1191	17	0.564	1056	17	-0.226	2.37e-33	strongHypo
	NC_006088.5	88697657	88697697	0.785	47	3	0.147	51	3	-0.638	2.34e-10	strongHypo
	NC_006088.5	88764374	88764497	0.825	46	4	0.375	54	4	-0.451	5.31e-06	strongHypo
	NC_006088.5	88793973	88794167	0.886	78	4	0.455	88	4	-0.43	9.7e-09	strongHypo
	NC_006088.5	88801724	88801981	0.295	47	3	0.874	41	3	0.58	2.96e-08	strongHyper
	NC_006088.5	88834833	88834998	0.78	71	5	0.416	77	5	-0.364	1.15e-06	strongHypo
	NC_006088.5	88903822	88903993	0.691	52	4	0.138	66	4	-0.553	2.53e-09	strongHypo
	NC_006088.5	88914594	88914804	0.0393	46	3	0.879	41	3	0.84	1.57e-16	strongHyper
	NC_006088.5	88915925	88916099	0.579	178	8	0.87	239	8	0.291	6.82e-12	strongHyper
	NC_006088.5	88946948	88947056	0.07	62	3	0.654	39	3	0.584	5.01e-10	strongHyper
	NC_006088.5	89146872	89146931	0.625	59	4	0.145	67	4	-0.48	3.9e-08	strongHypo
	NC_006088.5	89542388	89542586	0.718	65	4	0.134	54	4	-0.584	3.49e-11	strongHypo
	NC_006088.5	89764994	89765003	0	46	4	0.66	64	4	0.66	5.98e-15	strongHyper
	NC_006088.5	89805754	89805784	0.469	41	3	0.929	42	3	0.46	8.18e-06	strongHyper
	NC_006088.5	90308594	90308603	0.676	108	4	0.322	108	4	-0.354	1.74e-07	strongHypo
	NC_006088.5	90508554	90508847	0.613	101	6	0.318	80	6	-0.295	0.000318	strongHypo
	NC_006088.5	90550312	90550508	0.367	83	3	0.735	64	3	0.369	5.98e-06	strongHyper
	NC_006088.5	90552106	90552299	0.387	64	5	0.821	77	5	0.433	7.05e-07	strongHyper
	NC_006088.5	90615678	90615839	0.382	61	3	0.787	52	3	0.405	2.48e-05	strongHyper
	NC_006088.5	91608609	91608989	0.81	44	3	0.385	51	3	-0.425	3.45e-05	strongHypo
	NC_006088.5	91615797	91616176	0.737	147	11	0.519	186	11	-0.219	0.000444	strongHypo
	NC_006088.5	91832243	91832436	0.0855	87	4	0.64	96	4	0.554	2.3e-14	strongHyper
	NC_006088.5	91860523	91860537	0.423	67	4	0.866	81	4	0.444	1.1e-09	strongHyper
	NC_006088.5	91993094	91993475	0.245	71	5	0.596	75	5	0.352	1.2e-05	strongHyper
	NC_006088.5	92167903	92168132	0.284	59	3	0.694	74	3	0.41	1.02e-05	strongHyper
	NC_006088.5	92178074	92178138	0	48	3	0.37	49	3	0.37	2.84e-06	strongHyper
	NC_006088.5	92196080	92196102	0	72	4	0.477	81	4	0.477	6.07e-14	strongHyper
	NC_006088.5	92353797	92353833	0.8	43	3	0.256	43	3	-0.544	3.6e-07	strongHypo
	NC_006088.5	92381908	92382094	0.475	132	8	0.703	128	8	0.228	8.05e-05	strongHyper
	NC_006088.5	92452286	92452592	0.375	134	8	0.587	226	8	0.212	6.95e-06	strongHyper
	NC_006088.5	92462498	92462710	0.101	94	5	0.386	98	5	0.285	5.55e-06	strongHyper
	NC_006088.5	92675330	92675887	0.351	162	10	0.567	131	10	0.215	1.87e-05	strongHyper
	NC_006088.5	92689858	92690182	0.89	120	8	0.55	102	8	-0.341	1.53e-08	strongHypo
	NC_006088.5	92697615	92697675	0.0139	48	3	0.816	37	3	0.803	3.35e-15	strongHyper
	NC_006088.5	92701088	92701095	0.264	62	4	0.685	90	4	0.422	2.84e-06	strongHyper
	NC_006088.5	92726589	92726867	0.892	79	5	0.551	124	5	-0.34	8.12e-09	strongHypo
	NC_006088.5	93099734	93099963	0.763	70	5	0.255	107	5	-0.508	9.44e-11	strongHypo
	NC_006088.5	93918405	93918764	0.741	211	14	0.513	265	14	-0.228	4.46e-05	strongHypo
	NC_006088.5	93941163	93941185	0.224	36	3	0.704	42	3	0.48	0.000122	strongHyper
	NC_006088.5	94027164	94027282	0.69	120	5	0.429	128	5	-0.261	1.33e-05	strongHypo
	NC_006088.5	94032076	94032200	0.517	171	8	0.717	186	8	0.2	7.93e-05	strongHyper
	NC_006088.5	94164576	94164591	0.263	114	4	0.619	102	4	0.356	1.52e-07	strongHyper
	NC_006088.5	94310534	94310559	0.429	62	3	0.797	86	3	0.369	5.24e-06	strongHyper
	NC_006088.5	94544921	94545216	0.601	65	4	0.299	97	4	-0.302	0.00015	strongHypo
	NC_006088.5	95617962	95618159	0.628	97	6	0.874	128	6	0.247	1.12e-05	strongHyper
	NC_006088.5	100006136	100006302	0.8	95	6	0.481	90	6	-0.319	7.46e-05	strongHypo
	NC_006088.5	100007247	100007262	0.476	74	3	0.972	56	3	0.497	2.35e-10	strongHyper
	NC_006088.5	100036489	100036783	0.244	44	3	0.789	55	3	0.545	1.93e-07	strongHyper
	NC_006088.5	100049764	100049859	0.81	148	7	0.529	119	7	-0.281	2.8e-07	strongHypo
	NC_006088.5	100065905	100066130	0.489	81	4	0.0348	82	4	-0.454	1.14e-11	strongHypo
	NC_006088.5	100136592	100137009	0.81	317	12	0.59	396	12	-0.219	2.03e-11	strongHypo
	NC_006088.5	100231479	100231504	0.091	57	3	0.606	56	3	0.515	1.6e-08	strongHyper
	NC_006088.5	100393942	100394278	0.593	226	8	0.825	179	8	0.232	5.88e-06	strongHyper
	NC_006088.5	100447434	100447439	0.824	124	4	0.365	91	4	-0.459	5.94e-12	strongHypo
	NC_006088.5	100650601	100650724	0.583	62	3	0.135	44	3	-0.447	1.77e-05	strongHypo
	NC_006088.5	100762855	100762905	0.459	60	3	0.0343	75	3	-0.424	5.59e-08	strongHypo
	NC_006088.5	102004629	102004972	0.486	134	8	0.729	151	8	0.243	8.71e-05	strongHyper
	NC_006088.5	102136977	102137028	0.428	170	6	0.672	158	6	0.243	0.000231	strongHyper
	NC_006088.5	102562452	102562513	0.651	79	4	0.293	61	4	-0.358	4.32e-05	strongHypo
	NC_006088.5	102618485	102618731	0.73	45	3	0.252	57	3	-0.478	3.07e-06	strongHypo
	NC_006088.5	102642545	102642678	0.653	81	4	0.381	98	4	-0.273	0.000308	strongHypo
	NC_006088.5	103605198	103605230	0.518	105	4	0.257	69	4	-0.261	0.000854	strongHypo
	NC_006088.5	104684551	104684622	0.244	142	5	0.667	110	5	0.423	8.14e-11	strongHyper
	NC_006088.5	104835982	104836205	0.609	133	5	0.274	108	5	-0.335	1.3e-09	strongHypo
	NC_006088.5	104851979	104852429	0.114	121	6	0.674	166	6	0.56	4.8e-21	strongHyper
	NC_006088.5	104863844	104864134	0.453	128	5	0.693	83	5	0.24	0.00175	strongHyper
	NC_006088.5	104922355	104922577	0.505	75	4	0.236	65	4	-0.27	0.000909	strongHypo
	NC_006088.5	104938972	104939184	0.305	77	5	0.718	88	5	0.413	8.72e-08	strongHyper
	NC_006088.5	105355667	105355788	0.777	62	5	0.427	66	5	-0.349	1.13e-06	strongHypo
	NC_006088.5	105440768	105440832	0.489	57	4	0	116	4	-0.489	4.86e-16	strongHypo
	NC_006088.5	105584827	105585055	0.218	85	6	0.508	86	6	0.29	0.000714	strongHyper
	NC_006088.5	105591657	105591753	0.377	59	4	0.0167	71	4	-0.361	3.19e-08	strongHypo
	NC_006088.5	105630875	105630946	0.407	93	5	0.0348	69	5	-0.372	3.09e-09	strongHypo
	NC_006088.5	105862434	105862574	0.872	96	5	0.49	71	5	-0.382	1.67e-08	strongHypo
	NC_006088.5	105913078	105913383	0.701	43	4	0.0227	48	4	-0.678	8.96e-13	strongHypo
	NC_006088.5	105975469	105975625	0.663	90	6	0.908	99	6	0.245	0.00034	strongHyper
	NC_006088.5	106027988	106028250	0.819	137	9	0.557	147	9	-0.262	1.51e-07	strongHypo
	NC_006088.5	106029761	106029906	0.308	67	4	0.0262	69	4	-0.282	5.74e-06	strongHypo
	NC_006088.5	106362329	106362566	0.832	152	7	0.533	165	7	-0.298	5.1e-09	strongHypo
	NC_006088.5	106372914	106372967	0.741	63	3	0.272	48	3	-0.469	2.73e-06	strongHypo
	NC_006088.5	106377122	106377746	0.734	195	9	0.224	184	9	-0.51	1.74e-24	strongHypo
	NC_006088.5	106396612	106396795	0.307	97	5	0.0778	69	5	-0.229	0.000223	strongHypo
	NC_006088.5	106405704	106405809	0.533	61	3	0.0333	44	3	-0.499	1.61e-08	strongHypo
	NC_006088.5	106410143	106410259	0.686	132	7	0.293	206	7	-0.393	2.54e-14	strongHypo
	NC_006088.5	106418165	106418588	0.872	120	6	0.48	111	6	-0.392	1.01e-10	strongHypo
	NC_006088.5	106420305	106420491	0.829	50	4	0.382	67	4	-0.447	1.63e-06	strongHypo
	NC_006088.5	106430431	106430721	0.683	77	6	0.403	110	6	-0.279	0.00717	strongHypo
	NC_006088.5	106434937	106435038	0.541	132	6	0.858	147	6	0.318	1.26e-07	strongHyper
	NC_006088.5	106672097	106672333	0.77	211	9	0.563	276	9	-0.207	1.68e-06	strongHypo
	NC_006088.5	106776591	106776977	0.643	166	11	0.409	207	11	-0.235	7.49e-05	strongHypo
	NC_006088.5	106816541	106816606	0.598	60	3	0.962	51	3	0.363	3.6e-06	strongHyper
	NC_006088.5	106945662	106945827	0.386	94	6	0.743	79	6	0.357	4.01e-06	strongHyper
	NC_006088.5	107361157	107361302	0.327	83	5	0.723	74	5	0.395	6.04e-06	strongHyper
	NC_006088.5	107398985	107399217	0.814	39	3	0.311	52	3	-0.503	1.79e-06	strongHypo
	NC_006088.5	107821015	107821310	0.352	108	4	0.715	91	4	0.363	8.91e-06	strongHyper
	NC_006088.5	108299022	108299132	0.509	122	5	0.281	145	5	-0.228	7.7e-06	strongHypo
	NC_006088.5	108333079	108333227	0.53	80	5	0.234	110	5	-0.296	7.1e-06	strongHypo
	NC_006088.5	108376450	108376571	0.537	74	4	0.941	75	4	0.403	4.79e-09	strongHyper
	NC_006088.5	108478458	108478758	0.495	65	5	0.886	95	5	0.392	2.23e-08	strongHyper
	NC_006088.5	108491967	108491977	0.618	52	4	0.113	54	4	-0.505	5.6e-08	strongHypo
	NC_006088.5	108493491	108493976	0.545	59	4	0.89	62	4	0.345	0.000104	strongHyper
	NC_006088.5	108516419	108516629	0.352	50	3	0.891	71	3	0.539	4.19e-10	strongHyper
	NC_006088.5	108717307	108717569	0.571	59	3	0.164	47	3	-0.408	2.27e-05	strongHypo
	NC_006088.5	108878155	108878284	0.572	75	4	0.317	76	4	-0.255	0.00105	strongHypo
	NC_006088.5	108949635	108949719	0.0457	74	4	0.313	60	4	0.267	2.66e-05	strongHyper
	NC_006088.5	109284894	109285177	0.676	167	8	0.349	159	8	-0.327	1.55e-09	strongHypo
	NC_006088.5	109293080	109293216	0.398	48	3	0.849	55	3	0.45	1.18e-05	strongHyper
	NC_006088.5	109676775	109677040	0.861	54	4	0.407	72	4	-0.455	6.31e-08	strongHypo
	NC_006088.5	109697207	109697429	0.447	69	6	0.793	91	6	0.346	1.16e-05	strongHyper
	NC_006088.5	109711356	109711734	0.622	216	7	0.217	197	7	-0.404	4.82e-16	strongHypo
	NC_006088.5	110198127	110198280	0.319	59	4	0	87	4	-0.319	4.36e-09	strongHypo
	NC_006088.5	110213300	110213399	0.556	39	3	0.206	66	3	-0.349	0.000212	strongHypo
	NC_006088.5	110389892	110390107	0.758	107	5	0.479	110	5	-0.279	0.000232	strongHypo
	NC_006088.5	110396287	110396335	0.739	50	3	0.168	49	3	-0.571	2.19e-08	strongHypo
	NC_006088.5	110400310	110400341	0.85	41	3	0.231	65	3	-0.62	2.08e-09	strongHypo
	NC_006088.5	110907993	110908186	0.65	118	5	0.432	125	5	-0.218	0.00205	strongHypo
	NC_006088.5	111011183	111011313	0.526	68	5	0.789	63	5	0.262	0.00585	strongHyper
	NC_006088.5	111569860	111569949	0.77	45	4	0.231	50	4	-0.539	5.19e-07	strongHypo
	NC_006088.5	111596623	111596898	0.492	96	4	0.158	101	4	-0.334	2.07e-07	strongHypo
	NC_006088.5	111604047	111604082	0.742	83	4	0.255	66	4	-0.487	6.63e-11	strongHypo
	NC_006088.5	111621231	111621389	0.884	184	7	0.496	156	7	-0.388	9.56e-14	strongHypo
	NC_006088.5	111628603	111629000	0.576	83	5	0.0657	75	5	-0.51	4.08e-12	strongHypo
	NC_006088.5	111919351	111919547	0.845	51	3	0.421	59	3	-0.424	1.25e-05	strongHypo
	NC_006088.5	112155662	112155927	0.28	101	7	0.671	141	7	0.391	2.77e-09	strongHyper
	NC_006088.5	112167656	112167774	0.486	122	6	0.787	206	6	0.301	1.14e-07	strongHyper
	NC_006088.5	112230615	112230821	0.687	96	4	0.322	101	4	-0.365	4.5e-08	strongHypo
	NC_006088.5	112244278	112244493	0.623	212	7	0.846	177	7	0.223	1.92e-07	strongHyper
	NC_006088.5	112254640	112254652	0.223	77	4	0.614	101	4	0.391	1.65e-07	strongHyper
	NC_006088.5	112307185	112307253	0.272	69	4	0.899	100	4	0.626	2.87e-17	strongHyper
	NC_006088.5	112423954	112424337	0.595	34	3	0.179	77	3	-0.416	3.85e-05	strongHypo
	NC_006088.5	113115427	113115662	0.598	85	5	0.306	66	5	-0.292	0.000281	strongHypo
	NC_006088.5	113164697	113164844	0.551	101	6	0.278	88	6	-0.273	0.000107	strongHypo
	NC_006088.5	113204901	113204959	0.487	63	4	0	80	4	-0.487	3.86e-14	strongHypo
	NC_006088.5	113285013	113285021	0.824	77	3	0.336	76	3	-0.489	5.07e-09	strongHypo
	NC_006088.5	113389361	113389492	0.708	168	6	0.454	143	6	-0.253	8.31e-05	strongHypo
	NC_006088.5	113528535	113528680	0.53	159	9	0.311	155	9	-0.219	4.25e-06	strongHypo
	NC_006088.5	113547645	113547753	0.596	51	3	0.964	74	3	0.368	7.06e-07	strongHyper
	NC_006088.5	113908020	113908287	0.171	123	6	0.536	90	6	0.365	7.93e-08	strongHyper
	NC_006088.5	114074441	114074460	0.0549	55	4	0.628	51	4	0.574	1.04e-10	strongHyper
	NC_006088.5	114107258	114107807	0.551	81	5	0.777	99	5	0.225	0.000448	strongHyper
	NC_006088.5	114237181	114237740	0.357	84	4	0.669	76	4	0.311	0.000947	strongHyper
	NC_006088.5	114245582	114245928	0.546	295	12	0.803	437	12	0.257	1.18e-14	strongHyper
	NC_006088.5	114292500	114292704	0.841	55	3	0.352	51	3	-0.489	3.99e-09	strongHypo
	NC_006088.5	114358092	114358260	0.418	100	5	0.71	90	5	0.293	8.41e-05	strongHyper
	NC_006088.5	114561424	114561558	0.512	139	7	0.758	128	7	0.246	0.00036	strongHyper
	NC_006088.5	114571980	114572052	0.718	100	6	0.393	93	6	-0.325	1.03e-05	strongHypo
	NC_006088.5	114834070	114834352	0.649	106	4	0.238	102	4	-0.411	5.2e-10	strongHypo
	NC_006088.5	114901764	114901885	0.429	60	4	0.712	63	4	0.283	0.0291	strongHyper
	NC_006088.5	114928979	114929230	0.476	177	8	0.695	252	8	0.219	3.36e-05	strongHyper
	NC_006088.5	114953206	114953210	0.798	77	3	0.289	72	3	-0.508	1.93e-10	strongHypo
	NC_006088.5	114957585	114957813	0.336	178	8	0.627	179	8	0.29	5.5e-08	strongHyper
	NC_006088.5	114968821	114969304	0.59	349	9	0.211	254	9	-0.379	5.24e-17	strongHypo
	NC_006088.5	115249510	115249518	0.121	91	3	0.67	83	3	0.549	1.34e-13	strongHyper
	NC_006088.5	115255014	115255072	0.355	164	6	0.644	162	6	0.289	1.2e-08	strongHyper
	NC_006088.5	115433889	115434173	0.104	85	5	0.376	84	5	0.272	0.00049	strongHyper
	NC_006088.5	115556570	115556595	0.389	65	4	0.804	78	4	0.415	8.03e-07	strongHyper
	NC_006088.5	115774571	115774592	0.46	127	4	0.76	121	4	0.3	1.25e-06	strongHyper
	NC_006088.5	116351278	116351360	0.174	78	4	0.542	89	4	0.368	1.7e-07	strongHyper
	NC_006088.5	116520231	116520279	0.127	55	3	0.546	57	3	0.419	3.09e-06	strongHyper
	NC_006088.5	116573989	116574199	0.308	133	5	0.569	128	5	0.26	4.01e-05	strongHyper
	NC_006088.5	116606056	116606111	0.169	72	3	0.483	95	3	0.314	1.77e-05	strongHyper
	NC_006088.5	116998221	116998384	0.243	117	5	0.538	114	5	0.294	0.000325	strongHyper
	NC_006088.5	117010599	117010684	0.659	59	3	0.241	62	3	-0.418	1.4e-06	strongHypo
	NC_006088.5	117048337	117048604	0.025	80	4	0.537	51	4	0.512	1.87e-12	strongHyper
	NC_006088.5	117118616	117118662	0.0762	79	4	0.679	77	4	0.603	6.06e-16	strongHyper
	NC_006088.5	118010442	118010459	0.773	70	3	0.302	36	3	-0.47	9.31e-06	strongHypo
	NC_006088.5	119304414	119304591	0.783	127	6	0.482	118	6	-0.301	3.51e-05	strongHypo
	NC_006088.5	119700414	119700631	0.584	68	3	0.191	74	3	-0.393	2.38e-06	strongHypo
	NC_006088.5	119733160	119733440	0.872	107	6	0.622	129	6	-0.25	2.04e-05	strongHypo
	NC_006088.5	119778655	119778945	0.316	233	12	0.0518	251	12	-0.264	1.19e-13	strongHypo
	NC_006088.5	120587117	120587166	0.728	45	3	0.14	35	3	-0.588	1.17e-07	strongHypo
	NC_006088.5	120788274	120788279	0.528	71	3	0.187	74	3	-0.341	1.46e-05	strongHypo
	NC_006088.5	121103663	121103812	0.805	52	3	0.387	54	3	-0.418	1.22e-05	strongHypo
	NC_006088.5	121219976	121220084	0.75	93	6	0.41	101	6	-0.34	2.64e-06	strongHypo
	NC_006088.5	121225981	121226055	0.585	153	8	0.234	162	8	-0.351	3.16e-11	strongHypo
	NC_006088.5	121557217	121557438	0.221	64	5	0.679	117	5	0.458	6.06e-09	strongHyper
	NC_006088.5	121596233	121596442	0.869	89	5	0.533	86	5	-0.336	3.53e-06	strongHypo
	NC_006088.5	121604272	121604365	0.882	64	4	0.469	57	4	-0.414	2e-06	strongHypo
	NC_006088.5	121620895	121621116	0.478	71	5	0.842	72	5	0.364	1.45e-06	strongHyper
	NC_006088.5	121663792	121663958	0.0834	62	3	0.645	39	3	0.561	5.73e-10	strongHyper
	NC_006088.5	121746632	121746840	0.843	55	4	0.465	62	4	-0.378	0.000813	strongHypo
	NC_006088.5	123058961	123059033	0.811	37	3	0.213	46	3	-0.598	6.34e-08	strongHypo
	NC_006088.5	123177029	123177073	0.28	48	4	0.702	69	4	0.422	6.39e-06	strongHyper
	NC_006088.5	123272016	123272314	0.761	100	7	0.526	133	7	-0.234	0.000948	strongHypo
	NC_006088.5	123450266	123450310	0.00962	84	4	0.452	113	4	0.442	2.21e-14	strongHyper
	NC_006088.5	123494160	123494294	0.495	103	6	0.767	122	6	0.272	7.21e-07	strongHyper
	NC_006088.5	124535893	124535966	0.837	58	3	0.467	71	3	-0.371	2.23e-05	strongHypo
	NC_006088.5	125172696	125172735	0.566	65	4	0.831	66	4	0.265	0.00113	strongHyper
	NC_006088.5	125292927	125292965	0.447	43	3	1	31	3	0.553	7.79e-08	strongHyper
	NC_006088.5	125895486	125895496	0.453	59	3	0.916	59	3	0.463	2.27e-07	strongHyper
	NC_006088.5	125975398	125975597	0.38	62	4	0	70	4	-0.38	1.99e-09	strongHypo
	NC_006088.5	126498063	126498123	0.676	61	4	0.138	71	4	-0.538	1.06e-10	strongHypo
	NC_006088.5	126579868	126580267	0.769	78	4	0.354	53	4	-0.415	5.59e-07	strongHypo
	NC_006088.5	126614401	126614624	0.468	39	3	0.926	53	3	0.458	2.78e-06	strongHyper
	NC_006088.5	126677418	126677682	0.855	124	7	0.544	112	7	-0.311	1.6e-06	strongHypo
	NC_006088.5	126705898	126705951	0.573	82	4	0.284	103	4	-0.289	8.43e-05	strongHypo
	NC_006088.5	127602271	127602287	0.807	52	3	0.16	39	3	-0.647	3.09e-10	strongHypo
	NC_006088.5	127751802	127751903	0.676	140	5	0.442	84	5	-0.233	0.00452	strongHypo
	NC_006088.5	127763578	127763765	0.745	232	6	0.382	192	6	-0.364	3.06e-13	strongHypo
	NC_006088.5	128164466	128164671	0.66	91	3	0.297	67	3	-0.362	1.12e-05	strongHypo
	NC_006088.5	128291218	128291236	0.509	106	3	0.217	88	3	-0.291	9.37e-06	strongHypo
	NC_006088.5	129399293	129399390	0.357	149	7	0.564	114	7	0.207	0.000183	strongHyper
	NC_006088.5	129479988	129480204	0.862	42	3	0.346	46	3	-0.516	3.14e-06	strongHypo
	NC_006088.5	129485219	129485445	0.615	85	4	0.29	83	4	-0.324	0.00011	strongHypo
	NC_006088.5	129565510	129565683	0	80	4	0.407	91	4	0.407	1.09e-12	strongHyper
	NC_006088.5	129647083	129647331	0.559	85	3	0.17	79	3	-0.389	1.07e-07	strongHypo
	NC_006088.5	129748620	129748809	0.224	39	3	0.752	44	3	0.528	2.74e-06	strongHyper
	NC_006088.5	129820742	129820942	0.746	58	4	0.401	75	4	-0.345	0.000203	strongHypo
	NC_006088.5	129823882	129823908	0.793	56	4	0.0678	57	4	-0.726	2.25e-16	strongHypo
	NC_006088.5	130008341	130008468	0.643	54	3	0.167	33	3	-0.476	5.4e-05	strongHypo
	NC_006088.5	130052861	130053110	0.734	101	7	0.455	89	7	-0.279	0.000195	strongHypo
	NC_006088.5	130543452	130543562	0.281	147	7	0.583	152	7	0.303	7.42e-07	strongHyper
	NC_006088.5	131133788	131133881	0.818	146	7	0.593	102	7	-0.225	4.54e-05	strongHypo
	NC_006088.5	131274464	131274683	0.517	60	4	0.933	44	4	0.415	3.49e-06	strongHyper
	NC_006088.5	131487228	131487276	0.422	61	4	0.95	85	4	0.528	5.44e-13	strongHyper
	NC_006088.5	131645067	131645092	0.774	79	4	0.431	73	4	-0.343	1.41e-05	strongHypo
	NC_006088.5	131907047	131907165	0.318	52	3	0.745	85	3	0.427	2.53e-06	strongHyper
	NC_006088.5	131940416	131940438	0.63	80	4	0.275	82	4	-0.356	7.7e-06	strongHypo
	NC_006088.5	132088235	132088549	0.782	115	5	0.306	138	5	-0.477	9.81e-15	strongHypo
	NC_006088.5	132293704	132294100	0.274	169	9	0.65	124	9	0.377	3.72e-10	strongHyper
	NC_006088.5	132640433	132640591	0.48	79	5	0.132	98	5	-0.348	4.63e-08	strongHypo
	NC_006088.5	132647108	132647547	0.618	115	5	0	128	5	-0.618	1.04e-31	strongHypo
	NC_006088.5	133137318	133137478	0.367	60	4	0.801	69	4	0.435	8.23e-07	strongHyper
	NC_006088.5	133187889	133188047	0.219	72	4	0.543	91	4	0.324	2.63e-05	strongHyper
	NC_006088.5	133225249	133225398	0.426	91	5	0.771	87	5	0.345	1.69e-06	strongHyper
	NC_006088.5	133321977	133322266	0.752	89	5	0.466	74	5	-0.286	0.000164	strongHypo
	NC_006088.5	133342143	133342150	0.31	46	3	0.933	63	3	0.624	1.23e-11	strongHyper
	NC_006088.5	133370789	133370969	0.863	97	5	0.522	96	5	-0.341	3.79e-06	strongHypo
	NC_006088.5	133492943	133493123	0.267	74	3	0.744	57	3	0.477	7.69e-09	strongHyper
	NC_006088.5	133540078	133540392	0.466	78	5	0.752	97	5	0.285	0.000816	strongHyper
	NC_006088.5	133556288	133556574	0.783	143	7	0.426	184	7	-0.356	1.38e-08	strongHypo
	NC_006088.5	133565578	133565826	0.494	53	4	0.829	78	4	0.334	2.93e-05	strongHyper
	NC_006088.5	133648255	133648472	0.688	137	6	0.379	128	6	-0.31	1.47e-06	strongHypo
	NC_006088.5	133670293	133670594	0.789	160	8	0.389	163	8	-0.4	4.18e-17	strongHypo
	NC_006088.5	133687383	133687564	0.537	97	5	0.854	101	5	0.318	3.83e-07	strongHyper
	NC_006088.5	133944075	133944200	0.954	61	5	0.603	65	5	-0.351	3.57e-06	strongHypo
	NC_006088.5	133974056	133974309	0.204	38	3	0.713	41	3	0.509	1.32e-05	strongHyper
	NC_006088.5	134197828	134198053	0.313	91	5	0.681	76	5	0.369	9.72e-07	strongHyper
	NC_006088.5	134585862	134585875	0.878	86	4	0.387	84	4	-0.491	2.1e-10	strongHypo
	NC_006088.5	134640942	134641202	0.388	50	4	0.733	64	4	0.345	0.000114	strongHyper
	NC_006088.5	134717545	134717577	0.344	62	3	0.683	50	3	0.338	0.000559	strongHyper
	NC_006088.5	134764984	134765307	0.672	123	6	0.892	126	6	0.219	1.6e-05	strongHyper
	NC_006088.5	135277595	135277896	0.681	75	5	0.964	102	5	0.283	1.04e-06	strongHyper
	NC_006088.5	136446333	136446357	0.44	62	4	0.0761	59	4	-0.363	1.03e-05	strongHypo
	NC_006088.5	136463916	136464016	0.698	122	7	0.347	120	7	-0.351	8.22e-07	strongHypo
	NC_006088.5	136732515	136732723	0.75	106	5	0.328	171	5	-0.422	1.82e-12	strongHypo
	NC_006088.5	137143137	137143200	0.164	73	4	0.538	74	4	0.374	2.08e-05	strongHyper
	NC_006088.5	137167783	137167847	0.222	60	3	0.63	51	3	0.409	3.99e-05	strongHyper
	NC_006088.5	137334694	137334889	0.262	144	5	0.746	118	5	0.484	3.15e-14	strongHyper
	NC_006088.5	137493255	137493839	0.713	156	8	0.293	155	8	-0.42	1.09e-14	strongHypo
	NC_006088.5	137726637	137726729	0.553	74	5	0.842	254	5	0.289	1.71e-05	strongHyper
	NC_006088.5	137750609	137750956	0.68	147	7	0.888	239	7	0.208	7.75e-06	strongHyper
	NC_006088.5	137813309	137813600	0.545	107	4	0.797	126	4	0.251	5.7e-05	strongHyper
	NC_006088.5	137944099	137944177	0.728	80	5	0.35	67	5	-0.378	5.44e-06	strongHypo
	NC_006088.5	138047293	138047301	0.172	69	4	0.832	59	4	0.66	1.75e-13	strongHyper
	NC_006088.5	138214537	138214608	0.651	39	3	0.216	43	3	-0.436	0.000111	strongHypo
	NC_006088.5	138548640	138548656	0.425	60	4	0.819	95	4	0.394	2.92e-07	strongHyper
	NC_006088.5	138655723	138655943	0.124	54	4	0.581	49	4	0.457	2.75e-06	strongHyper
	NC_006088.5	138696392	138696549	0.0975	70	3	0.391	99	3	0.293	1.86e-05	strongHyper
	NC_006088.5	138821285	138821348	0.302	56	4	0	73	4	-0.302	1.38e-07	strongHypo
	NC_006088.5	138872633	138872884	0.348	64	4	0.655	93	4	0.305	0.000102	strongHyper
	NC_006088.5	138981223	138981711	0.565	196	11	0.797	199	11	0.232	6.38e-07	strongHyper
	NC_006088.5	139144031	139144087	0.328	53	3	0.693	77	3	0.365	8.2e-05	strongHyper
	NC_006088.5	139302823	139302913	0.886	80	5	0.578	78	5	-0.308	1.08e-05	strongHypo
	NC_006088.5	139381506	139381515	0.815	43	3	0.258	31	3	-0.558	2.93e-06	strongHypo
	NC_006088.5	139450490	139450604	0.185	70	4	0.717	78	4	0.532	3.44e-12	strongHyper
	NC_006088.5	139579126	139579185	0.137	73	3	0.492	71	3	0.354	1.01e-05	strongHyper
	NC_006088.5	139628444	139628632	0.678	102	5	0.389	78	5	-0.289	3.91e-05	strongHypo
	NC_006088.5	139640093	139640327	0.894	108	4	0.655	69	4	-0.239	4.25e-05	strongHypo
	NC_006088.5	139676005	139676273	0.184	108	4	0.496	112	4	0.312	3.27e-06	strongHyper
	NC_006088.5	139712128	139712136	0.873	103	4	0.25	52	4	-0.623	5.25e-12	strongHypo
	NC_006088.5	139862202	139862229	0.66	61	3	0.963	80	3	0.302	1.6e-06	strongHyper
	NC_006088.5	139974898	139974917	0.676	71	3	0.255	37	3	-0.422	3.47e-05	strongHypo
	NC_006088.5	139986098	139986143	0.149	67	3	0.546	66	3	0.396	3.52e-06	strongHyper
	NC_006088.5	140465886	140465965	0.316	43	4	0.841	50	4	0.524	1.8e-07	strongHyper
	NC_006088.5	140617931	140618076	0.382	66	4	0.629	77	4	0.247	0.0179	strongHyper
	NC_006088.5	140802084	140802139	0.267	77	6	0.62	113	6	0.352	3.3e-06	strongHyper
	NC_006088.5	140878561	140878766	0.104	69	3	0.528	44	3	0.423	4.33e-06	strongHyper
	NC_006088.5	140990261	140990290	0.711	121	4	0.305	141	4	-0.406	1.5e-10	strongHypo
	NC_006088.5	141288626	141288669	0.584	175	7	0.328	181	7	-0.256	5.03e-08	strongHypo
	NC_006088.5	141319661	141319918	0.564	258	11	0.768	153	11	0.204	2.08e-05	strongHyper
	NC_006088.5	141693420	141693708	0.632	173	8	0.84	159	8	0.208	2.8e-05	strongHyper
	NC_006088.5	142109854	142109881	0.768	131	4	0.308	113	4	-0.46	1.45e-13	strongHypo
	NC_006088.5	142501238	142501271	0.907	84	5	0.592	57	5	-0.315	2.2e-05	strongHypo
	NC_006088.5	142652710	142652917	0.536	85	5	0.75	91	5	0.214	0.019	strongHyper
	NC_006088.5	142873122	142873207	0.276	58	3	0.746	72	3	0.471	1.98e-07	strongHyper
	NC_006088.5	142891057	142891243	0.671	97	4	0.393	73	4	-0.279	0.000572	strongHypo
	NC_006088.5	143402057	143402139	0.665	142	4	0.288	75	4	-0.377	1.55e-06	strongHypo
	NC_006088.5	143538966	143539133	0.71	59	3	0.219	59	3	-0.491	4e-07	strongHypo
	NC_006088.5	144636632	144636772	0.714	62	3	0.258	80	3	-0.457	6.76e-07	strongHypo
	NC_006088.5	144890601	144890780	0.245	136	5	0.557	137	5	0.312	1.25e-09	strongHyper
	NC_006088.5	144973167	144973499	0.317	131	6	0	126	6	-0.317	7.15e-14	strongHypo
	NC_006088.5	144979364	144979458	0.44	55	4	0	75	4	-0.44	2.74e-11	strongHypo
	NC_006088.5	144986322	144986422	0	53	5	0.445	62	5	0.445	2.35e-09	strongHyper
	NC_006088.5	145303727	145303732	0.786	70	4	0.379	62	4	-0.407	1.43e-06	strongHypo
	NC_006088.5	145494328	145494716	0.422	204	11	0.683	251	11	0.261	9.7e-10	strongHyper
	NC_006088.5	145525511	145525904	0.193	70	5	0.489	76	5	0.296	0.000147	strongHyper
	NC_006088.5	145553433	145553663	0.747	78	5	0.277	73	5	-0.47	8.72e-10	strongHypo
	NC_006088.5	145929452	145929620	0.915	82	4	0.584	78	4	-0.331	3.34e-06	strongHypo
	NC_006088.5	146142514	146142730	0.581	88	6	0.365	97	6	-0.216	0.0188	strongHypo
	NC_006088.5	146157028	146157157	0.42	69	4	0.764	103	4	0.344	2.49e-06	strongHyper
	NC_006088.5	146200387	146200437	0.3	70	4	0.646	65	4	0.346	1.44e-05	strongHyper
	NC_006088.5	146204817	146205029	0.57	115	6	0.285	164	6	-0.286	1.52e-07	strongHypo
	NC_006088.5	146222794	146222917	0.706	190	8	0.928	243	8	0.223	4.58e-09	strongHyper
	NC_006088.5	146312095	146312248	0.721	53	4	0.176	53	4	-0.546	6.79e-08	strongHypo
	NC_006088.5	146488379	146488469	0.68	79	5	0.366	79	5	-0.314	0.000119	strongHypo
	NC_006088.5	146750257	146750504	0.775	71	5	0.441	74	5	-0.335	3.92e-05	strongHypo
	NC_006088.5	146856665	146856716	0.673	82	5	0.953	118	5	0.279	7.09e-07	strongHyper
	NC_006088.5	147033277	147033488	0.861	47	3	0.478	62	3	-0.382	4.07e-05	strongHypo
	NC_006088.5	147037426	147037587	0.848	66	4	0.528	60	4	-0.32	0.00283	strongHypo
	NC_006088.5	147124240	147124410	0.288	47	3	0.826	70	3	0.538	8.18e-09	strongHyper
	NC_006088.5	147178825	147178850	0.2	45	3	0.728	72	3	0.527	1.49e-08	strongHyper
	NC_006088.5	147428024	147428116	0.883	182	8	0.595	180	8	-0.288	7.83e-10	strongHypo
	NC_006088.5	147432412	147432655	0.933	57	3	0.459	49	3	-0.474	6.98e-08	strongHypo
	NC_006088.5	147434351	147434661	0.317	89	6	0.638	89	6	0.321	0.000155	strongHyper
	NC_006088.5	147447051	147447277	0.738	190	10	0.531	185	10	-0.207	3.63e-06	strongHypo
	NC_006088.5	147468735	147468753	0.832	41	3	0.175	44	3	-0.656	1.5e-09	strongHypo
	NC_006088.5	147528320	147528348	0.488	57	3	0.836	62	3	0.348	0.000156	strongHyper
	NC_006088.5	147599211	147599432	0.842	78	6	0.599	111	6	-0.243	0.00116	strongHypo
	NC_006088.5	147603008	147603176	0.796	78	6	0.547	98	6	-0.249	0.000767	strongHypo
	NC_006088.5	147867750	147867858	0.631	70	4	0.329	71	4	-0.302	0.00133	strongHypo
	NC_006088.5	147918148	147918194	0.0529	57	3	0.496	48	3	0.443	1.82e-07	strongHyper
	NC_006088.5	148067041	148067202	0.754	73	3	0.378	80	3	-0.376	9.06e-06	strongHypo
	NC_006088.5	148217580	148217589	0.553	73	4	0.845	65	4	0.292	0.000374	strongHyper
	NC_006088.5	148346303	148346342	0.286	131	6	0.745	84	6	0.459	1.46e-11	strongHyper
	NC_006088.5	148350320	148350630	0.302	77	5	0.565	95	5	0.263	0.0012	strongHyper
	NC_006088.5	148409093	148409315	0.454	138	8	0.733	146	8	0.279	6.31e-07	strongHyper
	NC_006088.5	148536552	148536819	0.365	138	7	0.684	144	7	0.319	1.13e-07	strongHyper
	NC_006088.5	149892825	149892901	0.521	108	4	0.933	144	4	0.412	3.04e-14	strongHyper
	NC_006088.5	149929827	149930336	0.57	132	5	0.81	120	5	0.24	9.9e-05	strongHyper
	NC_006088.5	150022904	150023091	0.251	114	4	0.562	122	4	0.31	1.09e-05	strongHyper
	NC_006088.5	150158546	150158655	0.382	236	6	0.624	233	6	0.243	3.44e-07	strongHyper
	NC_006088.5	150529727	150529930	0.611	107	5	0.875	122	5	0.264	5.78e-06	strongHyper
	NC_006088.5	151870368	151870561	0.279	150	5	0.493	166	5	0.214	2.91e-05	strongHyper
	NC_006088.5	152150551	152150560	0.592	83	4	0.149	66	4	-0.443	5.58e-08	strongHypo
	NC_006088.5	152874688	152874697	0.677	48	3	0.226	49	3	-0.452	1.46e-05	strongHypo
	NC_006088.5	152895834	152895859	0.0147	77	4	0.409	76	4	0.394	1.64e-10	strongHyper
	NC_006088.5	153025311	153025519	0.551	92	4	0.147	69	4	-0.404	8.28e-07	strongHypo
	NC_006088.5	153147922	153147949	0.41	91	4	0	82	4	-0.41	3.32e-13	strongHypo
	NC_006088.5	153337903	153337910	0.154	47	3	0.775	48	3	0.621	7.55e-10	strongHyper
	NC_006088.5	153343211	153343386	0	71	4	0.317	73	4	0.317	3.14e-08	strongHyper
	NC_006088.5	153425566	153425588	0.387	61	3	0.835	44	3	0.448	2.7e-06	strongHyper
	NC_006088.5	153460913	153460929	0.247	148	4	0.465	142	4	0.217	0.000143	strongHyper
	NC_006088.5	153479330	153479534	0.582	92	3	0.263	92	3	-0.319	4.59e-05	strongHypo
	NC_006088.5	153759484	153759659	0.507	82	3	0.146	74	3	-0.361	1.67e-06	strongHypo
	NC_006088.5	154419871	154419901	0	62	3	0.466	44	3	0.466	9.06e-10	strongHyper
	NC_006088.5	154420800	154421063	0.244	113	6	0.642	101	6	0.397	8.38e-10	strongHyper
	NC_006088.5	154561746	154562005	0.33	71	5	0.674	68	5	0.344	1.94e-05	strongHyper
	NC_006088.5	154602964	154603230	0.495	57	4	0.837	59	4	0.342	0.000156	strongHyper
	NC_006088.5	155078048	155078197	0.692	49	3	0.209	61	3	-0.483	7.35e-07	strongHypo
	NC_006088.5	155407463	155407642	0.0283	74	3	0.499	67	3	0.47	2.56e-11	strongHyper
	NC_006088.5	155415270	155415415	0.808	42	3	0.318	49	3	-0.49	6.04e-06	strongHypo
	NC_006088.5	155545266	155545974	0.688	228	9	0.208	314	9	-0.48	1.79e-28	strongHypo
	NC_006088.5	155620783	155620792	0.814	72	4	0.311	63	4	-0.502	3.44e-09	strongHypo
	NC_006088.5	155750494	155750502	0.919	51	3	0.543	77	3	-0.376	3.72e-06	strongHypo
	NC_006088.5	155781900	155782133	0.684	115	4	0.207	70	4	-0.477	9.58e-12	strongHypo
	NC_006088.5	155853146	155853269	0.369	70	5	0.892	59	5	0.523	3.18e-10	strongHyper
	NC_006088.5	156060359	156060424	0.0617	81	4	0.535	116	4	0.473	1.15e-13	strongHyper
	NC_006088.5	156202698	156202874	0.799	85	4	0.094	82	4	-0.705	2.7e-21	strongHypo
	NC_006088.5	156205813	156205940	0.544	81	6	0.284	91	6	-0.261	0.00337	strongHypo
	NC_006088.5	156287827	156288092	0.5	132	5	0.0364	83	5	-0.464	1.82e-14	strongHypo
	NC_006088.5	156289519	156289527	0.904	44	3	0.122	51	3	-0.782	8.38e-16	strongHypo
	NC_006088.5	156291598	156291607	0.899	50	4	0.41	52	4	-0.489	1.1e-07	strongHypo
	NC_006088.5	156613576	156613762	0.752	71	5	0.37	81	5	-0.383	1.92e-05	strongHypo
	NC_006088.5	156937504	156937513	0.812	63	5	0.478	57	5	-0.334	0.000132	strongHypo
	NC_006088.5	157099327	157099670	0.576	62	5	0.855	79	5	0.279	0.00115	strongHyper
	NC_006088.5	157410071	157410240	0.35	195	6	0.587	158	6	0.237	9.61e-06	strongHyper
	NC_006088.5	157527207	157527326	0.175	71	4	0.758	58	4	0.583	1.51e-10	strongHyper
	NC_006088.5	157566250	157566446	0.933	85	4	0.509	68	4	-0.424	7.4e-08	strongHypo
	NC_006088.5	157645307	157645462	0.631	64	3	0	50	3	-0.631	5.38e-15	strongHypo
	NC_006088.5	157659820	157659919	0.125	57	4	0.712	56	4	0.587	4.02e-10	strongHyper
	NC_006088.5	157660864	157660910	0.794	34	3	0.175	35	3	-0.62	2.1e-07	strongHypo
	NC_006088.5	157928712	157928970	0.507	38	3	0	36	3	-0.507	2.05e-07	strongHypo
	NC_006088.5	157931945	157931962	0.823	79	3	0.252	53	3	-0.571	1.08e-11	strongHypo
	NC_006088.5	157999080	157999341	0.312	130	4	0.719	145	4	0.407	2.25e-09	strongHyper
	NC_006088.5	158052125	158052456	0.802	102	6	0.48	110	6	-0.322	4.43e-06	strongHypo
	NC_006088.5	158218762	158218795	0.598	53	3	0.202	44	3	-0.396	8.35e-05	strongHypo
	NC_006088.5	158463180	158463245	0.925	47	4	0.594	54	4	-0.331	5.67e-05	strongHypo
	NC_006088.5	158470253	158470344	0.72	63	5	0.339	113	5	-0.381	4.16e-08	strongHypo
	NC_006088.5	159023844	159024143	0.0799	148	6	0.518	216	6	0.438	4.76e-20	strongHyper
	NC_006088.5	159073841	159074128	0.294	171	5	0.611	128	5	0.317	6.35e-07	strongHyper
	NC_006088.5	159206083	159206124	0.341	74	4	0.74	60	4	0.399	5.99e-05	strongHyper
	NC_006088.5	159220312	159220397	0.532	121	5	0.742	89	5	0.21	0.000523	strongHyper
	NC_006088.5	159400939	159400978	0.781	89	3	0.212	67	3	-0.57	2.8e-12	strongHypo
	NC_006088.5	159579454	159579495	0.174	58	3	0.584	45	3	0.41	3.36e-05	strongHyper
	NC_006088.5	159588938	159589044	0	41	3	0.48	43	3	0.48	4.04e-08	strongHyper
	NC_006088.5	160173785	160173878	0.252	107	6	0.609	111	6	0.357	1.57e-06	strongHyper
	NC_006088.5	160191370	160191647	0.101	138	4	0.541	118	4	0.44	6.21e-14	strongHyper
	NC_006088.5	160411153	160411231	0.241	48	3	0.734	34	3	0.492	1.12e-05	strongHyper
	NC_006088.5	160552873	160552890	0.19	90	3	0.69	77	3	0.501	5.09e-11	strongHyper
	NC_006088.5	161930017	161930181	0.584	213	6	0.364	216	6	-0.22	3.34e-06	strongHypo
	NC_006088.5	162327738	162327839	0.256	69	4	0.582	69	4	0.326	0.000278	strongHyper
	NC_006088.5	162364929	162365119	0	46	3	0.57	45	3	0.57	6e-11	strongHyper
	NC_006088.5	162859071	162859205	0.497	98	4	0.198	97	4	-0.3	2.58e-06	strongHypo
	NC_006088.5	162932750	162932782	0.266	56	4	0.692	71	4	0.426	2.69e-06	strongHyper
	NC_006088.5	163128616	163128627	0.625	138	4	0.292	118	4	-0.334	9.64e-06	strongHypo
	NC_006088.5	163221297	163221373	0.317	145	5	0.64	113	5	0.323	3.88e-07	strongHyper
	NC_006088.5	163268282	163268317	0.1	79	3	0.562	81	3	0.461	5.12e-10	strongHyper
	NC_006088.5	163312735	163312999	0.734	115	5	0.411	127	5	-0.323	3.34e-08	strongHypo
	NC_006088.5	163369129	163369149	0.729	69	3	0.263	84	3	-0.466	8.8e-09	strongHypo
	NC_006088.5	163566064	163566133	0.0622	86	4	0.52	104	4	0.458	7.32e-13	strongHyper
	NC_006088.5	163576721	163576870	0.185	99	5	0.804	124	5	0.618	3.87e-24	strongHyper
	NC_006088.5	163744112	163744183	0	66	3	0.526	97	3	0.526	2.09e-15	strongHyper
	NC_006088.5	163801850	163801875	0.79	114	4	0.468	119	4	-0.323	1.03e-06	strongHypo
	NC_006088.5	163905076	163905480	0.79	127	6	0.157	100	6	-0.633	4.14e-22	strongHypo
	NC_006088.5	163914616	163914886	0.843	116	5	0.305	128	5	-0.538	1.9e-17	strongHypo
	NC_006088.5	163948918	163949090	0.937	131	6	0.67	134	6	-0.267	1.26e-08	strongHypo
	NC_006088.5	163955288	163955556	0.895	104	6	0.668	90	6	-0.227	0.000946	strongHypo
	NC_006088.5	163957585	163957788	0.875	115	7	0.606	96	7	-0.269	1.58e-05	strongHypo
	NC_006088.5	163958951	163958980	0.836	60	3	0.421	39	3	-0.415	7.41e-06	strongHypo
	NC_006088.5	164011934	164012167	0.613	73	5	0.262	63	5	-0.351	2.88e-05	strongHypo
	NC_006088.5	164120416	164120573	0.199	53	3	0.683	100	3	0.484	8.36e-09	strongHyper
	NC_006088.5	164371031	164371039	0.784	56	3	0.343	51	3	-0.441	6.37e-06	strongHypo
	NC_006088.5	164571926	164571955	0.41	93	6	0.101	90	6	-0.308	5.77e-06	strongHypo
	NC_006088.5	164891235	164891472	0.197	41	3	0.692	65	3	0.495	7.64e-06	strongHyper
	NC_006088.5	165767374	165767649	0	66	3	0.318	80	3	0.318	4.43e-08	strongHyper
	NC_006088.5	165964837	165965000	0.684	100	4	0.454	78	4	-0.23	0.000377	strongHypo
	NC_006088.5	166433978	166433983	0.68	90	4	0.235	77	4	-0.445	2.04e-07	strongHypo
	NC_006088.5	166694796	166695007	0.295	68	4	0.699	66	4	0.404	8.84e-07	strongHyper
	NC_006088.5	166725100	166725191	0.619	46	3	0.167	43	3	-0.453	1.03e-05	strongHypo
	NC_006088.5	166785994	166786008	0.319	101	4	0.752	76	4	0.433	6.83e-08	strongHyper
	NC_006088.5	167095112	167095160	0.773	70	4	0.114	75	4	-0.659	2.07e-15	strongHypo
	NC_006088.5	167173997	167174159	0.9	34	3	0.261	31	3	-0.639	5.02e-08	strongHypo
	NC_006088.5	167236054	167236186	0.606	117	5	0.295	62	5	-0.311	0.000155	strongHypo
	NC_006088.5	167254787	167254847	0.387	49	4	0.805	56	4	0.418	6.68e-06	strongHyper
	NC_006088.5	167275141	167275349	0.769	88	5	0.539	129	5	-0.23	0.000897	strongHypo
	NC_006088.5	167277647	167277764	0.157	49	3	0.509	60	3	0.353	0.000263	strongHyper
	NC_006088.5	167367359	167367511	0.903	51	3	0.532	77	3	-0.371	1.38e-05	strongHypo
	NC_006088.5	167456907	167457262	0.747	114	8	0.39	114	8	-0.357	5.8e-07	strongHypo
	NC_006088.5	167463607	167463861	0.399	89	6	0.853	126	6	0.454	1.25e-13	strongHyper
	NC_006088.5	167639855	167640276	0.721	144	9	0.424	119	9	-0.297	1.63e-06	strongHypo
	NC_006088.5	167736144	167736400	0.229	69	4	0.633	76	4	0.404	1.28e-08	strongHyper
	NC_006088.5	167773936	167774020	0.0962	68	5	0.364	79	5	0.268	7.57e-05	strongHyper
	NC_006088.5	168040845	168040986	0.0222	44	3	0.445	45	3	0.422	1.72e-06	strongHyper
	NC_006088.5	168067577	168067692	0.376	72	3	0.0783	64	3	-0.298	1.04e-05	strongHypo
	NC_006088.5	168124789	168124965	0.618	155	8	0.402	125	8	-0.216	0.000311	strongHypo
	NC_006088.5	168228420	168228761	0.762	85	5	0.329	76	5	-0.432	1.04e-07	strongHypo
	NC_006088.5	168235354	168235732	0.655	200	10	0.412	220	10	-0.243	8.16e-07	strongHypo
	NC_006088.5	168302545	168302600	0.522	79	4	0.123	92	4	-0.399	2e-07	strongHypo
	NC_006088.5	168317424	168317505	0.387	64	3	0.834	56	3	0.447	1.71e-07	strongHyper
	NC_006088.5	168457047	168457294	0.549	92	5	0.316	78	5	-0.233	0.0196	strongHypo
	NC_006088.5	168554742	168555058	0.683	240	14	0.444	211	14	-0.239	1.06e-06	strongHypo
	NC_006088.5	168774813	168774865	0.714	44	3	0	53	3	-0.714	2.42e-15	strongHypo
	NC_006088.5	168824285	168824301	0.297	51	3	0.744	70	3	0.447	1.12e-06	strongHyper
	NC_006088.5	169137614	169138000	0.47	110	5	0.806	90	5	0.336	1.4e-06	strongHyper
	NC_006088.5	169303526	169303598	0.238	45	3	0.751	33	3	0.513	9.15e-06	strongHyper
	NC_006088.5	169308835	169308937	0.396	111	4	0.926	67	4	0.53	6.04e-13	strongHyper
	NC_006088.5	169311470	169311694	0.374	55	3	0.786	73	3	0.412	1.84e-05	strongHyper
	NC_006088.5	169363361	169363563	0.751	96	5	0.455	106	5	-0.296	2.15e-05	strongHypo
	NC_006088.5	169418878	169419097	0.0362	85	7	0.469	102	7	0.433	6.28e-13	strongHyper
	NC_006088.5	169542754	169543138	0.986	76	6	0.339	75	6	-0.647	2.62e-19	strongHypo
	NC_006088.5	169621103	169621308	0.681	154	8	0.893	191	8	0.211	5.58e-05	strongHyper
	NC_006088.5	169629323	169629388	0.251	58	3	0.793	61	3	0.542	1.96e-09	strongHyper
	NC_006088.5	169665262	169665373	0.711	49	4	0.146	64	4	-0.566	4.13e-10	strongHypo
	NC_006088.5	170087585	170087700	0.696	127	5	0.365	110	5	-0.332	2.18e-06	strongHypo
	NC_006088.5	170177391	170177490	0.524	77	5	0.861	85	5	0.337	7.27e-05	strongHyper
	NC_006088.5	170191037	170191083	0.137	52	3	0.826	40	3	0.689	2.11e-11	strongHyper
	NC_006088.5	170277829	170277949	0.744	131	7	0.497	135	7	-0.246	1.51e-05	strongHypo
	NC_006088.5	170320676	170320733	0.874	40	3	0.334	38	3	-0.54	1.64e-06	strongHypo
	NC_006088.5	170411032	170411317	0.618	176	7	0.262	137	7	-0.357	2.93e-13	strongHypo
	NC_006088.5	170480999	170481207	0.852	122	6	0.6	127	6	-0.252	0.000223	strongHypo
	NC_006088.5	170607408	170607699	0.348	75	4	0.77	90	4	0.422	3.04e-08	strongHyper
	NC_006088.5	170704702	170704910	0.314	43	4	0.808	58	4	0.494	4.44e-07	strongHyper
	NC_006088.5	170717352	170717582	0.285	83	4	0.63	69	4	0.346	1.97e-05	strongHyper
	NC_006088.5	170720184	170720417	0.643	76	5	0.318	67	5	-0.324	0.0024	strongHypo
	NC_006088.5	170803250	170803326	0.651	55	3	0	85	3	-0.651	4.19e-19	strongHypo
	NC_006088.5	170869672	170869690	0.029	63	3	0.75	64	3	0.721	1.78e-18	strongHyper
	NC_006088.5	170946720	170946938	0.371	54	3	0.973	78	3	0.603	1.41e-14	strongHyper
	NC_006088.5	171231228	171231504	0.473	147	9	0.832	146	9	0.359	1.44e-09	strongHyper
	NC_006088.5	171246848	171247028	0.775	89	6	0.364	67	6	-0.411	2.07e-07	strongHypo
	NC_006088.5	171335363	171335370	0.675	61	3	0.183	52	3	-0.491	7.77e-08	strongHypo
	NC_006088.5	171695326	171695589	0.349	59	3	0.0139	57	3	-0.335	8.62e-06	strongHypo
	NC_006088.5	171717467	171717935	0.499	291	12	0.232	375	12	-0.267	8.8e-13	strongHypo
	NC_006088.5	171743214	171743494	0.801	96	4	0.493	104	4	-0.308	2.1e-05	strongHypo
	NC_006088.5	171770171	171770301	0.314	108	6	0.82	72	6	0.506	2.69e-12	strongHyper
	NC_006088.5	171972085	171972233	0.226	95	4	0.721	59	4	0.495	1.9e-08	strongHyper
	NC_006088.5	172254712	172254860	0.75	158	7	0.511	186	7	-0.239	0.000103	strongHypo
	NC_006088.5	172339762	172339918	0.346	71	4	0	52	4	-0.346	1.31e-07	strongHypo
	NC_006088.5	172348183	172348311	0.868	49	3	0.375	37	3	-0.493	2.83e-06	strongHypo
	NC_006088.5	172575185	172575567	0.797	53	4	0.312	44	4	-0.485	9.86e-06	strongHypo
	NC_006088.5	172640779	172641028	0.72	184	8	0.427	152	8	-0.292	5.07e-06	strongHypo
	NC_006088.5	172688825	172688941	0.542	116	6	0.146	148	6	-0.396	7.98e-13	strongHypo
	NC_006088.5	172691829	172692029	0.319	42	3	0.798	44	3	0.478	2.52e-05	strongHyper
	NC_006088.5	172713302	172713368	0.525	71	4	0.077	48	4	-0.448	4.42e-07	strongHypo
	NC_006088.5	172829654	172829685	0.611	57	4	0.106	75	4	-0.504	6.02e-10	strongHypo
	NC_006088.5	172908047	172908528	0.17	135	7	0.565	142	7	0.396	6.14e-12	strongHyper
	NC_006088.5	173116741	173116957	0.335	190	10	0.639	167	10	0.304	2.67e-08	strongHyper
	NC_006088.5	173136886	173136909	0.373	95	4	0.0347	67	4	-0.339	2.11e-07	strongHypo
	NC_006088.5	173180817	173180906	0.261	68	4	0.614	75	4	0.354	2.54e-05	strongHyper
	NC_006088.5	173248685	173249183	0.415	117	7	0.655	112	7	0.24	2.11e-05	strongHyper
	NC_006088.5	173279224	173279433	0.418	211	8	0.639	262	8	0.221	1.72e-06	strongHyper
	NC_006088.5	173399690	173399851	0.518	114	6	0.779	137	6	0.261	4.82e-05	strongHyper
	NC_006088.5	173466127	173466197	0.136	85	4	0.56	67	4	0.424	8.58e-08	strongHyper
	NC_006088.5	173487610	173487782	0.253	83	4	0.795	81	4	0.541	8.97e-13	strongHyper
	NC_006088.5	173513898	173514150	0.874	57	3	0.46	68	3	-0.414	1.04e-06	strongHypo
	NC_006088.5	173589986	173590229	0.247	77	5	0.74	68	5	0.493	2.47e-08	strongHyper
	NC_006088.5	173690044	173690114	0.896	70	4	0.596	73	4	-0.3	5.94e-05	strongHypo
	NC_006088.5	173712678	173712756	0.437	95	4	0.84	128	4	0.402	5.69e-09	strongHyper
	NC_006088.5	173737608	173737838	0.504	145	6	0.733	132	6	0.23	0.00459	strongHyper
	NC_006088.5	173798440	173798504	0.143	43	3	0.834	42	3	0.691	6.24e-11	strongHyper
	NC_006088.5	174024041	174024461	0.347	129	7	0.733	92	7	0.385	1.5e-08	strongHyper
	NC_006088.5	174183765	174183773	0.149	41	3	0.891	44	3	0.742	2.85e-13	strongHyper
	NC_006088.5	174185950	174186098	0.233	75	4	0.565	60	4	0.333	3.2e-05	strongHyper
	NC_006088.5	174187555	174187730	0.0196	50	3	0.457	52	3	0.437	1.74e-07	strongHyper
	NC_006088.5	174219848	174219930	0.2	74	3	0.553	77	3	0.353	4.93e-05	strongHyper
	NC_006088.5	174228813	174229115	0.754	227	9	0.552	206	9	-0.202	1.78e-07	strongHypo
	NC_006088.5	174291745	174291947	0.277	84	4	0.672	68	4	0.395	9.35e-06	strongHyper
	NC_006088.5	174419105	174419290	0.653	108	5	0.339	72	5	-0.314	6.48e-05	strongHypo
	NC_006088.5	174431776	174431856	0.606	96	4	0.135	48	4	-0.472	1.44e-08	strongHypo
	NC_006088.5	174450685	174450821	0.528	155	5	0.266	197	5	-0.261	1.53e-06	strongHypo
	NC_006088.5	174498572	174498772	0.75	94	4	0.241	92	4	-0.509	3.37e-10	strongHypo
	NC_006088.5	174501966	174502037	0.761	195	10	0.434	158	10	-0.327	2.41e-11	strongHypo
	NC_006088.5	174528150	174528395	0.658	108	6	0.335	102	6	-0.323	8.5e-06	strongHypo
	NC_006088.5	174589491	174589586	0.0135	101	4	0.488	71	4	0.474	6.88e-14	strongHyper
	NC_006088.5	174781387	174781427	0.712	65	3	0.266	70	3	-0.446	4.41e-07	strongHypo
	NC_006088.5	174841910	174841915	0.214	106	4	0.77	109	4	0.556	4.33e-17	strongHyper
	NC_006088.5	174946092	174946543	0.456	129	6	0.105	102	6	-0.352	3.98e-09	strongHypo
	NC_006088.5	175106202	175106218	0.264	70	3	0.714	48	3	0.45	1.65e-06	strongHyper
	NC_006088.5	175240914	175241499	0.314	161	10	0.761	173	10	0.447	3.9e-20	strongHyper
	NC_006088.5	175267154	175267416	0.19	67	5	0.724	68	5	0.534	2.31e-10	strongHyper
	NC_006088.5	175472739	175473035	0.136	50	4	0.543	50	4	0.407	5.39e-06	strongHyper
	NC_006088.5	175484486	175484687	0.205	80	5	0.57	72	5	0.365	1.06e-05	strongHyper
	NC_006088.5	175507396	175507523	0.812	83	6	0.403	81	6	-0.409	1.96e-09	strongHypo
	NC_006088.5	175738843	175738847	0.983	51	3	0.579	48	3	-0.405	6.14e-07	strongHypo
	NC_006088.5	175747219	175747330	0.927	92	5	0.674	145	5	-0.253	1.03e-05	strongHypo
	NC_006088.5	175751322	175751507	0.736	110	5	0.449	124	5	-0.286	0.000177	strongHypo
	NC_006088.5	175754924	175755001	0.811	107	6	0.58	91	6	-0.232	0.000464	strongHypo
	NC_006088.5	175822674	175822885	0.533	60	3	0.892	46	3	0.359	0.000101	strongHyper
	NC_006088.5	175865757	175866070	0.504	173	10	0.765	189	10	0.261	1.56e-09	strongHyper
	NC_006088.5	175900329	175900446	0.553	176	8	0.773	181	8	0.22	4.9e-06	strongHyper
	NC_006088.5	175981162	175981429	0.546	215	11	0.298	230	11	-0.248	3.27e-07	strongHypo
	NC_006088.5	176091801	176091894	0.583	84	4	0.287	79	4	-0.295	0.000133	strongHypo
	NC_006088.5	176134884	176135010	0	52	3	0.579	49	3	0.579	5.65e-12	strongHyper
	NC_006088.5	176148123	176148327	0.78	81	5	0.448	125	5	-0.332	3.3e-06	strongHypo
	NC_006088.5	176179991	176179998	0.292	86	4	0.923	98	4	0.631	1.62e-17	strongHyper
	NC_006088.5	176190173	176190475	0.634	151	5	0.412	95	5	-0.222	0.00391	strongHypo
	NC_006088.5	176366959	176366983	0.797	54	3	0.37	85	3	-0.427	7e-07	strongHypo
	NC_006088.5	176447946	176448261	0.773	112	7	0.471	100	7	-0.302	2.27e-08	strongHypo
	NC_006088.5	176707999	176708151	0.554	110	5	0.842	121	5	0.288	8.13e-05	strongHyper
	NC_006088.5	176989293	176989391	0.189	58	4	0.542	67	4	0.353	2.36e-05	strongHyper
	NC_006088.5	177118316	177118383	0.984	53	3	0.541	52	3	-0.443	6.62e-08	strongHypo
	NC_006088.5	177126822	177127049	0.03	65	5	0.827	110	5	0.797	4.02e-27	strongHyper
	NC_006088.5	177305959	177306193	0.745	53	3	0.245	55	3	-0.5	2.63e-06	strongHypo
	NC_006088.5	177543323	177543613	0.0963	56	4	0.465	60	4	0.369	8.65e-06	strongHyper
	NC_006088.5	177980039	177980045	0.091	42	3	0.752	64	3	0.661	1.25e-12	strongHyper
	NC_006088.5	177980954	177981048	0.0905	50	3	0.663	39	3	0.573	6.39e-09	strongHyper
	NC_006088.5	178013722	178013808	0.358	131	6	0.611	144	6	0.253	7.19e-06	strongHyper
	NC_006088.5	178204426	178204531	0.781	94	5	0.548	121	5	-0.233	0.00132	strongHypo
	NC_006088.5	178237987	178238044	0.0479	60	4	0.597	61	4	0.549	1.74e-11	strongHyper
	NC_006088.5	178252432	178252483	0.634	47	3	0.202	54	3	-0.432	9.21e-05	strongHypo
	NC_006088.5	178265019	178265092	0.578	88	7	0.283	115	7	-0.295	3.1e-05	strongHypo
	NC_006088.5	178415111	178415226	0.508	41	3	0	40	3	-0.508	2.94e-08	strongHypo
	NC_006088.5	178665742	178665774	0.35	58	3	0.916	35	3	0.565	3.31e-08	strongHyper
	NC_006088.5	178700129	178700582	0.335	121	8	0.553	131	8	0.219	0.000517	strongHyper
	NC_006088.5	178975471	178975688	0.396	51	3	0.775	73	3	0.379	1.43e-05	strongHyper
	NC_006088.5	178976189	178976517	0.636	197	13	0.859	178	13	0.224	1.19e-05	strongHyper
	NC_006088.5	179067866	179068109	0.703	160	7	0.468	191	7	-0.235	0.000228	strongHypo
	NC_006088.5	179071513	179071545	0.25	48	3	0.678	64	3	0.428	1.06e-05	strongHyper
	NC_006088.5	179536320	179536525	0.61	69	6	0.934	89	6	0.324	1.92e-06	strongHyper
	NC_006088.5	179721631	179721690	0.559	61	3	0.94	54	3	0.381	1.34e-06	strongHyper
	NC_006088.5	179891108	179891329	0.622	98	7	0.314	126	7	-0.307	4.62e-08	strongHypo
	NC_006088.5	180098053	180098233	0.555	105	7	0.808	165	7	0.253	8.13e-06	strongHyper
	NC_006088.5	180420660	180420696	0.766	67	4	0.507	83	4	-0.26	0.00208	strongHypo
	NC_006088.5	180427224	180427296	0.749	59	3	0.334	49	3	-0.415	0.000154	strongHypo
	NC_006088.5	180488820	180488992	0.444	97	6	0.197	77	6	-0.247	0.013	strongHypo
	NC_006088.5	180534820	180535085	0.869	185	8	0.669	217	8	-0.2	4.68e-06	strongHypo
	NC_006088.5	180538510	180538661	0.837	92	5	0.409	70	5	-0.428	6.57e-08	strongHypo
	NC_006088.5	181329928	181330226	0.489	115	5	0.259	118	5	-0.23	0.0003	strongHypo
	NC_006088.5	181404013	181404111	0.35	60	3	0.754	44	3	0.404	3.28e-06	strongHyper
	NC_006088.5	181425827	181425880	0.711	68	3	0.229	75	3	-0.481	2.64e-09	strongHypo
	NC_006088.5	181462159	181462417	0.546	110	6	0.758	129	6	0.212	0.00414	strongHyper
	NC_006088.5	181634716	181634951	0.718	141	6	0.494	144	6	-0.225	1.76e-05	strongHypo
	NC_006088.5	183076485	183076819	0.226	74	4	0.648	73	4	0.423	6.65e-06	strongHyper
	NC_006088.5	183603661	183603840	0.422	64	3	0.833	64	3	0.41	3.38e-06	strongHyper
	NC_006088.5	184917909	184918124	0.864	102	5	0.479	77	5	-0.385	6.56e-08	strongHypo
	NC_006088.5	185966347	185966364	0.382	68	4	0	58	4	-0.382	8.86e-09	strongHypo
	NC_006088.5	187149558	187149614	0.343	55	3	0	61	3	-0.343	2.56e-07	strongHypo
	NC_006088.5	187204769	187204882	0.412	44	4	0.116	68	4	-0.297	9.66e-05	strongHypo
	NC_006088.5	187210142	187210501	0.633	83	5	0.164	93	5	-0.469	1.62e-09	strongHypo
	NC_006088.5	187417740	187417922	0.316	73	4	0.631	65	4	0.315	0.000289	strongHyper
	NC_006088.5	187489920	187490024	0.739	119	7	0.462	100	7	-0.276	0.000133	strongHypo
	NC_006088.5	187990979	187990994	0.778	46	3	0.367	31	3	-0.411	0.000282	strongHypo
	NC_006088.5	189231194	189231438	0.252	97	5	0.503	102	5	0.251	0.000726	strongHyper
	NC_006088.5	189394258	189394276	0.422	105	4	0.732	75	4	0.31	1.93e-05	strongHyper
	NC_006088.5	189459421	189459649	0.396	96	5	0.658	87	5	0.262	0.00188	strongHyper
	NC_006088.5	190344502	190344525	0.292	81	5	0.544	62	5	0.252	0.0033	strongHyper
	NC_006088.5	190930718	190930826	0.793	114	5	0.557	115	5	-0.235	0.000137	strongHypo
	NC_006088.5	191130969	191130983	0.749	59	4	0.344	115	4	-0.404	1.71e-07	strongHypo
	NC_006088.5	191415302	191415392	0.588	118	6	0.331	131	6	-0.257	0.000139	strongHypo
	NC_006088.5	192273395	192273408	0.744	75	4	0.286	54	4	-0.459	4.03e-07	strongHypo
	NC_006088.5	193402962	193402974	0.612	63	3	0.128	42	3	-0.484	9.47e-08	strongHypo
	NC_006088.5	194419901	194420154	0.408	185	11	0.782	144	11	0.373	4.68e-11	strongHyper
	NC_006088.5	194470916	194471107	0.358	52	3	0.0661	69	3	-0.292	0.000134	strongHypo
	NC_006088.5	194667609	194667797	0.625	114	5	0.308	67	5	-0.317	0.000387	strongHypo
	NC_006088.5	194986780	194986797	0	114	4	0.664	91	4	0.664	1.04e-29	strongHyper
	NC_006088.5	194986874	194986972	0.684	86	3	0.0756	45	3	-0.608	1.8e-11	strongHypo
	NC_006088.5	195146115	195146252	0.531	79	5	0.916	87	5	0.385	1.46e-08	strongHyper
	NC_006088.5	195184508	195184692	0.606	80	4	0.183	76	4	-0.423	3.7e-08	strongHypo
	NC_006088.5	195217705	195217795	0.0245	80	5	0.507	70	5	0.483	2.42e-12	strongHyper
	NC_006088.5	195516147	195516280	0.34	93	6	0.13	125	6	-0.21	0.000618	strongHypo
	NC_006088.5	196134115	196134389	0.664	51	5	0.393	88	5	-0.271	0.00277	strongHypo
	NC_006088.5	196297002	196297024	0.914	49	3	0.139	35	3	-0.775	1.89e-13	strongHypo
	NC_006088.5	197550843	197550851	0.658	54	3	0.13	50	3	-0.528	3.87e-08	strongHypo
	NC_006088.5	197560300	197560339	0.441	65	4	0.749	79	4	0.309	0.000588	strongHyper
	NC_006089.5	516219	516345	0.159	120	7	0.439	110	7	0.28	2.68e-06	strongHyper
	NC_006089.5	625950	626040	0.42	95	6	0.13	139	6	-0.29	5.58e-07	strongHypo
	NC_006089.5	950864	951142	0.512	85	5	0.218	87	5	-0.293	3.05e-05	strongHypo
	NC_006089.5	1086977	1087207	0.761	106	7	0.337	94	7	-0.424	2.98e-10	strongHypo
	NC_006089.5	1287001	1287007	0.725	85	4	0.136	66	4	-0.59	1.08e-13	strongHypo
	NC_006089.5	2126445	2126699	0.624	101	3	0.208	78	3	-0.416	1.59e-08	strongHypo
	NC_006089.5	3642622	3643124	0.737	163	9	0.434	120	9	-0.304	4.69e-06	strongHypo
	NC_006089.5	4908532	4908610	0.0167	52	4	0.504	44	4	0.488	1.3e-08	strongHyper
	NC_006089.5	5417709	5417923	0.521	99	5	0.754	60	5	0.232	0.00456	strongHyper
	NC_006089.5	5878042	5878052	0.388	31	3	0.0167	57	3	-0.371	6.87e-06	strongHypo
	NC_006089.5	6211433	6211587	0.877	66	4	0.463	69	4	-0.413	2.29e-07	strongHypo
	NC_006089.5	6514762	6515108	0.397	63	4	0.747	58	4	0.35	0.000215	strongHyper
	NC_006089.5	6648042	6648116	0.721	198	5	0.471	295	5	-0.25	2.42e-08	strongHypo
	NC_006089.5	6664350	6664585	0.577	78	5	0.9	110	5	0.323	3.67e-07	strongHyper
	NC_006089.5	6703760	6704103	0.655	152	8	0.307	168	8	-0.348	4.96e-10	strongHypo
	NC_006089.5	6959986	6960215	0.567	62	4	0.183	64	4	-0.384	6.37e-06	strongHypo
	NC_006089.5	7264320	7264565	0.605	74	3	0.174	67	3	-0.431	4.38e-07	strongHypo
	NC_006089.5	8703172	8703378	0.556	175	6	0	153	6	-0.556	1.16e-35	strongHypo
	NC_006089.5	8712568	8712808	0.567	64	4	0.968	136	4	0.401	3.73e-10	strongHyper
	NC_006089.5	9302069	9302083	0.444	78	3	0.784	73	3	0.34	3.03e-05	strongHyper
	NC_006089.5	9573207	9573541	0.583	130	8	0.797	170	8	0.214	0.000814	strongHyper
	NC_006089.5	9684995	9685041	0.348	72	5	0.734	72	5	0.385	1.07e-05	strongHyper
	NC_006089.5	9735201	9735390	0.208	48	3	0.853	40	3	0.645	8.81e-11	strongHyper
	NC_006089.5	9764938	9765073	0.468	68	4	0.774	66	4	0.306	0.000371	strongHyper
	NC_006089.5	9949434	9949536	0.894	76	4	0.572	80	4	-0.322	2.65e-05	strongHypo
	NC_006089.5	9986240	9986355	0.92	83	6	0.61	71	6	-0.31	5.3e-06	strongHypo
	NC_006089.5	9987382	9987495	0.325	135	7	0.0814	118	7	-0.244	4.55e-07	strongHypo
	NC_006089.5	10016135	10016167	0.466	52	4	0.853	61	4	0.388	3.66e-05	strongHyper
	NC_006089.5	10172437	10172518	0.15	42	3	0.611	76	3	0.461	5.69e-06	strongHyper
	NC_006089.5	10340218	10340614	0.68	177	8	0.417	163	8	-0.263	3.42e-09	strongHypo
	NC_006089.5	10374298	10374404	0.918	51	3	0.272	48	3	-0.646	5.03e-13	strongHypo
	NC_006089.5	10484781	10484796	0.091	45	4	0.679	63	4	0.588	2.65e-10	strongHyper
	NC_006089.5	10488201	10488240	0.849	114	5	0.457	65	5	-0.392	4.65e-07	strongHypo
	NC_006089.5	10502574	10502981	0.44	88	5	0.789	109	5	0.349	6.02e-06	strongHyper
	NC_006089.5	10625203	10625398	0.332	69	4	0.703	72	4	0.371	1.02e-05	strongHyper
	NC_006089.5	10729961	10729976	0.403	64	4	0	67	4	-0.403	8.42e-10	strongHypo
	NC_006089.5	11504778	11505843	0.723	241	14	0.416	182	14	-0.308	5.25e-09	strongHypo
	NC_006089.5	12006950	12007039	0.689	69	4	0.343	64	4	-0.346	0.000255	strongHypo
	NC_006089.5	12266348	12266514	0.194	63	3	0.541	71	3	0.346	1.55e-05	strongHyper
	NC_006089.5	12817894	12817951	0.708	56	5	0.237	86	5	-0.471	1.19e-07	strongHypo
	NC_006089.5	13005074	13005081	0	46	4	0.614	66	4	0.614	6.89e-15	strongHyper
	NC_006089.5	13049637	13049746	0	70	4	0.52	77	4	0.52	3.19e-14	strongHyper
	NC_006089.5	13155390	13155537	0.84	63	5	0.488	66	5	-0.352	1.54e-05	strongHypo
	NC_006089.5	13318343	13318528	0.105	48	4	0.758	45	4	0.653	7.75e-11	strongHyper
	NC_006089.5	13375129	13375181	0.487	60	3	0.81	90	3	0.323	0.000161	strongHyper
	NC_006089.5	13390739	13390823	0.2	44	3	0.618	58	3	0.418	8.6e-06	strongHyper
	NC_006089.5	13392661	13392976	0.398	174	8	0.62	185	8	0.223	0.000139	strongHyper
	NC_006089.5	13509571	13509765	0.765	79	7	0.206	81	7	-0.559	2.84e-12	strongHypo
	NC_006089.5	13546785	13546954	0.599	135	5	0.334	128	5	-0.265	1.32e-05	strongHypo
	NC_006089.5	13656191	13656450	0.462	84	4	0.74	81	4	0.279	0.000464	strongHyper
	NC_006089.5	14002520	14002874	0.391	88	4	0.746	97	4	0.356	1.46e-05	strongHyper
	NC_006089.5	14131767	14131775	0.751	39	3	0.111	43	3	-0.64	1.03e-09	strongHypo
	NC_006089.5	14204906	14204931	0.307	49	4	0.754	59	4	0.447	1.61e-05	strongHyper
	NC_006089.5	14234319	14234480	0.911	52	3	0.174	40	3	-0.737	4.98e-13	strongHypo
	NC_006089.5	14490302	14490481	0.459	48	4	0.113	73	4	-0.346	2.54e-05	strongHypo
	NC_006089.5	14618399	14618496	0.801	70	4	0.479	74	4	-0.323	6.05e-05	strongHypo
	NC_006089.5	14628368	14628449	0.534	103	4	0.926	98	4	0.392	1.45e-09	strongHyper
	NC_006089.5	14741191	14741210	0.354	47	3	0.892	67	3	0.538	2.44e-09	strongHyper
	NC_006089.5	15367816	15367991	0.603	146	5	0.89	93	5	0.287	2.28e-07	strongHyper
	NC_006089.5	15433976	15433981	0.929	64	4	0.27	78	4	-0.659	1.7e-14	strongHypo
	NC_006089.5	15487557	15487613	0.349	60	3	0.835	45	3	0.487	1.4e-06	strongHyper
	NC_006089.5	15608393	15608416	0.292	75	4	0.523	100	4	0.231	0.00204	strongHyper
	NC_006089.5	15622536	15622902	0.702	92	5	0.259	89	5	-0.444	1.64e-09	strongHypo
	NC_006089.5	15624115	15624184	0.14	123	4	0.481	148	4	0.341	7.07e-10	strongHyper
	NC_006089.5	15971520	15971778	0	41	3	0.74	68	3	0.74	1.76e-15	strongHyper
	NC_006089.5	15994020	15994147	0.127	55	4	0.63	48	4	0.503	1.42e-07	strongHyper
	NC_006089.5	15999712	15999901	0.0678	91	5	0.676	110	5	0.608	1.12e-19	strongHyper
	NC_006089.5	16077734	16077890	0.615	48	3	0.156	67	3	-0.459	2.98e-05	strongHypo
	NC_006089.5	16336143	16336373	0.724	236	8	0.427	159	8	-0.297	4.31e-07	strongHypo
	NC_006089.5	16647705	16647803	0.21	36	3	0.695	56	3	0.485	3.57e-05	strongHyper
	NC_006089.5	16775512	16775623	0.24	58	3	0.756	41	3	0.516	5.08e-06	strongHyper
	NC_006089.5	16783464	16783768	0.235	64	5	0.614	60	5	0.379	9.18e-06	strongHyper
	NC_006089.5	17009230	17009464	0.635	106	5	0.338	101	5	-0.297	0.000497	strongHypo
	NC_006089.5	17047939	17048025	0.591	63	4	0.253	56	4	-0.338	4.69e-05	strongHypo
	NC_006089.5	17187592	17187688	0.379	47	3	0.861	35	3	0.482	6.06e-06	strongHyper
	NC_006089.5	17837856	17837945	0.46	88	7	0.712	96	7	0.251	0.00167	strongHyper
	NC_006089.5	18014168	18014357	0.557	117	6	0.344	136	6	-0.213	6e-06	strongHypo
	NC_006089.5	18314927	18315030	0.355	128	4	0.118	113	4	-0.237	5.65e-06	strongHypo
	NC_006089.5	19145190	19145284	0.0167	63	3	0.323	58	3	0.306	2.13e-06	strongHyper
	NC_006089.5	19695285	19695601	0.377	136	9	0.612	210	9	0.235	6.23e-06	strongHyper
	NC_006089.5	19848684	19848839	0.526	68	4	0.215	89	4	-0.311	0.00021	strongHypo
	NC_006089.5	19975921	19975927	0.084	81	4	0.562	151	4	0.478	1.33e-12	strongHyper
	NC_006089.5	20016718	20016837	0.859	40	3	0.313	44	3	-0.546	5.92e-08	strongHypo
	NC_006089.5	20256586	20256788	0.83	83	4	0.527	90	4	-0.303	1.64e-05	strongHypo
	NC_006089.5	20319456	20319696	0.805	119	5	0.374	107	5	-0.431	7.02e-11	strongHypo
	NC_006089.5	20428911	20429232	0.382	120	6	0.693	154	6	0.312	7.44e-07	strongHyper
	NC_006089.5	20625857	20626088	0.516	149	8	0.75	174	8	0.234	0.000133	strongHyper
	NC_006089.5	20679425	20679639	0.639	48	3	0.178	38	3	-0.462	4.62e-06	strongHypo
	NC_006089.5	20685647	20685773	0.972	41	3	0.435	64	3	-0.537	8.82e-10	strongHypo
	NC_006089.5	21230604	21230898	0.686	78	4	0.402	78	4	-0.285	0.00123	strongHypo
	NC_006089.5	22200654	22200820	0.511	157	6	0.754	194	6	0.243	5.1e-06	strongHyper
	NC_006089.5	22231636	22231714	0.486	71	3	0.167	76	3	-0.32	4.23e-05	strongHypo
	NC_006089.5	22277000	22277074	0.665	68	4	0.252	53	4	-0.413	3.36e-06	strongHypo
	NC_006089.5	22493011	22493319	0.607	155	12	0.31	177	12	-0.297	1.64e-05	strongHypo
	NC_006089.5	22501332	22501552	0.844	63	4	0.43	55	4	-0.415	4.35e-06	strongHypo
	NC_006089.5	22518316	22518389	0.758	89	4	0.345	55	4	-0.413	7.57e-07	strongHypo
	NC_006089.5	22730482	22730628	0.217	32	3	0.746	44	3	0.529	6.35e-06	strongHyper
	NC_006089.5	22744013	22744139	0.7	69	4	0.0384	112	4	-0.662	1.88e-22	strongHypo
	NC_006089.5	23085666	23085779	0.0256	48	3	0.439	65	3	0.413	3.65e-07	strongHyper
	NC_006089.5	23319681	23319834	0.473	55	5	0.764	58	5	0.29	0.00205	strongHyper
	NC_006089.5	23323823	23324035	0.49	103	5	0.841	111	5	0.352	4.77e-08	strongHyper
	NC_006089.5	23330684	23330706	0.895	48	4	0.267	59	4	-0.629	3.06e-11	strongHypo
	NC_006089.5	23352620	23352772	0.706	112	7	0.414	123	7	-0.293	4.32e-05	strongHypo
	NC_006089.5	23363395	23363406	0.502	67	4	0.101	56	4	-0.402	4.71e-06	strongHypo
	NC_006089.5	23451517	23451646	0.24	86	6	0.451	93	6	0.21	0.0128	strongHyper
	NC_006089.5	23465426	23465580	0.19	44	3	0.815	40	3	0.625	8.41e-10	strongHyper
	NC_006089.5	23661090	23661369	0.472	69	5	0.761	124	5	0.29	6.7e-05	strongHyper
	NC_006089.5	23775973	23776040	0.901	62	3	0.342	41	3	-0.558	2.83e-09	strongHypo
	NC_006089.5	23833113	23833251	0.47	86	4	0.907	61	4	0.437	2.44e-09	strongHyper
	NC_006089.5	24109215	24109431	0.287	36	3	0.838	55	3	0.55	4.76e-07	strongHyper
	NC_006089.5	24253405	24253570	0.682	94	6	0.315	100	6	-0.367	1.31e-08	strongHypo
	NC_006089.5	24301495	24301577	0.626	209	8	0.84	158	8	0.214	0.000192	strongHyper
	NC_006089.5	24354638	24354741	0	69	4	0.404	55	4	0.404	9.33e-10	strongHyper
	NC_006089.5	24820016	24820153	0.653	74	6	0.355	94	6	-0.298	9.32e-05	strongHypo
	NC_006089.5	24834397	24834613	0.761	74	4	0.319	72	4	-0.442	1.79e-07	strongHypo
	NC_006089.5	25449302	25449324	0.738	77	3	0.357	84	3	-0.381	1.55e-06	strongHypo
	NC_006089.5	25454074	25454232	0.699	109	5	0.428	116	5	-0.271	1.56e-05	strongHypo
	NC_006089.5	25502636	25502871	0.185	60	3	0.518	64	3	0.333	0.0052	strongHyper
	NC_006089.5	25835310	25835639	0.64	89	4	0.272	82	4	-0.368	6.3e-05	strongHypo
	NC_006089.5	25971377	25971384	0.747	74	4	0.229	56	4	-0.517	7.14e-09	strongHypo
	NC_006089.5	26015458	26015962	0.711	272	15	0.487	212	15	-0.223	1.14e-08	strongHypo
	NC_006089.5	26077071	26077329	0.873	213	8	0.633	202	8	-0.239	3.4e-05	strongHypo
	NC_006089.5	26095873	26096100	0.733	157	6	0.488	138	6	-0.246	2.55e-05	strongHypo
	NC_006089.5	26126519	26126575	0.746	48	4	0.41	64	4	-0.336	0.000578	strongHypo
	NC_006089.5	26173710	26173795	0.377	114	4	0.00962	104	4	-0.368	2.44e-13	strongHypo
	NC_006089.5	26292433	26292601	0.253	45	3	0.653	65	3	0.401	4.05e-05	strongHyper
	NC_006089.5	26463065	26463319	0	36	3	0.454	48	3	0.454	9.89e-07	strongHyper
	NC_006089.5	26801904	26802169	0.454	75	5	0.139	76	5	-0.315	8.99e-06	strongHypo
	NC_006089.5	26847146	26847402	0.891	115	5	0.519	88	5	-0.372	1.72e-09	strongHypo
	NC_006089.5	26859767	26859892	0.845	32	3	0.172	43	3	-0.673	3.83e-09	strongHypo
	NC_006089.5	27308497	27308594	0.371	92	6	0.668	118	6	0.297	8.13e-06	strongHyper
	NC_006089.5	27340728	27340798	0.537	97	4	0.133	96	4	-0.404	1.81e-08	strongHypo
	NC_006089.5	27569067	27569085	0.393	60	3	0.803	59	3	0.41	1.36e-05	strongHyper
	NC_006089.5	27792575	27792614	0.132	106	4	0.432	127	4	0.301	1.45e-05	strongHyper
	NC_006089.5	27841428	27841453	0.669	49	3	0.103	36	3	-0.567	1.67e-07	strongHypo
	NC_006089.5	28098007	28098213	0.768	97	6	0.535	112	6	-0.233	0.00232	strongHypo
	NC_006089.5	28238696	28238890	0.078	52	3	0.621	79	3	0.543	1.18e-11	strongHyper
	NC_006089.5	28252963	28253226	0.709	185	10	0.467	146	10	-0.242	1.65e-05	strongHypo
	NC_006089.5	28254431	28254504	0.068	60	3	0.49	65	3	0.422	9.49e-08	strongHyper
	NC_006089.5	28278401	28278432	0.679	78	5	0.907	110	5	0.228	0.00233	strongHyper
	NC_006089.5	28417553	28417560	0.878	47	3	0.376	38	3	-0.502	2.39e-06	strongHypo
	NC_006089.5	28963346	28963519	0.781	109	4	0.403	138	4	-0.378	1.88e-09	strongHypo
	NC_006089.5	28972949	28973103	0.86	171	8	0.579	204	8	-0.281	5.56e-09	strongHypo
	NC_006089.5	28981675	28981745	0.426	54	3	0.887	48	3	0.46	3.33e-06	strongHyper
	NC_006089.5	28989264	28989517	0.624	108	6	0.355	141	6	-0.269	6.87e-05	strongHypo
	NC_006089.5	28989532	28989555	0.507	80	4	0.905	97	4	0.398	2.77e-08	strongHyper
	NC_006089.5	29209876	29209916	0.925	55	3	0.353	77	3	-0.572	1.45e-09	strongHypo
	NC_006089.5	29306594	29306856	0.644	101	5	0.35	106	5	-0.294	0.000167	strongHypo
	NC_006089.5	29781617	29781634	0.65	43	4	0.318	72	4	-0.332	7.1e-05	strongHypo
	NC_006089.5	30234817	30235114	0.602	72	4	0.275	86	4	-0.327	0.000217	strongHypo
	NC_006089.5	30797548	30797686	0.681	90	7	0.357	88	7	-0.324	2.3e-05	strongHypo
	NC_006089.5	30964404	30964444	0.412	45	3	0.883	48	3	0.472	7.28e-06	strongHyper
	NC_006089.5	31210976	31211180	0.264	55	3	0.858	69	3	0.593	1.17e-10	strongHyper
	NC_006089.5	31220342	31220461	0.191	40	3	0.734	41	3	0.543	1.92e-06	strongHyper
	NC_006089.5	31290378	31290436	0	53	3	0.558	72	3	0.558	1.4e-13	strongHyper
	NC_006089.5	31642534	31642703	0.3	81	6	0.665	97	6	0.364	1.39e-06	strongHyper
	NC_006089.5	31656275	31656368	0.612	95	6	0.196	96	6	-0.416	2.73e-10	strongHypo
	NC_006089.5	31748906	31749106	0.596	53	5	0.344	88	5	-0.252	0.00292	strongHypo
	NC_006089.5	31752967	31753065	0.519	43	3	0.936	51	3	0.417	2.19e-06	strongHyper
	NC_006089.5	31919531	31919568	0.595	85	5	0.325	110	5	-0.27	0.000141	strongHypo
	NC_006089.5	32166634	32166723	0.582	47	3	0.0667	51	3	-0.516	3.09e-08	strongHypo
	NC_006089.5	32436025	32436173	0.425	114	6	0.858	129	6	0.433	7.54e-12	strongHyper
	NC_006089.5	32478328	32478441	0.509	120	6	0.893	167	6	0.385	2.4e-13	strongHyper
	NC_006089.5	32900010	32900113	0.561	32	3	0.0616	49	3	-0.5	6.68e-07	strongHypo
	NC_006089.5	33114931	33115123	0.716	125	8	0.496	120	8	-0.219	6.93e-05	strongHypo
	NC_006089.5	33235154	33235182	0.689	45	3	0.146	53	3	-0.543	2.13e-08	strongHypo
	NC_006089.5	33531278	33531403	0.595	69	4	0.24	83	4	-0.356	9.67e-07	strongHypo
	NC_006089.5	33625586	33626014	0.638	157	8	0.901	175	8	0.264	3.09e-09	strongHyper
	NC_006089.5	33626666	33626853	0.586	102	5	0.91	147	5	0.324	1.66e-08	strongHyper
	NC_006089.5	33630993	33631218	0.485	67	4	0.844	88	4	0.359	5.9e-06	strongHyper
	NC_006089.5	33649763	33650271	0.399	42	3	0.895	36	3	0.496	5.13e-06	strongHyper
	NC_006089.5	33692689	33693104	0.688	140	7	0.933	220	7	0.245	3.16e-09	strongHyper
	NC_006089.5	33699426	33699713	0.527	122	7	0.918	133	7	0.391	1.66e-13	strongHyper
	NC_006089.5	33723880	33724005	0.539	55	3	0.895	87	3	0.356	4.08e-06	strongHyper
	NC_006089.5	33751176	33751380	0.69	125	7	0.931	148	7	0.241	3.39e-07	strongHyper
	NC_006089.5	33759031	33759302	0.598	85	7	0.918	86	7	0.319	1.66e-06	strongHyper
	NC_006089.5	33776358	33776536	0.722	71	3	0	52	3	-0.722	4.51e-20	strongHypo
	NC_006089.5	34044094	34044251	0.927	133	8	0.704	196	8	-0.223	2.19e-07	strongHypo
	NC_006089.5	34048479	34048884	0.918	254	15	0.545	256	15	-0.373	5.61e-22	strongHypo
	NC_006089.5	34136830	34137005	0.889	106	7	0.519	100	7	-0.37	3.88e-09	strongHypo
	NC_006089.5	34220424	34220546	0.243	61	5	0.559	80	5	0.315	0.000271	strongHyper
	NC_006089.5	34531170	34531519	0.539	99	6	0.775	115	6	0.236	0.00144	strongHyper
	NC_006089.5	34678591	34679014	0.547	232	10	0.754	154	10	0.207	1.57e-06	strongHyper
	NC_006089.5	34752733	34752832	0.616	167	7	0.896	173	7	0.28	4.54e-09	strongHyper
	NC_006089.5	34859353	34859529	0.199	149	7	0.441	197	7	0.242	1.23e-07	strongHyper
	NC_006089.5	35369632	35369845	0.611	89	3	0.0667	59	3	-0.544	1.13e-13	strongHypo
	NC_006089.5	35662498	35662568	0.658	114	4	0.288	128	4	-0.37	4.44e-09	strongHypo
	NC_006089.5	35777561	35778086	0.567	248	11	0.853	346	11	0.286	7.76e-14	strongHyper
	NC_006089.5	35909864	35909920	0.588	126	6	0.225	86	6	-0.363	3.14e-07	strongHypo
	NC_006089.5	35966082	35966352	0.227	206	10	0.54	178	10	0.314	9.23e-09	strongHyper
	NC_006089.5	36216875	36217088	0	47	3	0.688	70	3	0.688	7.84e-16	strongHyper
	NC_006089.5	36391668	36391738	0.726	51	3	0.349	63	3	-0.377	7.42e-05	strongHypo
	NC_006089.5	36512482	36512681	0.245	93	4	0.5	96	4	0.256	0.000126	strongHyper
	NC_006089.5	36708774	36708825	0	39	3	0.441	68	3	0.441	2.18e-08	strongHyper
	NC_006089.5	36908505	36908813	0.185	95	6	0.433	92	6	0.249	0.000392	strongHyper
	NC_006089.5	36928428	36928546	0.0196	83	5	0.737	65	5	0.717	7.19e-22	strongHyper
	NC_006089.5	36990049	36990324	0.285	176	7	0.629	179	7	0.344	3.72e-09	strongHyper
	NC_006089.5	37395629	37395693	0.0619	54	3	0.585	76	3	0.523	4.19e-10	strongHyper
	NC_006089.5	37433961	37434084	0.355	77	4	0	115	4	-0.355	2.21e-13	strongHypo
	NC_006089.5	37465691	37465955	0.434	81	4	0	64	4	-0.434	9.05e-12	strongHypo
	NC_006089.5	37690348	37690696	0.533	311	16	0.765	304	16	0.233	9.7e-10	strongHyper
	NC_006089.5	37716981	37717492	0.736	64	5	0.206	65	5	-0.531	2.78e-10	strongHypo
	NC_006089.5	37807815	37808049	0.962	51	4	0.502	70	4	-0.46	1.67e-08	strongHypo
	NC_006089.5	37853653	37853742	0.832	169	8	0.595	171	8	-0.237	6.13e-07	strongHypo
	NC_006089.5	37902115	37902212	0.325	37	3	0.864	51	3	0.539	3.13e-07	strongHyper
	NC_006089.5	37906174	37906266	0.397	58	3	0.812	85	3	0.415	1.76e-07	strongHyper
	NC_006089.5	38287430	38287563	0.724	57	3	0.205	55	3	-0.519	8.47e-07	strongHypo
	NC_006089.5	38367682	38367899	0.401	107	5	0.621	144	5	0.219	0.00143	strongHyper
	NC_006089.5	38526248	38526359	0.288	79	3	0.759	46	3	0.472	3.87e-07	strongHyper
	NC_006089.5	38711727	38711875	0.249	83	4	0.583	88	4	0.334	1.23e-05	strongHyper
	NC_006089.5	38746663	38746811	0.564	45	3	0.0607	35	3	-0.503	2.54e-06	strongHypo
	NC_006089.5	38789988	38790047	0.869	67	4	0.276	98	4	-0.592	3.25e-15	strongHypo
	NC_006089.5	39225320	39225392	0.536	62	4	0	67	4	-0.536	7.1e-14	strongHypo
	NC_006089.5	39315566	39315697	0.317	53	3	0.869	66	3	0.552	3.44e-10	strongHyper
	NC_006089.5	39402933	39403044	0.213	114	5	0.574	99	5	0.361	6.6e-08	strongHyper
	NC_006089.5	39532932	39533177	0.352	150	6	0.69	110	6	0.338	1.94e-09	strongHyper
	NC_006089.5	39879312	39879324	0.471	51	3	0.889	40	3	0.418	3.64e-05	strongHyper
	NC_006089.5	40101271	40101552	0.534	102	5	0.869	141	5	0.335	2.81e-07	strongHyper
	NC_006089.5	40164917	40165215	0.646	74	4	0.32	122	4	-0.326	0.000115	strongHypo
	NC_006089.5	40171321	40171332	0.835	85	4	0.549	106	4	-0.285	2.33e-05	strongHypo
	NC_006089.5	40218426	40218433	0.917	59	3	0.393	38	3	-0.523	1.84e-07	strongHypo
	NC_006089.5	40244084	40244132	0.863	46	3	0.322	40	3	-0.541	6.34e-07	strongHypo
	NC_006089.5	40261465	40261584	0.306	106	5	0.0675	91	5	-0.239	6.41e-05	strongHypo
	NC_006089.5	40463254	40463466	0.915	94	4	0.424	76	4	-0.492	3.96e-10	strongHypo
	NC_006089.5	40830406	40830662	0.224	47	3	0.683	56	3	0.459	9.77e-06	strongHyper
	NC_006089.5	40873995	40874155	0.8	99	4	0.364	106	4	-0.436	3.28e-09	strongHypo
	NC_006089.5	40909943	40909987	0.635	52	4	0.221	62	4	-0.414	1.13e-05	strongHypo
	NC_006089.5	40950151	40950278	0.431	137	7	0.654	125	7	0.223	0.000798	strongHyper
	NC_006089.5	41022351	41022482	0.639	72	6	0.429	85	6	-0.21	0.0158	strongHypo
	NC_006089.5	41555682	41555702	0.212	61	4	0.521	76	4	0.309	0.000108	strongHyper
	NC_006089.5	41626436	41626720	0.579	164	12	0.819	188	12	0.24	4.72e-08	strongHyper
	NC_006089.5	41659499	41659672	0.283	191	6	0.513	200	6	0.23	9.75e-05	strongHyper
	NC_006089.5	41918682	41918827	0.546	51	4	0.159	45	4	-0.387	0.000222	strongHypo
	NC_006089.5	42067525	42067737	0.596	130	7	0.332	158	7	-0.264	9.23e-07	strongHypo
	NC_006089.5	42143197	42143381	0.212	64	4	0.697	88	4	0.485	6.8e-10	strongHyper
	NC_006089.5	42178559	42178665	0.658	96	7	0.148	92	7	-0.51	2.47e-13	strongHypo
	NC_006089.5	42284299	42284526	0.71	80	3	0.204	49	3	-0.505	3.61e-08	strongHypo
	NC_006089.5	42285496	42285518	0.239	59	4	0.577	121	4	0.338	1.36e-05	strongHyper
	NC_006089.5	42296877	42296949	0.189	90	4	0.715	90	4	0.526	4.53e-13	strongHyper
	NC_006089.5	42300839	42300874	0.302	69	5	0.607	60	5	0.306	0.000654	strongHyper
	NC_006089.5	42307807	42307820	0.103	43	3	0.521	41	3	0.419	3.15e-05	strongHyper
	NC_006089.5	42744568	42744668	0.567	69	4	0.348	104	4	-0.218	0.00102	strongHypo
	NC_006089.5	42775548	42775776	0.533	118	5	0.762	122	5	0.229	0.000305	strongHyper
	NC_006089.5	43095015	43095132	0.491	108	7	0.835	91	7	0.344	1.17e-07	strongHyper
	NC_006089.5	43462036	43462139	0.318	66	3	0.706	70	3	0.389	3.18e-05	strongHyper
	NC_006089.5	43547400	43547739	0.425	169	12	0.625	204	12	0.2	4.28e-05	strongHyper
	NC_006089.5	43581753	43581878	0.811	123	4	0.458	111	4	-0.354	3.25e-08	strongHypo
	NC_006089.5	43725441	43725709	0.294	41	3	0.793	47	3	0.498	1.21e-05	strongHyper
	NC_006089.5	43817762	43817904	0.821	72	3	0.401	90	3	-0.42	1.01e-08	strongHypo
	NC_006089.5	44503432	44503484	0.963	47	3	0.467	30	3	-0.496	9.96e-07	strongHypo
	NC_006089.5	44576667	44576881	0.176	58	4	0.631	55	4	0.455	4.91e-08	strongHyper
	NC_006089.5	44616655	44616815	0.591	113	5	0.275	164	5	-0.316	5.62e-05	strongHypo
	NC_006089.5	44619236	44619464	0.528	94	4	0.87	90	4	0.343	1.03e-07	strongHyper
	NC_006089.5	44623793	44623922	0.943	58	3	0.301	73	3	-0.641	3.42e-14	strongHypo
	NC_006089.5	44633443	44633587	0.532	43	3	0.941	83	3	0.409	1.84e-07	strongHyper
	NC_006089.5	44678027	44678164	0.924	158	8	0.631	141	8	-0.293	8.53e-09	strongHypo
	NC_006089.5	44704282	44704319	0.874	96	3	0.415	67	3	-0.459	6.69e-10	strongHypo
	NC_006089.5	45011807	45012087	0.553	73	5	0.886	70	5	0.333	2.98e-05	strongHyper
	NC_006089.5	45073357	45073365	0.694	32	3	0.123	40	3	-0.572	1.4e-06	strongHypo
	NC_006089.5	45109656	45110335	0.732	188	9	0.328	222	9	-0.404	2.34e-12	strongHypo
	NC_006089.5	45123110	45123319	0.586	117	9	0.81	201	9	0.224	2.68e-05	strongHyper
	NC_006089.5	45326425	45326457	0.232	82	4	0.645	99	4	0.414	1.47e-07	strongHyper
	NC_006089.5	45694869	45694975	0.484	63	3	0	52	3	-0.484	1.45e-09	strongHypo
	NC_006089.5	45835508	45835514	0.808	51	3	0.111	38	3	-0.697	8.85e-11	strongHypo
	NC_006089.5	45843918	45843958	0.677	56	4	0.21	51	4	-0.467	2.55e-07	strongHypo
	NC_006089.5	45925307	45925777	0.742	134	9	0.486	151	9	-0.256	1.2e-06	strongHypo
	NC_006089.5	45986842	45986857	0.579	89	4	0.175	97	4	-0.404	2.3e-08	strongHypo
	NC_006089.5	46361381	46361741	0.646	67	5	0.363	68	5	-0.283	0.000285	strongHypo
	NC_006089.5	46399609	46399851	0.517	42	3	0.924	44	3	0.407	4.73e-05	strongHyper
	NC_006089.5	46866695	46866956	0.735	50	3	0.302	55	3	-0.433	7e-05	strongHypo
	NC_006089.5	46974330	46974615	0.762	121	9	0.408	169	9	-0.354	2.71e-08	strongHypo
	NC_006089.5	47266258	47266381	0.307	77	4	0.69	78	4	0.384	7.98e-08	strongHyper
	NC_006089.5	47932222	47932488	0.669	80	5	0.4	90	5	-0.269	0.000676	strongHypo
	NC_006089.5	48128552	48128589	0.353	75	5	0.749	68	5	0.396	2.86e-07	strongHyper
	NC_006089.5	48134583	48134934	0.704	217	10	0.461	142	10	-0.243	1.56e-05	strongHypo
	NC_006089.5	48349838	48349891	0.0685	75	4	0.667	115	4	0.598	1.39e-16	strongHyper
	NC_006089.5	48493496	48494080	0.406	197	8	0.693	111	8	0.286	5.52e-06	strongHyper
	NC_006089.5	48773588	48773855	0.309	92	5	0.646	92	5	0.337	1.81e-06	strongHyper
	NC_006089.5	48967051	48967123	0.621	60	4	0.244	63	4	-0.377	1.12e-05	strongHypo
	NC_006089.5	49036482	49036497	0.325	90	4	0.591	106	4	0.265	0.000551	strongHyper
	NC_006089.5	49232883	49232899	0.592	54	3	0.122	63	3	-0.47	2.85e-07	strongHypo
	NC_006089.5	49372939	49372974	0.766	61	3	0.179	52	3	-0.587	1.47e-10	strongHypo
	NC_006089.5	49430823	49431011	0.856	152	6	0.587	135	6	-0.269	1.1e-08	strongHypo
	NC_006089.5	49795745	49795786	0.13	72	4	0.657	101	4	0.527	1.71e-10	strongHyper
	NC_006089.5	51207817	51207824	0.431	66	3	0.808	78	3	0.377	0.000582	strongHyper
	NC_006089.5	52139280	52139564	0.614	102	6	0.276	77	6	-0.339	2.58e-06	strongHypo
	NC_006089.5	53926675	53926846	0.524	38	3	0.939	58	3	0.416	7.88e-06	strongHyper
	NC_006089.5	54246107	54246327	0.336	60	3	0.712	48	3	0.376	0.00181	strongHyper
	NC_006089.5	54260793	54260810	0.112	115	4	0.664	132	4	0.552	7.9e-20	strongHyper
	NC_006089.5	54263979	54264051	0.344	75	4	0.588	88	4	0.244	0.00054	strongHyper
	NC_006089.5	54290520	54290845	0.903	51	3	0.385	73	3	-0.519	6.6e-08	strongHypo
	NC_006089.5	54472459	54472601	0.119	39	3	0.546	40	3	0.427	0.000254	strongHyper
	NC_006089.5	54537742	54537774	0.92	106	5	0.564	55	5	-0.356	1.44e-07	strongHypo
	NC_006089.5	55077433	55077590	0.679	103	6	0.434	146	6	-0.244	0.000448	strongHypo
	NC_006089.5	55163971	55164256	0.112	59	3	0.79	38	3	0.679	8.47e-13	strongHyper
	NC_006089.5	55197412	55197506	0.902	44	3	0.382	36	3	-0.52	7.79e-07	strongHypo
	NC_006089.5	55326305	55326379	0.859	116	5	0.339	112	5	-0.52	6.37e-17	strongHypo
	NC_006089.5	55345409	55345554	0.732	49	3	0.224	68	3	-0.509	3e-08	strongHypo
	NC_006089.5	55423631	55423901	0.539	246	12	0.869	323	12	0.33	1.75e-20	strongHyper
	NC_006089.5	55477332	55477546	0.696	91	5	0.341	128	5	-0.355	9.5e-06	strongHypo
	NC_006089.5	55540877	55540918	0.323	100	4	0.548	111	4	0.225	0.00154	strongHyper
	NC_006089.5	55613539	55613798	0.069	59	3	0.477	83	3	0.409	4.41e-08	strongHyper
	NC_006089.5	55721717	55721729	0.141	47	3	0.856	45	3	0.714	3.01e-10	strongHyper
	NC_006089.5	55764709	55764752	0.0712	71	4	0.608	88	4	0.536	5.27e-13	strongHyper
	NC_006089.5	55854938	55855045	0	41	3	0.642	47	3	0.642	1.05e-11	strongHyper
	NC_006089.5	55930256	55930563	0.0333	40	3	0.554	59	3	0.521	4.9e-09	strongHyper
	NC_006089.5	55969129	55969388	0.519	92	6	0.779	119	6	0.26	0.00192	strongHyper
	NC_006089.5	55979464	55979552	0.0426	62	4	0.81	91	4	0.768	1.89e-21	strongHyper
	NC_006089.5	56043184	56043668	0.667	342	18	0.88	443	18	0.213	3.21e-13	strongHyper
	NC_006089.5	56076980	56077077	0.159	42	3	0.647	49	3	0.488	2.18e-05	strongHyper
	NC_006089.5	56384998	56385252	0.54	47	3	0.923	68	3	0.382	1.21e-05	strongHyper
	NC_006089.5	56726953	56727202	0.514	81	3	0	64	3	-0.514	3.14e-13	strongHypo
	NC_006089.5	56747744	56747884	0.661	82	6	0.458	154	6	-0.203	0.00414	strongHypo
	NC_006089.5	56795413	56795796	0.612	171	7	0.902	212	7	0.29	1.99e-11	strongHyper
	NC_006089.5	56934215	56934271	0.863	87	6	0.604	101	6	-0.26	0.000222	strongHypo
	NC_006089.5	56935190	56935355	0.275	116	6	0.617	97	6	0.341	3.83e-07	strongHyper
	NC_006089.5	57071805	57071886	0.687	53	4	0.266	43	4	-0.421	4.11e-05	strongHypo
	NC_006089.5	57088555	57088580	0.183	71	4	0.742	137	4	0.559	6.1e-15	strongHyper
	NC_006089.5	57474783	57474998	0.435	104	5	0.649	151	5	0.215	0.00311	strongHyper
	NC_006089.5	57548615	57548820	0.613	135	4	0.305	141	4	-0.308	8.49e-08	strongHypo
	NC_006089.5	58300531	58300540	0.356	49	4	0	48	4	-0.356	2.84e-06	strongHypo
	NC_006089.5	58376012	58376258	0.692	90	5	0.152	84	5	-0.54	1.9e-12	strongHypo
	NC_006089.5	58689924	58689946	0.864	59	3	0.267	45	3	-0.596	4.52e-10	strongHypo
	NC_006089.5	58726917	58727039	0.261	61	5	0.658	71	5	0.397	1.94e-06	strongHyper
	NC_006089.5	59089233	59089323	0.701	116	7	0.937	123	7	0.236	2.88e-06	strongHyper
	NC_006089.5	59168703	59168872	0.717	121	4	0.478	108	4	-0.239	0.00126	strongHypo
	NC_006089.5	59214890	59215163	0.388	92	6	0.832	75	6	0.444	4.17e-10	strongHyper
	NC_006089.5	59256009	59256171	0.859	68	4	0.157	62	4	-0.702	1.58e-17	strongHypo
	NC_006089.5	59352181	59352208	1	52	3	0.479	50	3	-0.521	8.88e-10	strongHypo
	NC_006089.5	59760342	59760587	0.733	72	3	0.304	88	3	-0.429	1.59e-08	strongHypo
	NC_006089.5	59981879	59981899	0	61	3	0.804	50	3	0.804	4.04e-21	strongHyper
	NC_006089.5	60404997	60405474	0.469	240	12	0.726	245	12	0.256	6.57e-09	strongHyper
	NC_006089.5	60426672	60426834	0.893	65	4	0.507	48	4	-0.386	1.88e-06	strongHypo
	NC_006089.5	60466044	60466356	0.733	183	12	0.461	220	12	-0.272	5.87e-09	strongHypo
	NC_006089.5	60487101	60487346	0.241	103	7	0.546	153	7	0.305	3e-06	strongHyper
	NC_006089.5	60564923	60564928	0.167	45	3	0.67	92	3	0.503	7.32e-08	strongHyper
	NC_006089.5	60674932	60675055	0.284	95	5	0.518	117	5	0.234	0.000465	strongHyper
	NC_006089.5	61209423	61209662	0.584	97	6	0.827	88	6	0.242	0.000438	strongHyper
	NC_006089.5	61924684	61924726	0.899	40	3	0.233	34	3	-0.666	3.82e-09	strongHypo
	NC_006089.5	61940593	61940899	0.784	277	14	0.582	250	14	-0.203	3.24e-07	strongHypo
	NC_006089.5	62001776	62002001	0.659	134	7	0.365	183	7	-0.294	8.8e-07	strongHypo
	NC_006089.5	62115072	62115301	0.38	90	6	0.128	92	6	-0.252	8.1e-05	strongHypo
	NC_006089.5	62220594	62220785	0.607	106	7	0.872	103	7	0.265	2.46e-06	strongHyper
	NC_006089.5	62485340	62485498	0.246	104	5	0.475	113	5	0.229	0.00816	strongHyper
	NC_006089.5	62757421	62757570	0.746	175	8	0.537	148	8	-0.209	3.71e-05	strongHypo
	NC_006089.5	63235039	63235511	0.636	132	7	0.314	106	7	-0.322	5.35e-05	strongHypo
	NC_006089.5	63629870	63629961	0.301	74	4	0.787	106	4	0.486	1.11e-11	strongHyper
	NC_006089.5	63839665	63839873	0.803	241	13	0.54	154	13	-0.264	3.64e-08	strongHypo
	NC_006089.5	63972166	63972280	0.81	79	4	0.412	63	4	-0.398	2.17e-05	strongHypo
	NC_006089.5	64126129	64126356	0.229	68	5	0.493	61	5	0.263	0.00589	strongHyper
	NC_006089.5	64134511	64134531	0	80	4	0.497	133	4	0.497	1.24e-17	strongHyper
	NC_006089.5	64154771	64154950	0.223	52	4	0.87	74	4	0.647	1.37e-14	strongHyper
	NC_006089.5	64320463	64320540	0.665	88	4	0.219	78	4	-0.446	1.32e-08	strongHypo
	NC_006089.5	64734030	64734076	0.58	71	4	0.925	80	4	0.346	3.42e-06	strongHyper
	NC_006089.5	64948326	64948408	0.0626	80	3	0.402	74	3	0.339	7.04e-07	strongHyper
	NC_006089.5	64994512	64994732	0.262	65	3	0.729	72	3	0.467	1.28e-06	strongHyper
	NC_006089.5	65100169	65100186	0.816	39	3	0.192	49	3	-0.624	3.1e-08	strongHypo
	NC_006089.5	65151355	65151877	0.275	109	8	0.626	118	8	0.351	7.38e-07	strongHyper
	NC_006089.5	65254112	65254170	0.347	54	4	0.803	81	4	0.455	8.09e-09	strongHyper
	NC_006089.5	65254659	65254775	0.956	80	5	0.683	104	5	-0.272	8.58e-06	strongHypo
	NC_006089.5	65323479	65323677	0.672	53	3	0.0889	54	3	-0.583	5.23e-11	strongHypo
	NC_006089.5	65592708	65592818	0.488	97	5	0.727	82	5	0.239	0.000226	strongHyper
	NC_006089.5	65656577	65656612	0.0139	69	4	0.452	73	4	0.438	6.99e-11	strongHyper
	NC_006089.5	65723589	65723724	0.674	74	4	0.0723	51	4	-0.602	6.55e-13	strongHypo
	NC_006089.5	65959115	65959228	0.675	125	7	0.308	176	7	-0.367	6.65e-09	strongHypo
	NC_006089.5	65986678	65986844	0.42	99	5	0.643	76	5	0.223	0.000451	strongHyper
	NC_006089.5	66217893	66217956	0.701	83	4	0.333	115	4	-0.368	1.51e-07	strongHypo
	NC_006089.5	66332356	66332361	0.775	58	3	0.41	51	3	-0.365	6.56e-05	strongHypo
	NC_006089.5	66421040	66421306	0.768	60	4	0.367	44	4	-0.401	0.000565	strongHypo
	NC_006089.5	66527268	66527407	0.508	122	6	0.804	142	6	0.296	3.02e-07	strongHyper
	NC_006089.5	66555399	66555664	0.781	191	7	0.569	209	7	-0.212	2.2e-06	strongHypo
	NC_006089.5	66577195	66577547	0.473	100	6	0.818	102	6	0.345	1.56e-09	strongHyper
	NC_006089.5	66804726	66804918	0.848	60	4	0.494	57	4	-0.353	7.44e-05	strongHypo
	NC_006089.5	67031268	67031448	0.751	86	4	0.374	93	4	-0.377	4.83e-07	strongHypo
	NC_006089.5	67132038	67132053	0.539	76	4	0.0416	68	4	-0.497	2.46e-11	strongHypo
	NC_006089.5	67216173	67216722	0.645	339	16	0.382	353	16	-0.263	3.1e-11	strongHypo
	NC_006089.5	67216936	67217182	0.174	121	6	0.569	162	6	0.394	6.31e-14	strongHyper
	NC_006089.5	67250585	67250775	0.622	87	5	0.315	76	5	-0.307	0.000147	strongHypo
	NC_006089.5	67285853	67285911	0.0725	85	4	0.49	78	4	0.417	1.25e-09	strongHyper
	NC_006089.5	67300259	67300301	0.267	45	3	0.642	81	3	0.375	7.76e-05	strongHyper
	NC_006089.5	67332282	67332636	0.32	99	6	0.687	95	6	0.367	3.73e-07	strongHyper
	NC_006089.5	67717091	67717150	0.801	70	4	0.397	145	4	-0.404	1.71e-08	strongHypo
	NC_006089.5	67863242	67863272	0.706	40	3	0.986	71	3	0.28	1.36e-05	strongHyper
	NC_006089.5	68142154	68142841	0.675	96	6	0.295	108	6	-0.381	7.09e-07	strongHypo
	NC_006089.5	68259408	68259413	0.84	51	4	0.279	70	4	-0.56	1.26e-09	strongHypo
	NC_006089.5	68270875	68271446	0.79	246	11	0.429	324	11	-0.36	3.48e-17	strongHypo
	NC_006089.5	68274565	68274631	0.796	74	4	0.0114	90	4	-0.785	4.29e-29	strongHypo
	NC_006089.5	68284177	68284187	0.904	60	4	0.221	53	4	-0.683	1.1e-13	strongHypo
	NC_006089.5	68314371	68314498	0.7	107	7	0.458	130	7	-0.242	0.00846	strongHypo
	NC_006089.5	68371658	68371730	0.313	64	4	0.777	56	4	0.465	2.06e-07	strongHyper
	NC_006089.5	68378304	68378574	0.561	145	9	0.798	257	9	0.237	4.57e-06	strongHyper
	NC_006089.5	68704849	68705016	0.523	129	6	0.767	136	6	0.244	4.32e-06	strongHyper
	NC_006089.5	69018102	69018324	0.458	70	4	0.184	86	4	-0.274	0.000493	strongHypo
	NC_006089.5	69141462	69141483	0	40	3	0.493	52	3	0.493	1.03e-08	strongHyper
	NC_006089.5	69803518	69803723	0.527	105	4	0.261	91	4	-0.267	0.000121	strongHypo
	NC_006089.5	70345932	70346118	0.662	71	5	0.404	66	5	-0.258	0.00359	strongHypo
	NC_006089.5	70999355	70999537	0.345	159	6	0.565	159	6	0.22	1.05e-05	strongHyper
	NC_006089.5	71673860	71674040	0.491	105	3	0.744	134	3	0.252	0.000144	strongHyper
	NC_006089.5	72319040	72319049	0.349	93	4	0.64	131	4	0.291	6.76e-06	strongHyper
	NC_006089.5	72991607	72991641	0.714	73	3	0.25	59	3	-0.465	3.14e-08	strongHypo
	NC_006089.5	73061720	73062035	0.646	113	6	0.392	79	6	-0.254	0.00329	strongHypo
	NC_006089.5	73095170	73095189	0.324	101	4	0.71	69	4	0.387	9.86e-06	strongHyper
	NC_006089.5	73245400	73245634	0.387	145	7	0.729	115	7	0.342	1.31e-08	strongHyper
	NC_006089.5	73371440	73371550	0.106	59	3	0.483	85	3	0.377	1.31e-07	strongHyper
	NC_006089.5	73542438	73542579	0.39	140	5	0.735	129	5	0.345	6.13e-08	strongHyper
	NC_006089.5	73752856	73753073	0.654	65	4	0.274	76	4	-0.379	9.9e-06	strongHypo
	NC_006089.5	74031542	74031718	0.308	133	6	0.552	103	6	0.244	0.000187	strongHyper
	NC_006089.5	74229167	74229358	0.167	110	6	0.427	127	6	0.26	0.000535	strongHyper
	NC_006089.5	74264427	74264565	0.196	111	4	0.634	170	4	0.437	5.66e-13	strongHyper
	NC_006089.5	74335772	74335928	0.794	116	5	0.518	176	5	-0.277	9.87e-06	strongHypo
	NC_006089.5	74959590	74959897	0.256	187	7	0.472	176	7	0.215	4.66e-05	strongHyper
	NC_006089.5	75088303	75088377	0.087	53	3	0.542	62	3	0.456	3.38e-08	strongHyper
	NC_006089.5	75710313	75710920	0.4	151	8	0.67	289	8	0.271	5.76e-07	strongHyper
	NC_006089.5	76170976	76171120	0.904	90	6	0.577	74	6	-0.327	2.4e-07	strongHypo
	NC_006089.5	76368602	76368762	0.425	47	3	0	36	3	-0.425	1.24e-06	strongHypo
	NC_006089.5	76638413	76638524	0.486	225	8	0.781	182	8	0.295	1.01e-09	strongHyper
	NC_006089.5	76709064	76709289	0.659	96	5	0.391	78	5	-0.268	0.00205	strongHypo
	NC_006089.5	76739351	76739547	0.538	119	4	0.75	68	4	0.212	0.00598	strongHyper
	NC_006089.5	76745237	76745450	0.327	160	8	0.53	139	8	0.202	0.00039	strongHyper
	NC_006089.5	76751193	76751225	0.231	75	4	0.635	77	4	0.404	1.91e-06	strongHyper
	NC_006089.5	76757650	76757740	0.404	47	3	0	53	3	-0.404	5.27e-08	strongHypo
	NC_006089.5	76874009	76874197	0.455	128	6	0.743	121	6	0.288	8.42e-07	strongHyper
	NC_006089.5	76985579	76985777	0.531	171	6	0.766	171	6	0.235	2.39e-07	strongHyper
	NC_006089.5	77086849	77086925	0.149	100	3	0.492	94	3	0.343	3.03e-06	strongHyper
	NC_006089.5	77089959	77089975	0.413	85	4	0.835	73	4	0.421	1e-06	strongHyper
	NC_006089.5	77109672	77109890	0.206	59	3	0.63	44	3	0.424	0.00141	strongHyper
	NC_006089.5	78188630	78188692	0.817	59	4	0.299	51	4	-0.518	3.73e-08	strongHypo
	NC_006089.5	78276764	78276866	0.74	111	5	0.432	83	5	-0.308	2.53e-05	strongHypo
	NC_006089.5	78598111	78598163	0.804	47	3	0.285	46	3	-0.519	1.2e-06	strongHypo
	NC_006089.5	78732541	78732579	0.422	62	3	0.077	49	3	-0.345	2.31e-05	strongHypo
	NC_006089.5	78957699	78957743	0.734	114	5	0.478	104	5	-0.256	0.000144	strongHypo
	NC_006089.5	79188482	79188512	0.434	54	3	0.941	55	3	0.507	4.78e-09	strongHyper
	NC_006089.5	79239908	79239951	0.55	55	4	0.105	58	4	-0.446	5.72e-07	strongHypo
	NC_006089.5	79929477	79929482	0.286	81	4	0.547	76	4	0.261	0.00221	strongHyper
	NC_006089.5	79988023	79988132	0.73	95	5	0.358	71	5	-0.372	4.01e-06	strongHypo
	NC_006089.5	80007300	80007360	0.348	80	4	0.74	106	4	0.392	3.23e-06	strongHyper
	NC_006089.5	80256715	80256920	0.202	85	4	0.821	127	4	0.619	1.15e-17	strongHyper
	NC_006089.5	80359184	80359637	0.437	141	8	0.637	161	8	0.2	0.00023	strongHyper
	NC_006089.5	80760651	80760707	0.743	52	4	0.381	50	4	-0.362	0.000115	strongHypo
	NC_006089.5	80768129	80768146	0.608	56	4	0.922	78	4	0.314	4.72e-06	strongHyper
	NC_006089.5	80777773	80778119	0.61	161	8	0.204	234	8	-0.406	1.25e-13	strongHypo
	NC_006089.5	80847386	80847529	0.606	1378	45	0.356	692	45	-0.25	3.79e-33	strongHypo
	NC_006089.5	81658135	81658227	0.561	122	4	0.135	148	4	-0.426	5.22e-12	strongHypo
	NC_006089.5	81788430	81788479	0.642	87	4	0.111	101	4	-0.53	4.76e-13	strongHypo
	NC_006089.5	82423111	82423130	0.905	109	4	0.619	72	4	-0.286	3.49e-05	strongHypo
	NC_006089.5	83425044	83425143	0.403	186	8	0.683	275	8	0.28	1.87e-08	strongHyper
	NC_006089.5	83483268	83483522	0	77	4	0.553	69	4	0.553	6.73e-17	strongHyper
	NC_006089.5	83496958	83497036	0.429	98	6	0.875	90	6	0.446	1.44e-10	strongHyper
	NC_006089.5	83535076	83535323	0.591	169	12	0.858	168	12	0.267	1.23e-08	strongHyper
	NC_006089.5	83834329	83834368	0.506	78	4	0.29	73	4	-0.216	0.00162	strongHypo
	NC_006089.5	83907818	83907825	0.794	77	4	0.329	71	4	-0.466	3.7e-10	strongHypo
	NC_006089.5	83922296	83922450	0.821	118	5	0.537	96	5	-0.284	1.39e-05	strongHypo
	NC_006089.5	84119273	84119547	0.205	64	3	0.629	58	3	0.423	3.04e-06	strongHyper
	NC_006089.5	84550421	84550577	0.682	49	4	0.289	55	4	-0.394	2.82e-05	strongHypo
	NC_006089.5	84720290	84720525	0.892	74	5	0.547	66	5	-0.345	1.5e-05	strongHypo
	NC_006089.5	84936377	84936406	0	38	3	0.369	41	3	0.369	1.46e-05	strongHyper
	NC_006089.5	85681906	85682004	0.153	55	4	0.785	69	4	0.633	4.18e-12	strongHyper
	NC_006089.5	85763423	85763536	0.52	77	3	0.835	84	3	0.315	2.07e-05	strongHyper
	NC_006089.5	86317948	86317974	0.521	62	3	0.904	52	3	0.384	5.6e-06	strongHyper
	NC_006089.5	86923360	86923418	0.451	134	3	0.711	132	3	0.26	3.94e-05	strongHyper
	NC_006089.5	87457982	87458036	0.492	175	5	0.705	155	5	0.213	0.000133	strongHyper
	NC_006089.5	88416949	88417069	0.621	110	6	0.849	96	6	0.228	8.71e-05	strongHyper
	NC_006089.5	88418305	88418318	0.8	45	3	0.34	36	3	-0.461	9.22e-05	strongHypo
	NC_006089.5	88499999	88500257	0.295	113	5	0.0898	99	5	-0.205	0.00014	strongHypo
	NC_006089.5	88593230	88593491	0.212	164	7	0.51	163	7	0.298	1.08e-07	strongHyper
	NC_006089.5	88643327	88643630	0.663	95	4	0.271	104	4	-0.393	2.36e-08	strongHypo
	NC_006089.5	88680487	88680499	0.274	54	3	0.671	48	3	0.397	0.000133	strongHyper
	NC_006089.5	88733672	88733707	0.833	85	3	0.396	48	3	-0.437	3.23e-07	strongHypo
	NC_006089.5	88930866	88931309	0.4	120	8	0.813	169	8	0.413	1.79e-15	strongHyper
	NC_006089.5	89104279	89104301	0.774	67	3	0.269	83	3	-0.505	1.43e-08	strongHypo
	NC_006089.5	89229625	89229809	0.816	55	4	0.336	57	4	-0.48	2.31e-07	strongHypo
	NC_006089.5	89236073	89236230	0.109	118	4	0.421	154	4	0.312	9.9e-09	strongHyper
	NC_006089.5	89237382	89237587	0.538	159	9	0.881	193	9	0.343	5.69e-14	strongHyper
	NC_006089.5	89242052	89242162	0.317	90	5	0.881	98	5	0.564	4.62e-16	strongHyper
	NC_006089.5	89255160	89255341	0.794	97	6	0.367	91	6	-0.427	2.78e-09	strongHypo
	NC_006089.5	89323957	89324071	0.749	61	4	0.491	69	4	-0.257	0.0456	strongHypo
	NC_006089.5	89329665	89329771	0.597	105	5	0.914	92	5	0.317	6.6e-07	strongHyper
	NC_006089.5	89408675	89408788	0.146	102	4	0.522	126	4	0.376	5.65e-09	strongHyper
	NC_006089.5	89777277	89777329	0.799	59	4	0.3	43	4	-0.499	6.68e-07	strongHypo
	NC_006089.5	90225578	90225692	0.804	95	5	0.348	56	5	-0.456	2.74e-08	strongHypo
	NC_006089.5	90360181	90360192	0.128	38	3	0.481	76	3	0.353	9.71e-05	strongHyper
	NC_006089.5	90580295	90580462	0.967	72	4	0.687	102	4	-0.28	2.14e-05	strongHypo
	NC_006089.5	90598024	90598212	0.247	73	4	0.602	91	4	0.354	3.54e-05	strongHyper
	NC_006089.5	90603968	90603989	0.465	41	3	0	40	3	-0.465	2.48e-07	strongHypo
	NC_006089.5	90640754	90640855	0.216	66	4	0.55	56	4	0.334	0.000326	strongHyper
	NC_006089.5	91127245	91127457	0.627	76	4	0	78	4	-0.627	2.29e-20	strongHypo
	NC_006089.5	91408484	91408617	0.607	139	6	0.873	93	6	0.266	3.07e-06	strongHyper
	NC_006089.5	91539568	91539676	0.489	129	8	0.777	132	8	0.288	3.14e-06	strongHyper
	NC_006089.5	91597015	91597273	0.235	71	4	0.824	107	4	0.589	1.83e-13	strongHyper
	NC_006089.5	91758059	91758369	0.897	152	10	0.674	189	10	-0.223	2.71e-07	strongHypo
	NC_006089.5	91916863	91917274	0.317	148	8	0.0874	143	8	-0.23	4.26e-06	strongHypo
	NC_006089.5	91923756	91923844	0.578	67	5	0.311	86	5	-0.267	0.00104	strongHypo
	NC_006089.5	91927047	91927083	0.679	144	6	0.438	124	6	-0.241	0.000121	strongHypo
	NC_006089.5	91944243	91944506	0.842	113	6	0.547	130	6	-0.295	3.73e-06	strongHypo
	NC_006089.5	92049921	92050141	0.185	156	6	0.392	137	6	0.207	2.65e-05	strongHyper
	NC_006089.5	92150396	92150414	0.249	129	3	0.782	98	3	0.532	1.82e-14	strongHyper
	NC_006089.5	92218213	92218550	0.657	178	8	0.303	169	8	-0.353	3.09e-10	strongHypo
	NC_006089.5	92222078	92222127	0.0795	46	3	0.772	34	3	0.693	4.55e-10	strongHyper
	NC_006089.5	92360023	92360139	0.366	133	6	0.7	142	6	0.334	2.51e-09	strongHyper
	NC_006089.5	92375892	92375911	0.074	71	3	0.658	77	3	0.584	4.32e-13	strongHyper
	NC_006089.5	92427322	92427575	0.251	64	4	0.665	76	4	0.414	2.95e-07	strongHyper
	NC_006089.5	92443433	92443454	0.626	97	5	0.946	84	5	0.32	6.26e-08	strongHyper
	NC_006089.5	92591472	92591535	0.454	131	3	0.764	124	3	0.31	1.33e-07	strongHyper
	NC_006089.5	92698158	92698419	0.0256	44	3	0.435	42	3	0.409	3.19e-06	strongHyper
	NC_006089.5	92911597	92911810	0.394	106	5	0.69	81	5	0.296	3.1e-05	strongHyper
	NC_006089.5	93569845	93570172	0.194	122	6	0.55	140	6	0.357	5.21e-12	strongHyper
	NC_006089.5	93707980	93708034	0.66	66	3	0.0759	83	3	-0.584	3.31e-15	strongHypo
	NC_006089.5	94193317	94193341	0.402	138	4	0.716	111	4	0.314	9.95e-07	strongHyper
	NC_006089.5	94388771	94389237	0.0709	135	9	0.515	132	9	0.444	7.45e-15	strongHyper
	NC_006089.5	94698064	94698254	0.683	108	4	0.339	58	4	-0.344	1.76e-05	strongHypo
	NC_006089.5	95504120	95504311	0.241	85	4	0.545	105	4	0.303	0.00019	strongHyper
	NC_006089.5	95558215	95558390	0.363	63	4	0.851	54	4	0.488	7.48e-08	strongHyper
	NC_006089.5	95731279	95731541	0.709	122	5	0.347	71	5	-0.363	8.72e-06	strongHypo
	NC_006089.5	95962250	95962295	0.102	102	4	0.753	74	4	0.651	9.76e-20	strongHyper
	NC_006089.5	96041259	96041314	0.728	94	6	0.328	87	6	-0.4	3.42e-07	strongHypo
	NC_006089.5	96187580	96187719	0.752	64	4	0.396	70	4	-0.356	5.43e-05	strongHypo
	NC_006089.5	96502741	96502783	0.475	46	3	0	54	3	-0.475	3.31e-10	strongHypo
	NC_006089.5	96590455	96590887	0.505	185	7	0.242	148	7	-0.263	5.18e-06	strongHypo
	NC_006089.5	96811405	96811462	0.172	57	4	0.691	68	4	0.519	3.4e-08	strongHyper
	NC_006089.5	96879669	96879993	0.875	230	10	0.645	203	10	-0.23	1.61e-09	strongHypo
	NC_006089.5	96985910	96986086	0.567	63	5	0.808	111	5	0.242	0.000302	strongHyper
	NC_006089.5	97024304	97024361	0.0385	86	6	0.337	106	6	0.298	2.18e-08	strongHyper
	NC_006089.5	97188792	97188802	0.198	80	4	0.735	75	4	0.538	1.69e-11	strongHyper
	NC_006089.5	97579993	97580188	0.886	78	3	0.572	60	3	-0.313	3.5e-05	strongHypo
	NC_006089.5	97798072	97798282	0.466	86	6	0.685	94	6	0.218	0.0102	strongHyper
	NC_006089.5	97801003	97801176	0.679	217	10	0.417	240	10	-0.262	2.45e-08	strongHypo
	NC_006089.5	98383236	98383580	0.735	202	15	0.504	273	15	-0.23	1.9e-06	strongHypo
	NC_006089.5	98459898	98460226	0.196	82	5	0.564	81	5	0.368	2.08e-07	strongHyper
	NC_006089.5	98480752	98480981	0.75	43	3	0.274	68	3	-0.476	1.76e-06	strongHypo
	NC_006089.5	98481848	98481950	0.265	39	3	0.786	52	3	0.521	1.52e-07	strongHyper
	NC_006089.5	98577316	98577369	0.956	47	4	0.418	60	4	-0.538	8.35e-10	strongHypo
	NC_006089.5	98730750	98731111	0.0938	64	4	0.436	80	4	0.342	1.05e-05	strongHyper
	NC_006089.5	98836820	98836868	0.649	49	3	0.241	47	3	-0.408	9.51e-05	strongHypo
	NC_006089.5	98839679	98839765	0.365	63	4	0.673	48	4	0.308	0.000509	strongHyper
	NC_006089.5	98895102	98895107	0	36	3	0.833	30	3	0.833	1.36e-13	strongHyper
	NC_006089.5	98934888	98935001	0.402	77	4	0.726	58	4	0.323	0.000128	strongHyper
	NC_006089.5	98943602	98943750	0.417	59	4	0.847	56	4	0.43	6.22e-06	strongHyper
	NC_006089.5	99002305	99002577	0.494	142	4	0	111	4	-0.494	1.08e-22	strongHypo
	NC_006089.5	99069906	99069944	0.322	51	4	0.725	55	4	0.402	8.01e-05	strongHyper
	NC_006089.5	99258391	99258411	0.488	57	3	0.951	47	3	0.463	7.49e-08	strongHyper
	NC_006089.5	99599577	99599639	0.591	36	3	0	35	3	-0.591	1.44e-08	strongHypo
	NC_006089.5	99727529	99727534	0.883	88	4	0.381	73	4	-0.502	1.5e-11	strongHypo
	NC_006089.5	99737641	99737781	0.301	70	3	0	74	3	-0.301	1.07e-07	strongHypo
	NC_006089.5	99758498	99758553	0	67	3	0.43	83	3	0.43	1.15e-10	strongHyper
	NC_006089.5	99887082	99887344	0.21	88	5	0.601	105	5	0.391	2.07e-07	strongHyper
	NC_006089.5	99938646	99939086	0.245	215	8	0.656	161	8	0.411	1.05e-16	strongHyper
	NC_006089.5	99965963	99966011	0.605	47	3	0	38	3	-0.605	4.37e-10	strongHypo
	NC_006089.5	99969538	99969786	0.683	95	5	0.253	102	5	-0.43	1.03e-07	strongHypo
	NC_006089.5	100131846	100131900	0.818	33	3	0.125	51	3	-0.693	8.34e-11	strongHypo
	NC_006089.5	100235949	100236074	0.531	133	6	0.776	156	6	0.245	2.07e-05	strongHyper
	NC_006089.5	100241370	100241637	0.147	106	3	0.704	127	3	0.557	3.99e-18	strongHyper
	NC_006089.5	100399495	100399523	0.138	60	3	0.738	42	3	0.6	5.11e-10	strongHyper
	NC_006089.5	100420502	100420517	0.277	72	4	0.81	82	4	0.533	3.26e-11	strongHyper
	NC_006089.5	100535720	100535900	0.488	112	6	0.797	118	6	0.309	1.73e-06	strongHyper
	NC_006089.5	100860485	100860570	0.209	99	4	0.548	82	4	0.339	3.1e-06	strongHyper
	NC_006089.5	100885225	100885526	0.768	103	9	0.271	134	9	-0.497	2.18e-13	strongHypo
	NC_006089.5	100934399	100934642	0.555	86	4	0.125	122	4	-0.43	1.09e-13	strongHypo
	NC_006089.5	100989074	100989238	0.376	157	6	0.802	215	6	0.425	3.11e-14	strongHyper
	NC_006089.5	101011417	101011950	0.767	81	5	0.515	103	5	-0.252	0.00116	strongHypo
	NC_006089.5	101015084	101015131	0.735	80	3	0.43	109	3	-0.305	1.58e-05	strongHypo
	NC_006089.5	101022150	101022168	0.222	48	3	0.714	99	3	0.492	5.04e-08	strongHyper
	NC_006089.5	101131169	101131489	0.681	82	5	0.319	96	5	-0.362	1.18e-06	strongHypo
	NC_006089.5	101136046	101136302	0.609	66	4	0.897	103	4	0.288	1.79e-05	strongHyper
	NC_006089.5	101160385	101160517	0.496	88	3	0.87	94	3	0.373	5.87e-07	strongHyper
	NC_006089.5	101182443	101182547	0.688	120	6	0.888	150	6	0.201	0.000104	strongHyper
	NC_006089.5	101194445	101194811	0.866	164	11	0.49	239	11	-0.376	2.88e-17	strongHypo
	NC_006089.5	101205703	101206019	0.0376	102	7	0.569	178	7	0.531	4e-21	strongHyper
	NC_006089.5	101207053	101207152	0.866	123	5	0.498	131	5	-0.368	4.63e-08	strongHypo
	NC_006089.5	101209711	101209898	0.212	101	4	0.683	107	4	0.472	1.02e-11	strongHyper
	NC_006089.5	101317127	101317173	0.0227	76	4	0.658	55	4	0.635	5.79e-16	strongHyper
	NC_006089.5	101343717	101343874	0.128	74	3	0.607	83	3	0.479	1.86e-10	strongHyper
	NC_006089.5	101420822	101420914	0.611	37	3	0.0869	58	3	-0.524	1.88e-07	strongHypo
	NC_006089.5	101467144	101467382	0.474	82	4	0.788	70	4	0.315	9.04e-05	strongHyper
	NC_006089.5	101476810	101476866	0.441	85	5	0.718	104	5	0.277	0.00018	strongHyper
	NC_006089.5	101574264	101574287	0.0703	76	4	0.642	70	4	0.572	4.37e-14	strongHyper
	NC_006089.5	101598610	101598795	0.517	92	4	0.796	118	4	0.28	3.76e-06	strongHyper
	NC_006089.5	101859984	101860118	0.317	68	4	0.888	65	4	0.571	3.25e-12	strongHyper
	NC_006089.5	101953440	101953663	0.421	106	5	0.707	108	5	0.286	2.54e-06	strongHyper
	NC_006089.5	102086510	102086691	0.9	81	3	0.383	47	3	-0.517	8e-10	strongHypo
	NC_006089.5	102140106	102140115	0.538	48	3	0.982	57	3	0.445	1.81e-08	strongHyper
	NC_006089.5	102209521	102209530	0.726	68	4	0.0295	105	4	-0.697	1.91e-26	strongHypo
	NC_006089.5	102283086	102283350	0.402	109	7	0.694	110	7	0.293	6.71e-06	strongHyper
	NC_006089.5	102290745	102290931	0.436	63	4	0.888	65	4	0.451	8.62e-07	strongHyper
	NC_006089.5	102293272	102293608	0.593	293	13	0.359	332	13	-0.235	2.8e-09	strongHypo
	NC_006089.5	102303815	102304104	0.707	236	13	0.353	234	13	-0.354	2e-15	strongHypo
	NC_006089.5	102304667	102305008	0.384	138	7	0.0868	160	7	-0.297	1.03e-08	strongHypo
	NC_006089.5	102313307	102313585	0.796	38	3	0.256	34	3	-0.541	4.14e-06	strongHypo
	NC_006089.5	102316161	102316483	0.407	48	4	0.0278	59	4	-0.38	2.62e-06	strongHypo
	NC_006089.5	102320324	102320478	0.858	106	7	0.589	112	7	-0.269	0.000251	strongHypo
	NC_006089.5	102516921	102517128	0.365	112	5	0.131	99	5	-0.235	0.000262	strongHypo
	NC_006089.5	102517770	102518169	0.8	175	8	0.587	148	8	-0.213	0.000289	strongHypo
	NC_006089.5	103031476	103031495	0.258	75	4	0.961	78	4	0.702	2.81e-21	strongHyper
	NC_006089.5	103377861	103378265	0.511	92	4	0.149	150	4	-0.362	1.2e-06	strongHypo
	NC_006089.5	103378664	103378882	0.302	190	6	0.803	140	6	0.501	3.4e-21	strongHyper
	NC_006089.5	103380352	103380775	0.353	104	5	0.639	117	5	0.286	1.23e-05	strongHyper
	NC_006089.5	103385317	103385396	0.379	48	3	0.89	61	3	0.511	3.68e-08	strongHyper
	NC_006089.5	103994835	103994869	0.604	87	4	0.101	102	4	-0.503	1.22e-13	strongHypo
	NC_006089.5	104123394	104123545	0.544	128	7	0.757	169	7	0.212	0.000323	strongHyper
	NC_006089.5	104144006	104144094	0.0667	40	3	0.748	58	3	0.682	5.28e-12	strongHyper
	NC_006089.5	104163262	104163304	0.881	45	3	0.18	62	3	-0.701	2.37e-13	strongHypo
	NC_006089.5	104210605	104210976	0.935	86	5	0.65	73	5	-0.284	7.42e-06	strongHypo
	NC_006089.5	105658692	105658732	0.243	116	4	0.00893	117	4	-0.234	4.01e-09	strongHypo
	NC_006089.5	106300980	106301066	0.542	61	3	0	90	3	-0.542	9.04e-17	strongHypo
	NC_006089.5	106301579	106301989	0.856	117	7	0.58	139	7	-0.276	1.44e-05	strongHypo
	NC_006089.5	106548004	106548251	0.419	126	6	0.719	167	6	0.3	5.94e-05	strongHyper
	NC_006089.5	106614326	106614362	0.121	41	3	0.592	51	3	0.471	9.72e-06	strongHyper
	NC_006089.5	106646757	106647137	0.592	333	12	0.797	296	12	0.205	5.28e-06	strongHyper
	NC_006089.5	107000192	107000306	0.385	58	3	0.723	63	3	0.338	0.00096	strongHyper
	NC_006089.5	107142089	107142289	0.921	44	3	0.482	46	3	-0.439	2.3e-05	strongHypo
	NC_006089.5	107354726	107355136	0.501	193	8	0.709	208	8	0.209	6.2e-07	strongHyper
	NC_006089.5	107399433	107399712	0	39	3	0.393	41	3	0.393	5.22e-06	strongHyper
	NC_006089.5	107491517	107491946	0.347	39	3	0.878	55	3	0.531	8.94e-07	strongHyper
	NC_006089.5	107629394	107629471	0.777	61	5	0.428	70	5	-0.349	8.5e-05	strongHypo
	NC_006089.5	107687202	107687231	0.215	91	4	0.704	92	4	0.488	1.14e-12	strongHyper
	NC_006089.5	107709131	107709269	0.786	181	11	0.497	180	11	-0.289	3.84e-09	strongHypo
	NC_006089.5	107864274	107864299	0.259	100	4	0.528	78	4	0.269	0.000339	strongHyper
	NC_006089.5	107957129	107957312	0.663	86	5	0.953	66	5	0.29	5.71e-06	strongHyper
	NC_006089.5	107984188	107984259	0.362	75	5	0.715	109	5	0.354	4.47e-08	strongHyper
	NC_006089.5	108057414	108057440	0.749	98	4	0.29	87	4	-0.459	1.68e-11	strongHypo
	NC_006089.5	108059978	108060428	0.495	165	10	0.255	178	10	-0.24	7.12e-05	strongHypo
	NC_006089.5	108530114	108530310	0.548	97	6	0.87	98	6	0.321	3.95e-08	strongHyper
	NC_006089.5	108534052	108534169	0.337	81	3	0.745	82	3	0.408	1.6e-07	strongHyper
	NC_006089.5	109016102	109016262	0.59	109	3	0.265	117	3	-0.325	4.14e-06	strongHypo
	NC_006089.5	109462964	109462992	0.542	50	3	0.0653	49	3	-0.477	1.52e-07	strongHypo
	NC_006089.5	109475892	109475970	0.185	49	3	0.754	45	3	0.569	1.13e-07	strongHyper
	NC_006089.5	109515702	109515813	0.588	114	5	0.359	134	5	-0.229	3.68e-05	strongHypo
	NC_006089.5	109624153	109624345	0.656	159	6	0.12	105	6	-0.536	2.65e-19	strongHypo
	NC_006089.5	109637147	109637195	0.433	112	4	0	86	4	-0.433	5.98e-15	strongHypo
	NC_006089.5	109950591	109950674	0.393	137	4	0.647	129	4	0.254	0.000135	strongHyper
	NC_006089.5	109957739	109957800	0.0667	89	4	0.756	142	4	0.689	2.89e-25	strongHyper
	NC_006089.5	109995490	109995614	0.786	153	8	0.521	157	8	-0.265	6.86e-05	strongHypo
	NC_006089.5	110628159	110628480	0.377	199	11	0.586	225	11	0.208	9.62e-05	strongHyper
	NC_006089.5	110671758	110671778	0.787	50	3	0.24	63	3	-0.547	2.24e-07	strongHypo
	NC_006089.5	110683016	110683153	0.473	55	3	0.0443	52	3	-0.428	1.26e-07	strongHypo
	NC_006089.5	110684588	110684694	0.0256	60	3	0.53	66	3	0.505	1.27e-11	strongHyper
	NC_006089.5	110822212	110822398	0.714	65	5	0.332	53	5	-0.382	3.91e-05	strongHypo
	NC_006089.5	111015789	111015807	0	64	4	0.497	67	4	0.497	1.55e-12	strongHyper
	NC_006089.5	111227781	111228055	0.246	60	4	0.744	62	4	0.497	8.51e-08	strongHyper
	NC_006089.5	111610275	111610485	0.767	65	4	0.298	70	4	-0.469	5.43e-08	strongHypo
	NC_006089.5	111897297	111897545	0.46	117	8	0.718	104	8	0.258	6.52e-05	strongHyper
	NC_006089.5	112011533	112011908	0.75	58	3	0.286	40	3	-0.464	2.54e-05	strongHypo
	NC_006089.5	112123270	112123431	0.736	49	4	0.413	65	4	-0.323	0.00112	strongHypo
	NC_006089.5	112250025	112250253	0.617	134	6	0.276	135	6	-0.341	9.63e-12	strongHypo
	NC_006089.5	112273399	112273484	0.284	111	5	0.707	75	5	0.423	4.4e-08	strongHyper
	NC_006089.5	112300492	112300717	0.715	75	5	0.384	133	5	-0.331	6.27e-06	strongHypo
	NC_006089.5	112367413	112367686	0.384	90	4	0.681	69	4	0.297	0.00129	strongHyper
	NC_006089.5	112810169	112810184	0.64	61	3	0.111	37	3	-0.528	8.77e-07	strongHypo
	NC_006089.5	112813733	112813854	0.206	73	3	0.603	56	3	0.397	5.28e-05	strongHyper
	NC_006089.5	112879938	112879954	0.923	71	5	0.466	54	5	-0.457	7.14e-09	strongHypo
	NC_006089.5	112946937	112947418	0.574	122	9	0.798	130	9	0.223	0.000709	strongHyper
	NC_006089.5	113097737	113097783	0.225	41	3	0.731	45	3	0.506	1.9e-06	strongHyper
	NC_006089.5	113311027	113311319	0.85	88	4	0.54	80	4	-0.311	3.23e-05	strongHypo
	NC_006089.5	113618006	113618710	0.571	190	11	0.303	212	11	-0.268	7.03e-06	strongHypo
	NC_006089.5	113682436	113682684	0.127	49	4	0.463	56	4	0.335	0.000234	strongHyper
	NC_006089.5	113837127	113837195	0.661	56	3	0	65	3	-0.661	1.02e-16	strongHypo
	NC_006089.5	114020914	114021369	0.594	183	10	0.278	151	10	-0.316	2.16e-11	strongHypo
	NC_006089.5	114410423	114410647	0.924	43	3	0.34	44	3	-0.584	1.2e-07	strongHypo
	NC_006089.5	114779061	114779120	0.629	48	3	0.175	45	3	-0.454	5.42e-06	strongHypo
	NC_006089.5	114995473	114995483	0.331	49	4	0.738	54	4	0.407	3e-05	strongHyper
	NC_006089.5	115001278	115001537	0.702	82	5	0.44	95	5	-0.262	0.0039	strongHypo
	NC_006089.5	115058995	115059060	0.433	66	4	0.787	71	4	0.354	4.11e-05	strongHyper
	NC_006089.5	115146857	115147060	0.664	85	6	0.267	99	6	-0.397	2.45e-07	strongHypo
	NC_006089.5	115158750	115159212	0.782	151	9	0.563	188	9	-0.219	0.00175	strongHypo
	NC_006089.5	115160423	115160535	0.785	47	4	0.344	49	4	-0.441	1.49e-05	strongHypo
	NC_006089.5	115181186	115181478	0.729	54	4	0.285	79	4	-0.443	9.32e-06	strongHypo
	NC_006089.5	115188757	115189311	0.861	109	10	0.158	148	10	-0.703	3.29e-32	strongHypo
	NC_006089.5	115339681	115339686	1	56	3	0.534	93	3	-0.466	3.45e-11	strongHypo
	NC_006089.5	115464567	115464778	0.713	66	5	0.165	64	5	-0.548	1.04e-09	strongHypo
	NC_006089.5	115588308	115588477	0.0557	63	3	0.488	64	3	0.432	4.58e-09	strongHyper
	NC_006089.5	115638601	115638762	0.486	98	5	0.245	65	5	-0.241	0.014	strongHypo
	NC_006089.5	115729230	115729401	0.543	110	6	0.341	137	6	-0.203	0.00438	strongHypo
	NC_006089.5	115918426	115918681	0.152	66	3	0.581	61	3	0.43	3.41e-07	strongHyper
	NC_006089.5	116127822	116127880	0.415	103	6	0.804	89	6	0.389	2.08e-07	strongHyper
	NC_006089.5	116133751	116134215	0	79	3	0.404	47	3	0.404	4.39e-10	strongHyper
	NC_006089.5	116168491	116168685	0.343	37	3	0.78	37	3	0.437	0.000143	strongHyper
	NC_006089.5	116600271	116600465	0.784	80	6	0.396	69	6	-0.387	8.35e-07	strongHypo
	NC_006089.5	116715094	116715402	0.506	93	4	0.756	121	4	0.25	1.5e-06	strongHyper
	NC_006089.5	116760076	116760136	0.434	81	3	0.746	88	3	0.312	0.000158	strongHyper
	NC_006089.5	116967145	116967410	0.372	144	6	0.665	205	6	0.293	8.21e-07	strongHyper
	NC_006089.5	117332635	117332995	0.719	96	6	0.446	100	6	-0.273	0.000181	strongHypo
	NC_006089.5	117450812	117451021	0.576	108	6	0.353	91	6	-0.223	0.00448	strongHypo
	NC_006089.5	117586024	117586064	0	63	3	0.279	49	3	0.279	7.73e-06	strongHyper
	NC_006089.5	117962161	117962175	0.619	37	3	0	32	3	-0.619	7.08e-09	strongHypo
	NC_006089.5	118112899	118113116	0.165	86	6	0.56	112	6	0.396	3.97e-08	strongHyper
	NC_006089.5	118157070	118157076	0.437	88	4	0.977	126	4	0.54	2.31e-19	strongHyper
	NC_006089.5	118287511	118287861	0.52	100	6	0.765	105	6	0.246	0.00117	strongHyper
	NC_006089.5	118364837	118365098	0.454	102	4	0.00808	107	4	-0.446	4.22e-15	strongHypo
	NC_006089.5	118420224	118420576	0.553	154	6	0.802	111	6	0.248	2.09e-05	strongHyper
	NC_006089.5	118607140	118607180	0.338	75	3	0.0152	77	3	-0.323	3.2e-08	strongHypo
	NC_006089.5	120755726	120755874	0.299	69	3	0.698	80	3	0.399	7.55e-06	strongHyper
	NC_006089.5	120958677	120958909	0.588	175	8	0.349	145	8	-0.239	3.66e-06	strongHypo
	NC_006089.5	121390673	121390705	0.153	83	4	0.582	45	4	0.428	1.76e-06	strongHyper
	NC_006089.5	121624313	121624474	0.333	125	5	0.609	128	5	0.277	0.000151	strongHyper
	NC_006089.5	121843245	121843532	0.559	78	4	0.0385	87	4	-0.52	3.1e-14	strongHypo
	NC_006089.5	122441690	122441843	0.806	92	3	0.426	71	3	-0.379	3.16e-06	strongHypo
	NC_006089.5	122480163	122480425	0.633	52	4	0.917	64	4	0.284	0.000259	strongHyper
	NC_006089.5	122603229	122603618	0.471	158	9	0.746	182	9	0.274	4.55e-10	strongHyper
	NC_006089.5	122638853	122638889	0.372	71	4	0.876	65	4	0.504	5.46e-09	strongHyper
	NC_006089.5	122654469	122654891	0.691	67	4	0.364	45	4	-0.327	0.00179	strongHypo
	NC_006089.5	122659888	122660363	0.542	155	9	0.785	121	9	0.243	2.27e-06	strongHyper
	NC_006089.5	122702252	122702271	0.193	53	3	0.593	75	3	0.4	2.47e-06	strongHyper
	NC_006089.5	122720422	122720616	0.411	81	5	0.645	132	5	0.234	7.77e-05	strongHyper
	NC_006089.5	122769179	122769303	0.613	112	8	0.14	120	8	-0.473	7.87e-15	strongHypo
	NC_006089.5	122769631	122769786	0.725	84	5	0.265	78	5	-0.46	5.6e-08	strongHypo
	NC_006089.5	122775380	122775695	0.852	66	5	0.507	76	5	-0.346	7.01e-06	strongHypo
	NC_006089.5	122876058	122876215	0.0333	57	4	0.524	102	4	0.491	5.55e-11	strongHyper
	NC_006089.5	122928505	122928510	0.475	77	3	0.819	119	3	0.345	1.59e-06	strongHyper
	NC_006089.5	122976168	122976391	0.745	104	6	0.491	155	6	-0.254	0.00032	strongHypo
	NC_006089.5	122996105	122996396	0.609	98	7	0.357	115	7	-0.252	3.48e-05	strongHypo
	NC_006089.5	123001996	123002088	0.844	64	3	0.382	54	3	-0.462	3.6e-07	strongHypo
	NC_006089.5	123089783	123090071	0.75	58	4	0.292	60	4	-0.458	1.09e-06	strongHypo
	NC_006089.5	123128002	123128161	0.745	154	6	0.479	210	6	-0.266	6.91e-07	strongHypo
	NC_006089.5	123142768	123142848	0.724	96	5	0.366	88	5	-0.358	1.63e-06	strongHypo
	NC_006089.5	123235243	123235261	0.186	81	3	0.648	62	3	0.461	1.59e-07	strongHyper
	NC_006089.5	123326796	123326807	0.814	94	4	0.416	88	4	-0.398	5.62e-08	strongHypo
	NC_006089.5	123329571	123329611	0.768	79	4	0.387	46	4	-0.381	0.000949	strongHypo
	NC_006089.5	123638983	123639034	0.72	90	3	0.359	92	3	-0.361	7e-06	strongHypo
	NC_006089.5	123652790	123652803	0.367	95	4	0.911	53	4	0.545	1.2e-11	strongHyper
	NC_006089.5	123927949	123928214	0.258	123	5	0.466	93	5	0.208	0.0063	strongHyper
	NC_006089.5	124126330	124126423	0.697	228	8	0.35	302	8	-0.347	1.5e-15	strongHypo
	NC_006089.5	124200388	124200413	0.254	63	3	0.707	47	3	0.453	3.17e-06	strongHyper
	NC_006089.5	124276064	124276295	0.0714	65	3	0.493	77	3	0.422	1.67e-08	strongHyper
	NC_006089.5	124303185	124303737	0.729	251	14	0.386	261	14	-0.343	2.21e-15	strongHypo
	NC_006089.5	124520699	124520735	0.197	45	3	0.64	39	3	0.444	5.23e-05	strongHyper
	NC_006089.5	124663511	124663602	0.766	61	5	0.408	59	5	-0.358	0.000166	strongHypo
	NC_006089.5	124680531	124680700	0.0801	66	4	0.758	58	4	0.678	2.69e-16	strongHyper
	NC_006089.5	124729293	124729757	0.741	61	4	0.273	63	4	-0.468	4.61e-07	strongHypo
	NC_006089.5	124760383	124760399	0.678	123	4	0.274	97	4	-0.404	7.48e-09	strongHypo
	NC_006089.5	124764691	124764830	0.505	48	4	0.0578	46	4	-0.448	2.44e-06	strongHypo
	NC_006089.5	124793225	124793332	0.175	128	5	0.571	135	5	0.395	2.55e-12	strongHyper
	NC_006089.5	125494087	125494278	0.707	46	3	0.242	59	3	-0.464	9.71e-06	strongHypo
	NC_006089.5	125607480	125607690	0.336	79	3	0.713	60	3	0.377	1.59e-05	strongHyper
	NC_006089.5	126181581	126181756	0.478	73	4	0.0733	93	4	-0.405	5.86e-09	strongHypo
	NC_006089.5	126192764	126192819	0.598	66	4	0.213	93	4	-0.384	1.06e-05	strongHypo
	NC_006089.5	126196101	126196198	0.696	46	3	0.0607	32	3	-0.636	9.24e-09	strongHypo
	NC_006089.5	126333299	126333410	0.222	39	3	0.893	38	3	0.671	2.5e-09	strongHyper
	NC_006089.5	126343012	126343054	0.354	37	3	0.871	38	3	0.518	1.51e-06	strongHyper
	NC_006089.5	126725028	126725063	0.665	60	4	0.21	73	4	-0.456	7.89e-08	strongHypo
	NC_006089.5	126766636	126766862	0.319	86	6	0.633	101	6	0.314	1.81e-05	strongHyper
	NC_006089.5	126800125	126800426	0.7	90	4	0.34	54	4	-0.36	5.82e-05	strongHypo
	NC_006089.5	127184901	127185120	0.598	127	8	0.875	92	8	0.276	2.63e-06	strongHyper
	NC_006089.5	127211156	127211361	0.294	112	6	0.757	107	6	0.463	2.33e-12	strongHyper
	NC_006089.5	127314091	127314201	0.121	55	3	0.565	68	3	0.445	9.29e-07	strongHyper
	NC_006089.5	127347600	127347889	0.282	59	5	0.704	59	5	0.423	4.19e-05	strongHyper
	NC_006089.5	127350026	127350215	0.348	60	3	0.806	59	3	0.457	8.54e-07	strongHyper
	NC_006089.5	127530789	127530974	0.371	60	4	0.0156	54	4	-0.355	2.62e-06	strongHypo
	NC_006089.5	127552706	127552936	0.335	107	7	0.696	120	7	0.361	1.85e-07	strongHyper
	NC_006089.5	127558664	127558759	0.677	77	4	0.324	60	4	-0.354	0.000316	strongHypo
	NC_006089.5	127662913	127663142	0.0476	98	5	0.333	122	5	0.285	2.12e-08	strongHyper
	NC_006089.5	127677337	127677693	0.483	71	3	0.901	59	3	0.418	1.02e-08	strongHyper
	NC_006089.5	127817005	127817148	0.458	119	7	0.0179	165	7	-0.44	4.71e-22	strongHypo
	NC_006089.5	127830579	127830928	0.428	88	5	0.896	92	5	0.468	1.15e-10	strongHyper
	NC_006089.5	127892204	127892396	0.738	71	3	0.123	57	3	-0.615	6.01e-13	strongHypo
	NC_006089.5	127893491	127893692	0.338	150	8	0.576	126	8	0.237	9.49e-05	strongHyper
	NC_006089.5	127938682	127938948	0.82	113	7	0.576	160	7	-0.244	2.2e-05	strongHypo
	NC_006089.5	127953902	127954170	0.569	79	4	0.126	68	4	-0.443	4.47e-09	strongHypo
	NC_006089.5	127954689	127954710	0.762	80	3	0.236	91	3	-0.526	1.02e-13	strongHypo
	NC_006089.5	127963448	127963474	0.658	113	3	0.978	99	3	0.32	6.38e-10	strongHyper
	NC_006089.5	128006159	128006266	0.463	176	8	0.864	159	8	0.4	6.52e-14	strongHyper
	NC_006089.5	128016118	128016332	0.818	106	7	0.449	137	7	-0.369	3.67e-09	strongHypo
	NC_006089.5	128039290	128039327	0.384	63	3	0.775	78	3	0.391	1.04e-05	strongHyper
	NC_006089.5	128049977	128050010	0.359	92	3	0.767	100	3	0.408	1.61e-09	strongHyper
	NC_006089.5	128080620	128080795	0.741	145	7	0.466	114	7	-0.274	9.84e-05	strongHypo
	NC_006089.5	128090248	128090744	0.809	118	9	0.465	109	9	-0.344	2.31e-07	strongHypo
	NC_006089.5	128097848	128098137	0.579	128	8	0.9	145	8	0.32	7.35e-09	strongHyper
	NC_006089.5	128130144	128130344	0.323	101	5	0.801	101	5	0.479	2.55e-12	strongHyper
	NC_006089.5	128462151	128462342	0.672	98	6	0.421	96	6	-0.251	0.000852	strongHypo
	NC_006089.5	128505992	128506372	0.927	219	11	0.724	212	11	-0.204	1.03e-07	strongHypo
	NC_006089.5	128507769	128508054	0.578	160	12	0.239	168	12	-0.34	2.24e-11	strongHypo
	NC_006089.5	128634907	128635126	0.411	40	3	0.895	42	3	0.484	4.18e-06	strongHyper
	NC_006089.5	129127981	129128081	0.842	56	3	0.091	33	3	-0.751	1.58e-12	strongHypo
	NC_006089.5	129231118	129231292	0.227	46	3	0.668	57	3	0.441	2.38e-05	strongHyper
	NC_006089.5	129362088	129362358	0.689	175	6	0.384	135	6	-0.305	1.92e-10	strongHypo
	NC_006089.5	129500954	129500970	0.0787	54	3	0.638	58	3	0.559	1.31e-09	strongHyper
	NC_006089.5	129538635	129538728	0.154	75	4	0.554	103	4	0.4	1.63e-07	strongHyper
	NC_006089.5	129553495	129553656	0.61	93	4	0	83	4	-0.61	1.69e-20	strongHypo
	NC_006089.5	129575765	129575772	0.789	125	5	0.438	113	5	-0.351	1.55e-06	strongHypo
	NC_006089.5	129586591	129586789	0.55	128	8	0.279	159	8	-0.271	3.04e-05	strongHypo
	NC_006089.5	129688514	129688729	0.466	107	5	0.685	129	5	0.219	0.00085	strongHyper
	NC_006089.5	129715680	129715701	0.634	96	3	0.133	100	3	-0.501	6.39e-11	strongHypo
	NC_006089.5	129844259	129844561	0.064	109	3	0.376	120	3	0.312	5.02e-09	strongHyper
	NC_006089.5	129889561	129889585	0.485	55	4	0.17	61	4	-0.315	0.000538	strongHypo
	NC_006089.5	130247458	130247700	0.378	184	9	0.157	245	9	-0.221	5.48e-06	strongHypo
	NC_006089.5	130324986	130325142	0.28	81	4	0	96	4	-0.28	8.19e-10	strongHypo
	NC_006089.5	130406982	130407048	0.239	144	8	0.55	139	8	0.311	5.57e-08	strongHyper
	NC_006089.5	130433853	130433896	0.75	77	4	0.119	75	4	-0.631	7.81e-16	strongHypo
	NC_006089.5	131354560	131354665	0.407	54	4	0.0469	81	4	-0.36	1.04e-07	strongHypo
	NC_006089.5	131403328	131403375	0.278	62	4	0.749	90	4	0.471	1.01e-08	strongHyper
	NC_006089.5	131461285	131461469	0.792	73	4	0.309	72	4	-0.483	8.55e-10	strongHypo
	NC_006089.5	131464878	131465212	0.441	59	3	0.748	54	3	0.307	0.000256	strongHyper
	NC_006089.5	131540050	131540211	0.782	50	3	0.241	37	3	-0.541	8.86e-07	strongHypo
	NC_006089.5	131541813	131542032	0.0227	48	4	0.775	58	4	0.752	6.3e-17	strongHyper
	NC_006089.5	131551730	131551776	0.706	98	4	0	72	4	-0.706	1.49e-24	strongHypo
	NC_006089.5	131553331	131553361	0.941	73	4	0.19	100	4	-0.751	1.8e-23	strongHypo
	NC_006089.5	131724086	131724266	0.229	137	6	0.599	137	6	0.37	5.62e-10	strongHyper
	NC_006089.5	131784956	131785203	0.71	73	3	0.209	48	3	-0.502	4.82e-08	strongHypo
	NC_006089.5	131854229	131855346	0.398	480	18	0.663	478	18	0.265	1.24e-15	strongHyper
	NC_006089.5	132217258	132217304	0.672	54	3	0.2	37	3	-0.472	1.8e-05	strongHypo
	NC_006089.5	132318506	132318678	0.421	87	4	0.867	101	4	0.446	2.61e-10	strongHyper
	NC_006089.5	132526866	132527125	0.84	140	6	0.457	137	6	-0.383	2.39e-12	strongHypo
	NC_006089.5	132529221	132529228	0.382	69	4	0.798	75	4	0.416	5.06e-07	strongHyper
	NC_006089.5	132651915	132652201	0.186	157	7	0.535	164	7	0.349	9.29e-11	strongHyper
	NC_006089.5	132653226	132653233	0.08	61	3	0.549	91	3	0.469	1.5e-08	strongHyper
	NC_006089.5	132664972	132665087	0	52	3	0.642	63	3	0.642	1.14e-15	strongHyper
	NC_006089.5	132703486	132703545	0.366	78	4	0	54	4	-0.366	3.81e-08	strongHypo
	NC_006089.5	132706134	132706162	0.786	111	4	0.442	124	4	-0.344	3.02e-07	strongHypo
	NC_006089.5	132908658	132909136	0.497	275	10	0.188	234	10	-0.309	3.37e-11	strongHypo
	NC_006089.5	133073074	133073120	0	59	3	0.322	53	3	0.322	6.01e-07	strongHyper
	NC_006089.5	133110313	133110368	0.0974	58	4	0.582	75	4	0.484	1.07e-08	strongHyper
	NC_006089.5	133145339	133145493	0.1	93	5	0.578	91	5	0.478	1.43e-10	strongHyper
	NC_006089.5	133350094	133350532	0.335	143	6	0.554	122	6	0.22	0.000816	strongHyper
	NC_006089.5	133934695	133934704	0.163	91	3	0.557	37	3	0.394	0.000129	strongHyper
	NC_006089.5	134364082	134364176	0.497	87	3	0.00813	106	3	-0.488	1.86e-18	strongHypo
	NC_006089.5	134796885	134796895	0.754	85	4	0.377	82	4	-0.378	5.26e-07	strongHypo
	NC_006089.5	135075038	135075127	0.864	75	4	0.288	67	4	-0.577	6.5e-13	strongHypo
	NC_006089.5	135437559	135437784	0.628	210	8	0.872	170	8	0.244	1.24e-08	strongHyper
	NC_006089.5	135473777	135473879	0.356	54	5	0.787	77	5	0.431	5.43e-07	strongHyper
	NC_006089.5	135526995	135527217	0.267	104	6	0.49	77	6	0.223	0.00288	strongHyper
	NC_006089.5	135566768	135566787	0.545	118	4	0.864	130	4	0.319	2.98e-08	strongHyper
	NC_006089.5	135672985	135673312	0.58	69	5	0.11	57	5	-0.471	4.05e-08	strongHypo
	NC_006089.5	135761045	135761263	0.267	100	6	0.563	89	6	0.295	4.05e-07	strongHyper
	NC_006089.5	136010571	136010944	0.82	108	6	0.508	76	6	-0.312	1.8e-06	strongHypo
	NC_006089.5	136081291	136081413	0.579	104	5	0.168	83	5	-0.41	2.26e-06	strongHypo
	NC_006089.5	136126963	136126978	0.362	75	4	0	88	4	-0.362	3.65e-11	strongHypo
[truncated: 3,815 more rows]
