# Supplementary material for: Analysis of genome and methylation changes in Chinese indigenous chickens over time provides insight into species conservation
Source: Commun Biol. 2022 Sep 12;5:952. doi: 10.1038/s42003-022-03907-7 (PMC9467985; doi:10.1038/s42003-022-03907-7)
Supplement: Supplementary file 18 — Supplementary Data 15 [file 42003_2022_3907_MOESM18_ESM.xlsx]

## Sheet: Supplementary Data 15
Supplementary Data 15. List of locally associated regions between DMRs and genomic selection signatures in Ex_TC (sweep DMRs).
No.	Chr	Start	Stop	Meth_class	Meth_diff	p_value	Meth_Type	Fst
1	1	24530488	24530671	strongHypo	-0.504	6.15e-08	CG	0.187696
2	1	24675914	24676384	strongHyper	0.332	2.03e-12	CG	0.185361
3	1	24686350	24686398	strongHypo	-0.507	3.76e-06	CG	0.185361
4	1	24726681	24726949	strongHypo	-0.238	3.66e-07	CG	0.185361
5	1	24741195	24741709	strongHypo	-0.309	1.28e-07	CG	0.185361
6	1	24821896	24821916	strongHypo	-0.379	4e-09	CG	0.200252
7	1	24878560	24878626	strongHypo	-0.381	3.74e-08	CG	0.200252
8	1	25003328	25003980	strongHyper	0.215	2.35e-06	CG	0.177733
9	1	25010708	25010982	strongHyper	0.202	0.0203	CG	0.161929
10	1	25033301	25033452	strongHypo	-0.277	3.02e-05	CG	0.16307
11	1	25058089	25058276	strongHyper	0.212	0.000324	CG	0.171946
12	1	25130702	25131133	strongHyper	0.414	7.72e-06	CG	0.171946
13	1	25165193	25165455	strongHypo	-0.267	7.69e-05	CG	0.171663
14	1	25280020	25280328	strongHypo	-0.411	2.18e-07	CG	0.160372
15	1	27927292	27927552	strongHyper	0.252	0.000205	CG	0.15273
16	1	28949243	28949511	strongHypo	-0.258	4.98e-07	CG	0.154013
17	1	29092629	29092903	strongHypo	-0.533	9.72e-10	CG	0.17598
18	1	29445217	29445487	strongHyper	0.251	0.000352	CG	0.191322
19	1	29464374	29464399	strongHypo	-0.527	1.06e-14	CG	0.191322
20	1	29464795	29464999	strongHypo	-0.332	6.03e-11	CG	0.191322
21	1	29559566	29559812	strongHypo	-0.281	3.34e-07	CG	0.166715
22	1	29593411	29593609	strongHyper	0.297	5.79e-08	CG	0.166715
23	1	29617468	29617537	strongHyper	0.292	5.13e-05	CG	0.191249
24	1	29622756	29622761	strongHyper	0.433	1.19e-13	CG	0.197252
25	1	29679395	29679553	strongHypo	-0.655	2.32e-20	CG	0.198745
26	1	29700252	29700262	strongHypo	-0.682	1.54e-12	CG	0.198745
27	1	29709433	29709480	strongHypo	-0.329	1.5e-06	CG	0.198745
28	1	29766010	29766155	strongHyper	0.344	4.12e-07	CG	0.22907
29	1	29838725	29838788	strongHypo	-0.447	3.76e-13	CG	0.22907
30	1	32143540	32143764	strongHyper	0.326	4.95e-06	CG	0.155137
31	1	33054188	33054217	strongHyper	0.227	0.000373	CG	0.154474
32	1	33117208	33117369	strongHyper	0.328	7.66e-06	CG	0.154474
33	1	33124032	33124146	strongHyper	0.356	7.04e-07	CG	0.154474
34	1	33293146	33293260	strongHyper	0.302	3.12e-06	CG	0.153323
35	1	38236618	38236667	strongHyper	0.437	1.46e-07	CG	0.149242
36	1	38236708	38236823	strongHypo	-0.246	0.000308	CG	0.149242
37	1	38242638	38242647	strongHyper	0.306	2.21e-07	CG	0.149242
38	1	38268237	38268356	strongHypo	-0.353	2.11e-15	CG	0.149242
39	1	41615119	41615271	strongHypo	-0.294	2.67e-06	CG	0.172034
40	1	41690932	41691307	strongHypo	-0.264	6.88e-05	CG	0.186008
41	1	41879365	41879642	strongHyper	0.205	0.000105	CG	0.149937
42	1	41897507	41897647	strongHypo	-0.284	1.21e-07	CG	0.149937
43	1	44415194	44415663	strongHypo	-0.271	1.28e-05	CG	0.165143
44	1	44438221	44438360	strongHypo	-0.21	3.05e-06	CG	0.165143
45	1	44513888	44513927	strongHypo	-0.586	9.27e-12	CG	0.161857
46	1	44518409	44518725	strongHypo	-0.397	9.15e-08	CG	0.161857
47	1	44754089	44754114	strongHypo	-0.395	4.04e-10	CG	0.151374
48	1	44850748	44850976	strongHyper	0.356	2.13e-09	CG	0.153463
49	1	62934481	62934665	strongHyper	0.405	1.72e-07	CG	0.152047
50	1	62945638	62945766	strongHypo	-0.288	1.75e-05	CG	0.152047
51	1	63052220	63052271	strongHypo	-0.42	1.29e-07	CG	0.20746
52	1	63076770	63077060	strongHyper	0.31	1.52e-08	CG	0.20746
53	1	63085972	63086364	strongHyper	0.29	4.81e-08	CG	0.20746
54	1	63139508	63139557	strongHyper	0.544	2.66e-16	CG	0.20746
55	1	63875223	63875351	strongHypo	-0.363	1.96e-09	CG	0.156334
56	1	63957904	63958001	strongHypo	-0.39	7.66e-07	CG	0.150188
57	1	64134775	64134972	strongHyper	0.495	3.65e-07	CG	0.163062
58	1	64232366	64232570	strongHypo	-0.36	3.28e-06	CG	0.153782
59	1	64241032	64241105	strongHypo	-0.354	2.58e-09	CG	0.152259
60	1	94274905	94275359	strongHypo	-0.35	2.5e-06	CG	0.185803
61	1	98729083	98729292	strongHypo	-0.266	1.52e-05	CG	0.176834
62	1	98893092	98893132	strongHypo	-0.405	2.39e-06	CG	0.15454
63	1	101695513	101695873	strongHypo	-0.254	0.000818	CG	0.223932
64	1	101792719	101792876	strongHypo	-0.457	4.69e-08	CG	0.20823
65	1	104683770	104683956	strongHyper	0.345	5.94e-07	CG	0.153867
66	1	130575338	130575873	strongHypo	-0.253	1.92e-05	CG	0.164358
67	1	148217581	148217589	strongHypo	-0.451	1.45e-08	CG	0.311022
68	1	151905129	151905182	strongHypo	-0.464	1.29e-05	CG	0.397197
69	1	152381259	152381279	strongHyper	0.378	2.26e-13	CG	0.303045
70	1	152895643	152896009	strongHyper	0.361	1.76e-17	CG	0.232397
71	1	153283117	153283308	strongHyper	0.233	0.00151	CG	0.149386
72	1	153307142	153307308	strongHypo	-0.206	8.81e-09	CG	0.149386
73	1	160401925	160402377	strongHypo	-0.458	4.08e-17	CG	0.172296
74	1	161365989	161365994	strongHypo	-0.281	0.000325	CG	0.150205
75	1	161485933	161485944	strongHypo	-0.285	6.32e-08	CG	0.150289
76	1	163319400	163319631	strongHypo	-0.211	0.0025	CG	0.166933
77	1	163369129	163369149	strongHypo	-0.597	2.04e-15	CG	0.168973
78	1	163369674	163369678	strongHypo	-0.561	5.63e-13	CG	0.168973
79	1	163416258	163416299	strongHypo	-0.453	2.33e-08	CG	0.168973
80	1	166290946	166290959	strongHyper	0.261	6.56e-05	CG	0.169773
81	1	166433978	166433983	strongHypo	-0.367	6.18e-08	CG	0.221469
82	1	169670434	169670532	strongHypo	-0.29	8.39e-07	CG	0.153677
83	1	169736441	169736480	strongHypo	-0.291	9.9e-06	CG	0.153677
84	1	169756140	169756356	strongHypo	-0.386	5.15e-07	CG	0.222928
85	1	169778391	169778472	strongHyper	0.529	6.75e-09	CG	0.222928
86	1	169815997	169816066	strongHyper	0.823	1.07e-17	CG	0.222928
87	1	169828516	169828713	strongHyper	0.612	6.74e-13	CG	0.222928
88	1	169830229	169830308	strongHypo	-0.543	5.49e-08	CG	0.222928
89	1	169903393	169903527	strongHypo	-0.471	8.24e-13	CG	0.186601
90	1	169910783	169910896	strongHyper	0.453	4.82e-10	CG	0.182848
91	1	169911209	169911358	strongHyper	0.368	3.01e-10	CG	0.182848
92	1	169916052	169916179	strongHyper	0.467	9.9e-10	CG	0.182848
93	1	170024597	170024665	strongHyper	0.305	8.35e-06	CG	0.153299
94	1	170044255	170044414	strongHyper	0.398	3.22e-05	CG	0.153299
95	1	170092129	170092315	strongHypo	-0.562	4.04e-16	CG	0.153299
96	1	170111770	170111909	strongHypo	-0.41	8.29e-09	CG	0.153299
97	1	170117684	170117886	strongHyper	0.26	2.7e-13	CG	0.153299
98	1	170126528	170126643	strongHyper	0.333	1.27e-05	CG	0.156153
99	1	172657801	172657837	strongHyper	0.474	1.63e-15	CG	0.169223
100	1	172696863	172696988	strongHyper	0.494	6.34e-25	CG	0.169223
101	1	172824754	172824836	strongHyper	0.364	9.34e-06	CG	0.167098
102	1	172869557	172869987	strongHyper	0.277	7.95e-05	CG	0.167098
103	3	24382612	24382638	strongHyper	0.42	3.41e-07	CG	0.152655
104	3	25703676	25703861	strongHypo	-0.24	4.8e-05	CG	0.152058
105	3	25754571	25754738	strongHypo	-0.315	3.41e-08	CG	0.168363
106	3	25759589	25759771	strongHypo	-0.321	4.52e-07	CG	0.168363
107	3	42802099	42802156	strongHyper	0.414	2.76e-06	CG	0.155229
108	3	42817518	42817791	strongHypo	-0.568	3.94e-09	CG	0.155229
109	3	42828776	42829143	strongHyper	0.389	2.83e-06	CG	0.155229
110	3	43351454	43352006	strongHyper	0.253	0.00157	CG	0.168325
111	3	43375946	43376146	strongHyper	0.456	4.31e-13	CG	0.168325
112	3	43431811	43431985	strongHypo	-0.547	4.37e-10	CG	0.222812
113	3	43486854	43487054	strongHypo	-0.334	1.76e-06	CG	0.222812
114	3	43605240	43605268	strongHypo	-0.239	7.68e-05	CG	0.159855
115	3	45884418	45884428	strongHyper	0.447	8.25e-09	CG	0.180342
116	3	46214230	46214316	strongHypo	-0.249	0.000945	CG	0.159362
117	3	46243802	46244072	strongHyper	0.448	1.63e-12	CG	0.159362
118	3	46294573	46294800	strongHypo	-0.402	2.68e-15	CG	0.184351
119	3	46299405	46299831	strongHypo	-0.209	0.00225	CG	0.184351
120	3	46315470	46315673	strongHypo	-0.205	3.03e-06	CG	0.184351
121	3	46325137	46325575	strongHypo	-0.204	2.88e-07	CG	0.184351
122	3	46969900	46970053	strongHypo	-0.345	0.000131	CG	0.215691
123	3	46970001	46970053	strongHypo	-0.345	0.000131	CG	0.17738
124	3	47232664	47233046	strongHypo	-0.26	1.71e-05	CG	0.267007
125	3	47244058	47244081	strongHyper	0.399	5.62e-07	CG	0.267007
126	3	47256164	47256186	strongHyper	0.368	6.57e-06	CG	0.267007
127	3	47333716	47333924	strongHypo	-0.501	5.47e-21	CG	0.220601
128	3	47368574	47369018	strongHypo	-0.37	5.09e-12	CG	0.220601
129	3	47508978	47509077	strongHypo	-0.565	4.68e-08	CG	0.172371
130	3	47526717	47526751	strongHypo	-0.446	1.25e-05	CG	0.172371
131	3	47609860	47609937	strongHyper	0.251	1.78e-05	CG	0.151539
132	3	48527112	48527233	strongHypo	-0.341	7.34e-06	CG	0.150731
133	3	49446689	49446930	strongHypo	-0.372	4.49e-07	CG	0.227762
134	3	49497994	49498223	strongHypo	-0.449	1.53e-14	CG	0.227762
135	3	50015806	50016025	strongHypo	-0.214	0.00484	CG	0.151378
136	3	50602943	50603224	strongHypo	-0.462	5.98e-05	CG	0.149515
137	3	50617979	50618005	strongHypo	-0.479	6.21e-07	CG	0.149515
138	3	50683303	50683521	strongHypo	-0.33	1.11e-05	CG	0.149515
139	3	50684821	50684826	strongHypo	-0.643	1.09e-08	CG	0.149515
140	3	51673947	51674212	strongHypo	-0.28	2.31e-08	CG	0.15083
141	3	51703741	51703840	strongHypo	-0.53	7.27e-09	CG	0.15083
142	3	51715643	51716049	strongHyper	0.244	1.16e-05	CG	0.15083
143	3	51761718	51761780	strongHypo	-0.643	3.07e-28	CG	0.15744
144	3	51775918	51776243	strongHypo	-0.253	0.0019	CG	0.157909
145	3	72567152	72567295	strongHyper	0.273	1.53e-05	CG	0.15265
146	3	72631628	72631651	strongHyper	0.404	1.71e-05	CG	0.15265
147	3	77947872	77947964	strongHyper	0.327	5.28e-07	CG	0.155721
148	3	77969860	77970035	strongHyper	0.314	2.46e-05	CG	0.155721
149	3	80229321	80229520	strongHypo	-0.281	4.63e-06	CG	0.269732
150	3	80266023	80266310	strongHypo	-0.45	3.67e-13	CG	0.269732
151	3	80266799	80266875	strongHypo	-0.62	2.31e-11	CG	0.269732
152	3	80270331	80270789	strongHypo	-0.394	2.65e-07	CG	0.269732
153	3	80293073	80293247	strongHypo	-0.444	1.47e-12	CG	0.269732
154	3	80302728	80303318	strongHypo	-0.365	3.32e-09	CG	0.269732
155	3	80370226	80370288	strongHyper	0.464	1.29e-08	CG	0.213764
156	3	80394100	80394184	strongHypo	-0.379	1.22e-05	CG	0.177714
157	3	82817785	82818038	strongHypo	-0.301	6.5e-06	CG	0.164554
158	3	83538386	83538402	strongHypo	-0.336	3.26e-05	CG	0.158973
159	3	84919625	84919746	strongHypo	-0.266	4.94e-05	CG	0.157484
160	3	86563848	86564125	strongHypo	-0.284	0.000123	CG	0.149806
161	3	86608115	86608370	strongHyper	0.223	0.00181	CG	0.149806
162	3	86642125	86642187	strongHyper	0.549	1.43e-13	CG	0.201141
163	3	86934360	86934409	strongHypo	-0.35	1.67e-07	CG	0.169447
164	3	86995121	86995336	strongHypo	-0.269	1.97e-07	CG	0.169447
165	3	86995846	86995863	strongHyper	0.392	1.56e-06	CG	0.169447
166	3	87007592	87007737	strongHypo	-0.254	1.22e-05	CG	0.169447
167	3	87009838	87009889	strongHyper	0.388	1.85e-06	CG	0.169447
168	3	87023516	87023550	strongHypo	-0.443	2.71e-07	CG	0.161028
169	3	87054217	87054463	strongHypo	-0.403	1.35e-08	CG	0.149422
170	3	87057141	87057333	strongHyper	0.542	1.14e-09	CG	0.149422
171	3	87085756	87086123	strongHypo	-0.311	5.66e-05	CG	0.149422
172	3	87130793	87131192	strongHypo	-0.329	0.00132	CG	0.149422
173	3	87166317	87166514	strongHypo	-0.321	0.000381	CG	0.154018
174	3	87192749	87193101	strongHypo	-0.314	4.12e-08	CG	0.160622
175	3	87348363	87348688	strongHypo	-0.278	0.000966	CG	0.155862
176	3	87507769	87507804	strongHypo	-0.416	7.2e-09	CG	0.216658
177	3	87568126	87568134	strongHypo	-0.408	2.08e-08	CG	0.151974
178	3	87674650	87674902	strongHyper	0.281	1.18e-05	CG	0.158614
179	3	92791886	92792065	strongHypo	-0.213	6.94e-05	CG	0.150915
180	4	14068227	14068476	strongHypo	-0.575	4.91e-07	CG	0.166986
181	4	14069988	14070063	strongHypo	-0.376	4.81e-08	CG	0.166986
182	4	14070001	14070063	strongHypo	-0.376	4.81e-08	CG	0.151928
183	4	14231234	14231470	strongHypo	-0.201	0.00136	CG	0.166041
184	4	14235200	14235279	strongHypo	-0.295	2.45e-05	CG	0.166041
185	4	14322199	14322203	strongHyper	0.389	3.64e-06	CG	0.252412
186	4	14326597	14326732	strongHyper	0.415	1.19e-10	CG	0.252412
187	4	14382849	14383123	strongHyper	0.257	0.00152	CG	0.252412
188	4	14462731	14463119	strongHypo	-0.283	0.000186	CG	0.172216
189	4	14587527	14587700	strongHypo	-0.667	9.53e-10	CG	0.236603
190	4	14873574	14873701	strongHypo	-0.309	9.27e-07	CG	0.154663
191	4	14899846	14900064	strongHypo	-0.295	1.29e-07	CG	0.154663
192	4	14900001	14900064	strongHypo	-0.295	1.29e-07	CG	0.191797
193	4	14997636	14997697	strongHypo	-0.389	3.71e-08	CG	0.195975
194	4	15981310	15981607	strongHypo	-0.293	3.31e-05	CG	0.16143
195	4	16061478	16061566	strongHypo	-0.285	0.00307	CG	0.185518
196	4	16162571	16162959	strongHyper	0.236	0.000345	CG	0.16863
197	4	16201390	16201561	strongHyper	0.256	0.00268	CG	0.16863
198	4	16371694	16371811	strongHypo	-0.341	3.89e-06	CG	0.15172
199	4	30353615	30353623	strongHypo	-0.458	1.66e-06	CG	0.157429
200	4	30373673	30373688	strongHypo	-0.525	9.87e-28	CG	0.157429
201	4	30380134	30380267	strongHypo	-0.321	5.46e-11	CG	0.157429
202	4	30392440	30392597	strongHypo	-0.236	2.67e-05	CG	0.157429
203	4	30408475	30408602	strongHypo	-0.553	1.68e-12	CG	0.157429
204	4	30679168	30679265	strongHypo	-0.408	9.34e-08	CG	0.15577
205	4	38855697	38855758	strongHypo	-0.286	1.97e-07	CG	0.157751
206	4	39134079	39134207	strongHypo	-0.374	2.57e-06	CG	0.155908
207	4	59242332	59242478	strongHypo	-0.33	5.96e-08	CG	0.149598
208	4	59337739	59337943	strongHypo	-0.233	0.000419	CG	0.166901
209	4	59377649	59377694	strongHyper	0.286	1.23e-06	CG	0.182829
210	4	59712005	59712083	strongHyper	0.271	1.71e-06	CG	0.151812
211	4	59763393	59763606	strongHypo	-0.315	3.3e-05	CG	0.151812
212	4	59859643	59859838	strongHypo	-0.21	0.00125	CG	0.151067
213	4	79663064	79663336	strongHyper	0.216	5.53e-09	CG	0.154971
214	4	80641340	80641462	strongHypo	-0.317	3.39e-05	CG	0.168571
215	4	82127212	82127288	strongHypo	-0.316	4.87e-06	CG	0.149708
216	4	82135282	82135489	strongHypo	-0.426	1.77e-07	CG	0.149708
217	4	82145781	82145957	strongHyper	0.316	0.000183	CG	0.149708
218	4	82147135	82147309	strongHyper	0.201	0.000185	CG	0.149708
219	4	82167578	82167847	strongHyper	0.367	6.36e-06	CG	0.149708
220	4	82168199	82168350	strongHyper	0.288	6.5e-05	CG	0.149708
221	4	82181925	82182110	strongHypo	-0.348	6.99e-07	CG	0.149708
222	4	82197224	82197270	strongHypo	-0.337	1.25e-09	CG	0.149708
223	4	88849513	88849553	strongHypo	-0.681	8.53e-17	CG	0.152234
224	5	2449831	2449842	strongHypo	-0.324	0.00126	CG	0.153252
225	5	5790304	5790351	strongHypo	-0.297	2.24e-08	CG	0.155382
226	5	5814108	5814250	strongHypo	-0.396	3.26e-13	CG	0.155382
227	5	15079761	15079912	strongHypo	-0.686	5.77e-10	CG	0.157998
228	5	41107105	41107303	strongHyper	0.244	4.27e-07	CG	0.16036
229	5	41108149	41108317	strongHyper	0.346	5.07e-08	CG	0.16036
230	5	42220060	42220104	strongHyper	0.341	3.47e-15	CG	0.174489
231	5	42580104	42580345	strongHypo	-0.422	1.1e-09	CG	0.17495
232	5	42593996	42594155	strongHypo	-0.26	2.62e-05	CG	0.17495
233	5	42632946	42633063	strongHypo	-0.248	0.000763	CG	0.202465
234	5	42637299	42637560	strongHypo	-0.538	7.13e-22	CG	0.202465
235	5	42645934	42645975	strongHypo	-0.297	4.03e-06	CG	0.202465
236	5	42807011	42807338	strongHypo	-0.495	8.17e-15	CG	0.187874
237	5	42838539	42838757	strongHyper	0.481	4.42e-06	CG	0.178644
238	5	42846369	42846557	strongHypo	-0.469	2.16e-08	CG	0.183179
239	5	42849099	42849154	strongHypo	-0.35	0.000121	CG	0.183179
240	5	42893321	42893725	strongHypo	-0.334	1.86e-13	CG	0.173418
241	5	53720977	53721019	strongHypo	-0.43	1.62e-08	CG	0.153481
242	5	55188311	55188367	strongHypo	-0.333	0.000273	CG	0.162006
243	6	3406448	3406514	strongHypo	-0.305	5.06e-05	CG	0.15094
244	6	3468116	3468267	strongHypo	-0.315	1.42e-07	CG	0.155535
245	6	14775162	14775228	strongHypo	-0.367	9.39e-06	CG	0.169167
246	6	20562941	20563207	strongHyper	0.25	2.32e-07	CG	0.162333
247	6	20663666	20664100	strongHyper	0.284	1.98e-07	CG	0.165662
248	6	20735281	20735996	strongHypo	-0.257	1.43e-08	CG	0.154471
249	6	20740370	20740680	strongHypo	-0.297	1.82e-09	CG	0.154471
250	6	20760444	20760451	strongHyper	0.296	8.86e-05	CG	0.154471
251	6	33531601	33531644	strongHypo	-0.492	1.12e-10	CG	0.159498
252	6	33640462	33640653	strongHypo	-0.373	5.7e-07	CG	0.160134
253	7	316581	316821	strongHyper	0.275	1.11e-05	CG	0.149216
254	7	349304	349360	strongHyper	0.487	1.06e-08	CG	0.149216
255	7	354394	354665	strongHyper	0.379	1.26e-14	CG	0.149216
256	7	356321	356582	strongHyper	0.542	5.21e-15	CG	0.149216
257	7	371416	371655	strongHyper	0.222	1.35e-05	CG	0.149216
258	7	428379	428583	strongHyper	0.369	3.27e-06	CG	0.156866
259	7	429365	429406	strongHyper	0.327	8.59e-05	CG	0.156866
260	7	711139	711308	strongHyper	0.49	1.64e-05	CG	0.157379
261	7	759481	759510	strongHyper	0.35	2.58e-06	CG	0.157379
262	7	792508	792553	strongHyper	0.225	0.00496	CG	0.192244
263	7	802340	802370	strongHypo	-0.52	2.19e-14	CG	0.18284
264	7	820724	821093	strongHypo	-0.28	2.28e-08	CG	0.161547
265	7	14418727	14418993	strongHypo	-0.285	2.01e-06	CG	0.153474
266	7	14465262	14465705	strongHypo	-0.218	0.00586	CG	0.155168
267	7	14544605	14544731	strongHypo	-0.499	9.74e-08	CG	0.154218
268	7	14671744	14671992	strongHypo	-0.563	6.76e-10	CG	0.169376
269	7	15403706	15403815	strongHyper	0.339	6.39e-05	CG	0.154851
270	7	15412411	15412554	strongHyper	0.345	2.1e-06	CG	0.154851
271	7	15424566	15424621	strongHypo	-0.266	0.000284	CG	0.154851
272	7	15426347	15426469	strongHypo	-0.385	8.64e-08	CG	0.154851
273	7	15956972	15957141	strongHypo	-0.314	5.44e-08	CG	0.152058
274	7	16038281	16038315	strongHypo	-0.213	1.42e-05	CG	0.152058
275	7	16059003	16059099	strongHypo	-0.594	2.12e-11	CG	0.162234
276	7	27158795	27159024	strongHyper	0.39	5.17e-07	CG	0.167179
277	7	27243440	27243653	strongHyper	0.321	0.000695	CG	0.172956
278	7	27296808	27296958	strongHypo	-0.502	1.74e-07	CG	0.152242
279	8	4862412	4862550	strongHyper	0.423	9.93e-08	CG	0.16529
280	8	4874176	4874367	strongHyper	0.445	1.25e-07	CG	0.16529
281	8	4879572	4879843	strongHyper	0.387	1.01e-11	CG	0.16529
282	8	4887712	4887871	strongHyper	0.384	6.33e-08	CG	0.16529
283	8	5113679	5113853	strongHypo	-0.407	1.47e-12	CG	0.151683
284	8	7505210	7505303	strongHypo	-0.234	1.38e-05	CG	0.241867
285	8	7584987	7585070	strongHypo	-0.321	5.22e-05	CG	0.240928
286	8	13727163	13727321	strongHypo	-0.409	2.99e-10	CG	0.154811
287	8	13879643	13879668	strongHyper	0.374	3.6e-06	CG	0.166778
288	8	13903950	13904210	strongHyper	0.375	1.18e-05	CG	0.151512
289	8	13919851	13919862	strongHypo	-0.43	1.07e-06	CG	0.151512
290	8	14095895	14096075	strongHyper	0.282	4.65e-05	CG	0.154666
291	8	14119127	14119269	strongHyper	0.425	7.3e-08	CG	0.154666
292	8	14163614	14163655	strongHyper	0.245	0.0021	CG	0.18317
293	8	14172752	14172964	strongHypo	-0.207	4e-05	CG	0.18317
294	8	14177221	14177469	strongHypo	-0.259	1.71e-07	CG	0.18317
295	8	14278778	14279044	strongHyper	0.303	0.00011	CG	0.194511
296	8	14326691	14326765	strongHypo	-0.278	4.56e-06	CG	0.15068
297	8	14331058	14331213	strongHypo	-0.407	4.88e-05	CG	0.15068
298	8	14368771	14368861	strongHypo	-0.308	1.15e-05	CG	0.15068
299	8	14388482	14388491	strongHyper	0.44	1.74e-07	CG	0.15068
300	8	14448694	14448713	strongHyper	0.495	2.74e-09	CG	0.171555
301	8	26895350	26895404	strongHypo	-0.246	1.9e-06	CG	0.162693
302	9	2207646	2207723	strongHyper	0.5	5.48e-09	CG	0.151928
303	10	9444030	9444368	strongHypo	-0.328	2.98e-05	CG	0.153876
304	10	20229842	20229983	strongHyper	0.279	0.00119	CG	0.171782
305	12	545454	545735	strongHypo	-0.401	6.67e-09	CG	0.155971
306	12	5792045	5792325	strongHypo	-0.254	1.91e-05	CG	0.149165
307	12	9016223	9016456	strongHyper	0.362	4.28e-10	CG	0.157834
308	12	9116521	9116833	strongHypo	-0.273	1.1e-06	CG	0.188206
309	13	7548485	7548512	strongHyper	0.406	1.42e-08	CG	0.150321
310	13	7559213	7559227	strongHyper	0.506	1.12e-05	CG	0.150321
311	13	7609333	7609404	strongHyper	0.328	0.000233	CG	0.150321
312	13	7614748	7614773	strongHypo	-0.515	6e-11	CG	0.150321
313	15	1562617	1562937	strongHyper	0.486	2.71e-10	CG	0.151249
314	15	3554301	3554312	strongHyper	0.482	1.67e-10	CG	0.154051
315	17	10585000	10585174	strongHyper	0.233	0.000331	CG	0.299247
316	17	10660649	10660727	strongHyper	0.352	9.46e-08	CG	0.233038
317	18	480678	480702	strongHyper	0.492	2.95e-06	CG	0.157468
318	19	6854732	6855012	strongHyper	0.275	3.74e-09	CG	0.303912
319	19	7311075	7311134	strongHyper	0.234	0.000256	CG	0.16527
320	20	7760218	7760250	strongHyper	0.419	4.39e-13	CG	0.223576
321	20	7764315	7764455	strongHypo	-0.216	8.76e-16	CG	0.223576
322	20	7803756	7803970	strongHypo	-0.475	1.24e-06	CG	0.223576
323	20	7807042	7807238	strongHypo	-0.735	1.68e-19	CG	0.223576
324	1	24635660	24635671	strongHypo	-0.221	9.34e-06	CHH	0.168632
325	1	98769062	98769095	strongHypo	-0.101	1.27e-12	CHH	0.176834
326	1	151984904	151984910	strongHypo	-0.167	2.81e-05	CHH	0.296259
327	1	152074314	152074331	strongHypo	-0.1	0.0303	CHH	0.283925
328	1	152328574	152328709	strongHypo	-0.111	4.83e-08	CHH	0.303045
329	1	162148268	162148292	strongHypo	-0.118	7.1e-06	CHH	0.152603
330	3	43558378	43558481	strongHypo	-0.136	0.000129	CHH	0.159855
331	13	1301114	1301390	strongHypo	-0.114	9.16e-22	CHH	0.149709
332	18	435175	435479	strongHypo	-0.224	4.89e-48	CHH	0.157468
333	33	3683347	3683379	strongHypo	-0.18	2.61e-05	CHH	0.156586
334	31	4146743	4147023	strongHypo	-0.195	9.51e-66	CHH	0.179882
