# Supplementary material for: Analysis of genome and methylation changes in Chinese indigenous chickens over time provides insight into species conservation
Source: Commun Biol. 2022 Sep 12;5:952. doi: 10.1038/s42003-022-03907-7 (PMC9467985; doi:10.1038/s42003-022-03907-7)
Supplement: Supplementary file 19 — Supplementary Data 16 [file 42003_2022_3907_MOESM19_ESM.xlsx]

## Sheet: Supplementary Data 16
Supplementary Data 16. Summary of candidate genes that may have a role in Ex_TC.
Gene	Chr	Start	Stop	Meth_diff	Meth_Type	Fst	ID	Description
HTR2A	1	169670434	169670532	-0.29	CG	0.153677	gga04020	calcium signaling pathway
EYS	3	84919625	84919746	-0.266	CG	0.157484	GO:0005509	calcium ion binding
DST	3	86934360	86934409	-0.35	CG	0.169447	GO:0005509	calcium ion binding
DST	3	86995121	86995336	-0.269	CG	0.169447
DST	3	86995846	86995863	0.392	CG	0.169447
DST	3	87007592	87007737	-0.254	CG	0.169447
DST	3	87009838	87009889	0.388	CG	0.169447
DST	3	87023516	87023550	-0.443	CG	0.161028
DST	3	87054217	87054463	-0.403	CG	0.149422
DST	3	87057141	87057333	0.542	CG	0.149422
DST	3	87085756	87086123	-0.311	CG	0.149422
DST	3	87130793	87131192	-0.329	CG	0.149422
TET2	4	38855697	38855758	-0.286	CG	0.157751	GO:0055114	oxidation-reduction process
RAP1GDS1	4	59712005	59712083	0.271	CG	0.151812	GO:0051561	positive regulation of mitochondrial calcium ion concentration
RAP1GDS1	4	59763393	59763606	-0.315	CG	0.151812
HTT	4	82135282	82135489	-0.426	CG	0.149708	GO:0031587	positive regulation of inositol 1,4,5-trisphosphate-sensitive calcium-release channel activity
HTT	4	82145781	82145957	0.316	CG	0.149708
HTT	4	82147135	82147309	0.201	CG	0.149708
HTT	4	82167578	82167847	0.367	CG	0.149708
HTT	4	82168199	82168350	0.288	CG	0.149708
HTT	4	82181925	82182110	-0.348	CG	0.149708
HTT	4	82197224	82197270	-0.337	CG	0.149708
HTR7L	4	88849513	88849553	-0.681	CG	0.152234	gga04020	calcium signaling pathway
FKBP7	7	15403706	15403815	0.339	CG	0.154851	GO:0005509	calcium ion binding
MYLK	7	27243440	27243653	0.321	CG	0.172956	gga04020	calcium signaling pathway
MYLK	7	27296808	27296958	-0.502	CG	0.152242
