# Supplementary material for: Analysis of genome and methylation changes in Chinese indigenous chickens over time provides insight into species conservation
Source: Commun Biol. 2022 Sep 12;5:952. doi: 10.1038/s42003-022-03907-7 (PMC9467985; doi:10.1038/s42003-022-03907-7)
Supplement: Supplementary file 20 — Supplementary Data 17 [new] [file 42003_2022_3907_MOESM20_ESM.xlsx]

## Sheet: Fig. 2b
Group	Heterozygosity	Homozygosity	Het.ratio	ratio
Ex-TC	1940145	2136834	0.4758	1.1014
Ex-TC	2120313	2026124	0.5113	0.9556
Ex-TC	2049991	2052184	0.4997	1.0011
Ex-TC	1969906	2077138	0.4867	1.0544
Ex-TC	1985062	2120540	0.4835	1.0682
Ex-TC	2151240	2052005	0.5118	0.9539
Ex-TC	1965234	2100793	0.4833	1.069
Ex-TC	2039992	2083221	0.4947	1.0212
Ex-TC	1919949	2142642	0.4725	1.116
Ex-TC	2049652	2080182	0.4963	1.0149
Con-TC	2101281	1993340	0.5131	0.9486
Con-TC	2170125	1964265	0.5248	0.9051
Con-TC	2128955	2014839	0.5137	0.9464
Con-TC	2010619	2120588	0.4866	1.0547
Con-TC	2201148	2028982	0.5203	0.9218
Con-TC	2078693	2042484	0.5043	0.9826
Con-TC	2177053	1981446	0.5235	0.9102
Con-TC	2090205	2043057	0.5057	0.9774
Con-TC	2016733	1993571	0.5028	0.9885
Con-TC	2039762	2116402	0.4907	1.0376
In-TC	2751978	1772307	0.6082	0.644
In-TC	2402889	1818900	0.5691	0.757
In-TC	2565875	1896929	0.5749	0.7393
In-TC	2138843	1919497	0.527	0.8974
In-TC	2237611	1929520	0.5369	0.8623
In-TC	2282938	1892500	0.5467	0.829
In-TC	2317682	1908233	0.5484	0.8233
In-TC	2392107	1876218	0.5604	0.7843
In-TC	2249630	1882923	0.5443	0.837
In-TC	2200524	1948050	0.5304	0.8853
Ex-BC	1806420	2164332	0.4549	1.1981
Ex-BC	1854784	2144235	0.4638	1.1561
Ex-BC	1925800	2111060	0.477	1.0962
Ex-BC	1796591	2206846	0.4487	1.2284
Ex-BC	1782859	2177248	0.4502	1.2212
Ex-BC	1713952	2249098	0.4324	1.3122
Ex-BC	1910309	2123722	0.4735	1.1117
Ex-BC	1707040	2236222	0.4329	1.31
Ex-BC	1867888	2201554	0.459	1.1786
Ex-BC	1912705	2119257	0.4743	1.108
Con-BC	2171261	2008658	0.5194	0.9251
Con-BC	2030354	2127399	0.4883	1.0478
Con-BC	1693782	2260795	0.4283	1.3348
Con-BC	2109315	2078515	0.5036	0.9854
Con-BC	1792997	2150168	0.4547	1.1992
Con-BC	1894667	2142057	0.4693	1.1306
Con-BC	2045953	2174351	0.4847	1.0628
Con-BC	1999541	2060691	0.4924	1.0306
Con-BC	1895440	2099026	0.4745	1.1074
Con-BC	1872313	2053212	0.4769	1.0966
In-BC	1849427	2155837	0.4617	1.1657
In-BC	1899274	2141252	0.47	1.1274
In-BC	1924161	2146032	0.4727	1.1153
In-BC	2011732	2178257	0.4801	1.0828
In-BC	1850038	2157905	0.4615	1.1664
In-BC	2016978	2093406	0.4907	1.0379
In-BC	1955372	2084855	0.4839	1.0662
In-BC	2116209	2054891	0.5073	0.971
In-BC	1901209	2123860	0.4723	1.1171
In-BC	2129003	2067675	0.5073	0.9712
Ex-WC	2214167	1991680	0.5264	0.8995
Ex-WC	1779332	2199480	0.4472	1.2361
Ex-WC	2182443	1968765	0.5257	0.9021
Ex-WC	2170520	1955988	0.5259	0.9012
Ex-WC	2155697	1989486	0.52	0.9229
Ex-WC	2045924	2025139	0.5025	0.9898
Ex-WC	1998611	2016993	0.4977	1.0092
Ex-WC	2205983	1966940	0.5286	0.8916
Ex-WC	2046847	2032069	0.5018	0.9928
Ex-WC	2110117	1995821	0.5139	0.9458
Con-WC	2058122	1931047	0.5159	0.9383
Con-WC	2130314	1976395	0.5187	0.9277
Con-WC	2095818	1958723	0.5169	0.9346
Con-WC	2153883	1943917	0.5256	0.9025
Con-WC	1965502	1980614	0.498	1.0077
Con-WC	2106889	2063647	0.5051	0.9795
Con-WC	2265293	1914786	0.5419	0.8453
Con-WC	2263276	1962006	0.5356	0.8669
Con-WC	2330419	1944226	0.5451	0.8343
Con-WC	2178139	1935338	0.5295	0.8885
In-WC	2550133	1900032	0.573	0.7451
In-WC	2548352	1885073	0.5748	0.7397
In-WC	2580863	1877868	0.5788	0.7276
In-WC	2156727	1920168	0.529	0.8903
In-WC	2214262	1933294	0.5338	0.8731
In-WC	2409436	1903284	0.5586	0.7899
In-WC	2247359	1939206	0.5368	0.8629
In-WC	2329807	1948100	0.5446	0.8362
In-WC	2255923	1918460	0.5404	0.8504
In-WC	2403944	1924131	0.5554	0.8004

## Sheet: Fig. 2b-details
	color	ymin	lower	middle	upper	ymax	outliers
Ex-TC	#F8766D	0.9539	1.00455	1.0378	1.0688	1.116
Con-TC	#D39200	0.9051	0.92795	0.963	0.987025	1.0547
In-TC	#93AA00	0.644	0.763825	0.82615	0.855975	0.8974
Ex-BC	#00BA38	1.0962	1.1228	1.18835	1.2266	1.3122
Con-BC	#00C19F	0.9251	1.0349	1.0797	1.1248	1.1992	1.3348
In-BC	#00B9E3	0.971	1.04497	1.09905	1.12482	1.1664
Ex-WC	#619CFF	0.8916	0.901425	0.93435	0.99205	1.0092	1.2361
Con-WC	#DB72FB	0.8343	0.8723	0.9151	0.937375	1.0077
In-WC	#FF61C3	0.7276	0.7563	0.8183	0.859775	0.8903

## Sheet: Fig. 2c
Chr	Start	End	variable	value
NC_006088.5	1	100000	Pi_Ex-TC	0.00120222
NC_006088.5	10001	110000	Pi_Ex-TC	0.00124161
NC_006088.5	20001	120000	Pi_Ex-TC	0.00121417
NC_006088.5	30001	130000	Pi_Ex-TC	0.00123841
NC_006088.5	40001	140000	Pi_Ex-TC	0.00129757
NC_006088.5	50001	150000	Pi_Ex-TC	0.00110668
NC_006088.5	60001	160000	Pi_Ex-TC	0.00105406
NC_006088.5	70001	170000	Pi_Ex-TC	0.00110287
NC_006088.5	80001	180000	Pi_Ex-TC	0.00100011
NC_006088.5	90001	190000	Pi_Ex-TC	0.000952803
NC_006088.5	100001	200000	Pi_Ex-TC	0.000977591
NC_006088.5	110001	210000	Pi_Ex-TC	0.000997307
NC_006088.5	120001	220000	Pi_Ex-TC	0.00103893
NC_006088.5	130001	230000	Pi_Ex-TC	0.000899249
NC_006088.5	140001	240000	Pi_Ex-TC	0.000650774
NC_006088.5	150001	250000	Pi_Ex-TC	0.000748863
NC_006088.5	160001	260000	Pi_Ex-TC	0.000908277
NC_006088.5	170001	270000	Pi_Ex-TC	0.000893403
NC_006088.5	180001	280000	Pi_Ex-TC	0.000890201
NC_006088.5	190001	290000	Pi_Ex-TC	0.000842462
NC_006088.5	200001	300000	Pi_Ex-TC	0.000774312
NC_006088.5	210001	310000	Pi_Ex-TC	0.000780032
NC_006088.5	220001	320000	Pi_Ex-TC	0.000980258
NC_006088.5	230001	330000	Pi_Ex-TC	0.0011262
NC_006088.5	240001	340000	Pi_Ex-TC	0.00128286
NC_006088.5	250001	350000	Pi_Ex-TC	0.00135246
NC_006088.5	260001	360000	Pi_Ex-TC	0.00148837
NC_006088.5	270001	370000	Pi_Ex-TC	0.00159984
NC_006088.5	280001	380000	Pi_Ex-TC	0.00185494
NC_006088.5	290001	390000	Pi_Ex-TC	0.00214697
NC_006088.5	300001	400000	Pi_Ex-TC	0.00235523
NC_006088.5	310001	410000	Pi_Ex-TC	0.00251695
NC_006088.5	320001	420000	Pi_Ex-TC	0.00243999
NC_006088.5	330001	430000	Pi_Ex-TC	0.00235554
NC_006088.5	340001	440000	Pi_Ex-TC	0.00236921
NC_006088.5	350001	450000	Pi_Ex-TC	0.00239448
NC_006088.5	360001	460000	Pi_Ex-TC	0.00222412
NC_006088.5	370001	470000	Pi_Ex-TC	0.00223947
NC_006088.5	380001	480000	Pi_Ex-TC	0.00218146
NC_006088.5	390001	490000	Pi_Ex-TC	0.00209975
NC_006088.5	400001	500000	Pi_Ex-TC	0.00200894
NC_006088.5	410001	510000	Pi_Ex-TC	0.00195285
NC_006088.5	420001	520000	Pi_Ex-TC	0.00196834
NC_006088.5	430001	530000	Pi_Ex-TC	0.00200593
NC_006088.5	440001	540000	Pi_Ex-TC	0.00197379
NC_006088.5	450001	550000	Pi_Ex-TC	0.00203227
NC_006088.5	460001	560000	Pi_Ex-TC	0.00208647
NC_006088.5	470001	570000	Pi_Ex-TC	0.00209255
NC_006088.5	480001	580000	Pi_Ex-TC	0.00209867
NC_006088.5	490001	590000	Pi_Ex-TC	0.00218927
NC_006088.5	500001	600000	Pi_Ex-TC	0.00229198
NC_006088.5	510001	610000	Pi_Ex-TC	0.00232254
NC_006088.5	520001	620000	Pi_Ex-TC	0.00232903
NC_006088.5	530001	630000	Pi_Ex-TC	0.00229212
NC_006088.5	540001	640000	Pi_Ex-TC	0.00242286
NC_006088.5	550001	650000	Pi_Ex-TC	0.00241476
NC_006088.5	560001	660000	Pi_Ex-TC	0.00244094
NC_006088.5	570001	670000	Pi_Ex-TC	0.00262632
NC_006088.5	580001	680000	Pi_Ex-TC	0.00257366
NC_006088.5	590001	690000	Pi_Ex-TC	0.00239782
NC_006088.5	600001	700000	Pi_Ex-TC	0.00237684
NC_006088.5	610001	710000	Pi_Ex-TC	0.0022983
NC_006088.5	620001	720000	Pi_Ex-TC	0.00212923
NC_006088.5	630001	730000	Pi_Ex-TC	0.00190554
NC_006088.5	640001	740000	Pi_Ex-TC	0.00157271
NC_006088.5	650001	750000	Pi_Ex-TC	0.0013433
NC_006088.5	660001	760000	Pi_Ex-TC	0.00116233
NC_006088.5	670001	770000	Pi_Ex-TC	0.000767601
NC_006088.5	680001	780000	Pi_Ex-TC	0.000652137
NC_006088.5	690001	790000	Pi_Ex-TC	0.000528787
NC_006088.5	700001	800000	Pi_Ex-TC	0.000273795
NC_006088.5	710001	810000	Pi_Ex-TC	0.000157237
NC_006088.5	720001	820000	Pi_Ex-TC	0.000140587
NC_006088.5	730001	830000	Pi_Ex-TC	0.000132429
NC_006088.5	740001	840000	Pi_Ex-TC	0.000122562
NC_006088.5	750001	850000	Pi_Ex-TC	0.000108627
NC_006088.5	760001	860000	Pi_Ex-TC	0.000104641
NC_006088.5	770001	870000	Pi_Ex-TC	9.93747e-05
NC_006088.5	780001	880000	Pi_Ex-TC	7.9649e-05
NC_006088.5	790001	890000	Pi_Ex-TC	8.0271e-05
NC_006088.5	800001	900000	Pi_Ex-TC	8.0271e-05
NC_006088.5	810001	910000	Pi_Ex-TC	6.98199e-05
NC_006088.5	820001	920000	Pi_Ex-TC	6.05308e-05
NC_006088.5	830001	930000	Pi_Ex-TC	6.05308e-05
NC_006088.5	840001	940000	Pi_Ex-TC	0.000108673
NC_006088.5	850001	950000	Pi_Ex-TC	0.00016681
NC_006088.5	860001	960000	Pi_Ex-TC	0.00014642
NC_006088.5	870001	970000	Pi_Ex-TC	0.00014242
NC_006088.5	880001	980000	Pi_Ex-TC	0.000127049
NC_006088.5	890001	990000	Pi_Ex-TC	0.0001228
NC_006088.5	900001	1000000	Pi_Ex-TC	0.0001228
NC_006088.5	910001	1010000	Pi_Ex-TC	0.000143785
NC_006088.5	920001	1020000	Pi_Ex-TC	0.000135311
NC_006088.5	930001	1030000	Pi_Ex-TC	0.000157087
NC_006088.5	940001	1040000	Pi_Ex-TC	0.00014687
NC_006088.5	950001	1050000	Pi_Ex-TC	9.23923e-05
NC_006088.5	960001	1060000	Pi_Ex-TC	0.00012468
NC_006088.5	970001	1070000	Pi_Ex-TC	0.000183757
NC_006088.5	980001	1080000	Pi_Ex-TC	0.000239545
NC_006088.5	990001	1090000	Pi_Ex-TC	0.000300576
NC_006088.5	1000001	1100000	Pi_Ex-TC	0.000368551
NC_006088.5	1010001	1110000	Pi_Ex-TC	0.000553722
NC_006088.5	1020001	1120000	Pi_Ex-TC	0.000813871
NC_006088.5	1030001	1130000	Pi_Ex-TC	0.00102727
NC_006088.5	1040001	1140000	Pi_Ex-TC	0.00123094
NC_006088.5	1050001	1150000	Pi_Ex-TC	0.00159538
NC_006088.5	1060001	1160000	Pi_Ex-TC	0.00175899
NC_006088.5	1070001	1170000	Pi_Ex-TC	0.00191782
NC_006088.5	1080001	1180000	Pi_Ex-TC	0.00206981
NC_006088.5	1090001	1190000	Pi_Ex-TC	0.00228029
NC_006088.5	1100001	1200000	Pi_Ex-TC	0.00240497
NC_006088.5	1110001	1210000	Pi_Ex-TC	0.00238118
NC_006088.5	1120001	1220000	Pi_Ex-TC	0.00220603
NC_006088.5	1130001	1230000	Pi_Ex-TC	0.00229914
NC_006088.5	1140001	1240000	Pi_Ex-TC	0.00235745
NC_006088.5	1150001	1250000	Pi_Ex-TC	0.00223757
NC_006088.5	1160001	1260000	Pi_Ex-TC	0.00234845
NC_006088.5	1170001	1270000	Pi_Ex-TC	0.00246503
NC_006088.5	1180001	1280000	Pi_Ex-TC	0.00238286
NC_006088.5	1190001	1290000	Pi_Ex-TC	0.00227704
NC_006088.5	1200001	1300000	Pi_Ex-TC	0.00232117
NC_006088.5	1210001	1310000	Pi_Ex-TC	0.00238628
NC_006088.5	1220001	1320000	Pi_Ex-TC	0.00255308
NC_006088.5	1230001	1330000	Pi_Ex-TC	0.00256785
NC_006088.5	1240001	1340000	Pi_Ex-TC	0.002512
NC_006088.5	1250001	1350000	Pi_Ex-TC	0.0025072
NC_006088.5	1260001	1360000	Pi_Ex-TC	0.00243036
NC_006088.5	1270001	1370000	Pi_Ex-TC	0.00243644
NC_006088.5	1280001	1380000	Pi_Ex-TC	0.00261789
NC_006088.5	1290001	1390000	Pi_Ex-TC	0.00282643
NC_006088.5	1300001	1400000	Pi_Ex-TC	0.00280154
NC_006088.5	1310001	1410000	Pi_Ex-TC	0.00276197
NC_006088.5	1320001	1420000	Pi_Ex-TC	0.00275429
NC_006088.5	1330001	1430000	Pi_Ex-TC	0.00265349
NC_006088.5	1340001	1440000	Pi_Ex-TC	0.00274853
NC_006088.5	1350001	1450000	Pi_Ex-TC	0.00282824
NC_006088.5	1360001	1460000	Pi_Ex-TC	0.00290988
NC_006088.5	1370001	1470000	Pi_Ex-TC	0.00268834
NC_006088.5	1380001	1480000	Pi_Ex-TC	0.00263604
NC_006088.5	1390001	1490000	Pi_Ex-TC	0.00249272
NC_006088.5	1400001	1500000	Pi_Ex-TC	0.0025101
NC_006088.5	1410001	1510000	Pi_Ex-TC	0.00257695
NC_006088.5	1420001	1520000	Pi_Ex-TC	0.00269139
NC_006088.5	1430001	1530000	Pi_Ex-TC	0.00270194
NC_006088.5	1440001	1540000	Pi_Ex-TC	0.00255323
NC_006088.5	1450001	1550000	Pi_Ex-TC	0.0024551
NC_006088.5	1460001	1560000	Pi_Ex-TC	0.00241598
NC_006088.5	1470001	1570000	Pi_Ex-TC	0.00257414
NC_006088.5	1480001	1580000	Pi_Ex-TC	0.00263063
NC_006088.5	1490001	1590000	Pi_Ex-TC	0.00269781
NC_006088.5	1500001	1600000	Pi_Ex-TC	0.00280774
NC_006088.5	1510001	1610000	Pi_Ex-TC	0.00282423
NC_006088.5	1520001	1620000	Pi_Ex-TC	0.00271888
NC_006088.5	1530001	1630000	Pi_Ex-TC	0.00271289
NC_006088.5	1540001	1640000	Pi_Ex-TC	0.00276548
NC_006088.5	1550001	1650000	Pi_Ex-TC	0.00276231
NC_006088.5	1560001	1660000	Pi_Ex-TC	0.00263761
NC_006088.5	1570001	1670000	Pi_Ex-TC	0.00263089
NC_006088.5	1580001	1680000	Pi_Ex-TC	0.00259629
NC_006088.5	1590001	1690000	Pi_Ex-TC	0.00262862
NC_006088.5	1600001	1700000	Pi_Ex-TC	0.00252417
NC_006088.5	1610001	1710000	Pi_Ex-TC	0.0024358
NC_006088.5	1620001	1720000	Pi_Ex-TC	0.00250222
NC_006088.5	1630001	1730000	Pi_Ex-TC	0.00252835
NC_006088.5	1640001	1740000	Pi_Ex-TC	0.00255862
NC_006088.5	1650001	1750000	Pi_Ex-TC	0.00254609
NC_006088.5	1660001	1760000	Pi_Ex-TC	0.00269314
NC_006088.5	1670001	1770000	Pi_Ex-TC	0.00267344
NC_006088.5	1680001	1780000	Pi_Ex-TC	0.00256227
NC_006088.5	1690001	1790000	Pi_Ex-TC	0.00247694
NC_006088.5	1700001	1800000	Pi_Ex-TC	0.00246688
NC_006088.5	1710001	1810000	Pi_Ex-TC	0.00241848
NC_006088.5	1720001	1820000	Pi_Ex-TC	0.00235669
NC_006088.5	1730001	1830000	Pi_Ex-TC	0.00238173
NC_006088.5	1740001	1840000	Pi_Ex-TC	0.00235288
NC_006088.5	1750001	1850000	Pi_Ex-TC	0.00251057
NC_006088.5	1760001	1860000	Pi_Ex-TC	0.00248882
NC_006088.5	1770001	1870000	Pi_Ex-TC	0.0024577
NC_006088.5	1780001	1880000	Pi_Ex-TC	0.00257443
NC_006088.5	1790001	1890000	Pi_Ex-TC	0.00257881
NC_006088.5	1800001	1900000	Pi_Ex-TC	0.0026202
NC_006088.5	1810001	1910000	Pi_Ex-TC	0.00265938
NC_006088.5	1820001	1920000	Pi_Ex-TC	0.0027896
NC_006088.5	1830001	1930000	Pi_Ex-TC	0.00280614
NC_006088.5	1840001	1940000	Pi_Ex-TC	0.00297977
NC_006088.5	1850001	1950000	Pi_Ex-TC	0.00304001
NC_006088.5	1860001	1960000	Pi_Ex-TC	0.00312541
NC_006088.5	1870001	1970000	Pi_Ex-TC	0.00333217
NC_006088.5	1880001	1980000	Pi_Ex-TC	0.0033421
NC_006088.5	1890001	1990000	Pi_Ex-TC	0.00338408
NC_006088.5	1900001	2000000	Pi_Ex-TC	0.00336822
NC_006088.5	1910001	2010000	Pi_Ex-TC	0.00353281
NC_006088.5	1920001	2020000	Pi_Ex-TC	0.00336508
NC_006088.5	1930001	2030000	Pi_Ex-TC	0.0032649
NC_006088.5	1940001	2040000	Pi_Ex-TC	0.0031759
NC_006088.5	1950001	2050000	Pi_Ex-TC	0.00296378
NC_006088.5	1960001	2060000	Pi_Ex-TC	0.00291529
NC_006088.5	1970001	2070000	Pi_Ex-TC	0.00274699
NC_006088.5	1980001	2080000	Pi_Ex-TC	0.00278174
NC_006088.5	1990001	2090000	Pi_Ex-TC	0.00269904
NC_006088.5	2000001	2100000	Pi_Ex-TC	0.00258902
NC_006088.5	2010001	2110000	Pi_Ex-TC	0.00255469
NC_006088.5	2020001	2120000	Pi_Ex-TC	0.00262961
NC_006088.5	2030001	2130000	Pi_Ex-TC	0.00263934
NC_006088.5	2040001	2140000	Pi_Ex-TC	0.00260592
NC_006088.5	2050001	2150000	Pi_Ex-TC	0.0027483
NC_006088.5	2060001	2160000	Pi_Ex-TC	0.00270981
NC_006088.5	2070001	2170000	Pi_Ex-TC	0.00272271
NC_006088.5	2080001	2180000	Pi_Ex-TC	0.0026229
NC_006088.5	2090001	2190000	Pi_Ex-TC	0.00266088
NC_006088.5	2100001	2200000	Pi_Ex-TC	0.00276925
NC_006088.5	2110001	2210000	Pi_Ex-TC	0.00260612
NC_006088.5	2120001	2220000	Pi_Ex-TC	0.00253413
NC_006088.5	2130001	2230000	Pi_Ex-TC	0.00262178
NC_006088.5	2140001	2240000	Pi_Ex-TC	0.00253183
NC_006088.5	2150001	2250000	Pi_Ex-TC	0.00240626
NC_006088.5	2160001	2260000	Pi_Ex-TC	0.00237112
NC_006088.5	2170001	2270000	Pi_Ex-TC	0.00222306
NC_006088.5	2180001	2280000	Pi_Ex-TC	0.00201146
NC_006088.5	2190001	2290000	Pi_Ex-TC	0.00180655
NC_006088.5	2200001	2300000	Pi_Ex-TC	0.00156131
NC_006088.5	2210001	2310000	Pi_Ex-TC	0.00139458
NC_006088.5	2220001	2320000	Pi_Ex-TC	0.00117134
NC_006088.5	2230001	2330000	Pi_Ex-TC	0.000865281
NC_006088.5	2240001	2340000	Pi_Ex-TC	0.000850633
NC_006088.5	2250001	2350000	Pi_Ex-TC	0.00101814
NC_006088.5	2260001	2360000	Pi_Ex-TC	0.00117067
NC_006088.5	2270001	2370000	Pi_Ex-TC	0.00131136
NC_006088.5	2280001	2380000	Pi_Ex-TC	0.00160484
NC_006088.5	2290001	2390000	Pi_Ex-TC	0.00183634
NC_006088.5	2300001	2400000	Pi_Ex-TC	0.00216148
NC_006088.5	2310001	2410000	Pi_Ex-TC	0.00250448
NC_006088.5	2320001	2420000	Pi_Ex-TC	0.00275206
NC_006088.5	2330001	2430000	Pi_Ex-TC	0.00304828
NC_006088.5	2340001	2440000	Pi_Ex-TC	0.00310861
NC_006088.5	2350001	2450000	Pi_Ex-TC	0.00291677
NC_006088.5	2360001	2460000	Pi_Ex-TC	0.00278706
NC_006088.5	2370001	2470000	Pi_Ex-TC	0.00280151
NC_006088.5	2380001	2480000	Pi_Ex-TC	0.00280125
NC_006088.5	2390001	2490000	Pi_Ex-TC	0.00279856
NC_006088.5	2400001	2500000	Pi_Ex-TC	0.00273307
NC_006088.5	2410001	2510000	Pi_Ex-TC	0.00268015
NC_006088.5	2420001	2520000	Pi_Ex-TC	0.0026477
NC_006088.5	2430001	2530000	Pi_Ex-TC	0.00251224
NC_006088.5	2440001	2540000	Pi_Ex-TC	0.00235741
NC_006088.5	2450001	2550000	Pi_Ex-TC	0.00225566
NC_006088.5	2460001	2560000	Pi_Ex-TC	0.00212762
NC_006088.5	2470001	2570000	Pi_Ex-TC	0.00209171
NC_006088.5	2480001	2580000	Pi_Ex-TC	0.0020739
NC_006088.5	2490001	2590000	Pi_Ex-TC	0.00203832
NC_006088.5	2500001	2600000	Pi_Ex-TC	0.00203172
NC_006088.5	2510001	2610000	Pi_Ex-TC	0.00209709
NC_006088.5	2520001	2620000	Pi_Ex-TC	0.00216704
NC_006088.5	2530001	2630000	Pi_Ex-TC	0.00223517
NC_006088.5	2540001	2640000	Pi_Ex-TC	0.00230383
NC_006088.5	2550001	2650000	Pi_Ex-TC	0.002198
NC_006088.5	2560001	2660000	Pi_Ex-TC	0.00207881
NC_006088.5	2570001	2670000	Pi_Ex-TC	0.00207536
NC_006088.5	2580001	2680000	Pi_Ex-TC	0.00204464
NC_006088.5	2590001	2690000	Pi_Ex-TC	0.00198735
NC_006088.5	2600001	2700000	Pi_Ex-TC	0.00194684
NC_006088.5	2610001	2710000	Pi_Ex-TC	0.00181438
NC_006088.5	2620001	2720000	Pi_Ex-TC	0.00173736
NC_006088.5	2630001	2730000	Pi_Ex-TC	0.00169823
NC_006088.5	2640001	2740000	Pi_Ex-TC	0.00174392
NC_006088.5	2650001	2750000	Pi_Ex-TC	0.00191298
NC_006088.5	2660001	2760000	Pi_Ex-TC	0.00225506
NC_006088.5	2670001	2770000	Pi_Ex-TC	0.00218911
NC_006088.5	2680001	2780000	Pi_Ex-TC	0.00227955
NC_006088.5	2690001	2790000	Pi_Ex-TC	0.00236295
NC_006088.5	2700001	2800000	Pi_Ex-TC	0.00243134
NC_006088.5	2710001	2810000	Pi_Ex-TC	0.00247331
NC_006088.5	2720001	2820000	Pi_Ex-TC	0.00254777
NC_006088.5	2730001	2830000	Pi_Ex-TC	0.00254018
NC_006088.5	2740001	2840000	Pi_Ex-TC	0.00250752
NC_006088.5	2750001	2850000	Pi_Ex-TC	0.00257376
NC_006088.5	2760001	2860000	Pi_Ex-TC	0.00241294
NC_006088.5	2770001	2870000	Pi_Ex-TC	0.00254553
NC_006088.5	2780001	2880000	Pi_Ex-TC	0.00246705
NC_006088.5	2790001	2890000	Pi_Ex-TC	0.00241433
NC_006088.5	2800001	2900000	Pi_Ex-TC	0.00242166
NC_006088.5	2810001	2910000	Pi_Ex-TC	0.00239936
NC_006088.5	2820001	2920000	Pi_Ex-TC	0.00231028
NC_006088.5	2830001	2930000	Pi_Ex-TC	0.00231366
NC_006088.5	2840001	2940000	Pi_Ex-TC	0.00238324
NC_006088.5	2850001	2950000	Pi_Ex-TC	0.00243149
NC_006088.5	2860001	2960000	Pi_Ex-TC	0.00245337
NC_006088.5	2870001	2970000	Pi_Ex-TC	0.00236725
NC_006088.5	2880001	2980000	Pi_Ex-TC	0.00242294
NC_006088.5	2890001	2990000	Pi_Ex-TC	0.00254543
NC_006088.5	2900001	3000000	Pi_Ex-TC	0.00256646
NC_006088.5	2910001	3010000	Pi_Ex-TC	0.00258428
NC_006088.5	2920001	3020000	Pi_Ex-TC	0.00258328
NC_006088.5	2930001	3030000	Pi_Ex-TC	0.00268761
NC_006088.5	2940001	3040000	Pi_Ex-TC	0.00268984
NC_006088.5	2950001	3050000	Pi_Ex-TC	0.00261261
NC_006088.5	2960001	3060000	Pi_Ex-TC	0.00264114
NC_006088.5	2970001	3070000	Pi_Ex-TC	0.0026538
NC_006088.5	2980001	3080000	Pi_Ex-TC	0.0026144
NC_006088.5	2990001	3090000	Pi_Ex-TC	0.00252661
NC_006088.5	3000001	3100000	Pi_Ex-TC	0.00239498
NC_006088.5	3010001	3110000	Pi_Ex-TC	0.00244519
NC_006088.5	3020001	3120000	Pi_Ex-TC	0.00244305
NC_006088.5	3030001	3130000	Pi_Ex-TC	0.00243856
NC_006088.5	3040001	3140000	Pi_Ex-TC	0.00249897
NC_006088.5	3050001	3150000	Pi_Ex-TC	0.00256057
NC_006088.5	3060001	3160000	Pi_Ex-TC	0.00260532
NC_006088.5	3070001	3170000	Pi_Ex-TC	0.00256636
NC_006088.5	3080001	3180000	Pi_Ex-TC	0.00255672
NC_006088.5	3090001	3190000	Pi_Ex-TC	0.00256957
NC_006088.5	3100001	3200000	Pi_Ex-TC	0.00261266
NC_006088.5	3110001	3210000	Pi_Ex-TC	0.00249092
NC_006088.5	3120001	3220000	Pi_Ex-TC	0.00258567
NC_006088.5	3130001	3230000	Pi_Ex-TC	0.00261021
NC_006088.5	3140001	3240000	Pi_Ex-TC	0.00259954
NC_006088.5	3150001	3250000	Pi_Ex-TC	0.00259602
NC_006088.5	3160001	3260000	Pi_Ex-TC	0.00255182
NC_006088.5	3170001	3270000	Pi_Ex-TC	0.00269742
NC_006088.5	3180001	3280000	Pi_Ex-TC	0.00271788
NC_006088.5	3190001	3290000	Pi_Ex-TC	0.00277797
NC_006088.5	3200001	3300000	Pi_Ex-TC	0.0028824
NC_006088.5	3210001	3310000	Pi_Ex-TC	0.00297639
NC_006088.5	3220001	3320000	Pi_Ex-TC	0.00297608
NC_006088.5	3230001	3330000	Pi_Ex-TC	0.00285977
NC_006088.5	3240001	3340000	Pi_Ex-TC	0.00272255
NC_006088.5	3250001	3350000	Pi_Ex-TC	0.00264368
NC_006088.5	3260001	3360000	Pi_Ex-TC	0.00272281
NC_006088.5	3270001	3370000	Pi_Ex-TC	0.00259254
NC_006088.5	3280001	3380000	Pi_Ex-TC	0.00257462
NC_006088.5	3290001	3390000	Pi_Ex-TC	0.00253823
NC_006088.5	3300001	3400000	Pi_Ex-TC	0.00240787
NC_006088.5	3310001	3410000	Pi_Ex-TC	0.00241161
NC_006088.5	3320001	3420000	Pi_Ex-TC	0.00243248
NC_006088.5	3330001	3430000	Pi_Ex-TC	0.00224273
NC_006088.5	3340001	3440000	Pi_Ex-TC	0.00221846
NC_006088.5	3350001	3450000	Pi_Ex-TC	0.00203855
NC_006088.5	3360001	3460000	Pi_Ex-TC	0.00189968
NC_006088.5	3370001	3470000	Pi_Ex-TC	0.00199786
NC_006088.5	3380001	3480000	Pi_Ex-TC	0.00197536
NC_006088.5	3390001	3490000	Pi_Ex-TC	0.00194146
NC_006088.5	3400001	3500000	Pi_Ex-TC	0.00218484
NC_006088.5	3410001	3510000	Pi_Ex-TC	0.00228591
NC_006088.5	3420001	3520000	Pi_Ex-TC	0.00221436
NC_006088.5	3430001	3530000	Pi_Ex-TC	0.00254235
NC_006088.5	3440001	3540000	Pi_Ex-TC	0.00270173
NC_006088.5	3450001	3550000	Pi_Ex-TC	0.00291111
NC_006088.5	3460001	3560000	Pi_Ex-TC	0.00295291
NC_006088.5	3470001	3570000	Pi_Ex-TC	0.00298406
NC_006088.5	3480001	3580000	Pi_Ex-TC	0.00301183
NC_006088.5	3490001	3590000	Pi_Ex-TC	0.00307353
NC_006088.5	3500001	3600000	Pi_Ex-TC	0.00299184
NC_006088.5	3510001	3610000	Pi_Ex-TC	0.00288066
NC_006088.5	3520001	3620000	Pi_Ex-TC	0.00297688
NC_006088.5	3530001	3630000	Pi_Ex-TC	0.00290915
NC_006088.5	3540001	3640000	Pi_Ex-TC	0.00286989
NC_006088.5	3550001	3650000	Pi_Ex-TC	0.00291534
NC_006088.5	3560001	3660000	Pi_Ex-TC	0.00288915
NC_006088.5	3570001	3670000	Pi_Ex-TC	0.00281022
NC_006088.5	3580001	3680000	Pi_Ex-TC	0.00272402
NC_006088.5	3590001	3690000	Pi_Ex-TC	0.00269099
NC_006088.5	3600001	3700000	Pi_Ex-TC	0.00253873
NC_006088.5	3610001	3710000	Pi_Ex-TC	0.00248829
NC_006088.5	3620001	3720000	Pi_Ex-TC	0.00229831
NC_006088.5	3630001	3730000	Pi_Ex-TC	0.00220379
NC_006088.5	3640001	3740000	Pi_Ex-TC	0.00215326
NC_006088.5	3650001	3750000	Pi_Ex-TC	0.00214105
NC_006088.5	3660001	3760000	Pi_Ex-TC	0.00214476
NC_006088.5	3670001	3770000	Pi_Ex-TC	0.00204887
NC_006088.5	3680001	3780000	Pi_Ex-TC	0.00202252
NC_006088.5	3690001	3790000	Pi_Ex-TC	0.00192068
NC_006088.5	3700001	3800000	Pi_Ex-TC	0.00190929
NC_006088.5	3710001	3810000	Pi_Ex-TC	0.00196537
NC_006088.5	3720001	3820000	Pi_Ex-TC	0.0021241
NC_006088.5	3730001	3830000	Pi_Ex-TC	0.00223912
NC_006088.5	3740001	3840000	Pi_Ex-TC	0.00224601
NC_006088.5	3750001	3850000	Pi_Ex-TC	0.00215265
NC_006088.5	3760001	3860000	Pi_Ex-TC	0.00208507
NC_006088.5	3770001	3870000	Pi_Ex-TC	0.00211942
NC_006088.5	3780001	3880000	Pi_Ex-TC	0.00219091
NC_006088.5	3790001	3890000	Pi_Ex-TC	0.00222522
NC_006088.5	3800001	3900000	Pi_Ex-TC	0.00221564
NC_006088.5	3810001	3910000	Pi_Ex-TC	0.00204788
NC_006088.5	3820001	3920000	Pi_Ex-TC	0.00193822
NC_006088.5	3830001	3930000	Pi_Ex-TC	0.00188141
NC_006088.5	3840001	3940000	Pi_Ex-TC	0.00180794
NC_006088.5	3850001	3950000	Pi_Ex-TC	0.0018699
NC_006088.5	3860001	3960000	Pi_Ex-TC	0.00186982
NC_006088.5	3870001	3970000	Pi_Ex-TC	0.00195471
NC_006088.5	3880001	3980000	Pi_Ex-TC	0.00196473
NC_006088.5	3890001	3990000	Pi_Ex-TC	0.00191417
NC_006088.5	3900001	4000000	Pi_Ex-TC	0.00196454
NC_006088.5	3910001	4010000	Pi_Ex-TC	0.00210676
NC_006088.5	3920001	4020000	Pi_Ex-TC	0.00216107
NC_006088.5	3930001	4030000	Pi_Ex-TC	0.00214939
NC_006088.5	3940001	4040000	Pi_Ex-TC	0.00229456
NC_006088.5	3950001	4050000	Pi_Ex-TC	0.00230916
NC_006088.5	3960001	4060000	Pi_Ex-TC	0.00251969
NC_006088.5	3970001	4070000	Pi_Ex-TC	0.00254024
NC_006088.5	3980001	4080000	Pi_Ex-TC	0.00264809
NC_006088.5	3990001	4090000	Pi_Ex-TC	0.00283258
NC_006088.5	4000001	4100000	Pi_Ex-TC	0.00283375
NC_006088.5	4010001	4110000	Pi_Ex-TC	0.00283026
NC_006088.5	4020001	4120000	Pi_Ex-TC	0.00292965
NC_006088.5	4030001	4130000	Pi_Ex-TC	0.00296111
NC_006088.5	4040001	4140000	Pi_Ex-TC	0.00284477
NC_006088.5	4050001	4150000	Pi_Ex-TC	0.00297332
NC_006088.5	4060001	4160000	Pi_Ex-TC	0.00283179
NC_006088.5	4070001	4170000	Pi_Ex-TC	0.00281481
NC_006088.5	4080001	4180000	Pi_Ex-TC	0.00269397
NC_006088.5	4090001	4190000	Pi_Ex-TC	0.00260428
NC_006088.5	4100001	4200000	Pi_Ex-TC	0.00263857
NC_006088.5	4110001	4210000	Pi_Ex-TC	0.00261472
NC_006088.5	4120001	4220000	Pi_Ex-TC	0.00252893
NC_006088.5	4130001	4230000	Pi_Ex-TC	0.00256748
NC_006088.5	4140001	4240000	Pi_Ex-TC	0.00269645
NC_006088.5	4150001	4250000	Pi_Ex-TC	0.00254194
NC_006088.5	4160001	4260000	Pi_Ex-TC	0.00256943
NC_006088.5	4170001	4270000	Pi_Ex-TC	0.00264122
NC_006088.5	4180001	4280000	Pi_Ex-TC	0.00265766
NC_006088.5	4190001	4290000	Pi_Ex-TC	0.00269728
NC_006088.5	4200001	4300000	Pi_Ex-TC	0.0027096
NC_006088.5	4210001	4310000	Pi_Ex-TC	0.0027949
NC_006088.5	4220001	4320000	Pi_Ex-TC	0.00276747
NC_006088.5	4230001	4330000	Pi_Ex-TC	0.00275399
NC_006088.5	4240001	4340000	Pi_Ex-TC	0.00269506
NC_006088.5	4250001	4350000	Pi_Ex-TC	0.00275093
NC_006088.5	4260001	4360000	Pi_Ex-TC	0.00277525
NC_006088.5	4270001	4370000	Pi_Ex-TC	0.0027156
NC_006088.5	4280001	4380000	Pi_Ex-TC	0.00278424
NC_006088.5	4290001	4390000	Pi_Ex-TC	0.00283015
NC_006088.5	4300001	4400000	Pi_Ex-TC	0.0028899
NC_006088.5	4310001	4410000	Pi_Ex-TC	0.00289041
NC_006088.5	4320001	4420000	Pi_Ex-TC	0.00296035
NC_006088.5	4330001	4430000	Pi_Ex-TC	0.00294128
NC_006088.5	4340001	4440000	Pi_Ex-TC	0.00289097
NC_006088.5	4350001	4450000	Pi_Ex-TC	0.00287765
NC_006088.5	4360001	4460000	Pi_Ex-TC	0.00287808
NC_006088.5	4370001	4470000	Pi_Ex-TC	0.00280617
NC_006088.5	4380001	4480000	Pi_Ex-TC	0.00278904
NC_006088.5	4390001	4490000	Pi_Ex-TC	0.00274059
NC_006088.5	4400001	4500000	Pi_Ex-TC	0.00265163
NC_006088.5	4410001	4510000	Pi_Ex-TC	0.00250034
NC_006088.5	4420001	4520000	Pi_Ex-TC	0.00243017
NC_006088.5	4430001	4530000	Pi_Ex-TC	0.0024854
NC_006088.5	4440001	4540000	Pi_Ex-TC	0.00254834
NC_006088.5	4450001	4550000	Pi_Ex-TC	0.00264294
NC_006088.5	4460001	4560000	Pi_Ex-TC	0.0026763
NC_006088.5	4470001	4570000	Pi_Ex-TC	0.00274802
NC_006088.5	4480001	4580000	Pi_Ex-TC	0.00272733
NC_006088.5	4490001	4590000	Pi_Ex-TC	0.00270342
NC_006088.5	4500001	4600000	Pi_Ex-TC	0.00277912
NC_006088.5	4510001	4610000	Pi_Ex-TC	0.00290526
NC_006088.5	4520001	4620000	Pi_Ex-TC	0.00304159
NC_006088.5	4530001	4630000	Pi_Ex-TC	0.00307313
NC_006088.5	4540001	4640000	Pi_Ex-TC	0.00302776
NC_006088.5	4550001	4650000	Pi_Ex-TC	0.00293304
NC_006088.5	4560001	4660000	Pi_Ex-TC	0.00273851
NC_006088.5	4570001	4670000	Pi_Ex-TC	0.00259453
NC_006088.5	4580001	4680000	Pi_Ex-TC	0.00259429
NC_006088.5	4590001	4690000	Pi_Ex-TC	0.00246479
NC_006088.5	4600001	4700000	Pi_Ex-TC	0.00234167
NC_006088.5	4610001	4710000	Pi_Ex-TC	0.00231047
NC_006088.5	4620001	4720000	Pi_Ex-TC	0.00222778
NC_006088.5	4630001	4730000	Pi_Ex-TC	0.00202142
NC_006088.5	4640001	4740000	Pi_Ex-TC	0.00202898
NC_006088.5	4650001	4750000	Pi_Ex-TC	0.00204717
NC_006088.5	4660001	4760000	Pi_Ex-TC	0.00229256
NC_006088.5	4670001	4770000	Pi_Ex-TC	0.00237496
NC_006088.5	4680001	4780000	Pi_Ex-TC	0.00233825
NC_006088.5	4690001	4790000	Pi_Ex-TC	0.00246331
NC_006088.5	4700001	4800000	Pi_Ex-TC	0.00259232
NC_006088.5	4710001	4810000	Pi_Ex-TC	0.00258576
NC_006088.5	4720001	4820000	Pi_Ex-TC	0.00256916
NC_006088.5	4730001	4830000	Pi_Ex-TC	0.0026901
NC_006088.5	4740001	4840000	Pi_Ex-TC	0.00278118
NC_006088.5	4750001	4850000	Pi_Ex-TC	0.00269833
NC_006088.5	4760001	4860000	Pi_Ex-TC	0.00255105
NC_006088.5	4770001	4870000	Pi_Ex-TC	0.0024894
NC_006088.5	4780001	4880000	Pi_Ex-TC	0.0024046
NC_006088.5	4790001	4890000	Pi_Ex-TC	0.00244212
NC_006088.5	4800001	4900000	Pi_Ex-TC	0.00236717
NC_006088.5	4810001	4910000	Pi_Ex-TC	0.00238469
NC_006088.5	4820001	4920000	Pi_Ex-TC	0.00238165
NC_006088.5	4830001	4930000	Pi_Ex-TC	0.00235738
NC_006088.5	4840001	4940000	Pi_Ex-TC	0.00225797
NC_006088.5	4850001	4950000	Pi_Ex-TC	0.00227105
NC_006088.5	4860001	4960000	Pi_Ex-TC	0.00221768
NC_006088.5	4870001	4970000	Pi_Ex-TC	0.00219314
NC_006088.5	4880001	4980000	Pi_Ex-TC	0.00214357
NC_006088.5	4890001	4990000	Pi_Ex-TC	0.00198808
NC_006088.5	4900001	5000000	Pi_Ex-TC	0.00184731
NC_006088.5	4910001	5010000	Pi_Ex-TC	0.00172586
NC_006088.5	4920001	5020000	Pi_Ex-TC	0.00154129
NC_006088.5	4930001	5030000	Pi_Ex-TC	0.00145482
NC_006088.5	4940001	5040000	Pi_Ex-TC	0.00143034
NC_006088.5	4950001	5050000	Pi_Ex-TC	0.00135034
NC_006088.5	4960001	5060000	Pi_Ex-TC	0.0013875
NC_006088.5	4970001	5070000	Pi_Ex-TC	0.00142515
NC_006088.5	4980001	5080000	Pi_Ex-TC	0.00144611
NC_006088.5	4990001	5090000	Pi_Ex-TC	0.00148193
NC_006088.5	5000001	5100000	Pi_Ex-TC	0.00154568
NC_006088.5	5010001	5110000	Pi_Ex-TC	0.00163226
NC_006088.5	5020001	5120000	Pi_Ex-TC	0.00176077
NC_006088.5	5030001	5130000	Pi_Ex-TC	0.00178556
NC_006088.5	5040001	5140000	Pi_Ex-TC	0.00183339
NC_006088.5	5050001	5150000	Pi_Ex-TC	0.00185632
NC_006088.5	5060001	5160000	Pi_Ex-TC	0.00183014
NC_006088.5	5070001	5170000	Pi_Ex-TC	0.00177678
NC_006088.5	5080001	5180000	Pi_Ex-TC	0.00174488
NC_006088.5	5090001	5190000	Pi_Ex-TC	0.00175345
NC_006088.5	5100001	5200000	Pi_Ex-TC	0.00170206
NC_006088.5	5110001	5210000	Pi_Ex-TC	0.00161541
NC_006088.5	5120001	5220000	Pi_Ex-TC	0.0015522
NC_006088.5	5130001	5230000	Pi_Ex-TC	0.00152705
NC_006088.5	5140001	5240000	Pi_Ex-TC	0.00144571
NC_006088.5	5150001	5250000	Pi_Ex-TC	0.0014461
NC_006088.5	5160001	5260000	Pi_Ex-TC	0.0014946
NC_006088.5	5170001	5270000	Pi_Ex-TC	0.00155358
NC_006088.5	5180001	5280000	Pi_Ex-TC	0.00161679
NC_006088.5	5190001	5290000	Pi_Ex-TC	0.00158785
NC_006088.5	5200001	5300000	Pi_Ex-TC	0.00165945
NC_006088.5	5210001	5310000	Pi_Ex-TC	0.00163608
NC_006088.5	5220001	5320000	Pi_Ex-TC	0.0016954
NC_006088.5	5230001	5330000	Pi_Ex-TC	0.00176045
NC_006088.5	5240001	5340000	Pi_Ex-TC	0.00179496
NC_006088.5	5250001	5350000	Pi_Ex-TC	0.00185197
NC_006088.5	5260001	5360000	Pi_Ex-TC	0.00178651
NC_006088.5	5270001	5370000	Pi_Ex-TC	0.00174725
NC_006088.5	5280001	5380000	Pi_Ex-TC	0.00170257
NC_006088.5	5290001	5390000	Pi_Ex-TC	0.00168752
NC_006088.5	5300001	5400000	Pi_Ex-TC	0.00160154
NC_006088.5	5310001	5410000	Pi_Ex-TC	0.00161388
NC_006088.5	5320001	5420000	Pi_Ex-TC	0.00150846
NC_006088.5	5330001	5430000	Pi_Ex-TC	0.00146346
NC_006088.5	5340001	5440000	Pi_Ex-TC	0.00144781
NC_006088.5	5350001	5450000	Pi_Ex-TC	0.00132829
NC_006088.5	5360001	5460000	Pi_Ex-TC	0.00128249
NC_006088.5	5370001	5470000	Pi_Ex-TC	0.0012731
NC_006088.5	5380001	5480000	Pi_Ex-TC	0.00129878
NC_006088.5	5390001	5490000	Pi_Ex-TC	0.00135929
NC_006088.5	5400001	5500000	Pi_Ex-TC	0.00143107
NC_006088.5	5410001	5510000	Pi_Ex-TC	0.00144375
NC_006088.5	5420001	5520000	Pi_Ex-TC	0.00144858
NC_006088.5	5430001	5530000	Pi_Ex-TC	0.00139584
NC_006088.5	5440001	5540000	Pi_Ex-TC	0.00139345
NC_006088.5	5450001	5550000	Pi_Ex-TC	0.00146142
NC_006088.5	5460001	5560000	Pi_Ex-TC	0.00150035
NC_006088.5	5470001	5570000	Pi_Ex-TC	0.00155603
NC_006088.5	5480001	5580000	Pi_Ex-TC	0.00157435
NC_006088.5	5490001	5590000	Pi_Ex-TC	0.0016281
NC_006088.5	5500001	5600000	Pi_Ex-TC	0.00161512
NC_006088.5	5510001	5610000	Pi_Ex-TC	0.00161045
NC_006088.5	5520001	5620000	Pi_Ex-TC	0.00174078
NC_006088.5	5530001	5630000	Pi_Ex-TC	0.00175991
NC_006088.5	5540001	5640000	Pi_Ex-TC	0.00163269
NC_006088.5	5550001	5650000	Pi_Ex-TC	0.00159882
NC_006088.5	5560001	5660000	Pi_Ex-TC	0.00164704
NC_006088.5	5570001	5670000	Pi_Ex-TC	0.00163939
NC_006088.5	5580001	5680000	Pi_Ex-TC	0.00156553
NC_006088.5	5590001	5690000	Pi_Ex-TC	0.00144145
NC_006088.5	5600001	5700000	Pi_Ex-TC	0.00146672
NC_006088.5	5610001	5710000	Pi_Ex-TC	0.00145947
NC_006088.5	5620001	5720000	Pi_Ex-TC	0.00136659
NC_006088.5	5630001	5730000	Pi_Ex-TC	0.00140176
NC_006088.5	5640001	5740000	Pi_Ex-TC	0.00151689
NC_006088.5	5650001	5750000	Pi_Ex-TC	0.00153979
NC_006088.5	5660001	5760000	Pi_Ex-TC	0.00154018
NC_006088.5	5670001	5770000	Pi_Ex-TC	0.00147051
NC_006088.5	5680001	5780000	Pi_Ex-TC	0.00150251
NC_006088.5	5690001	5790000	Pi_Ex-TC	0.0015215
NC_006088.5	5700001	5800000	Pi_Ex-TC	0.00153243
NC_006088.5	5710001	5810000	Pi_Ex-TC	0.00156446
NC_006088.5	5720001	5820000	Pi_Ex-TC	0.00162006
NC_006088.5	5730001	5830000	Pi_Ex-TC	0.00163765
NC_006088.5	5740001	5840000	Pi_Ex-TC	0.00158406
NC_006088.5	5750001	5850000	Pi_Ex-TC	0.00157941
NC_006088.5	5760001	5860000	Pi_Ex-TC	0.00156549
NC_006088.5	5770001	5870000	Pi_Ex-TC	0.00162313
NC_006088.5	5780001	5880000	Pi_Ex-TC	0.00159201
NC_006088.5	5790001	5890000	Pi_Ex-TC	0.00164428
NC_006088.5	5800001	5900000	Pi_Ex-TC	0.00170089
NC_006088.5	5810001	5910000	Pi_Ex-TC	0.00166837
NC_006088.5	5820001	5920000	Pi_Ex-TC	0.00164018
NC_006088.5	5830001	5930000	Pi_Ex-TC	0.00163736
NC_006088.5	5840001	5940000	Pi_Ex-TC	0.00170231
NC_006088.5	5850001	5950000	Pi_Ex-TC	0.0017285
NC_006088.5	5860001	5960000	Pi_Ex-TC	0.00178342
NC_006088.5	5870001	5970000	Pi_Ex-TC	0.00175547
NC_006088.5	5880001	5980000	Pi_Ex-TC	0.00175132
NC_006088.5	5890001	5990000	Pi_Ex-TC	0.00175355
NC_006088.5	5900001	6000000	Pi_Ex-TC	0.0015608
NC_006088.5	5910001	6010000	Pi_Ex-TC	0.00147884
NC_006088.5	5920001	6020000	Pi_Ex-TC	0.00148562
NC_006088.5	5930001	6030000	Pi_Ex-TC	0.00149377
NC_006088.5	5940001	6040000	Pi_Ex-TC	0.00147201
NC_006088.5	5950001	6050000	Pi_Ex-TC	0.00153611
NC_006088.5	5960001	6060000	Pi_Ex-TC	0.00145808
NC_006088.5	5970001	6070000	Pi_Ex-TC	0.00144455
NC_006088.5	5980001	6080000	Pi_Ex-TC	0.00149717
NC_006088.5	5990001	6090000	Pi_Ex-TC	0.00145099
NC_006088.5	6000001	6100000	Pi_Ex-TC	0.00155975
NC_006088.5	6010001	6110000	Pi_Ex-TC	0.00171447
NC_006088.5	6020001	6120000	Pi_Ex-TC	0.00164699
NC_006088.5	6030001	6130000	Pi_Ex-TC	0.00155704
NC_006088.5	6040001	6140000	Pi_Ex-TC	0.00157359
NC_006088.5	6050001	6150000	Pi_Ex-TC	0.00159306
NC_006088.5	6060001	6160000	Pi_Ex-TC	0.00158083
NC_006088.5	6070001	6170000	Pi_Ex-TC	0.00164593
NC_006088.5	6080001	6180000	Pi_Ex-TC	0.00166336
NC_006088.5	6090001	6190000	Pi_Ex-TC	0.00166809
NC_006088.5	6100001	6200000	Pi_Ex-TC	0.00160587
NC_006088.5	6110001	6210000	Pi_Ex-TC	0.00152083
NC_006088.5	6120001	6220000	Pi_Ex-TC	0.00163009
NC_006088.5	6130001	6230000	Pi_Ex-TC	0.00168106
NC_006088.5	6140001	6240000	Pi_Ex-TC	0.00166252
NC_006088.5	6150001	6250000	Pi_Ex-TC	0.00163589
NC_006088.5	6160001	6260000	Pi_Ex-TC	0.00170254
NC_006088.5	6170001	6270000	Pi_Ex-TC	0.00162449
NC_006088.5	6180001	6280000	Pi_Ex-TC	0.00157763
NC_006088.5	6190001	6290000	Pi_Ex-TC	0.00152886
NC_006088.5	6200001	6300000	Pi_Ex-TC	0.00157814
NC_006088.5	6210001	6310000	Pi_Ex-TC	0.00167135
NC_006088.5	6220001	6320000	Pi_Ex-TC	0.00159232
NC_006088.5	6230001	6330000	Pi_Ex-TC	0.00160406
NC_006088.5	6240001	6340000	Pi_Ex-TC	0.00161939
NC_006088.5	6250001	6350000	Pi_Ex-TC	0.00164977
NC_006088.5	6260001	6360000	Pi_Ex-TC	0.00168032
NC_006088.5	6270001	6370000	Pi_Ex-TC	0.00175949
NC_006088.5	6280001	6380000	Pi_Ex-TC	0.00185126
NC_006088.5	6290001	6390000	Pi_Ex-TC	0.00196545
NC_006088.5	6300001	6400000	Pi_Ex-TC	0.00199777
NC_006088.5	6310001	6410000	Pi_Ex-TC	0.00195379
NC_006088.5	6320001	6420000	Pi_Ex-TC	0.00201003
NC_006088.5	6330001	6430000	Pi_Ex-TC	0.00196654
NC_006088.5	6340001	6440000	Pi_Ex-TC	0.00194983
NC_006088.5	6350001	6450000	Pi_Ex-TC	0.00189956
NC_006088.5	6360001	6460000	Pi_Ex-TC	0.00180369
NC_006088.5	6370001	6470000	Pi_Ex-TC	0.00177283
NC_006088.5	6380001	6480000	Pi_Ex-TC	0.00176693
NC_006088.5	6390001	6490000	Pi_Ex-TC	0.00176838
NC_006088.5	6400001	6500000	Pi_Ex-TC	0.00174056
NC_006088.5	6410001	6510000	Pi_Ex-TC	0.00172638
NC_006088.5	6420001	6520000	Pi_Ex-TC	0.00160064
NC_006088.5	6430001	6530000	Pi_Ex-TC	0.00179567
NC_006088.5	6440001	6540000	Pi_Ex-TC	0.0018795
NC_006088.5	6450001	6550000	Pi_Ex-TC	0.00193252
NC_006088.5	6460001	6560000	Pi_Ex-TC	0.00203175
NC_006088.5	6470001	6570000	Pi_Ex-TC	0.00206781
NC_006088.5	6480001	6580000	Pi_Ex-TC	0.00197346
NC_006088.5	6490001	6590000	Pi_Ex-TC	0.00202337
NC_006088.5	6500001	6600000	Pi_Ex-TC	0.00214525
NC_006088.5	6510001	6610000	Pi_Ex-TC	0.00224669
NC_006088.5	6520001	6620000	Pi_Ex-TC	0.00244083
NC_006088.5	6530001	6630000	Pi_Ex-TC	0.00238328
NC_006088.5	6540001	6640000	Pi_Ex-TC	0.00230816
NC_006088.5	6550001	6650000	Pi_Ex-TC	0.00223696
NC_006088.5	6560001	6660000	Pi_Ex-TC	0.00222046
NC_006088.5	6570001	6670000	Pi_Ex-TC	0.00232841
NC_006088.5	6580001	6680000	Pi_Ex-TC	0.00251949
NC_006088.5	6590001	6690000	Pi_Ex-TC	0.0025497
NC_006088.5	6600001	6700000	Pi_Ex-TC	0.00248445
NC_006088.5	6610001	6710000	Pi_Ex-TC	0.00250125
NC_006088.5	6620001	6720000	Pi_Ex-TC	0.00246538
NC_006088.5	6630001	6730000	Pi_Ex-TC	0.00252737
NC_006088.5	6640001	6740000	Pi_Ex-TC	0.00270837
NC_006088.5	6650001	6750000	Pi_Ex-TC	0.0027803
NC_006088.5	6660001	6760000	Pi_Ex-TC	0.00283734
NC_006088.5	6670001	6770000	Pi_Ex-TC	0.00276358
NC_006088.5	6680001	6780000	Pi_Ex-TC	0.00275573
NC_006088.5	6690001	6790000	Pi_Ex-TC	0.00273224
NC_006088.5	6700001	6800000	Pi_Ex-TC	0.00283907
NC_006088.5	6710001	6810000	Pi_Ex-TC	0.00282303
NC_006088.5	6720001	6820000	Pi_Ex-TC	0.0028486
NC_006088.5	6730001	6830000	Pi_Ex-TC	0.0028755
NC_006088.5	6740001	6840000	Pi_Ex-TC	0.00274516
NC_006088.5	6750001	6850000	Pi_Ex-TC	0.00273156
NC_006088.5	6760001	6860000	Pi_Ex-TC	0.00268196
NC_006088.5	6770001	6870000	Pi_Ex-TC	0.00274493
NC_006088.5	6780001	6880000	Pi_Ex-TC	0.0026762
NC_006088.5	6790001	6890000	Pi_Ex-TC	0.00274063
NC_006088.5	6800001	6900000	Pi_Ex-TC	0.0025865
NC_006088.5	6810001	6910000	Pi_Ex-TC	0.00261601
NC_006088.5	6820001	6920000	Pi_Ex-TC	0.00258376
NC_006088.5	6830001	6930000	Pi_Ex-TC	0.00241235
NC_006088.5	6840001	6940000	Pi_Ex-TC	0.00247974
NC_006088.5	6850001	6950000	Pi_Ex-TC	0.00254365
NC_006088.5	6860001	6960000	Pi_Ex-TC	0.0026934
NC_006088.5	6870001	6970000	Pi_Ex-TC	0.00261503
NC_006088.5	6880001	6980000	Pi_Ex-TC	0.0026613
NC_006088.5	6890001	6990000	Pi_Ex-TC	0.00257531
NC_006088.5	6900001	7000000	Pi_Ex-TC	0.00260969
NC_006088.5	6910001	7010000	Pi_Ex-TC	0.00254986
NC_006088.5	6920001	7020000	Pi_Ex-TC	0.00259516
NC_006088.5	6930001	7030000	Pi_Ex-TC	0.00266439
NC_006088.5	6940001	7040000	Pi_Ex-TC	0.0026425
NC_006088.5	6950001	7050000	Pi_Ex-TC	0.00256245
NC_006088.5	6960001	7060000	Pi_Ex-TC	0.00233183
NC_006088.5	6970001	7070000	Pi_Ex-TC	0.00245227
NC_006088.5	6980001	7080000	Pi_Ex-TC	0.00238412
NC_006088.5	6990001	7090000	Pi_Ex-TC	0.00241894
NC_006088.5	7000001	7100000	Pi_Ex-TC	0.00243287
NC_006088.5	7010001	7110000	Pi_Ex-TC	0.00244156
NC_006088.5	7020001	7120000	Pi_Ex-TC	0.00247986
NC_006088.5	7030001	7130000	Pi_Ex-TC	0.00249106
NC_006088.5	7040001	7140000	Pi_Ex-TC	0.00252326
NC_006088.5	7050001	7150000	Pi_Ex-TC	0.00254243
NC_006088.5	7060001	7160000	Pi_Ex-TC	0.00269131
NC_006088.5	7070001	7170000	Pi_Ex-TC	0.00255108
NC_006088.5	7080001	7180000	Pi_Ex-TC	0.0026198
NC_006088.5	7090001	7190000	Pi_Ex-TC	0.00257423
NC_006088.5	7100001	7200000	Pi_Ex-TC	0.00262342
NC_006088.5	7110001	7210000	Pi_Ex-TC	0.00259656
NC_006088.5	7120001	7220000	Pi_Ex-TC	0.00254769
NC_006088.5	7130001	7230000	Pi_Ex-TC	0.00261785
NC_006088.5	7140001	7240000	Pi_Ex-TC	0.00267107
NC_006088.5	7150001	7250000	Pi_Ex-TC	0.00264056
NC_006088.5	7160001	7260000	Pi_Ex-TC	0.00259231
NC_006088.5	7170001	7270000	Pi_Ex-TC	0.00271812
NC_006088.5	7180001	7280000	Pi_Ex-TC	0.00272105
NC_006088.5	7190001	7290000	Pi_Ex-TC	0.00271331
NC_006088.5	7200001	7300000	Pi_Ex-TC	0.00263131
NC_006088.5	7210001	7310000	Pi_Ex-TC	0.00262891
NC_006088.5	7220001	7320000	Pi_Ex-TC	0.00265192
NC_006088.5	7230001	7330000	Pi_Ex-TC	0.00255215
NC_006088.5	7240001	7340000	Pi_Ex-TC	0.00245477
NC_006088.5	7250001	7350000	Pi_Ex-TC	0.00256282
NC_006088.5	7260001	7360000	Pi_Ex-TC	0.00261715
NC_006088.5	7270001	7370000	Pi_Ex-TC	0.00259612
NC_006088.5	7280001	7380000	Pi_Ex-TC	0.00254445
NC_006088.5	7290001	7390000	Pi_Ex-TC	0.00259615
NC_006088.5	7300001	7400000	Pi_Ex-TC	0.00273922
NC_006088.5	7310001	7410000	Pi_Ex-TC	0.00268684
NC_006088.5	7320001	7420000	Pi_Ex-TC	0.00267947
NC_006088.5	7330001	7430000	Pi_Ex-TC	0.00273498
NC_006088.5	7340001	7440000	Pi_Ex-TC	0.00278615
NC_006088.5	7350001	7450000	Pi_Ex-TC	0.00267957
NC_006088.5	7360001	7460000	Pi_Ex-TC	0.00270765
NC_006088.5	7370001	7470000	Pi_Ex-TC	0.00273207
NC_006088.5	7380001	7480000	Pi_Ex-TC	0.00278462
NC_006088.5	7390001	7490000	Pi_Ex-TC	0.00279009
NC_006088.5	7400001	7500000	Pi_Ex-TC	0.00271009
NC_006088.5	7410001	7510000	Pi_Ex-TC	0.00282288
NC_006088.5	7420001	7520000	Pi_Ex-TC	0.00278939
NC_006088.5	7430001	7530000	Pi_Ex-TC	0.00278771
NC_006088.5	7440001	7540000	Pi_Ex-TC	0.00278681
NC_006088.5	7450001	7550000	Pi_Ex-TC	0.0028194
NC_006088.5	7460001	7560000	Pi_Ex-TC	0.00277452
NC_006088.5	7470001	7570000	Pi_Ex-TC	0.00254038
NC_006088.5	7480001	7580000	Pi_Ex-TC	0.00245517
NC_006088.5	7490001	7590000	Pi_Ex-TC	0.00243454
NC_006088.5	7500001	7600000	Pi_Ex-TC	0.0024058
NC_006088.5	7510001	7610000	Pi_Ex-TC	0.00249857
NC_006088.5	7520001	7620000	Pi_Ex-TC	0.00245009
NC_006088.5	7530001	7630000	Pi_Ex-TC	0.00238214
NC_006088.5	7540001	7640000	Pi_Ex-TC	0.00243634
NC_006088.5	7550001	7650000	Pi_Ex-TC	0.00258915
NC_006088.5	7560001	7660000	Pi_Ex-TC	0.00259092
NC_006088.5	7570001	7670000	Pi_Ex-TC	0.00282406
NC_006088.5	7580001	7680000	Pi_Ex-TC	0.00286175
NC_006088.5	7590001	7690000	Pi_Ex-TC	0.00298082
NC_006088.5	7600001	7700000	Pi_Ex-TC	0.00307507
NC_006088.5	7610001	7710000	Pi_Ex-TC	0.00298851
NC_006088.5	7620001	7720000	Pi_Ex-TC	0.00314662
NC_006088.5	7630001	7730000	Pi_Ex-TC	0.0032067
NC_006088.5	7640001	7740000	Pi_Ex-TC	0.00321512
NC_006088.5	7650001	7750000	Pi_Ex-TC	0.00310094
NC_006088.5	7660001	7760000	Pi_Ex-TC	0.00311181
NC_006088.5	7670001	7770000	Pi_Ex-TC	0.00320127
NC_006088.5	7680001	7780000	Pi_Ex-TC	0.00321254
NC_006088.5	7690001	7790000	Pi_Ex-TC	0.0031182
NC_006088.5	7700001	7800000	Pi_Ex-TC	0.00305522
NC_006088.5	7710001	7810000	Pi_Ex-TC	0.00307101
NC_006088.5	7720001	7820000	Pi_Ex-TC	0.00308404
NC_006088.5	7730001	7830000	Pi_Ex-TC	0.0031076
NC_006088.5	7740001	7840000	Pi_Ex-TC	0.00308448
NC_006088.5	7750001	7850000	Pi_Ex-TC	0.00312088
NC_006088.5	7760001	7860000	Pi_Ex-TC	0.00316083
NC_006088.5	7770001	7870000	Pi_Ex-TC	0.00308612
NC_006088.5	7780001	7880000	Pi_Ex-TC	0.00313388
NC_006088.5	7790001	7890000	Pi_Ex-TC	0.00309184
NC_006088.5	7800001	7900000	Pi_Ex-TC	0.00321246
NC_006088.5	7810001	7910000	Pi_Ex-TC	0.0032777
NC_006088.5	7820001	7920000	Pi_Ex-TC	0.00333907
NC_006088.5	7830001	7930000	Pi_Ex-TC	0.00326031
NC_006088.5	7840001	7940000	Pi_Ex-TC	0.00335321
NC_006088.5	7850001	7950000	Pi_Ex-TC	0.00334434
NC_006088.5	7860001	7960000	Pi_Ex-TC	0.00329579
NC_006088.5	7870001	7970000	Pi_Ex-TC	0.00319453
NC_006088.5	7880001	7980000	Pi_Ex-TC	0.00325039
NC_006088.5	7890001	7990000	Pi_Ex-TC	0.00322072
NC_006088.5	7900001	8000000	Pi_Ex-TC	0.00311489
NC_006088.5	7910001	8010000	Pi_Ex-TC	0.00318359
NC_006088.5	7920001	8020000	Pi_Ex-TC	0.00311706
NC_006088.5	7930001	8030000	Pi_Ex-TC	0.00311406
NC_006088.5	7940001	8040000	Pi_Ex-TC	0.00305515
NC_006088.5	7950001	8050000	Pi_Ex-TC	0.0030374
NC_006088.5	7960001	8060000	Pi_Ex-TC	0.00307182
NC_006088.5	7970001	8070000	Pi_Ex-TC	0.0031467
NC_006088.5	7980001	8080000	Pi_Ex-TC	0.00314539
NC_006088.5	7990001	8090000	Pi_Ex-TC	0.00328201
NC_006088.5	8000001	8100000	Pi_Ex-TC	0.00335371
NC_006088.5	8010001	8110000	Pi_Ex-TC	0.00323452
NC_006088.5	8020001	8120000	Pi_Ex-TC	0.00328121
NC_006088.5	8030001	8130000	Pi_Ex-TC	0.00336421
NC_006088.5	8040001	8140000	Pi_Ex-TC	0.0033096
NC_006088.5	8050001	8150000	Pi_Ex-TC	0.0032932
NC_006088.5	8060001	8160000	Pi_Ex-TC	0.00333288
NC_006088.5	8070001	8170000	Pi_Ex-TC	0.00323761
NC_006088.5	8080001	8180000	Pi_Ex-TC	0.0031553
NC_006088.5	8090001	8190000	Pi_Ex-TC	0.00306748
NC_006088.5	8100001	8200000	Pi_Ex-TC	0.00303063
NC_006088.5	8110001	8210000	Pi_Ex-TC	0.00302631
NC_006088.5	8120001	8220000	Pi_Ex-TC	0.00287478
NC_006088.5	8130001	8230000	Pi_Ex-TC	0.00285104
NC_006088.5	8140001	8240000	Pi_Ex-TC	0.00278589
NC_006088.5	8150001	8250000	Pi_Ex-TC	0.00277401
NC_006088.5	8160001	8260000	Pi_Ex-TC	0.00261957
NC_006088.5	8170001	8270000	Pi_Ex-TC	0.00264365
NC_006088.5	8180001	8280000	Pi_Ex-TC	0.00258676
NC_006088.5	8190001	8290000	Pi_Ex-TC	0.00255847
NC_006088.5	8200001	8300000	Pi_Ex-TC	0.00248407
NC_006088.5	8210001	8310000	Pi_Ex-TC	0.00245962
NC_006088.5	8220001	8320000	Pi_Ex-TC	0.0024647
NC_006088.5	8230001	8330000	Pi_Ex-TC	0.0023334
NC_006088.5	8240001	8340000	Pi_Ex-TC	0.00225096
NC_006088.5	8250001	8350000	Pi_Ex-TC	0.00227471
NC_006088.5	8260001	8360000	Pi_Ex-TC	0.00229967
NC_006088.5	8270001	8370000	Pi_Ex-TC	0.00217573
NC_006088.5	8280001	8380000	Pi_Ex-TC	0.00229117
NC_006088.5	8290001	8390000	Pi_Ex-TC	0.00223976
NC_006088.5	8300001	8400000	Pi_Ex-TC	0.0023407
NC_006088.5	8310001	8410000	Pi_Ex-TC	0.00235185
NC_006088.5	8320001	8420000	Pi_Ex-TC	0.00235181
NC_006088.5	8330001	8430000	Pi_Ex-TC	0.00246377
NC_006088.5	8340001	8440000	Pi_Ex-TC	0.00252464
NC_006088.5	8350001	8450000	Pi_Ex-TC	0.00240744
NC_006088.5	8360001	8460000	Pi_Ex-TC	0.00239686
NC_006088.5	8370001	8470000	Pi_Ex-TC	0.00243148
NC_006088.5	8380001	8480000	Pi_Ex-TC	0.00233446
NC_006088.5	8390001	8490000	Pi_Ex-TC	0.00228682
NC_006088.5	8400001	8500000	Pi_Ex-TC	0.00226371
NC_006088.5	8410001	8510000	Pi_Ex-TC	0.00205843
NC_006088.5	8420001	8520000	Pi_Ex-TC	0.00201724
NC_006088.5	8430001	8530000	Pi_Ex-TC	0.00208021
NC_006088.5	8440001	8540000	Pi_Ex-TC	0.00214973
NC_006088.5	8450001	8550000	Pi_Ex-TC	0.00220888
NC_006088.5	8460001	8560000	Pi_Ex-TC	0.00221397
NC_006088.5	8470001	8570000	Pi_Ex-TC	0.00226837
NC_006088.5	8480001	8580000	Pi_Ex-TC	0.00229372
NC_006088.5	8490001	8590000	Pi_Ex-TC	0.00230588
NC_006088.5	8500001	8600000	Pi_Ex-TC	0.00216679
NC_006088.5	8510001	8610000	Pi_Ex-TC	0.00220168
NC_006088.5	8520001	8620000	Pi_Ex-TC	0.00220841
NC_006088.5	8530001	8630000	Pi_Ex-TC	0.00214076
NC_006088.5	8540001	8640000	Pi_Ex-TC	0.00200497
NC_006088.5	8550001	8650000	Pi_Ex-TC	0.00205049
NC_006088.5	8560001	8660000	Pi_Ex-TC	0.00197112
NC_006088.5	8570001	8670000	Pi_Ex-TC	0.0018892
NC_006088.5	8580001	8680000	Pi_Ex-TC	0.00187532
NC_006088.5	8590001	8690000	Pi_Ex-TC	0.00183409
NC_006088.5	8600001	8700000	Pi_Ex-TC	0.00175137
NC_006088.5	8610001	8710000	Pi_Ex-TC	0.00173928
NC_006088.5	8620001	8720000	Pi_Ex-TC	0.00178298
NC_006088.5	8630001	8730000	Pi_Ex-TC	0.00175359
NC_006088.5	8640001	8740000	Pi_Ex-TC	0.00176711
NC_006088.5	8650001	8750000	Pi_Ex-TC	0.00176847
NC_006088.5	8660001	8760000	Pi_Ex-TC	0.00191735
NC_006088.5	8670001	8770000	Pi_Ex-TC	0.00197453
NC_006088.5	8680001	8780000	Pi_Ex-TC	0.00203274
NC_006088.5	8690001	8790000	Pi_Ex-TC	0.00210201
NC_006088.5	8700001	8800000	Pi_Ex-TC	0.00214293
NC_006088.5	8710001	8810000	Pi_Ex-TC	0.00221993
NC_006088.5	8720001	8820000	Pi_Ex-TC	0.00212888
NC_006088.5	8730001	8830000	Pi_Ex-TC	0.00222817
NC_006088.5	8740001	8840000	Pi_Ex-TC	0.00228032
NC_006088.5	8750001	8850000	Pi_Ex-TC	0.00216619
NC_006088.5	8760001	8860000	Pi_Ex-TC	0.00207667
NC_006088.5	8770001	8870000	Pi_Ex-TC	0.00197733
NC_006088.5	8780001	8880000	Pi_Ex-TC	0.00176996
NC_006088.5	8790001	8890000	Pi_Ex-TC	0.00170962
NC_006088.5	8800001	8900000	Pi_Ex-TC	0.00173873
NC_006088.5	8810001	8910000	Pi_Ex-TC	0.00172073
NC_006088.5	8820001	8920000	Pi_Ex-TC	0.00163939
NC_006088.5	8830001	8930000	Pi_Ex-TC	0.00142069
NC_006088.5	8840001	8940000	Pi_Ex-TC	0.00135135
NC_006088.5	8850001	8950000	Pi_Ex-TC	0.00140491
NC_006088.5	8860001	8960000	Pi_Ex-TC	0.00141324
NC_006088.5	8870001	8970000	Pi_Ex-TC	0.00153216
NC_006088.5	8880001	8980000	Pi_Ex-TC	0.00157418
NC_006088.5	8890001	8990000	Pi_Ex-TC	0.001605
NC_006088.5	8900001	9000000	Pi_Ex-TC	0.00161956
NC_006088.5	8910001	9010000	Pi_Ex-TC	0.00162726
NC_006088.5	8920001	9020000	Pi_Ex-TC	0.001686
NC_006088.5	8930001	9030000	Pi_Ex-TC	0.00172123
NC_006088.5	8940001	9040000	Pi_Ex-TC	0.00176593
NC_006088.5	8950001	9050000	Pi_Ex-TC	0.00170628
NC_006088.5	8960001	9060000	Pi_Ex-TC	0.00170316
NC_006088.5	8970001	9070000	Pi_Ex-TC	0.00159861
NC_006088.5	8980001	9080000	Pi_Ex-TC	0.00166005
NC_006088.5	8990001	9090000	Pi_Ex-TC	0.00157673
NC_006088.5	9000001	9100000	Pi_Ex-TC	0.00150444
NC_006088.5	9010001	9110000	Pi_Ex-TC	0.00139537
NC_006088.5	9020001	9120000	Pi_Ex-TC	0.0013118
NC_006088.5	9030001	9130000	Pi_Ex-TC	0.00122224
NC_006088.5	9040001	9140000	Pi_Ex-TC	0.00109627
NC_006088.5	9050001	9150000	Pi_Ex-TC	0.00103214
NC_006088.5	9060001	9160000	Pi_Ex-TC	0.000986547
NC_006088.5	9070001	9170000	Pi_Ex-TC	0.000951832
NC_006088.5	9080001	9180000	Pi_Ex-TC	0.000900517
NC_006088.5	9090001	9190000	Pi_Ex-TC	0.0009622
NC_006088.5	9100001	9200000	Pi_Ex-TC	0.000925192
NC_006088.5	9110001	9210000	Pi_Ex-TC	0.000945063
NC_006088.5	9120001	9220000	Pi_Ex-TC	0.00102592
NC_006088.5	9130001	9230000	Pi_Ex-TC	0.00108543
NC_006088.5	9140001	9240000	Pi_Ex-TC	0.0011281
NC_006088.5	9150001	9250000	Pi_Ex-TC	0.00117332
NC_006088.5	9160001	9260000	Pi_Ex-TC	0.00111954
NC_006088.5	9170001	9270000	Pi_Ex-TC	0.00107558
NC_006088.5	9180001	9280000	Pi_Ex-TC	0.000979825
NC_006088.5	9190001	9290000	Pi_Ex-TC	0.000918493
NC_006088.5	9200001	9300000	Pi_Ex-TC	0.000862519
NC_006088.5	9210001	9310000	Pi_Ex-TC	0.000896112
NC_006088.5	9220001	9320000	Pi_Ex-TC	0.000825924
NC_006088.5	9230001	9330000	Pi_Ex-TC	0.00101251
NC_006088.5	9240001	9340000	Pi_Ex-TC	0.0010871
NC_006088.5	9250001	9350000	Pi_Ex-TC	0.00107631
NC_006088.5	9260001	9360000	Pi_Ex-TC	0.00108877
NC_006088.5	9270001	9370000	Pi_Ex-TC	0.00118839
NC_006088.5	9280001	9380000	Pi_Ex-TC	0.00125588
NC_006088.5	9290001	9390000	Pi_Ex-TC	0.0012397
NC_006088.5	9300001	9400000	Pi_Ex-TC	0.00132302
NC_006088.5	9310001	9410000	Pi_Ex-TC	0.00135504
NC_006088.5	9320001	9420000	Pi_Ex-TC	0.0013834
NC_006088.5	9330001	9430000	Pi_Ex-TC	0.00130706
NC_006088.5	9340001	9440000	Pi_Ex-TC	0.00123236
NC_006088.5	9350001	9450000	Pi_Ex-TC	0.00125102
NC_006088.5	9360001	9460000	Pi_Ex-TC	0.00126865
NC_006088.5	9370001	9470000	Pi_Ex-TC	0.00126037
NC_006088.5	9380001	9480000	Pi_Ex-TC	0.00127587
NC_006088.5	9390001	9490000	Pi_Ex-TC	0.00132638
NC_006088.5	9400001	9500000	Pi_Ex-TC	0.00137654
NC_006088.5	9410001	9510000	Pi_Ex-TC	0.00134258
NC_006088.5	9420001	9520000	Pi_Ex-TC	0.00128202
NC_006088.5	9430001	9530000	Pi_Ex-TC	0.00121218
NC_006088.5	9440001	9540000	Pi_Ex-TC	0.00132286
NC_006088.5	9450001	9550000	Pi_Ex-TC	0.00137002
NC_006088.5	9460001	9560000	Pi_Ex-TC	0.00127109
NC_006088.5	9470001	9570000	Pi_Ex-TC	0.00119525
NC_006088.5	9480001	9580000	Pi_Ex-TC	0.0013144
NC_006088.5	9490001	9590000	Pi_Ex-TC	0.00131644
NC_006088.5	9500001	9600000	Pi_Ex-TC	0.00129619
NC_006088.5	9510001	9610000	Pi_Ex-TC	0.00127267
NC_006088.5	9520001	9620000	Pi_Ex-TC	0.00131671
NC_006088.5	9530001	9630000	Pi_Ex-TC	0.00130031
NC_006088.5	9540001	9640000	Pi_Ex-TC	0.00124853
NC_006088.5	9550001	9650000	Pi_Ex-TC	0.00120608
NC_006088.5	9560001	9660000	Pi_Ex-TC	0.00136148
NC_006088.5	9570001	9670000	Pi_Ex-TC	0.00145864
NC_006088.5	9580001	9680000	Pi_Ex-TC	0.00133408
NC_006088.5	9590001	9690000	Pi_Ex-TC	0.00129894
NC_006088.5	9600001	9700000	Pi_Ex-TC	0.00129511
NC_006088.5	9610001	9710000	Pi_Ex-TC	0.00136118
NC_006088.5	9620001	9720000	Pi_Ex-TC	0.00147915
NC_006088.5	9630001	9730000	Pi_Ex-TC	0.00153185
NC_006088.5	9640001	9740000	Pi_Ex-TC	0.00156822
NC_006088.5	9650001	9750000	Pi_Ex-TC	0.00159524
NC_006088.5	9660001	9760000	Pi_Ex-TC	0.00145878
NC_006088.5	9670001	9770000	Pi_Ex-TC	0.00143375
NC_006088.5	9680001	9780000	Pi_Ex-TC	0.00152612
NC_006088.5	9690001	9790000	Pi_Ex-TC	0.00158452
NC_006088.5	9700001	9800000	Pi_Ex-TC	0.00161208
NC_006088.5	9710001	9810000	Pi_Ex-TC	0.00164385
NC_006088.5	9720001	9820000	Pi_Ex-TC	0.00157198
NC_006088.5	9730001	9830000	Pi_Ex-TC	0.00157967
NC_006088.5	9740001	9840000	Pi_Ex-TC	0.0015288
NC_006088.5	9750001	9850000	Pi_Ex-TC	0.00157571
NC_006088.5	9760001	9860000	Pi_Ex-TC	0.00168004
NC_006088.5	9770001	9870000	Pi_Ex-TC	0.00174485
NC_006088.5	9780001	9880000	Pi_Ex-TC	0.00171895
NC_006088.5	9790001	9890000	Pi_Ex-TC	0.00191089
NC_006088.5	9800001	9900000	Pi_Ex-TC	0.00198449
NC_006088.5	9810001	9910000	Pi_Ex-TC	0.00207157
NC_006088.5	9820001	9920000	Pi_Ex-TC	0.00229204
NC_006088.5	9830001	9930000	Pi_Ex-TC	0.00240985
NC_006088.5	9840001	9940000	Pi_Ex-TC	0.00269888
NC_006088.5	9850001	9950000	Pi_Ex-TC	0.00271571
NC_006088.5	9860001	9960000	Pi_Ex-TC	0.00278562
NC_006088.5	9870001	9970000	Pi_Ex-TC	0.00287812
NC_006088.5	9880001	9980000	Pi_Ex-TC	0.00297713
NC_006088.5	9890001	9990000	Pi_Ex-TC	0.00273425
NC_006088.5	9900001	10000000	Pi_Ex-TC	0.00264575
NC_006088.5	9910001	10010000	Pi_Ex-TC	0.00250262
NC_006088.5	9920001	10020000	Pi_Ex-TC	0.00244263
NC_006088.5	9930001	10030000	Pi_Ex-TC	0.00231145
NC_006088.5	9940001	10040000	Pi_Ex-TC	0.00206313
NC_006088.5	9950001	10050000	Pi_Ex-TC	0.00195498
NC_006088.5	9960001	10060000	Pi_Ex-TC	0.00187239
NC_006088.5	9970001	10070000	Pi_Ex-TC	0.00185559
NC_006088.5	9980001	10080000	Pi_Ex-TC	0.00172445
NC_006088.5	9990001	10090000	Pi_Ex-TC	0.00174539
NC_006088.5	10000001	10100000	Pi_Ex-TC	0.00179774
NC_006088.5	10010001	10110000	Pi_Ex-TC	0.00191252
NC_006088.5	10020001	10120000	Pi_Ex-TC	0.00178365
NC_006088.5	10030001	10130000	Pi_Ex-TC	0.00172453
NC_006088.5	10040001	10140000	Pi_Ex-TC	0.00162718
NC_006088.5	10050001	10150000	Pi_Ex-TC	0.00166692
NC_006088.5	10060001	10160000	Pi_Ex-TC	0.00168042
NC_006088.5	10070001	10170000	Pi_Ex-TC	0.00151648
NC_006088.5	10080001	10180000	Pi_Ex-TC	0.00146759
NC_006088.5	10090001	10190000	Pi_Ex-TC	0.00139227
NC_006088.5	10100001	10200000	Pi_Ex-TC	0.00125705
NC_006088.5	10110001	10210000	Pi_Ex-TC	0.0011252
NC_006088.5	10120001	10220000	Pi_Ex-TC	0.00106506
NC_006088.5	10130001	10230000	Pi_Ex-TC	0.00120948
NC_006088.5	10140001	10240000	Pi_Ex-TC	0.00135543
NC_006088.5	10150001	10250000	Pi_Ex-TC	0.00127175
NC_006088.5	10160001	10260000	Pi_Ex-TC	0.00134762
NC_006088.5	10170001	10270000	Pi_Ex-TC	0.00134341
NC_006088.5	10180001	10280000	Pi_Ex-TC	0.00132851
NC_006088.5	10190001	10290000	Pi_Ex-TC	0.00146338
NC_006088.5	10200001	10300000	Pi_Ex-TC	0.00145551
NC_006088.5	10210001	10310000	Pi_Ex-TC	0.00146035
NC_006088.5	10220001	10320000	Pi_Ex-TC	0.00151857
NC_006088.5	10230001	10330000	Pi_Ex-TC	0.00139455
NC_006088.5	10240001	10340000	Pi_Ex-TC	0.00133008
NC_006088.5	10250001	10350000	Pi_Ex-TC	0.00146639
NC_006088.5	10260001	10360000	Pi_Ex-TC	0.00149775
NC_006088.5	10270001	10370000	Pi_Ex-TC	0.00161917
NC_006088.5	10280001	10380000	Pi_Ex-TC	0.00170585
NC_006088.5	10290001	10390000	Pi_Ex-TC	0.00180444
NC_006088.5	10300001	10400000	Pi_Ex-TC	0.00192105
NC_006088.5	10310001	10410000	Pi_Ex-TC	0.0020278
NC_006088.5	10320001	10420000	Pi_Ex-TC	0.00201109
NC_006088.5	10330001	10430000	Pi_Ex-TC	0.00214172
NC_006088.5	10340001	10440000	Pi_Ex-TC	0.00211631
NC_006088.5	10350001	10450000	Pi_Ex-TC	0.0021006
NC_006088.5	10360001	10460000	Pi_Ex-TC	0.00201904
NC_006088.5	10370001	10470000	Pi_Ex-TC	0.00193768
NC_006088.5	10380001	10480000	Pi_Ex-TC	0.00190999
NC_006088.5	10390001	10490000	Pi_Ex-TC	0.00181944
NC_006088.5	10400001	10500000	Pi_Ex-TC	0.00191556
NC_006088.5	10410001	10510000	Pi_Ex-TC	0.00189207
NC_006088.5	10420001	10520000	Pi_Ex-TC	0.00191466
NC_006088.5	10430001	10530000	Pi_Ex-TC	0.00194939
NC_006088.5	10440001	10540000	Pi_Ex-TC	0.00201954
NC_006088.5	10450001	10550000	Pi_Ex-TC	0.00207791
NC_006088.5	10460001	10560000	Pi_Ex-TC	0.00210106
NC_006088.5	10470001	10570000	Pi_Ex-TC	0.00215584
NC_006088.5	10480001	10580000	Pi_Ex-TC	0.00219384
NC_006088.5	10490001	10590000	Pi_Ex-TC	0.00220926
NC_006088.5	10500001	10600000	Pi_Ex-TC	0.00222312
NC_006088.5	10510001	10610000	Pi_Ex-TC	0.00229005
NC_006088.5	10520001	10620000	Pi_Ex-TC	0.00239578
NC_006088.5	10530001	10630000	Pi_Ex-TC	0.00234721
NC_006088.5	10540001	10640000	Pi_Ex-TC	0.00239764
NC_006088.5	10550001	10650000	Pi_Ex-TC	0.00225878
NC_006088.5	10560001	10660000	Pi_Ex-TC	0.00220791
NC_006088.5	10570001	10670000	Pi_Ex-TC	0.00219296
NC_006088.5	10580001	10680000	Pi_Ex-TC	0.00213431
NC_006088.5	10590001	10690000	Pi_Ex-TC	0.00205135
NC_006088.5	10600001	10700000	Pi_Ex-TC	0.00188701
NC_006088.5	10610001	10710000	Pi_Ex-TC	0.00168232
NC_006088.5	10620001	10720000	Pi_Ex-TC	0.00154431
NC_006088.5	10630001	10730000	Pi_Ex-TC	0.00136791
NC_006088.5	10640001	10740000	Pi_Ex-TC	0.00118822
NC_006088.5	10650001	10750000	Pi_Ex-TC	0.00130367
NC_006088.5	10660001	10760000	Pi_Ex-TC	0.00136661
NC_006088.5	10670001	10770000	Pi_Ex-TC	0.00144031
NC_006088.5	10680001	10780000	Pi_Ex-TC	0.00145502
NC_006088.5	10690001	10790000	Pi_Ex-TC	0.00147342
NC_006088.5	10700001	10800000	Pi_Ex-TC	0.00146674
NC_006088.5	10710001	10810000	Pi_Ex-TC	0.00154926
NC_006088.5	10720001	10820000	Pi_Ex-TC	0.00151878
NC_006088.5	10730001	10830000	Pi_Ex-TC	0.00153499
NC_006088.5	10740001	10840000	Pi_Ex-TC	0.00160253
NC_006088.5	10750001	10850000	Pi_Ex-TC	0.0014889
NC_006088.5	10760001	10860000	Pi_Ex-TC	0.00133789
NC_006088.5	10770001	10870000	Pi_Ex-TC	0.00116853
NC_006088.5	10780001	10880000	Pi_Ex-TC	0.00118956
NC_006088.5	10790001	10890000	Pi_Ex-TC	0.00116627
NC_006088.5	10800001	10900000	Pi_Ex-TC	0.00113783
NC_006088.5	10810001	10910000	Pi_Ex-TC	0.0010345
NC_006088.5	10820001	10920000	Pi_Ex-TC	0.00113484
NC_006088.5	10830001	10930000	Pi_Ex-TC	0.00123385
NC_006088.5	10840001	10940000	Pi_Ex-TC	0.00117657
NC_006088.5	10850001	10950000	Pi_Ex-TC	0.00122305
NC_006088.5	10860001	10960000	Pi_Ex-TC	0.00143375
NC_006088.5	10870001	10970000	Pi_Ex-TC	0.00158458
NC_006088.5	10880001	10980000	Pi_Ex-TC	0.00163362
NC_006088.5	10890001	10990000	Pi_Ex-TC	0.00173961
NC_006088.5	10900001	11000000	Pi_Ex-TC	0.00178546
NC_006088.5	10910001	11010000	Pi_Ex-TC	0.00194671
NC_006088.5	10920001	11020000	Pi_Ex-TC	0.00194171
NC_006088.5	10930001	11030000	Pi_Ex-TC	0.00192967
NC_006088.5	10940001	11040000	Pi_Ex-TC	0.00203654
NC_006088.5	10950001	11050000	Pi_Ex-TC	0.00208427
NC_006088.5	10960001	11060000	Pi_Ex-TC	0.00198602
NC_006088.5	10970001	11070000	Pi_Ex-TC	0.00197833
NC_006088.5	10980001	11080000	Pi_Ex-TC	0.00202808
NC_006088.5	10990001	11090000	Pi_Ex-TC	0.00197244
NC_006088.5	11000001	11100000	Pi_Ex-TC	0.00210029
NC_006088.5	11010001	11110000	Pi_Ex-TC	0.00208631
NC_006088.5	11020001	11120000	Pi_Ex-TC	0.00207272
NC_006088.5	11030001	11130000	Pi_Ex-TC	0.00201742
NC_006088.5	11040001	11140000	Pi_Ex-TC	0.00187037
NC_006088.5	11050001	11150000	Pi_Ex-TC	0.00175139
NC_006088.5	11060001	11160000	Pi_Ex-TC	0.00180442
NC_006088.5	11070001	11170000	Pi_Ex-TC	0.00176506
NC_006088.5	11080001	11180000	Pi_Ex-TC	0.00176814
NC_006088.5	11090001	11190000	Pi_Ex-TC	0.00185073
NC_006088.5	11100001	11200000	Pi_Ex-TC	0.00180608
NC_006088.5	11110001	11210000	Pi_Ex-TC	0.00181403
NC_006088.5	11120001	11220000	Pi_Ex-TC	0.00186375
NC_006088.5	11130001	11230000	Pi_Ex-TC	0.0019113
NC_006088.5	11140001	11240000	Pi_Ex-TC	0.00201469
NC_006088.5	11150001	11250000	Pi_Ex-TC	0.00207471
NC_006088.5	11160001	11260000	Pi_Ex-TC	0.00216291
NC_006088.5	11170001	11270000	Pi_Ex-TC	0.00218731
NC_006088.5	11180001	11280000	Pi_Ex-TC	0.00207602
NC_006088.5	11190001	11290000	Pi_Ex-TC	0.00200095
NC_006088.5	11200001	11300000	Pi_Ex-TC	0.00203894
NC_006088.5	11210001	11310000	Pi_Ex-TC	0.00218116
NC_006088.5	11220001	11320000	Pi_Ex-TC	0.00214789
NC_006088.5	11230001	11330000	Pi_Ex-TC	0.00213707
NC_006088.5	11240001	11340000	Pi_Ex-TC	0.00208303
NC_006088.5	11250001	11350000	Pi_Ex-TC	0.00209623
NC_006088.5	11260001	11360000	Pi_Ex-TC	0.00207754
NC_006088.5	11270001	11370000	Pi_Ex-TC	0.00203738
NC_006088.5	11280001	11380000	Pi_Ex-TC	0.00210664
NC_006088.5	11290001	11390000	Pi_Ex-TC	0.00211931
NC_006088.5	11300001	11400000	Pi_Ex-TC	0.00205671
NC_006088.5	11310001	11410000	Pi_Ex-TC	0.00186994
NC_006088.5	11320001	11420000	Pi_Ex-TC	0.00185564
NC_006088.5	11330001	11430000	Pi_Ex-TC	0.00195651
NC_006088.5	11340001	11440000	Pi_Ex-TC	0.00217076
NC_006088.5	11350001	11450000	Pi_Ex-TC	0.00228506
NC_006088.5	11360001	11460000	Pi_Ex-TC	0.0022644
NC_006088.5	11370001	11470000	Pi_Ex-TC	0.00254082
NC_006088.5	11380001	11480000	Pi_Ex-TC	0.00268758
NC_006088.5	11390001	11490000	Pi_Ex-TC	0.00279443
NC_006088.5	11400001	11500000	Pi_Ex-TC	0.00288349
NC_006088.5	11410001	11510000	Pi_Ex-TC	0.00311224
NC_006088.5	11420001	11520000	Pi_Ex-TC	0.00326944
NC_006088.5	11430001	11530000	Pi_Ex-TC	0.00327345
NC_006088.5	11440001	11540000	Pi_Ex-TC	0.00321203
NC_006088.5	11450001	11550000	Pi_Ex-TC	0.00325522
NC_006088.5	11460001	11560000	Pi_Ex-TC	0.00336273
NC_006088.5	11470001	11570000	Pi_Ex-TC	0.00340984
NC_006088.5	11480001	11580000	Pi_Ex-TC	0.00343831
NC_006088.5	11490001	11590000	Pi_Ex-TC	0.00350023
NC_006088.5	11500001	11600000	Pi_Ex-TC	0.00345452
NC_006088.5	11510001	11610000	Pi_Ex-TC	0.00331649
NC_006088.5	11520001	11620000	Pi_Ex-TC	0.00317592
NC_006088.5	11530001	11630000	Pi_Ex-TC	0.00306667
NC_006088.5	11540001	11640000	Pi_Ex-TC	0.00305254
NC_006088.5	11550001	11650000	Pi_Ex-TC	0.00300394
NC_006088.5	11560001	11660000	Pi_Ex-TC	0.00300377
NC_006088.5	11570001	11670000	Pi_Ex-TC	0.00276748
NC_006088.5	11580001	11680000	Pi_Ex-TC	0.00258008
NC_006088.5	11590001	11690000	Pi_Ex-TC	0.00254962
NC_006088.5	11600001	11700000	Pi_Ex-TC	0.00267513
NC_006088.5	11610001	11710000	Pi_Ex-TC	0.00266086
NC_006088.5	11620001	11720000	Pi_Ex-TC	0.00272974
NC_006088.5	11630001	11730000	Pi_Ex-TC	0.00278694
NC_006088.5	11640001	11740000	Pi_Ex-TC	0.00265394
NC_006088.5	11650001	11750000	Pi_Ex-TC	0.00255445
NC_006088.5	11660001	11760000	Pi_Ex-TC	0.00226847
NC_006088.5	11670001	11770000	Pi_Ex-TC	0.00233313
NC_006088.5	11680001	11780000	Pi_Ex-TC	0.00244927
NC_006088.5	11690001	11790000	Pi_Ex-TC	0.0024806
NC_006088.5	11700001	11800000	Pi_Ex-TC	0.00239042
NC_006088.5	11710001	11810000	Pi_Ex-TC	0.00230969
NC_006088.5	11720001	11820000	Pi_Ex-TC	0.00227979
NC_006088.5	11730001	11830000	Pi_Ex-TC	0.00241193
NC_006088.5	11740001	11840000	Pi_Ex-TC	0.00248578
NC_006088.5	11750001	11850000	Pi_Ex-TC	0.00253591
NC_006088.5	11760001	11860000	Pi_Ex-TC	0.0029158
NC_006088.5	11770001	11870000	Pi_Ex-TC	0.00282085
NC_006088.5	11780001	11880000	Pi_Ex-TC	0.0026873
NC_006088.5	11790001	11890000	Pi_Ex-TC	0.00250188
NC_006088.5	11800001	11900000	Pi_Ex-TC	0.00248279
NC_006088.5	11810001	11910000	Pi_Ex-TC	0.00264719
NC_006088.5	11820001	11920000	Pi_Ex-TC	0.00264813
NC_006088.5	11830001	11930000	Pi_Ex-TC	0.00250569
NC_006088.5	11840001	11940000	Pi_Ex-TC	0.00264
NC_006088.5	11850001	11950000	Pi_Ex-TC	0.00267069
NC_006088.5	11860001	11960000	Pi_Ex-TC	0.00241117
NC_006088.5	11870001	11970000	Pi_Ex-TC	0.00248839
NC_006088.5	11880001	11980000	Pi_Ex-TC	0.00257185
NC_006088.5	11890001	11990000	Pi_Ex-TC	0.0027096
NC_006088.5	11900001	12000000	Pi_Ex-TC	0.00265212
NC_006088.5	11910001	12010000	Pi_Ex-TC	0.00255256
NC_006088.5	11920001	12020000	Pi_Ex-TC	0.00259586
NC_006088.5	11930001	12030000	Pi_Ex-TC	0.00263221
NC_006088.5	11940001	12040000	Pi_Ex-TC	0.00265187
NC_006088.5	11950001	12050000	Pi_Ex-TC	0.00265519
NC_006088.5	11960001	12060000	Pi_Ex-TC	0.0026605
NC_006088.5	11970001	12070000	Pi_Ex-TC	0.00253401
NC_006088.5	11980001	12080000	Pi_Ex-TC	0.00249947
NC_006088.5	11990001	12090000	Pi_Ex-TC	0.00232898
NC_006088.5	12000001	12100000	Pi_Ex-TC	0.00232869
NC_006088.5	12010001	12110000	Pi_Ex-TC	0.00232426
NC_006088.5	12020001	12120000	Pi_Ex-TC	0.00234558
NC_006088.5	12030001	12130000	Pi_Ex-TC	0.00236999
NC_006088.5	12040001	12140000	Pi_Ex-TC	0.00223814
NC_006088.5	12050001	12150000	Pi_Ex-TC	0.0022825
NC_006088.5	12060001	12160000	Pi_Ex-TC	0.00224924
NC_006088.5	12070001	12170000	Pi_Ex-TC	0.0023634
NC_006088.5	12080001	12180000	Pi_Ex-TC	0.00233988
NC_006088.5	12090001	12190000	Pi_Ex-TC	0.00245704
NC_006088.5	12100001	12200000	Pi_Ex-TC	0.00252158
NC_006088.5	12110001	12210000	Pi_Ex-TC	0.00267355
NC_006088.5	12120001	12220000	Pi_Ex-TC	0.00250096
NC_006088.5	12130001	12230000	Pi_Ex-TC	0.00231501
NC_006088.5	12140001	12240000	Pi_Ex-TC	0.00232583
NC_006088.5	12150001	12250000	Pi_Ex-TC	0.00229601
NC_006088.5	12160001	12260000	Pi_Ex-TC	0.00237371
NC_006088.5	12170001	12270000	Pi_Ex-TC	0.00236558
NC_006088.5	12180001	12280000	Pi_Ex-TC	0.00241819
NC_006088.5	12190001	12290000	Pi_Ex-TC	0.00231695
NC_006088.5	12200001	12300000	Pi_Ex-TC	0.00224998
NC_006088.5	12210001	12310000	Pi_Ex-TC	0.00208958
NC_006088.5	12220001	12320000	Pi_Ex-TC	0.00213593
NC_006088.5	12230001	12330000	Pi_Ex-TC	0.00218686
NC_006088.5	12240001	12340000	Pi_Ex-TC	0.00228388
NC_006088.5	12250001	12350000	Pi_Ex-TC	0.00222992
NC_006088.5	12260001	12360000	Pi_Ex-TC	0.00226733
NC_006088.5	12270001	12370000	Pi_Ex-TC	0.00228433
NC_006088.5	12280001	12380000	Pi_Ex-TC	0.00230577
NC_006088.5	12290001	12390000	Pi_Ex-TC	0.00246292
NC_006088.5	12300001	12400000	Pi_Ex-TC	0.00262124
NC_006088.5	12310001	12410000	Pi_Ex-TC	0.00271698
NC_006088.5	12320001	12420000	Pi_Ex-TC	0.00275583
NC_006088.5	12330001	12430000	Pi_Ex-TC	0.00296373
NC_006088.5	12340001	12440000	Pi_Ex-TC	0.00295427
NC_006088.5	12350001	12450000	Pi_Ex-TC	0.00300723
NC_006088.5	12360001	12460000	Pi_Ex-TC	0.00311543
NC_006088.5	12370001	12470000	Pi_Ex-TC	0.00316745
NC_006088.5	12380001	12480000	Pi_Ex-TC	0.0031438
NC_006088.5	12390001	12490000	Pi_Ex-TC	0.00299084
NC_006088.5	12400001	12500000	Pi_Ex-TC	0.00293536
NC_006088.5	12410001	12510000	Pi_Ex-TC	0.00281927
NC_006088.5	12420001	12520000	Pi_Ex-TC	0.00273672
NC_006088.5	12430001	12530000	Pi_Ex-TC	0.00264865
NC_006088.5	12440001	12540000	Pi_Ex-TC	0.00260258
NC_006088.5	12450001	12550000	Pi_Ex-TC	0.00253184
NC_006088.5	12460001	12560000	Pi_Ex-TC	0.00238009
NC_006088.5	12470001	12570000	Pi_Ex-TC	0.00237292
NC_006088.5	12480001	12580000	Pi_Ex-TC	0.00242924
NC_006088.5	12490001	12590000	Pi_Ex-TC	0.0026552
NC_006088.5	12500001	12600000	Pi_Ex-TC	0.00271535
NC_006088.5	12510001	12610000	Pi_Ex-TC	0.00284391
NC_006088.5	12520001	12620000	Pi_Ex-TC	0.00301149
NC_006088.5	12530001	12630000	Pi_Ex-TC	0.00306445
NC_006088.5	12540001	12640000	Pi_Ex-TC	0.00315118
NC_006088.5	12550001	12650000	Pi_Ex-TC	0.00318486
NC_006088.5	12560001	12660000	Pi_Ex-TC	0.00317311
NC_006088.5	12570001	12670000	Pi_Ex-TC	0.00325465
NC_006088.5	12580001	12680000	Pi_Ex-TC	0.00330273
NC_006088.5	12590001	12690000	Pi_Ex-TC	0.00330354
NC_006088.5	12600001	12700000	Pi_Ex-TC	0.00326146
NC_006088.5	12610001	12710000	Pi_Ex-TC	0.00327553
NC_006088.5	12620001	12720000	Pi_Ex-TC	0.00325525
NC_006088.5	12630001	12730000	Pi_Ex-TC	0.00337744
NC_006088.5	12640001	12740000	Pi_Ex-TC	0.00345944
NC_006088.5	12650001	12750000	Pi_Ex-TC	0.0036473
NC_006088.5	12660001	12760000	Pi_Ex-TC	0.00369143
NC_006088.5	12670001	12770000	Pi_Ex-TC	0.00359559
NC_006088.5	12680001	12780000	Pi_Ex-TC	0.00353453
NC_006088.5	12690001	12790000	Pi_Ex-TC	0.00339525
NC_006088.5	12700001	12800000	Pi_Ex-TC	0.00346784
NC_006088.5	12710001	12810000	Pi_Ex-TC	0.00357894
NC_006088.5	12720001	12820000	Pi_Ex-TC	0.00368263
NC_006088.5	12730001	12830000	Pi_Ex-TC	0.00353045
NC_006088.5	12740001	12840000	Pi_Ex-TC	0.00342102
NC_006088.5	12750001	12850000	Pi_Ex-TC	0.00334949
NC_006088.5	12760001	12860000	Pi_Ex-TC	0.00347696
NC_006088.5	12770001	12870000	Pi_Ex-TC	0.00357356
NC_006088.5	12780001	12880000	Pi_Ex-TC	0.00365052
NC_006088.5	12790001	12890000	Pi_Ex-TC	0.0037842
NC_006088.5	12800001	12900000	Pi_Ex-TC	0.00381574
NC_006088.5	12810001	12910000	Pi_Ex-TC	0.00372909
NC_006088.5	12820001	12920000	Pi_Ex-TC	0.00352466
NC_006088.5	12830001	12930000	Pi_Ex-TC	0.00357985
NC_006088.5	12840001	12940000	Pi_Ex-TC	0.00364488
NC_006088.5	12850001	12950000	Pi_Ex-TC	0.00354888
NC_006088.5	12860001	12960000	Pi_Ex-TC	0.00346251
NC_006088.5	12870001	12970000	Pi_Ex-TC	0.00333784
NC_006088.5	12880001	12980000	Pi_Ex-TC	0.00318775
NC_006088.5	12890001	12990000	Pi_Ex-TC	0.00314412
NC_006088.5	12900001	13000000	Pi_Ex-TC	0.00311807
NC_006088.5	12910001	13010000	Pi_Ex-TC	0.0030575
NC_006088.5	12920001	13020000	Pi_Ex-TC	0.00325309
NC_006088.5	12930001	13030000	Pi_Ex-TC	0.00327725
NC_006088.5	12940001	13040000	Pi_Ex-TC	0.00334646
NC_006088.5	12950001	13050000	Pi_Ex-TC	0.0035862
NC_006088.5	12960001	13060000	Pi_Ex-TC	0.00362826
NC_006088.5	12970001	13070000	Pi_Ex-TC	0.00378192
NC_006088.5	12980001	13080000	Pi_Ex-TC	0.00378796
NC_006088.5	12990001	13090000	Pi_Ex-TC	0.00378122
NC_006088.5	13000001	13100000	Pi_Ex-TC	0.0037434
NC_006088.5	13010001	13110000	Pi_Ex-TC	0.00365065
NC_006088.5	13020001	13120000	Pi_Ex-TC	0.00356112
NC_006088.5	13030001	13130000	Pi_Ex-TC	0.00352754
NC_006088.5	13040001	13140000	Pi_Ex-TC	0.00350141
NC_006088.5	13050001	13150000	Pi_Ex-TC	0.00338824
NC_006088.5	13060001	13160000	Pi_Ex-TC	0.00338486
NC_006088.5	13070001	13170000	Pi_Ex-TC	0.0033078
NC_006088.5	13080001	13180000	Pi_Ex-TC	0.00341254
NC_006088.5	13090001	13190000	Pi_Ex-TC	0.00343328
NC_006088.5	13100001	13200000	Pi_Ex-TC	0.0033624
NC_006088.5	13110001	13210000	Pi_Ex-TC	0.00338429
NC_006088.5	13120001	13220000	Pi_Ex-TC	0.00329051
NC_006088.5	13130001	13230000	Pi_Ex-TC	0.00323804
NC_006088.5	13140001	13240000	Pi_Ex-TC	0.00310571
NC_006088.5	13150001	13250000	Pi_Ex-TC	0.00301238
NC_006088.5	13160001	13260000	Pi_Ex-TC	0.00292606
NC_006088.5	13170001	13270000	Pi_Ex-TC	0.00274931
NC_006088.5	13180001	13280000	Pi_Ex-TC	0.00265196
NC_006088.5	13190001	13290000	Pi_Ex-TC	0.00260044
NC_006088.5	13200001	13300000	Pi_Ex-TC	0.00261976
NC_006088.5	13210001	13310000	Pi_Ex-TC	0.00267781
NC_006088.5	13220001	13320000	Pi_Ex-TC	0.00276809
NC_006088.5	13230001	13330000	Pi_Ex-TC	0.00282329
NC_006088.5	13240001	13340000	Pi_Ex-TC	0.00288712
NC_006088.5	13250001	13350000	Pi_Ex-TC	0.00288436
NC_006088.5	13260001	13360000	Pi_Ex-TC	0.00288427
NC_006088.5	13270001	13370000	Pi_Ex-TC	0.0029692
NC_006088.5	13280001	13380000	Pi_Ex-TC	0.00298514
NC_006088.5	13290001	13390000	Pi_Ex-TC	0.00290988
NC_006088.5	13300001	13400000	Pi_Ex-TC	0.00285809
NC_006088.5	13310001	13410000	Pi_Ex-TC	0.00290237
NC_006088.5	13320001	13420000	Pi_Ex-TC	0.0030444
NC_006088.5	13330001	13430000	Pi_Ex-TC	0.00291209
NC_006088.5	13340001	13440000	Pi_Ex-TC	0.00277172
NC_006088.5	13350001	13450000	Pi_Ex-TC	0.00281484
NC_006088.5	13360001	13460000	Pi_Ex-TC	0.002735
NC_006088.5	13370001	13470000	Pi_Ex-TC	0.00264708
NC_006088.5	13380001	13480000	Pi_Ex-TC	0.00272198
NC_006088.5	13390001	13490000	Pi_Ex-TC	0.0027686
NC_006088.5	13400001	13500000	Pi_Ex-TC	0.00271319
NC_006088.5	13410001	13510000	Pi_Ex-TC	0.00265064
NC_006088.5	13420001	13520000	Pi_Ex-TC	0.00251035
NC_006088.5	13430001	13530000	Pi_Ex-TC	0.00264245
NC_006088.5	13440001	13540000	Pi_Ex-TC	0.00272697
NC_006088.5	13450001	13550000	Pi_Ex-TC	0.00271309
NC_006088.5	13460001	13560000	Pi_Ex-TC	0.00269956
NC_006088.5	13470001	13570000	Pi_Ex-TC	0.00268521
NC_006088.5	13480001	13580000	Pi_Ex-TC	0.00259361
NC_006088.5	13490001	13590000	Pi_Ex-TC	0.00267272
NC_006088.5	13500001	13600000	Pi_Ex-TC	0.00279859
NC_006088.5	13510001	13610000	Pi_Ex-TC	0.0028037
NC_006088.5	13520001	13620000	Pi_Ex-TC	0.00278077
NC_006088.5	13530001	13630000	Pi_Ex-TC	0.00276281
NC_006088.5	13540001	13640000	Pi_Ex-TC	0.00263897
NC_006088.5	13550001	13650000	Pi_Ex-TC	0.00256245
NC_006088.5	13560001	13660000	Pi_Ex-TC	0.00265414
NC_006088.5	13570001	13670000	Pi_Ex-TC	0.00281238
NC_006088.5	13580001	13680000	Pi_Ex-TC	0.00282061
NC_006088.5	13590001	13690000	Pi_Ex-TC	0.00271316
NC_006088.5	13600001	13700000	Pi_Ex-TC	0.00282851
NC_006088.5	13610001	13710000	Pi_Ex-TC	0.00281988
NC_006088.5	13620001	13720000	Pi_Ex-TC	0.0028319
NC_006088.5	13630001	13730000	Pi_Ex-TC	0.00273897
NC_006088.5	13640001	13740000	Pi_Ex-TC	0.00273963
NC_006088.5	13650001	13750000	Pi_Ex-TC	0.002856
NC_006088.5	13660001	13760000	Pi_Ex-TC	0.00291438
NC_006088.5	13670001	13770000	Pi_Ex-TC	0.00283201
NC_006088.5	13680001	13780000	Pi_Ex-TC	0.00285379
NC_006088.5	13690001	13790000	Pi_Ex-TC	0.00292428
NC_006088.5	13700001	13800000	Pi_Ex-TC	0.00271396
NC_006088.5	13710001	13810000	Pi_Ex-TC	0.0027856
NC_006088.5	13720001	13820000	Pi_Ex-TC	0.00283217
NC_006088.5	13730001	13830000	Pi_Ex-TC	0.00295805
NC_006088.5	13740001	13840000	Pi_Ex-TC	0.00302401
NC_006088.5	13750001	13850000	Pi_Ex-TC	0.00288896
NC_006088.5	13760001	13860000	Pi_Ex-TC	0.00272847
NC_006088.5	13770001	13870000	Pi_Ex-TC	0.00264586
NC_006088.5	13780001	13880000	Pi_Ex-TC	0.00253961
NC_006088.5	13790001	13890000	Pi_Ex-TC	0.00247862
NC_006088.5	13800001	13900000	Pi_Ex-TC	0.00254691
NC_006088.5	13810001	13910000	Pi_Ex-TC	0.00233348
NC_006088.5	13820001	13920000	Pi_Ex-TC	0.002244
NC_006088.5	13830001	13930000	Pi_Ex-TC	0.00220741
NC_006088.5	13840001	13940000	Pi_Ex-TC	0.00213162
NC_006088.5	13850001	13950000	Pi_Ex-TC	0.00219926
NC_006088.5	13860001	13960000	Pi_Ex-TC	0.00217094
NC_006088.5	13870001	13970000	Pi_Ex-TC	0.00221913
NC_006088.5	13880001	13980000	Pi_Ex-TC	0.0023413
NC_006088.5	13890001	13990000	Pi_Ex-TC	0.00239089
NC_006088.5	13900001	14000000	Pi_Ex-TC	0.00247207
NC_006088.5	13910001	14010000	Pi_Ex-TC	0.00267227
NC_006088.5	13920001	14020000	Pi_Ex-TC	0.00279354
NC_006088.5	13930001	14030000	Pi_Ex-TC	0.0027359
NC_006088.5	13940001	14040000	Pi_Ex-TC	0.00284444
NC_006088.5	13950001	14050000	Pi_Ex-TC	0.00280277
NC_006088.5	13960001	14060000	Pi_Ex-TC	0.00297532
NC_006088.5	13970001	14070000	Pi_Ex-TC	0.00302612
NC_006088.5	13980001	14080000	Pi_Ex-TC	0.0031226
NC_006088.5	13990001	14090000	Pi_Ex-TC	0.00312801
NC_006088.5	14000001	14100000	Pi_Ex-TC	0.0030459
NC_006088.5	14010001	14110000	Pi_Ex-TC	0.00300786
NC_006088.5	14020001	14120000	Pi_Ex-TC	0.00294839
NC_006088.5	14030001	14130000	Pi_Ex-TC	0.00299525
NC_006088.5	14040001	14140000	Pi_Ex-TC	0.00306775
NC_006088.5	14050001	14150000	Pi_Ex-TC	0.00322411
NC_006088.5	14060001	14160000	Pi_Ex-TC	0.00320369
NC_006088.5	14070001	14170000	Pi_Ex-TC	0.0032956
NC_006088.5	14080001	14180000	Pi_Ex-TC	0.00319352
NC_006088.5	14090001	14190000	Pi_Ex-TC	0.00325027
NC_006088.5	14100001	14200000	Pi_Ex-TC	0.00326576
NC_006088.5	14110001	14210000	Pi_Ex-TC	0.0033236
NC_006088.5	14120001	14220000	Pi_Ex-TC	0.00338561
NC_006088.5	14130001	14230000	Pi_Ex-TC	0.00343171
NC_006088.5	14140001	14240000	Pi_Ex-TC	0.00340096
NC_006088.5	14150001	14250000	Pi_Ex-TC	0.00332197
NC_006088.5	14160001	14260000	Pi_Ex-TC	0.00335493
NC_006088.5	14170001	14270000	Pi_Ex-TC	0.00323702
NC_006088.5	14180001	14280000	Pi_Ex-TC	0.00325515
NC_006088.5	14190001	14290000	Pi_Ex-TC	0.00319687
NC_006088.5	14200001	14300000	Pi_Ex-TC	0.00314952
NC_006088.5	14210001	14310000	Pi_Ex-TC	0.00305926
NC_006088.5	14220001	14320000	Pi_Ex-TC	0.00304666
NC_006088.5	14230001	14330000	Pi_Ex-TC	0.00306205
NC_006088.5	14240001	14340000	Pi_Ex-TC	0.00311789
NC_006088.5	14250001	14350000	Pi_Ex-TC	0.00308426
NC_006088.5	14260001	14360000	Pi_Ex-TC	0.00304095
NC_006088.5	14270001	14370000	Pi_Ex-TC	0.00300883
NC_006088.5	14280001	14380000	Pi_Ex-TC	0.00306851
NC_006088.5	14290001	14390000	Pi_Ex-TC	0.00305815
NC_006088.5	14300001	14400000	Pi_Ex-TC	0.00305332
NC_006088.5	14310001	14410000	Pi_Ex-TC	0.00317942
NC_006088.5	14320001	14420000	Pi_Ex-TC	0.00315451
NC_006088.5	14330001	14430000	Pi_Ex-TC	0.00306797
NC_006088.5	14340001	14440000	Pi_Ex-TC	0.00300529
NC_006088.5	14350001	14450000	Pi_Ex-TC	0.00296883
NC_006088.5	14360001	14460000	Pi_Ex-TC	0.00293297
NC_006088.5	14370001	14470000	Pi_Ex-TC	0.00295902
NC_006088.5	14380001	14480000	Pi_Ex-TC	0.00282586
NC_006088.5	14390001	14490000	Pi_Ex-TC	0.00281851
NC_006088.5	14400001	14500000	Pi_Ex-TC	0.00288641
NC_006088.5	14410001	14510000	Pi_Ex-TC	0.00273091
NC_006088.5	14420001	14520000	Pi_Ex-TC	0.00259078
NC_006088.5	14430001	14530000	Pi_Ex-TC	0.00268618
NC_006088.5	14440001	14540000	Pi_Ex-TC	0.00260635
NC_006088.5	14450001	14550000	Pi_Ex-TC	0.00257728
NC_006088.5	14460001	14560000	Pi_Ex-TC	0.00272406
NC_006088.5	14470001	14570000	Pi_Ex-TC	0.00283391
NC_006088.5	14480001	14580000	Pi_Ex-TC	0.00290722
NC_006088.5	14490001	14590000	Pi_Ex-TC	0.00282036
NC_006088.5	14500001	14600000	Pi_Ex-TC	0.00270228
NC_006088.5	14510001	14610000	Pi_Ex-TC	0.00274522
NC_006088.5	14520001	14620000	Pi_Ex-TC	0.00293874
NC_006088.5	14530001	14630000	Pi_Ex-TC	0.00288076
NC_006088.5	14540001	14640000	Pi_Ex-TC	0.00298301
NC_006088.5	14550001	14650000	Pi_Ex-TC	0.00304009
NC_006088.5	14560001	14660000	Pi_Ex-TC	0.0029354
NC_006088.5	14570001	14670000	Pi_Ex-TC	0.00290908
NC_006088.5	14580001	14680000	Pi_Ex-TC	0.00291056
NC_006088.5	14590001	14690000	Pi_Ex-TC	0.00296108
NC_006088.5	14600001	14700000	Pi_Ex-TC	0.00309148
NC_006088.5	14610001	14710000	Pi_Ex-TC	0.00311458
NC_006088.5	14620001	14720000	Pi_Ex-TC	0.00295883
NC_006088.5	14630001	14730000	Pi_Ex-TC	0.00301459
NC_006088.5	14640001	14740000	Pi_Ex-TC	0.00296509
NC_006088.5	14650001	14750000	Pi_Ex-TC	0.00298783
NC_006088.5	14660001	14760000	Pi_Ex-TC	0.00285595
NC_006088.5	14670001	14770000	Pi_Ex-TC	0.00270292
NC_006088.5	14680001	14780000	Pi_Ex-TC	0.00265894
NC_006088.5	14690001	14790000	Pi_Ex-TC	0.00261933
NC_006088.5	14700001	14800000	Pi_Ex-TC	0.00247856
NC_006088.5	14710001	14810000	Pi_Ex-TC	0.00258793
NC_006088.5	14720001	14820000	Pi_Ex-TC	0.00264832
NC_006088.5	14730001	14830000	Pi_Ex-TC	0.00247084
NC_006088.5	14740001	14840000	Pi_Ex-TC	0.00244714
NC_006088.5	14750001	14850000	Pi_Ex-TC	0.00232601
NC_006088.5	14760001	14860000	Pi_Ex-TC	0.00258319
NC_006088.5	14770001	14870000	Pi_Ex-TC	0.00277698
NC_006088.5	14780001	14880000	Pi_Ex-TC	0.0029239
NC_006088.5	14790001	14890000	Pi_Ex-TC	0.00316281
NC_006088.5	14800001	14900000	Pi_Ex-TC	0.00333207
NC_006088.5	14810001	14910000	Pi_Ex-TC	0.00330654
NC_006088.5	14820001	14920000	Pi_Ex-TC	0.00338266
NC_006088.5	14830001	14930000	Pi_Ex-TC	0.00357604
NC_006088.5	14840001	14940000	Pi_Ex-TC	0.00361574
NC_006088.5	14850001	14950000	Pi_Ex-TC	0.00375535
NC_006088.5	14860001	14960000	Pi_Ex-TC	0.0036417
NC_006088.5	14870001	14970000	Pi_Ex-TC	0.00359514
NC_006088.5	14880001	14980000	Pi_Ex-TC	0.00343384
NC_006088.5	14890001	14990000	Pi_Ex-TC	0.00334499
NC_006088.5	14900001	15000000	Pi_Ex-TC	0.00335371
NC_006088.5	14910001	15010000	Pi_Ex-TC	0.00331909
NC_006088.5	14920001	15020000	Pi_Ex-TC	0.0032371
NC_006088.5	14930001	15030000	Pi_Ex-TC	0.00321706
NC_006088.5	14940001	15040000	Pi_Ex-TC	0.0032732
NC_006088.5	14950001	15050000	Pi_Ex-TC	0.00326507
NC_006088.5	14960001	15060000	Pi_Ex-TC	0.00328559
NC_006088.5	14970001	15070000	Pi_Ex-TC	0.00337294
NC_006088.5	14980001	15080000	Pi_Ex-TC	0.00346068
NC_006088.5	14990001	15090000	Pi_Ex-TC	0.00345058
NC_006088.5	15000001	15100000	Pi_Ex-TC	0.00342194
NC_006088.5	15010001	15110000	Pi_Ex-TC	0.0035482
NC_006088.5	15020001	15120000	Pi_Ex-TC	0.00370657
NC_006088.5	15030001	15130000	Pi_Ex-TC	0.00369646
NC_006088.5	15040001	15140000	Pi_Ex-TC	0.00362031
NC_006088.5	15050001	15150000	Pi_Ex-TC	0.00362062
NC_006088.5	15060001	15160000	Pi_Ex-TC	0.00370216
NC_006088.5	15070001	15170000	Pi_Ex-TC	0.00360204
NC_006088.5	15080001	15180000	Pi_Ex-TC	0.0037624
NC_006088.5	15090001	15190000	Pi_Ex-TC	0.00375679
NC_006088.5	15100001	15200000	Pi_Ex-TC	0.00369578
NC_006088.5	15110001	15210000	Pi_Ex-TC	0.00367976
NC_006088.5	15120001	15220000	Pi_Ex-TC	0.0034944
NC_006088.5	15130001	15230000	Pi_Ex-TC	0.00350477
NC_006088.5	15140001	15240000	Pi_Ex-TC	0.00359923
NC_006088.5	15150001	15250000	Pi_Ex-TC	0.00361972
NC_006088.5	15160001	15260000	Pi_Ex-TC	0.00345406
NC_006088.5	15170001	15270000	Pi_Ex-TC	0.00337704
NC_006088.5	15180001	15280000	Pi_Ex-TC	0.00318665
NC_006088.5	15190001	15290000	Pi_Ex-TC	0.00307646
NC_006088.5	15200001	15300000	Pi_Ex-TC	0.0031023
NC_006088.5	15210001	15310000	Pi_Ex-TC	0.00287082
NC_006088.5	15220001	15320000	Pi_Ex-TC	0.00302557
NC_006088.5	15230001	15330000	Pi_Ex-TC	0.00309315
NC_006088.5	15240001	15340000	Pi_Ex-TC	0.00304414
NC_006088.5	15250001	15350000	Pi_Ex-TC	0.00293004
NC_006088.5	15260001	15360000	Pi_Ex-TC	0.00281686
NC_006088.5	15270001	15370000	Pi_Ex-TC	0.00293701
NC_006088.5	15280001	15380000	Pi_Ex-TC	0.00293749
NC_006088.5	15290001	15390000	Pi_Ex-TC	0.00300272
NC_006088.5	15300001	15400000	Pi_Ex-TC	0.00300006
NC_006088.5	15310001	15410000	Pi_Ex-TC	0.00309148
NC_006088.5	15320001	15420000	Pi_Ex-TC	0.00292416
NC_006088.5	15330001	15430000	Pi_Ex-TC	0.00269778
NC_006088.5	15340001	15440000	Pi_Ex-TC	0.00258111
NC_006088.5	15350001	15450000	Pi_Ex-TC	0.00262153
NC_006088.5	15360001	15460000	Pi_Ex-TC	0.00283745
NC_006088.5	15370001	15470000	Pi_Ex-TC	0.00287197
NC_006088.5	15380001	15480000	Pi_Ex-TC	0.00285725
NC_006088.5	15390001	15490000	Pi_Ex-TC	0.00285793
NC_006088.5	15400001	15500000	Pi_Ex-TC	0.00288179
NC_006088.5	15410001	15510000	Pi_Ex-TC	0.0029187
NC_006088.5	15420001	15520000	Pi_Ex-TC	0.00289562
NC_006088.5	15430001	15530000	Pi_Ex-TC	0.00285731
NC_006088.5	15440001	15540000	Pi_Ex-TC	0.00286359
NC_006088.5	15450001	15550000	Pi_Ex-TC	0.00283853
NC_006088.5	15460001	15560000	Pi_Ex-TC	0.00280018
NC_006088.5	15470001	15570000	Pi_Ex-TC	0.00275054
NC_006088.5	15480001	15580000	Pi_Ex-TC	0.00276335
NC_006088.5	15490001	15590000	Pi_Ex-TC	0.00274444
NC_006088.5	15500001	15600000	Pi_Ex-TC	0.00280613
NC_006088.5	15510001	15610000	Pi_Ex-TC	0.0027284
NC_006088.5	15520001	15620000	Pi_Ex-TC	0.00286543
NC_006088.5	15530001	15630000	Pi_Ex-TC	0.00299453
NC_006088.5	15540001	15640000	Pi_Ex-TC	0.00312309
NC_006088.5	15550001	15650000	Pi_Ex-TC	0.0031076
NC_006088.5	15560001	15660000	Pi_Ex-TC	0.00303106
NC_006088.5	15570001	15670000	Pi_Ex-TC	0.00307286
NC_006088.5	15580001	15680000	Pi_Ex-TC	0.00297063
NC_006088.5	15590001	15690000	Pi_Ex-TC	0.00293271
NC_006088.5	15600001	15700000	Pi_Ex-TC	0.00289453
NC_006088.5	15610001	15710000	Pi_Ex-TC	0.00280699
NC_006088.5	15620001	15720000	Pi_Ex-TC	0.00261413
NC_006088.5	15630001	15730000	Pi_Ex-TC	0.00247705
NC_006088.5	15640001	15740000	Pi_Ex-TC	0.00228654
NC_006088.5	15650001	15750000	Pi_Ex-TC	0.00226335
NC_006088.5	15660001	15760000	Pi_Ex-TC	0.00224838
NC_006088.5	15670001	15770000	Pi_Ex-TC	0.00212953
NC_006088.5	15680001	15780000	Pi_Ex-TC	0.00216891
NC_006088.5	15690001	15790000	Pi_Ex-TC	0.00214472
NC_006088.5	15700001	15800000	Pi_Ex-TC	0.00194531
NC_006088.5	15710001	15810000	Pi_Ex-TC	0.00204926
NC_006088.5	15720001	15820000	Pi_Ex-TC	0.0021113
NC_006088.5	15730001	15830000	Pi_Ex-TC	0.00225914
NC_006088.5	15740001	15840000	Pi_Ex-TC	0.00231878
NC_006088.5	15750001	15850000	Pi_Ex-TC	0.00242044
NC_006088.5	15760001	15860000	Pi_Ex-TC	0.00253164
NC_006088.5	15770001	15870000	Pi_Ex-TC	0.00253537
NC_006088.5	15780001	15880000	Pi_Ex-TC	0.0026283
NC_006088.5	15790001	15890000	Pi_Ex-TC	0.00267119
NC_006088.5	15800001	15900000	Pi_Ex-TC	0.00277974
NC_006088.5	15810001	15910000	Pi_Ex-TC	0.00280169
NC_006088.5	15820001	15920000	Pi_Ex-TC	0.00285899
NC_006088.5	15830001	15930000	Pi_Ex-TC	0.00277224
NC_006088.5	15840001	15940000	Pi_Ex-TC	0.00285553
NC_006088.5	15850001	15950000	Pi_Ex-TC	0.00294246
NC_006088.5	15860001	15960000	Pi_Ex-TC	0.00277522
NC_006088.5	15870001	15970000	Pi_Ex-TC	0.00274261
NC_006088.5	15880001	15980000	Pi_Ex-TC	0.00268413
NC_006088.5	15890001	15990000	Pi_Ex-TC	0.00264644
NC_006088.5	15900001	16000000	Pi_Ex-TC	0.00267849
NC_006088.5	15910001	16010000	Pi_Ex-TC	0.00271019
NC_006088.5	15920001	16020000	Pi_Ex-TC	0.00273076
NC_006088.5	15930001	16030000	Pi_Ex-TC	0.00269873
NC_006088.5	15940001	16040000	Pi_Ex-TC	0.00266006
NC_006088.5	15950001	16050000	Pi_Ex-TC	0.00265331
NC_006088.5	15960001	16060000	Pi_Ex-TC	0.00269126
NC_006088.5	15970001	16070000	Pi_Ex-TC	0.00268107
NC_006088.5	15980001	16080000	Pi_Ex-TC	0.00253006
NC_006088.5	15990001	16090000	Pi_Ex-TC	0.00246432
NC_006088.5	16000001	16100000	Pi_Ex-TC	0.00243524
NC_006088.5	16010001	16110000	Pi_Ex-TC	0.00232667
NC_006088.5	16020001	16120000	Pi_Ex-TC	0.00224786
NC_006088.5	16030001	16130000	Pi_Ex-TC	0.0022493
NC_006088.5	16040001	16140000	Pi_Ex-TC	0.00216391
NC_006088.5	16050001	16150000	Pi_Ex-TC	0.0021235
NC_006088.5	16060001	16160000	Pi_Ex-TC	0.00218248
NC_006088.5	16070001	16170000	Pi_Ex-TC	0.00222836
NC_006088.5	16080001	16180000	Pi_Ex-TC	0.00237575
NC_006088.5	16090001	16190000	Pi_Ex-TC	0.00240903
NC_006088.5	16100001	16200000	Pi_Ex-TC	0.00235227
NC_006088.5	16110001	16210000	Pi_Ex-TC	0.00234433
NC_006088.5	16120001	16220000	Pi_Ex-TC	0.0022676
NC_006088.5	16130001	16230000	Pi_Ex-TC	0.00236172
NC_006088.5	16140001	16240000	Pi_Ex-TC	0.00235419
NC_006088.5	16150001	16250000	Pi_Ex-TC	0.00224139
NC_006088.5	16160001	16260000	Pi_Ex-TC	0.0021665
NC_006088.5	16170001	16270000	Pi_Ex-TC	0.00218376
NC_006088.5	16180001	16280000	Pi_Ex-TC	0.00218751
NC_006088.5	16190001	16290000	Pi_Ex-TC	0.00224465
NC_006088.5	16200001	16300000	Pi_Ex-TC	0.00239716
NC_006088.5	16210001	16310000	Pi_Ex-TC	0.0024264
NC_006088.5	16220001	16320000	Pi_Ex-TC	0.00258212
NC_006088.5	16230001	16330000	Pi_Ex-TC	0.00259407
NC_006088.5	16240001	16340000	Pi_Ex-TC	0.00264091
NC_006088.5	16250001	16350000	Pi_Ex-TC	0.00270632
NC_006088.5	16260001	16360000	Pi_Ex-TC	0.00274874
NC_006088.5	16270001	16370000	Pi_Ex-TC	0.00270491
NC_006088.5	16280001	16380000	Pi_Ex-TC	0.00271348
NC_006088.5	16290001	16390000	Pi_Ex-TC	0.00272649
NC_006088.5	16300001	16400000	Pi_Ex-TC	0.00256955
NC_006088.5	16310001	16410000	Pi_Ex-TC	0.00256731
NC_006088.5	16320001	16420000	Pi_Ex-TC	0.00243995
NC_006088.5	16330001	16430000	Pi_Ex-TC	0.00232217
NC_006088.5	16340001	16440000	Pi_Ex-TC	0.00232447
NC_006088.5	16350001	16450000	Pi_Ex-TC	0.00228173
NC_006088.5	16360001	16460000	Pi_Ex-TC	0.00226308
NC_006088.5	16370001	16470000	Pi_Ex-TC	0.00228889
NC_006088.5	16380001	16480000	Pi_Ex-TC	0.00223958
NC_006088.5	16390001	16490000	Pi_Ex-TC	0.00222175
NC_006088.5	16400001	16500000	Pi_Ex-TC	0.00226263
NC_006088.5	16410001	16510000	Pi_Ex-TC	0.00219624
NC_006088.5	16420001	16520000	Pi_Ex-TC	0.0022265
NC_006088.5	16430001	16530000	Pi_Ex-TC	0.00224027
NC_006088.5	16440001	16540000	Pi_Ex-TC	0.00221424
NC_006088.5	16450001	16550000	Pi_Ex-TC	0.00214063
NC_006088.5	16460001	16560000	Pi_Ex-TC	0.00215656
NC_006088.5	16470001	16570000	Pi_Ex-TC	0.00211171
NC_006088.5	16480001	16580000	Pi_Ex-TC	0.00208695
NC_006088.5	16490001	16590000	Pi_Ex-TC	0.00203113
NC_006088.5	16500001	16600000	Pi_Ex-TC	0.00199108
NC_006088.5	16510001	16610000	Pi_Ex-TC	0.00195198
NC_006088.5	16520001	16620000	Pi_Ex-TC	0.0019262
NC_006088.5	16530001	16630000	Pi_Ex-TC	0.00205896
NC_006088.5	16540001	16640000	Pi_Ex-TC	0.0020723
NC_006088.5	16550001	16650000	Pi_Ex-TC	0.00204679
NC_006088.5	16560001	16660000	Pi_Ex-TC	0.00200876
NC_006088.5	16570001	16670000	Pi_Ex-TC	0.00198968
NC_006088.5	16580001	16680000	Pi_Ex-TC	0.00199203
NC_006088.5	16590001	16690000	Pi_Ex-TC	0.00191197
NC_006088.5	16600001	16700000	Pi_Ex-TC	0.00194339
NC_006088.5	16610001	16710000	Pi_Ex-TC	0.001862
NC_006088.5	16620001	16720000	Pi_Ex-TC	0.001723
NC_006088.5	16630001	16730000	Pi_Ex-TC	0.00153136
NC_006088.5	16640001	16740000	Pi_Ex-TC	0.00142448
NC_006088.5	16650001	16750000	Pi_Ex-TC	0.00140618
NC_006088.5	16660001	16760000	Pi_Ex-TC	0.00131298
NC_006088.5	16670001	16770000	Pi_Ex-TC	0.00129579
NC_006088.5	16680001	16780000	Pi_Ex-TC	0.00124579
NC_006088.5	16690001	16790000	Pi_Ex-TC	0.00133591
NC_006088.5	16700001	16800000	Pi_Ex-TC	0.0013255
NC_006088.5	16710001	16810000	Pi_Ex-TC	0.0013485
NC_006088.5	16720001	16820000	Pi_Ex-TC	0.00137907
NC_006088.5	16730001	16830000	Pi_Ex-TC	0.00135141
NC_006088.5	16740001	16840000	Pi_Ex-TC	0.00144478
NC_006088.5	16750001	16850000	Pi_Ex-TC	0.00140978
NC_006088.5	16760001	16860000	Pi_Ex-TC	0.00149423
NC_006088.5	16770001	16870000	Pi_Ex-TC	0.0014624
NC_006088.5	16780001	16880000	Pi_Ex-TC	0.00134868
NC_006088.5	16790001	16890000	Pi_Ex-TC	0.00130438
NC_006088.5	16800001	16900000	Pi_Ex-TC	0.00116617
NC_006088.5	16810001	16910000	Pi_Ex-TC	0.00121981
NC_006088.5	16820001	16920000	Pi_Ex-TC	0.0012608
NC_006088.5	16830001	16930000	Pi_Ex-TC	0.00133575
NC_006088.5	16840001	16940000	Pi_Ex-TC	0.00123001
NC_006088.5	16850001	16950000	Pi_Ex-TC	0.00119566
NC_006088.5	16860001	16960000	Pi_Ex-TC	0.00115431
NC_006088.5	16870001	16970000	Pi_Ex-TC	0.00111641
NC_006088.5	16880001	16980000	Pi_Ex-TC	0.00125065
NC_006088.5	16890001	16990000	Pi_Ex-TC	0.00122288
NC_006088.5	16900001	17000000	Pi_Ex-TC	0.00126979
NC_006088.5	16910001	17010000	Pi_Ex-TC	0.00119778
NC_006088.5	16920001	17020000	Pi_Ex-TC	0.00127652
NC_006088.5	16930001	17030000	Pi_Ex-TC	0.00127115
NC_006088.5	16940001	17040000	Pi_Ex-TC	0.0012928
NC_006088.5	16950001	17050000	Pi_Ex-TC	0.00126276
NC_006088.5	16960001	17060000	Pi_Ex-TC	0.00118508
NC_006088.5	16970001	17070000	Pi_Ex-TC	0.00116309
NC_006088.5	16980001	17080000	Pi_Ex-TC	0.001075
NC_006088.5	16990001	17090000	Pi_Ex-TC	0.00101833
NC_006088.5	17000001	17100000	Pi_Ex-TC	0.00109142
NC_006088.5	17010001	17110000	Pi_Ex-TC	0.00122168
NC_006088.5	17020001	17120000	Pi_Ex-TC	0.00108936
NC_006088.5	17030001	17130000	Pi_Ex-TC	0.000999995
NC_006088.5	17040001	17140000	Pi_Ex-TC	0.000971767
NC_006088.5	17050001	17150000	Pi_Ex-TC	0.00106882
NC_006088.5	17060001	17160000	Pi_Ex-TC	0.00103821
NC_006088.5	17070001	17170000	Pi_Ex-TC	0.00103993
NC_006088.5	17080001	17180000	Pi_Ex-TC	0.00100993
NC_006088.5	17090001	17190000	Pi_Ex-TC	0.0010303
NC_006088.5	17100001	17200000	Pi_Ex-TC	0.000949858
NC_006088.5	17110001	17210000	Pi_Ex-TC	0.000822259
NC_006088.5	17120001	17220000	Pi_Ex-TC	0.000907972
NC_006088.5	17130001	17230000	Pi_Ex-TC	0.000951723
NC_006088.5	17140001	17240000	Pi_Ex-TC	0.00104938
NC_006088.5	17150001	17250000	Pi_Ex-TC	0.00104964
NC_006088.5	17160001	17260000	Pi_Ex-TC	0.00107616
NC_006088.5	17170001	17270000	Pi_Ex-TC	0.00113544
NC_006088.5	17180001	17280000	Pi_Ex-TC	0.00124147
NC_006088.5	17190001	17290000	Pi_Ex-TC	0.00119719
NC_006088.5	17200001	17300000	Pi_Ex-TC	0.00115291
NC_006088.5	17210001	17310000	Pi_Ex-TC	0.00121047
NC_006088.5	17220001	17320000	Pi_Ex-TC	0.00117984
NC_006088.5	17230001	17330000	Pi_Ex-TC	0.00126485
NC_006088.5	17240001	17340000	Pi_Ex-TC	0.00126106
NC_006088.5	17250001	17350000	Pi_Ex-TC	0.00120274
NC_006088.5	17260001	17360000	Pi_Ex-TC	0.00117883
NC_006088.5	17270001	17370000	Pi_Ex-TC	0.0010913
NC_006088.5	17280001	17380000	Pi_Ex-TC	0.00102927
NC_006088.5	17290001	17390000	Pi_Ex-TC	0.00117444
NC_006088.5	17300001	17400000	Pi_Ex-TC	0.00119403
NC_006088.5	17310001	17410000	Pi_Ex-TC	0.00118305
NC_006088.5	17320001	17420000	Pi_Ex-TC	0.00120373
NC_006088.5	17330001	17430000	Pi_Ex-TC	0.00110776
NC_006088.5	17340001	17440000	Pi_Ex-TC	0.00104138
NC_006088.5	17350001	17450000	Pi_Ex-TC	0.000975274
NC_006088.5	17360001	17460000	Pi_Ex-TC	0.000954741
NC_006088.5	17370001	17470000	Pi_Ex-TC	0.000939371
NC_006088.5	17380001	17480000	Pi_Ex-TC	0.000864597
NC_006088.5	17390001	17490000	Pi_Ex-TC	0.000729806
NC_006088.5	17400001	17500000	Pi_Ex-TC	0.00071199
NC_006088.5	17410001	17510000	Pi_Ex-TC	0.000745997
NC_006088.5	17420001	17520000	Pi_Ex-TC	0.000699093
NC_006088.5	17430001	17530000	Pi_Ex-TC	0.000718262
NC_006088.5	17440001	17540000	Pi_Ex-TC	0.000730604
NC_006088.5	17450001	17550000	Pi_Ex-TC	0.000804357
NC_006088.5	17460001	17560000	Pi_Ex-TC	0.000847972
NC_006088.5	17470001	17570000	Pi_Ex-TC	0.000848904
NC_006088.5	17480001	17580000	Pi_Ex-TC	0.000899824
NC_006088.5	17490001	17590000	Pi_Ex-TC	0.000910796
NC_006088.5	17500001	17600000	Pi_Ex-TC	0.000887844
NC_006088.5	17510001	17610000	Pi_Ex-TC	0.000775694
NC_006088.5	17520001	17620000	Pi_Ex-TC	0.000765161
NC_006088.5	17530001	17630000	Pi_Ex-TC	0.000688196
NC_006088.5	17540001	17640000	Pi_Ex-TC	0.000655611
NC_006088.5	17550001	17650000	Pi_Ex-TC	0.000660303
NC_006088.5	17560001	17660000	Pi_Ex-TC	0.000660366
NC_006088.5	17570001	17670000	Pi_Ex-TC	0.00069897
NC_006088.5	17580001	17680000	Pi_Ex-TC	0.000653268
NC_006088.5	17590001	17690000	Pi_Ex-TC	0.000688827
NC_006088.5	17600001	17700000	Pi_Ex-TC	0.000765851
NC_006088.5	17610001	17710000	Pi_Ex-TC	0.000855062
NC_006088.5	17620001	17720000	Pi_Ex-TC	0.000856646
NC_006088.5	17630001	17730000	Pi_Ex-TC	0.000938158
NC_006088.5	17640001	17740000	Pi_Ex-TC	0.000941735
NC_006088.5	17650001	17750000	Pi_Ex-TC	0.000958948
NC_006088.5	17660001	17760000	Pi_Ex-TC	0.000969122
NC_006088.5	17670001	17770000	Pi_Ex-TC	0.000962943
NC_006088.5	17680001	17780000	Pi_Ex-TC	0.00100307
NC_006088.5	17690001	17790000	Pi_Ex-TC	0.000993225
NC_006088.5	17700001	17800000	Pi_Ex-TC	0.000911493
NC_006088.5	17710001	17810000	Pi_Ex-TC	0.000896715
NC_006088.5	17720001	17820000	Pi_Ex-TC	0.000877215
NC_006088.5	17730001	17830000	Pi_Ex-TC	0.000824725
NC_006088.5	17740001	17840000	Pi_Ex-TC	0.000801167
NC_006088.5	17750001	17850000	Pi_Ex-TC	0.000720093
NC_006088.5	17760001	17860000	Pi_Ex-TC	0.000644555
NC_006088.5	17770001	17870000	Pi_Ex-TC	0.000590424
NC_006088.5	17780001	17880000	Pi_Ex-TC	0.000539909
NC_006088.5	17790001	17890000	Pi_Ex-TC	0.000462677
NC_006088.5	17800001	17900000	Pi_Ex-TC	0.000414488
NC_006088.5	17810001	17910000	Pi_Ex-TC	0.000328571
NC_006088.5	17820001	17920000	Pi_Ex-TC	0.000350748
NC_006088.5	17830001	17930000	Pi_Ex-TC	0.000316509
NC_006088.5	17840001	17940000	Pi_Ex-TC	0.000301175
NC_006088.5	17850001	17950000	Pi_Ex-TC	0.000326351
NC_006088.5	17860001	17960000	Pi_Ex-TC	0.000373794
NC_006088.5	17870001	17970000	Pi_Ex-TC	0.000422417
NC_006088.5	17880001	17980000	Pi_Ex-TC	0.000582924
NC_006088.5	17890001	17990000	Pi_Ex-TC	0.000651675
NC_006088.5	17900001	18000000	Pi_Ex-TC	0.000792755
NC_006088.5	17910001	18010000	Pi_Ex-TC	0.000863169
NC_006088.5	17920001	18020000	Pi_Ex-TC	0.000919274
NC_006088.5	17930001	18030000	Pi_Ex-TC	0.0010408
NC_006088.5	17940001	18040000	Pi_Ex-TC	0.00106914
NC_006088.5	17950001	18050000	Pi_Ex-TC	0.00108626
NC_006088.5	17960001	18060000	Pi_Ex-TC	0.00108257
NC_006088.5	17970001	18070000	Pi_Ex-TC	0.00109601
NC_006088.5	17980001	18080000	Pi_Ex-TC	0.000991699
NC_006088.5	17990001	18090000	Pi_Ex-TC	0.00101355
NC_006088.5	18000001	18100000	Pi_Ex-TC	0.000985208
NC_006088.5	18010001	18110000	Pi_Ex-TC	0.0009645
NC_006088.5	18020001	18120000	Pi_Ex-TC	0.000939073
NC_006088.5	18030001	18130000	Pi_Ex-TC	0.00088424
NC_006088.5	18040001	18140000	Pi_Ex-TC	0.00087053
NC_006088.5	18050001	18150000	Pi_Ex-TC	0.000865897
NC_006088.5	18060001	18160000	Pi_Ex-TC	0.000876177
NC_006088.5	18070001	18170000	Pi_Ex-TC	0.000838066
NC_006088.5	18080001	18180000	Pi_Ex-TC	0.000818444
NC_006088.5	18090001	18190000	Pi_Ex-TC	0.000759185
NC_006088.5	18100001	18200000	Pi_Ex-TC	0.000714462
NC_006088.5	18110001	18210000	Pi_Ex-TC	0.00075168
NC_006088.5	18120001	18220000	Pi_Ex-TC	0.000794578
NC_006088.5	18130001	18230000	Pi_Ex-TC	0.000786574
NC_006088.5	18140001	18240000	Pi_Ex-TC	0.000825344
NC_006088.5	18150001	18250000	Pi_Ex-TC	0.000914848
NC_006088.5	18160001	18260000	Pi_Ex-TC	0.00101932
NC_006088.5	18170001	18270000	Pi_Ex-TC	0.00110443
NC_006088.5	18180001	18280000	Pi_Ex-TC	0.00114639
NC_006088.5	18190001	18290000	Pi_Ex-TC	0.00116266
NC_006088.5	18200001	18300000	Pi_Ex-TC	0.00114657
NC_006088.5	18210001	18310000	Pi_Ex-TC	0.00111103
NC_006088.5	18220001	18320000	Pi_Ex-TC	0.00105025
NC_006088.5	18230001	18330000	Pi_Ex-TC	0.00101944
NC_006088.5	18240001	18340000	Pi_Ex-TC	0.00101851
NC_006088.5	18250001	18350000	Pi_Ex-TC	0.000954139
NC_006088.5	18260001	18360000	Pi_Ex-TC	0.000906496
NC_006088.5	18270001	18370000	Pi_Ex-TC	0.000859271
NC_006088.5	18280001	18380000	Pi_Ex-TC	0.000855859
NC_006088.5	18290001	18390000	Pi_Ex-TC	0.000920892
NC_006088.5	18300001	18400000	Pi_Ex-TC	0.00103743
NC_006088.5	18310001	18410000	Pi_Ex-TC	0.00111705
NC_006088.5	18320001	18420000	Pi_Ex-TC	0.00109575
NC_006088.5	18330001	18430000	Pi_Ex-TC	0.00108125
NC_006088.5	18340001	18440000	Pi_Ex-TC	0.0010882
NC_006088.5	18350001	18450000	Pi_Ex-TC	0.00119355
NC_006088.5	18360001	18460000	Pi_Ex-TC	0.00126073
NC_006088.5	18370001	18470000	Pi_Ex-TC	0.0013214
NC_006088.5	18380001	18480000	Pi_Ex-TC	0.00134257
NC_006088.5	18390001	18490000	Pi_Ex-TC	0.00131211
NC_006088.5	18400001	18500000	Pi_Ex-TC	0.00122801
NC_006088.5	18410001	18510000	Pi_Ex-TC	0.00112293
NC_006088.5	18420001	18520000	Pi_Ex-TC	0.00109677
NC_006088.5	18430001	18530000	Pi_Ex-TC	0.00111708
NC_006088.5	18440001	18540000	Pi_Ex-TC	0.00111579
NC_006088.5	18450001	18550000	Pi_Ex-TC	0.00101929
NC_006088.5	18460001	18560000	Pi_Ex-TC	0.000933391
NC_006088.5	18470001	18570000	Pi_Ex-TC	0.000924083
NC_006088.5	18480001	18580000	Pi_Ex-TC	0.000989088
NC_006088.5	18490001	18590000	Pi_Ex-TC	0.00115736
NC_006088.5	18500001	18600000	Pi_Ex-TC	0.00116284
NC_006088.5	18510001	18610000	Pi_Ex-TC	0.00116565
NC_006088.5	18520001	18620000	Pi_Ex-TC	0.00118809
NC_006088.5	18530001	18630000	Pi_Ex-TC	0.00115337
NC_006088.5	18540001	18640000	Pi_Ex-TC	0.00109541
NC_006088.5	18550001	18650000	Pi_Ex-TC	0.00106004
NC_006088.5	18560001	18660000	Pi_Ex-TC	0.00102526
NC_006088.5	18570001	18670000	Pi_Ex-TC	0.00096208
NC_006088.5	18580001	18680000	Pi_Ex-TC	0.000865793
NC_006088.5	18590001	18690000	Pi_Ex-TC	0.000724204
NC_006088.5	18600001	18700000	Pi_Ex-TC	0.000684974
NC_006088.5	18610001	18710000	Pi_Ex-TC	0.000768743
NC_006088.5	18620001	18720000	Pi_Ex-TC	0.000870527
NC_006088.5	18630001	18730000	Pi_Ex-TC	0.000961444
NC_006088.5	18640001	18740000	Pi_Ex-TC	0.000976587
NC_006088.5	18650001	18750000	Pi_Ex-TC	0.000993097
NC_006088.5	18660001	18760000	Pi_Ex-TC	0.00100527
NC_006088.5	18670001	18770000	Pi_Ex-TC	0.000983419
NC_006088.5	18680001	18780000	Pi_Ex-TC	0.0009989
NC_006088.5	18690001	18790000	Pi_Ex-TC	0.000969192
NC_006088.5	18700001	18800000	Pi_Ex-TC	0.00112964
NC_006088.5	18710001	18810000	Pi_Ex-TC	0.0010727
NC_006088.5	18720001	18820000	Pi_Ex-TC	0.00097875
NC_006088.5	18730001	18830000	Pi_Ex-TC	0.000992925
NC_006088.5	18740001	18840000	Pi_Ex-TC	0.0010503
NC_006088.5	18750001	18850000	Pi_Ex-TC	0.00113882
NC_006088.5	18760001	18860000	Pi_Ex-TC	0.00115441
NC_006088.5	18770001	18870000	Pi_Ex-TC	0.00120949
NC_006088.5	18780001	18880000	Pi_Ex-TC	0.00122186
NC_006088.5	18790001	18890000	Pi_Ex-TC	0.0012706
NC_006088.5	18800001	18900000	Pi_Ex-TC	0.00118293
NC_006088.5	18810001	18910000	Pi_Ex-TC	0.00120209
NC_006088.5	18820001	18920000	Pi_Ex-TC	0.00122032
NC_006088.5	18830001	18930000	Pi_Ex-TC	0.00114088
NC_006088.5	18840001	18940000	Pi_Ex-TC	0.00107352
NC_006088.5	18850001	18950000	Pi_Ex-TC	0.000962103
NC_006088.5	18860001	18960000	Pi_Ex-TC	0.000933988
NC_006088.5	18870001	18970000	Pi_Ex-TC	0.000974612
NC_006088.5	18880001	18980000	Pi_Ex-TC	0.000955654
NC_006088.5	18890001	18990000	Pi_Ex-TC	0.000896316
NC_006088.5	18900001	19000000	Pi_Ex-TC	0.000866378
NC_006088.5	18910001	19010000	Pi_Ex-TC	0.000951648
NC_006088.5	18920001	19020000	Pi_Ex-TC	0.000924116
NC_006088.5	18930001	19030000	Pi_Ex-TC	0.00103795
NC_006088.5	18940001	19040000	Pi_Ex-TC	0.0011016
NC_006088.5	18950001	19050000	Pi_Ex-TC	0.00122484
NC_006088.5	18960001	19060000	Pi_Ex-TC	0.00131138
NC_006088.5	18970001	19070000	Pi_Ex-TC	0.00134723
NC_006088.5	18980001	19080000	Pi_Ex-TC	0.00136515
NC_006088.5	18990001	19090000	Pi_Ex-TC	0.00155001
NC_006088.5	19000001	19100000	Pi_Ex-TC	0.00167886
NC_006088.5	19010001	19110000	Pi_Ex-TC	0.00163165
NC_006088.5	19020001	19120000	Pi_Ex-TC	0.00167353
NC_006088.5	19030001	19130000	Pi_Ex-TC	0.00165558
NC_006088.5	19040001	19140000	Pi_Ex-TC	0.00168783
NC_006088.5	19050001	19150000	Pi_Ex-TC	0.00168207
NC_006088.5	19060001	19160000	Pi_Ex-TC	0.00162517
NC_006088.5	19070001	19170000	Pi_Ex-TC	0.0015212
NC_006088.5	19080001	19180000	Pi_Ex-TC	0.00154145
NC_006088.5	19090001	19190000	Pi_Ex-TC	0.00140336
NC_006088.5	19100001	19200000	Pi_Ex-TC	0.00133092
NC_006088.5	19110001	19210000	Pi_Ex-TC	0.00133708
NC_006088.5	19120001	19220000	Pi_Ex-TC	0.00144364
NC_006088.5	19130001	19230000	Pi_Ex-TC	0.00144089
NC_006088.5	19140001	19240000	Pi_Ex-TC	0.00142375
NC_006088.5	19150001	19250000	Pi_Ex-TC	0.00141561
NC_006088.5	19160001	19260000	Pi_Ex-TC	0.00145151
NC_006088.5	19170001	19270000	Pi_Ex-TC	0.00142034
NC_006088.5	19180001	19280000	Pi_Ex-TC	0.00137578
NC_006088.5	19190001	19290000	Pi_Ex-TC	0.00137612
NC_006088.5	19200001	19300000	Pi_Ex-TC	0.00128983
NC_006088.5	19210001	19310000	Pi_Ex-TC	0.00135919
NC_006088.5	19220001	19320000	Pi_Ex-TC	0.00134819
NC_006088.5	19230001	19330000	Pi_Ex-TC	0.00134935
NC_006088.5	19240001	19340000	Pi_Ex-TC	0.00129657
NC_006088.5	19250001	19350000	Pi_Ex-TC	0.00125319
NC_006088.5	19260001	19360000	Pi_Ex-TC	0.00138175
NC_006088.5	19270001	19370000	Pi_Ex-TC	0.00148991
NC_006088.5	19280001	19380000	Pi_Ex-TC	0.00153436
NC_006088.5	19290001	19390000	Pi_Ex-TC	0.00156875
NC_006088.5	19300001	19400000	Pi_Ex-TC	0.00169628
NC_006088.5	19310001	19410000	Pi_Ex-TC	0.00165556
NC_006088.5	19320001	19420000	Pi_Ex-TC	0.00159917
NC_006088.5	19330001	19430000	Pi_Ex-TC	0.00154777
NC_006088.5	19340001	19440000	Pi_Ex-TC	0.00152078
NC_006088.5	19350001	19450000	Pi_Ex-TC	0.00146713
NC_006088.5	19360001	19460000	Pi_Ex-TC	0.0013493
NC_006088.5	19370001	19470000	Pi_Ex-TC	0.00133392
NC_006088.5	19380001	19480000	Pi_Ex-TC	0.00144607
NC_006088.5	19390001	19490000	Pi_Ex-TC	0.00141419
NC_006088.5	19400001	19500000	Pi_Ex-TC	0.00134152
NC_006088.5	19410001	19510000	Pi_Ex-TC	0.001281
NC_006088.5	19420001	19520000	Pi_Ex-TC	0.00126083
NC_006088.5	19430001	19530000	Pi_Ex-TC	0.001249
NC_006088.5	19440001	19540000	Pi_Ex-TC	0.00129191
NC_006088.5	19450001	19550000	Pi_Ex-TC	0.00127681
NC_006088.5	19460001	19560000	Pi_Ex-TC	0.00122461
NC_006088.5	19470001	19570000	Pi_Ex-TC	0.00114422
NC_006088.5	19480001	19580000	Pi_Ex-TC	0.00100939
NC_006088.5	19490001	19590000	Pi_Ex-TC	0.000963772
NC_006088.5	19500001	19600000	Pi_Ex-TC	0.000944277
NC_006088.5	19510001	19610000	Pi_Ex-TC	0.000887244
NC_006088.5	19520001	19620000	Pi_Ex-TC	0.000877986
NC_006088.5	19530001	19630000	Pi_Ex-TC	0.000968129
NC_006088.5	19540001	19640000	Pi_Ex-TC	0.000914046
NC_006088.5	19550001	19650000	Pi_Ex-TC	0.000965529
NC_006088.5	19560001	19660000	Pi_Ex-TC	0.0010852
NC_006088.5	19570001	19670000	Pi_Ex-TC	0.00116028
NC_006088.5	19580001	19680000	Pi_Ex-TC	0.00127771
NC_006088.5	19590001	19690000	Pi_Ex-TC	0.00145896
NC_006088.5	19600001	19700000	Pi_Ex-TC	0.001583
NC_006088.5	19610001	19710000	Pi_Ex-TC	0.00173778
NC_006088.5	19620001	19720000	Pi_Ex-TC	0.00173122
NC_006088.5	19630001	19730000	Pi_Ex-TC	0.00175117
NC_006088.5	19640001	19740000	Pi_Ex-TC	0.00190247
NC_006088.5	19650001	19750000	Pi_Ex-TC	0.00192506
NC_006088.5	19660001	19760000	Pi_Ex-TC	0.0018686
NC_006088.5	19670001	19770000	Pi_Ex-TC	0.00181387
NC_006088.5	19680001	19780000	Pi_Ex-TC	0.00165287
NC_006088.5	19690001	19790000	Pi_Ex-TC	0.00149536
NC_006088.5	19700001	19800000	Pi_Ex-TC	0.00142874
NC_006088.5	19710001	19810000	Pi_Ex-TC	0.00140259
NC_006088.5	19720001	19820000	Pi_Ex-TC	0.00152124
NC_006088.5	19730001	19830000	Pi_Ex-TC	0.00150864
NC_006088.5	19740001	19840000	Pi_Ex-TC	0.00152222
NC_006088.5	19750001	19850000	Pi_Ex-TC	0.00150097
NC_006088.5	19760001	19860000	Pi_Ex-TC	0.00144489
NC_006088.5	19770001	19870000	Pi_Ex-TC	0.00163265
NC_006088.5	19780001	19880000	Pi_Ex-TC	0.00170229
NC_006088.5	19790001	19890000	Pi_Ex-TC	0.00179171
NC_006088.5	19800001	19900000	Pi_Ex-TC	0.00180688
NC_006088.5	19810001	19910000	Pi_Ex-TC	0.00173348
NC_006088.5	19820001	19920000	Pi_Ex-TC	0.00159077
NC_006088.5	19830001	19930000	Pi_Ex-TC	0.00144074
NC_006088.5	19840001	19940000	Pi_Ex-TC	0.00137149
NC_006088.5	19850001	19950000	Pi_Ex-TC	0.00151196
NC_006088.5	19860001	19960000	Pi_Ex-TC	0.00150596
NC_006088.5	19870001	19970000	Pi_Ex-TC	0.00144908
NC_006088.5	19880001	19980000	Pi_Ex-TC	0.00145464
NC_006088.5	19890001	19990000	Pi_Ex-TC	0.00132874
NC_006088.5	19900001	20000000	Pi_Ex-TC	0.0012187
NC_006088.5	19910001	20010000	Pi_Ex-TC	0.00122048
NC_006088.5	19920001	20020000	Pi_Ex-TC	0.00122558
NC_006088.5	19930001	20030000	Pi_Ex-TC	0.00130742
NC_006088.5	19940001	20040000	Pi_Ex-TC	0.00138004
NC_006088.5	19950001	20050000	Pi_Ex-TC	0.00130847
NC_006088.5	19960001	20060000	Pi_Ex-TC	0.00138285
NC_006088.5	19970001	20070000	Pi_Ex-TC	0.0013934
NC_006088.5	19980001	20080000	Pi_Ex-TC	0.00147489
[truncated: 948,212+ more rows]

## Sheet: Fig. 2c-details
	color	ymin	lower	middle	upper	ymax	outliers
Ex-TC	#F8766D	0	0.00157387	0.00230074	0.00275166	0.00442857	11
Con-TC	#D39200	0.000146023	0.00190853	0.00262533	0.00308358	0.00484025	3456
In-TC	#93AA00	0	0.00169578	0.00240112	0.00284289	0.00449975	13
Ex-BC	#00BA38	0	0.00143765	0.00210945	0.00258608	0.00430799	47
Con-BC	#00C19F	0	0.00151324	0.00218774	0.00266422	0.00438895	8
In-BC	#00B9E3	0	0.00157824	0.002268	0.00272848	0.00445238	11
Ex-WC	#619CFF	1.72387e-05	0.00172445	0.00241172	0.0028627	0.0045502	1171
Con-WC	#DB72FB	1e-06	0.00181112	0.00256393	0.003018	0.00480118	771
In-WC	#FF61C3	0	0.00177248	0.00250749	0.00296033	0.0047136	0

## Sheet: Fig. 4b
DMR number
	In VS Ex	In VS Con
TC	5346	3833
WC	4494	3957
BC	5948	5813

## Sheet: Fig. 4c
context	group	pos	length		context	group	pos	length		context	group	pos	length
CHG	In-TC	NC_006090.5_40204384_40204486	103		CHG	In-WC	NC_006088.5_14128903_14128941	39		CHG	In-BC	NC_006104.5_9652326_9652390	65
CHG	Ex-TC	NC_006089.5_63827130_63827162	33		CHG	In-WC	NC_006091.5_4436598_4436672	75		CHG	In-BC	NC_006089.5_116456804_116456943	140
CHH	In-TC	NC_006088.5_161633083_161633165	83		CHG	In-WC	NC_006100.5_12161883_12162203	321		CHG	In-BC	NC_006094.5_10248980_10249066	87
CHH	In-TC	NC_006090.5_74222060_74222077	18		CHG	In-WC	NC_006091.5_44223703_44223896	194		CHG	In-BC	NC_006089.5_135771712_135771873	162
CHH	In-TC	NC_006090.5_86077406_86077518	113		CHG	In-WC	NC_006089.5_41715607_41715711	105		CHG	In-BC	NC_006094.5_9346596_9346804	209
CHH	In-TC	NC_006088.5_107808394_107808540	147		CHG	Ex-WC	NC_006091.5_70820614_70820898	285		CHG	In-BC	NC_006091.5_13697041_13697108	68
CHH	In-TC	NC_006103.5_1034290_1034302	13		CHH	In-WC	NC_006094.5_11189835_11189932	98		CHG	In-BC	NC_006089.5_146457714_146457777	64
CHH	In-TC	NC_006089.5_92872017_92872135	119		CHH	In-WC	NC_006088.5_109903257_109903303	47		CHG	In-BC	NC_006091.5_60101951_60101981	31
CHH	In-TC	NC_006112.4_2735178_2735328	151		CHH	In-WC	NC_006092.5_42059026_42059032	7		CHG	In-BC	NC_006093.5_32827581_32827633	53
CHH	In-TC	NC_006127.5_31110816_31110838	23		CHH	In-WC	NC_028740.2_6103710_6103732	23		CHG	In-BC	NC_006090.5_50936094_50936146	53
CHH	In-TC	NC_006090.5_3495089_3495096	8		CHH	In-WC	NC_006127.5_49211134_49211156	23		CHG	In-BC	NC_006093.5_19007186_19007281	96
CHH	In-TC	NC_006105.5_170614_170624	11		CHH	In-WC	NC_028740.2_6103888_6103900	13		CHG	In-BC	NC_006094.5_21809551_21809559	9
CHH	In-TC	NC_006089.5_7955513_7955555	43		CHH	In-WC	NW_020110162.1_298422_298444	23		CHG	In-BC	NC_006093.5_22861257_22861268	12
CHH	In-TC	NC_006089.5_24768287_24768327	41		CHH	In-WC	NC_006127.5_37047831_37047838	8		CHG	In-BC	NC_006090.5_54050882_54050943	62
CHH	In-TC	NC_006088.5_41372546_41372584	39		CHH	In-WC	NC_006090.5_105177472_105177484	13		CHG	In-BC	NC_006090.5_60150048_60150154	107
CHH	In-TC	NC_006091.5_62568445_62568462	18		CHH	In-WC	NC_006091.5_90144218_90144246	29		CHG	In-BC	NC_006089.5_49000470_49000474	5
CHH	In-TC	NC_006100.5_555260_555315	56		CHH	In-WC	NC_006103.5_1167228_1167235	8		CHG	In-BC	NC_006089.5_63864470_63864722	253
CHH	In-TC	NC_006109.5_115825_116192	368		CHH	In-WC	NC_028740.2_2442251_2442288	38		CHG	In-BC	NC_006088.5_69593763_69593827	65
CHH	In-TC	NC_006089.5_149140156_149140181	26		CHH	In-WC	NC_006127.5_51162958_51163048	91		CHG	In-BC	NC_006092.5_27259427_27259443	17
CHH	In-TC	NC_006089.5_7928159_7928195	37		CHH	In-WC	NC_006088.5_130617190_130617212	23		CHG	In-BC	NC_006090.5_66492258_66492262	5
CHH	In-TC	NC_006088.5_197149603_197149617	15		CHH	In-WC	NC_006088.5_133626071_133626077	7		CHG	In-BC	NC_006091.5_60741574_60741597	24
CHH	In-TC	NC_006088.5_118914131_118914264	134		CHH	In-WC	NC_006091.5_3978260_3978298	39		CHG	In-BC	NC_006099.5_5063374_5063398	25
CHH	In-TC	NC_006114.5_6273530_6273547	18		CHH	In-WC	NC_006089.5_104317569_104317814	246		CHG	In-BC	NC_006107.5_6077216_6077279	64
CHH	In-TC	NC_006088.5_117413364_117413492	129		CHH	In-WC	NC_006089.5_82389841_82389893	53		CHG	In-BC	NC_006089.5_133110727_133110731	5
CHH	In-TC	NC_006088.5_55971634_55971686	53		CHH	In-WC	NC_028740.2_3002692_3002714	23		CHG	In-BC	NC_006089.5_126564593_126564613	21
CHH	In-TC	NW_020110160.1_463867_463904	38		CHH	In-WC	NC_006113.5_4499338_4499396	59		CHG	In-BC	NC_006090.5_28617286_28617291	6
CHH	In-TC	NC_006088.5_30796490_30796513	24		CHH	In-WC	NC_006088.5_58303604_58303671	68		CHG	In-BC	NC_006089.5_145228529_145228533	5
CHH	In-TC	NC_006091.5_21548211_21548337	127		CHH	In-WC	NC_006127.5_1708463_1708480	18		CHG	In-BC	NC_006089.5_34356635_34356880	246
CHH	In-TC	NC_028740.2_1227412_1227520	109		CHH	In-WC	NC_008465.4_7368653_7368859	207		CHG	In-BC	NC_006090.5_50083945_50083969	25
CHH	In-TC	NC_006088.5_11386186_11386311	126		CHH	In-WC	NC_006088.5_118928686_118928778	93		CHG	In-BC	NC_006094.5_13890821_13890828	8
CHH	In-TC	NC_006094.5_15059603_15059614	12		CHH	In-WC	NC_006097.5_18178567_18178627	61		CHG	In-BC	NC_006091.5_17399604_17399742	139
CHH	In-TC	NC_006119.4_491785_491802	18		CHH	In-WC	NC_008465.4_7703328_7703340	13		CHG	In-BC	NC_006090.5_75518311_75518373	63
CHH	In-TC	NC_006127.5_12411530_12411553	24		CHH	In-WC	NC_006089.5_125613463_125613515	53		CHG	In-BC	NC_006091.5_69454697_69454747	51
CHH	In-TC	NC_006088.5_98456370_98456417	48		CHH	In-WC	NC_006088.5_49867890_49867976	87		CHG	In-BC	NC_006091.5_61032945_61033116	172
CHH	In-TC	NW_020110162.1_761424_761475	52		CHH	In-WC	NC_006111.5_2934811_2934858	48		CHG	In-BC	NC_006091.5_69360921_69361077	157
CHH	In-TC	NC_006104.5_2821689_2821751	63		CHH	In-WC	NC_006088.5_44052979_44053085	107		CHG	In-BC	NC_006088.5_3547245_3547262	18
CHH	In-TC	NC_006088.5_115626873_115626885	13		CHH	In-WC	NC_006088.5_150556724_150556746	23		CHG	In-BC	NC_006091.5_16310161_16310180	20
CHH	In-TC	NC_006103.5_1034097_1034108	12		CHH	In-WC	NC_006088.5_145724965_145725027	63		CHG	In-BC	NC_006092.5_43912191_43912228	38
CHH	In-TC	NC_006088.5_115932674_115932696	23		CHH	In-WC	NC_006090.5_108955381_108955428	48		CHG	In-BC	NC_006088.5_61157917_61158121	205
CHH	In-TC	NC_006115.5_882960_883062	103		CHH	In-WC	NC_006089.5_132373055_132373087	33		CHG	In-BC	NC_006092.5_36740427_36740622	196
CHH	In-TC	NC_006089.5_128647411_128647582	172		CHH	In-WC	NC_006089.5_149140300_149140310	11		CHG	In-BC	NC_006092.5_24068512_24068556	45
CHH	In-TC	NC_006127.5_56074523_56074589	67		CHH	In-WC	NC_006088.5_130637251_130637273	23		CHG	In-BC	NC_006100.5_11450637_11450647	11
CHH	In-TC	NC_006088.5_136211547_136211554	8		CHH	In-WC	NC_028740.2_6041144_6041161	18		CHG	In-BC	NC_006088.5_70428701_70428713	13
CHH	In-TC	NC_006109.5_4590494_4590580	87		CHH	In-WC	NC_008465.4_5247175_5247242	68		CHG	In-BC	NC_006089.5_36713464_36713582	119
CHH	In-TC	NW_020109772.1_5741370_5741377	8		CHH	In-WC	NC_006088.5_165770905_165771024	120		CHG	In-BC	NC_006089.5_8672710_8672798	89
CHH	In-TC	NC_006098.5_19987070_19987162	93		CHH	In-WC	NC_028740.2_146210_146236	27		CHG	In-BC	NC_006095.5_14013089_14013093	5
CHH	In-TC	NC_006096.5_20140064_20140174	111		CHH	In-WC	NC_006095.5_7713308_7713347	40		CHG	In-BC	NC_006093.5_1139327_1139621	295
CHH	In-TC	NC_006127.5_15171949_15171976	28		CHH	In-WC	NC_006093.5_8933581_8933635	55		CHG	In-BC	NC_006094.5_10007426_10007552	127
CHH	In-TC	NC_028740.2_2442487_2442501	15		CHH	In-WC	NC_006101.5_13054592_13054611	20		CHG	In-BC	NC_006090.5_76420401_76420570	170
CHH	In-TC	NC_006101.5_411430_411558	129		CHH	In-WC	NC_006094.5_9177058_9177216	159		CHG	In-BC	NC_006089.5_114663667_114663800	134
CHH	In-TC	NC_006091.5_43370598_43370690	93		CHH	In-WC	NC_006089.5_119674615_119674721	107		CHG	In-BC	NC_006090.5_79222031_79222035	5
CHH	In-TC	NC_006091.5_87268860_87268907	48		CHH	In-WC	NC_006112.4_2734643_2734722	80		CHG	In-BC	NC_006090.5_89499154_89499190	37
CHH	In-TC	NC_006107.5_3694163_3694173	11		CHH	In-WC	NW_020109772.1_5738357_5738450	94		CHG	In-BC	NC_006090.5_67437824_67437983	160
CHH	In-TC	NC_006090.5_105180111_105180425	315		CHH	In-WC	NC_006112.4_2735268_2735341	74		CHG	In-BC	NC_006090.5_28907390_28907477	88
CHH	In-TC	NC_006103.5_1034246_1034277	32		CHH	In-WC	NC_006092.5_37829532_37829537	6		CHG	In-BC	NC_006091.5_89089652_89089665	14
CHH	In-TC	NC_006088.5_165566588_165566700	113		CHH	In-WC	NC_006090.5_53880457_53880489	33		CHG	In-BC	NC_006091.5_36616467_36616558	92
CHH	In-TC	NC_006088.5_34399920_34399992	73		CHH	In-WC	NC_006094.5_14781792_14781867	76		CHG	In-BC	NC_006092.5_12609336_12609362	27
CHH	In-TC	NC_006109.5_4095856_4095868	13		CHH	In-WC	NC_006088.5_170789210_170789242	33		CHG	In-BC	NC_006098.5_6886695_6886935	241
CHH	In-TC	NC_006090.5_60514813_60514840	28		CHH	In-WC	NC_006089.5_149139954_149140100	147		CHG	In-BC	NC_006101.5_10012416_10012564	149
CHH	In-TC	NC_006089.5_131266175_131266262	88		CHH	In-WC	NC_006109.5_116477_116638	162		CHG	In-BC	NC_006089.5_68295174_68295208	35
CHH	In-TC	NC_006088.5_55137498_55137682	185		CHH	In-WC	NC_006089.5_10676682_10676764	83		CHG	In-BC	NC_006088.5_169934726_169934796	71
CHH	In-TC	NC_006088.5_70194002_70194069	68		CHH	In-WC	NC_006107.5_5624128_5624150	23		CHG	In-BC	NC_006088.5_13888939_13888948	10
CHH	In-TC	NC_006088.5_134524054_134524086	33		CHH	In-WC	NC_006089.5_134178652_134178664	13		CHG	In-BC	NC_006089.5_54220743_54220755	13
CHH	In-TC	NC_006097.5_10780503_10780740	238		CHH	In-WC	NC_006105.5_2037479_2037652	174		CHG	In-BC	NC_006090.5_30124600_30124700	101
CHH	In-TC	NC_006088.5_32651020_32651098	79		CHH	In-WC	NC_006088.5_166964342_166964395	54		CHG	In-BC	NC_006088.5_39944790_39944865	76
CHH	In-TC	NC_006110.5_1408097_1408149	53		CHH	In-WC	NC_028740.2_6073184_6073216	33		CHG	In-BC	NC_006090.5_70683399_70683451	53
CHH	In-TC	NC_006127.5_60331075_60331092	18		CHH	In-WC	NC_028740.2_4628458_4628471	14		CHG	In-BC	NC_006089.5_141191019_141191023	5
CHH	In-TC	NC_006091.5_84175723_84175761	39		CHH	In-WC	NC_006088.5_3547128_3547140	13		CHG	In-BC	NC_006092.5_49593576_49593609	34
CHH	In-TC	NC_006089.5_82389998_82390100	103		CHH	In-WC	NC_006090.5_3495025_3495050	26		CHG	In-BC	NC_006089.5_96173468_96173538	71
CHH	In-TC	NC_006100.5_11438283_11438380	98		CHH	In-WC	NC_006088.5_43204164_43204192	29		CHG	Ex-BC	NC_006088.5_159488484_159488501	18
CHH	In-TC	NC_006088.5_157938493_157938516	24		CHH	In-WC	NC_006088.5_186471077_186471114	38		CHG	Ex-BC	NC_006112.4_2118015_2118418	404
CHH	In-TC	NC_006088.5_138330171_138330419	249		CHH	In-WC	NC_006090.5_52176546_52176580	35		CHG	Ex-BC	NC_006088.5_84267730_84267867	138
CHH	In-TC	NC_006100.5_1301114_1301390	277		CHH	In-WC	NC_028740.2_6103071_6103093	23		CHH	In-BC	NC_006127.5_32272998_32273388	391
CHH	In-TC	NC_006088.5_195295881_195295903	23		CHH	In-WC	NC_006127.5_38976249_38976326	78		CHH	In-BC	NC_006127.5_38976264_38976306	43
CHH	In-TC	NC_028740.2_4626724_4626893	170		CHH	In-WC	NC_006127.5_57045433_57045515	83		CHH	In-BC	NC_008465.4_6518735_6518789	55
CHH	In-TC	NC_006088.5_197399638_197399680	43		CHH	In-WC	NC_006106.5_4404327_4404396	70		CHH	In-BC	NC_006115.5_2390638_2390651	14
CHH	In-TC	NC_006127.5_32306117_32306164	48		CHH	In-WC	NW_020110162.1_754739_754768	30		CHH	In-BC	NC_006091.5_43370578_43370625	48
CHH	In-TC	NC_006090.5_67532166_67532176	11		CHH	In-WC	NC_006108.5_2999619_2999661	43		CHH	In-BC	NC_006109.5_4197275_4197471	197
CHH	In-TC	NC_006088.5_151984904_151984910	7		CHH	In-WC	NC_006097.5_7353320_7353328	9		CHH	In-BC	NC_006109.5_4095857_4095868	12
CHH	In-TC	NC_006091.5_84175673_84175686	14		CHH	In-WC	NC_006114.5_6428785_6428811	27		CHH	In-BC	NC_006098.5_17362736_17362753	18
CHH	In-TC	NW_020110161.1_232052_232251	200		CHH	In-WC	NC_006089.5_82648343_82648400	58		CHH	In-BC	NC_006090.5_3495209_3495315	107
CHH	In-TC	NC_006113.5_4499521_4499600	80		CHH	In-WC	NC_006091.5_77817625_77817688	64		CHH	In-BC	NC_006101.5_409845_409890	46
CHH	In-TC	NC_006089.5_59013068_59013085	18		CHH	In-WC	NC_006112.4_2026111_2026133	23		CHH	In-BC	NC_006091.5_9336468_9336510	43
CHH	In-TC	NC_006096.5_6581897_6581941	45		CHH	In-WC	NC_006089.5_149138504_149138575	72		CHH	In-BC	NC_006127.5_29747073_29747099	27
CHH	In-TC	NC_006119.4_609923_610093	171		CHH	In-WC	NC_006100.5_11438341_11438413	73		CHH	In-BC	NC_006091.5_72396893_72396925	33
CHH	In-TC	NC_006088.5_188742304_188742370	67		CHH	In-WC	NW_020110162.1_686456_686473	18		CHH	In-BC	NC_006093.5_18010516_18010557	42
CHH	In-TC	NC_006093.5_15357793_15357916	124		CHH	In-WC	NC_006088.5_52145340_52145378	39		CHH	In-BC	NC_006088.5_41288971_41289013	43
CHH	In-TC	NC_006103.5_831596_831653	58		CHH	In-WC	NC_006127.5_12090397_12090453	57		CHH	In-BC	NC_006112.4_2734751_2734801	51
CHH	In-TC	NC_006088.5_52593113_52593389	277		CHH	In-WC	NC_006088.5_124103160_124103178	19		CHH	In-BC	NW_020110162.1_686487_686543	57
CHH	In-TC	NC_006088.5_135982384_135982512	129		CHH	In-WC	NC_006088.5_143848128_143848297	170		CHH	In-BC	NC_006090.5_74222544_74222681	138
CHH	In-TC	NC_028740.2_6041403_6041471	69		CHH	In-WC	NC_006109.5_3621620_3621851	232		CHH	In-BC	NC_006127.5_61787338_61787355	18
CHH	In-TC	NC_006115.5_1316091_1316240	150		CHH	In-WC	NW_020109772.1_6813023_6813034	12		CHH	In-BC	NC_006127.5_36232317_36232344	28
CHH	In-TC	NC_006127.5_51051953_51052015	63		CHH	In-WC	NC_006127.5_49210828_49210899	72		CHH	In-BC	NC_006096.5_19669229_19669522	294
CHH	In-TC	NC_006088.5_103297972_103297980	9		CHH	In-WC	NC_006127.5_79766603_79766621	19		CHH	In-BC	NC_006091.5_27472614_27472636	23
CHH	In-TC	NC_006101.5_13054730_13054742	13		CHH	In-WC	NC_006127.5_56074734_56074741	8		CHH	In-BC	NC_006127.5_57045285_57045484	200
CHH	In-TC	NC_006088.5_183170975_183170982	8		CHH	In-WC	NW_020110162.1_906113_906150	38		CHH	In-BC	NC_006127.5_14119916_14119940	25
CHH	In-TC	NC_006127.5_65926498_65926530	33		CHH	In-WC	NW_020109772.1_3575529_3575556	28		CHH	In-BC	NC_006090.5_1698121_1698212	92
CHH	In-TC	NC_006101.5_343260_343551	292		CHH	In-WC	NC_006092.5_20256793_20256807	15		CHH	In-BC	NC_028740.2_4625960_4626011	52
CHH	In-TC	NC_006088.5_190024822_190025247	426		CHH	In-WC	NC_006092.5_58562232_58562239	8		CHH	In-BC	NC_028740.2_4464294_4464395	102
CHH	In-TC	NC_006088.5_44106164_44106194	31		CHH	In-WC	NC_006108.5_4560050_4560141	92		CHH	In-BC	NC_028740.2_3132654_3132727	74
CHH	In-TC	NC_006089.5_2859415_2859438	24		CHH	In-WC	NC_006091.5_46936220_46936286	67		CHH	In-BC	NC_006127.5_1708584_1708617	34
CHH	In-TC	NC_006105.5_842333_842360	28		CHH	In-WC	NC_006094.5_22337436_22337448	13		CHH	In-BC	NC_006094.5_11189835_11189932	98
CHH	In-TC	NC_006089.5_95451033_95451218	186		CHH	In-WC	NC_006127.5_60330900_60331008	109		CHH	In-BC	NW_020110162.1_709708_709769	62
CHH	In-TC	NC_006089.5_147552338_147552392	55		CHH	In-WC	NC_006127.5_57045301_57045348	48		CHH	In-BC	NC_006127.5_60694689_60694706	18
CHH	In-TC	NC_006093.5_18010484_18010585	102		CHH	In-WC	NC_006088.5_156693614_156693740	127		CHH	In-BC	NC_006090.5_74249968_74249975	8
CHH	In-TC	NC_006088.5_113493902_113494080	179		CHH	In-WC	NC_006089.5_120073689_120073701	13		CHH	In-BC	NC_006102.5_1216329_1216590	262
CHH	In-TC	NW_020110167.1_544085_544093	9		CHH	In-WC	NC_006088.5_115840803_115840819	17		CHH	In-BC	NC_006090.5_105177363_105177407	45
CHH	In-TC	NC_006127.5_42092728_42092785	58		CHH	In-WC	NC_028740.2_6110824_6110836	13		CHH	In-BC	NC_006090.5_59949105_59949168	64
CHH	In-TC	NC_006114.5_6559042_6559076	35		CHH	In-WC	NC_006127.5_31382903_31382916	14		CHH	In-BC	NC_006091.5_18000955_18001057	103
CHH	In-TC	NC_006089.5_104317678_104317839	162		CHH	In-WC	NC_006089.5_45506094_45506106	13		CHH	In-BC	NC_006127.5_15187834_15187916	83
CHH	In-TC	NC_006088.5_139819134_139819180	47		CHH	In-WC	NC_006114.5_6559127_6559139	13		CHH	In-BC	NC_006127.5_49365742_49365764	23
CHH	In-TC	NC_006088.5_170966086_170966108	23		CHH	In-WC	NC_006088.5_130702141_130702302	162		CHH	In-BC	NC_006115.5_5093394_5093439	46
CHH	In-TC	NC_006113.5_2055300_2055322	23		CHH	In-WC	NC_006127.5_26025181_26025203	23		CHH	In-BC	NC_006127.5_5824402_5824439	38
CHH	In-TC	NC_028740.2_6103590_6103627	38		CHH	In-WC	NC_006088.5_11122197_11122466	270		CHH	In-BC	NC_006127.5_40535394_40535406	13
CHH	In-TC	NC_006089.5_137346669_137346809	141		CHH	In-WC	NC_006088.5_142807937_142808004	68		CHH	In-BC	NC_006094.5_9177221_9177248	28
CHH	In-TC	NC_006088.5_114633015_114633177	163		CHH	In-WC	NC_006088.5_58149376_58149433	58		CHH	In-BC	NC_006089.5_7927853_7927861	9
CHH	In-TC	NC_006114.5_4086802_4086849	48		CHH	In-WC	NC_006111.5_2933618_2933625	8		CHH	In-BC	NC_006112.4_2735134_2735251	118
CHH	In-TC	NC_006127.5_64808800_64808871	72		CHH	In-WC	NC_006089.5_92872113_92872140	28		CHH	In-BC	NC_006108.5_2999499_2999653	155
CHH	In-TC	NC_006127.5_13944016_13944404	389		CHH	In-WC	NC_006089.5_149138878_149139039	162		CHH	In-BC	NC_006088.5_55243648_55243665	18
CHH	In-TC	NC_006088.5_33414132_33414254	123		CHH	In-WC	NC_006088.5_135982622_135982639	18		CHH	In-BC	NC_006091.5_90405823_90405906	84
CHH	In-TC	NC_006091.5_1125547_1125619	73		CHH	In-WC	NW_020110162.1_330804_330854	51		CHH	In-BC	NC_006127.5_32306253_32306265	13
CHH	In-TC	NC_006090.5_105177507_105177526	20		CHH	In-WC	NC_006088.5_124103088_124103098	11		CHH	In-BC	NC_006088.5_33414381_33414473	93
CHH	In-TC	NW_020110162.1_417605_417745	141		CHH	In-WC	NC_006092.5_58562272_58562279	8		CHH	In-BC	NC_006100.5_11438253_11438275	23
CHH	In-TC	NC_006097.5_20853878_20853922	45		CHH	In-WC	NC_006094.5_27061866_27061891	26		CHH	In-BC	NC_006097.5_14079337_14079355	19
CHH	In-TC	NC_006089.5_143904231_143904277	47		CHH	In-WC	NC_006127.5_3492978_3493000	23		CHH	In-BC	NC_006089.5_7927954_7927965	12
CHH	In-TC	NC_006089.5_80546111_80546193	83		CHH	In-WC	NC_008465.4_6589952_6590249	298		CHH	In-BC	NC_006090.5_43558855_43558952	98
CHH	In-TC	NC_006090.5_43558378_43558481	104		CHH	In-WC	NC_006113.5_4545771_4545863	93		CHH	In-BC	NC_006109.5_3621609_3621864	256
CHH	In-TC	NC_028739.2_1068547_1068639	93		CHH	In-WC	NC_006089.5_143008753_143008776	24		CHH	In-BC	NC_006127.5_15171960_15172057	98
CHH	In-TC	NC_006092.5_55975474_55975507	34		CHH	In-WC	NC_008465.4_6589105_6589128	24		CHH	In-BC	NC_028740.2_3995942_3995979	38
CHH	In-TC	NC_006127.5_8773292_8773382	91		CHH	In-WC	NC_006088.5_112695150_112695172	23		CHH	In-BC	NC_006114.5_1013907_1014141	235
CHH	In-TC	NC_006112.4_3076714_3077174	461		CHH	In-WC	NC_006127.5_69931353_69931389	37		CHH	In-BC	NC_006088.5_58149658_58149700	43
CHH	In-TC	NC_006106.5_1261238_1261285	48		CHH	In-WC	NC_006109.5_4192924_4192961	38		CHH	In-BC	NC_006127.5_60373719_60373749	31
CHH	In-TC	NC_008465.4_3683347_3683379	33		CHH	In-WC	NC_006090.5_5750465_5750612	148		CHH	In-BC	NC_006088.5_52593229_52593318	90
CHH	In-TC	NC_006109.5_116676_117288	613		CHH	In-WC	NC_006088.5_111154485_111154508	24		CHH	In-BC	NC_006091.5_27266728_27266755	28
CHH	In-TC	NW_020110163.1_413761_413903	143		CHH	In-WC	NC_006103.5_2809506_2809809	304		CHH	In-BC	NC_006088.5_893560_893660	101
CHH	In-TC	NC_028740.2_93261_93487	227		CHH	In-WC	NC_028739.2_1068518_1068698	181		CHH	In-BC	NC_006088.5_43520943_43520962	20
CHH	In-TC	NC_006089.5_138980059_138980106	48		CHH	In-WC	NC_006127.5_31175937_31176151	215		CHH	In-BC	NW_020110160.1_411462_411568	107
CHH	In-TC	NC_006089.5_130703630_130703637	8		CHH	In-WC	NC_006092.5_34675345_34675380	36		CHH	In-BC	NC_006100.5_555185_555217	33
CHH	In-TC	NC_006089.5_130677745_130677762	18		CHH	In-WC	NC_006127.5_14119710_14119928	219		CHH	In-BC	NC_028739.2_1443697_1443769	73
CHH	In-TC	NC_008465.4_7627679_7627685	7		CHH	In-WC	NC_006088.5_165566675_165566857	183		CHH	In-BC	NC_006127.5_26052956_26052968	13
CHH	In-TC	NC_006089.5_130703835_130704013	179		CHH	In-WC	NC_006089.5_135066878_135066960	83		CHH	In-BC	NC_008465.4_7368650_7368663	14
CHH	In-TC	NC_006088.5_190025436_190025513	78		CHH	In-WC	NC_006088.5_139818944_139818976	33		CHH	In-BC	NC_008465.4_2946237_2946299	63
CHH	In-TC	NC_006089.5_130703523_130703609	87		CHH	In-WC	NC_006104.5_9044418_9044428	11		CHH	In-BC	NC_006109.5_4192743_4192854	112
CHH	In-TC	NC_006115.5_321674_321828	155		CHH	In-WC	NC_006091.5_72396808_72397155	348		CHH	In-BC	NC_006093.5_1972984_1973011	28
CHH	In-TC	NC_006088.5_182039201_182039311	111		CHH	In-WC	NC_006088.5_197149149_197149253	105		CHH	In-BC	NC_028739.2_1068516_1068645	130
CHH	In-TC	NC_006097.5_20862679_20862808	130		CHH	In-WC	NC_006089.5_101338245_101338252	8		CHH	In-BC	NC_006088.5_41953701_41953768	68
CHH	In-TC	NC_006088.5_136211483_136211494	12		CHH	In-WC	NC_006089.5_59013143_59013195	53		CHH	In-BC	NC_006091.5_67395180_67395277	98
CHH	In-TC	NC_006088.5_19145351_19145428	78		CHH	In-WC	NC_008465.4_5591229_5591270	42		CHH	In-BC	NC_028740.2_4627259_4627429	171
CHH	In-TC	NC_006088.5_117522345_117522387	43		CHH	In-WC	NC_006090.5_86052850_86052890	41		CHH	In-BC	NC_006097.5_14079415_14079427	13
CHH	In-TC	NC_006088.5_150797547_150797657	111		CHH	In-WC	NC_006114.5_5569180_5569282	103		CHH	In-BC	NW_020110162.1_298464_298536	73
CHH	In-TC	NC_006088.5_72220253_72220271	19		CHH	In-WC	NC_006088.5_118913720_118913777	58		CHH	In-BC	NC_006127.5_7985698_7985706	9
CHH	In-TC	NC_006088.5_122277305_122277322	18		CHH	In-WC	NC_006110.5_1478606_1478721	116		CHH	In-BC	NC_006089.5_66888471_66888780	310
CHH	In-TC	NC_006114.5_1013733_1014165	433		CHH	In-WC	NC_006089.5_117466700_117466715	16		CHH	In-BC	NC_006092.5_37597311_37597357	47
CHH	In-TC	NW_020110161.1_228752_229814	1063		CHH	In-WC	NC_006119.4_471300_471386	87		CHH	In-BC	NC_028740.2_2997998_2998128	131
CHH	In-TC	NC_006088.5_43204149_43204236	88		CHH	In-WC	NC_006089.5_148712012_148712019	8		CHH	In-BC	NC_006127.5_32306276_32306288	13
CHH	In-TC	NC_006089.5_75327985_75328384	400		CHH	In-WC	NC_006088.5_124102832_124103072	241		CHH	In-BC	NW_020109772.1_3575391_3575399	9
CHH	In-TC	NC_006095.5_324097_324180	84		CHH	In-WC	NC_006090.5_1698110_1698182	73		CHH	In-BC	NC_006088.5_42071876_42071910	35
CHH	In-TC	NC_028740.2_3132609_3132752	144		CHH	In-WC	NC_006088.5_87411379_87411620	242		CHH	In-BC	NC_008465.4_6407201_6407213	13
CHH	In-TC	NC_006089.5_146950708_146950770	63		CHH	In-WC	NC_006090.5_43558558_43558601	44		CHH	In-BC	NC_006089.5_3012961_3012973	13
CHH	In-TC	NC_006114.5_296826_297135	310		CHH	In-WC	NC_006115.5_2390613_2390803	191		CHH	In-BC	NC_006088.5_17390205_17390216	12
CHH	In-TC	NC_006127.5_1996806_1996945	140		CHH	In-WC	NC_028740.2_6041167_6041179	13		CHH	In-BC	NC_006127.5_4183130_4183265	136
CHH	In-TC	NC_006089.5_149139079_149139129	51		CHH	In-WC	NC_008465.4_7653985_7654045	61		CHH	In-BC	NC_006088.5_37203675_37203696	22
CHH	In-TC	NW_020109772.1_5736469_5736481	13		CHH	In-WC	NC_006088.5_165758154_165758192	39		CHH	In-BC	NW_020110163.1_659042_659054	13
CHH	In-TC	NC_006127.5_2037110_2037304	195		CHH	In-WC	NC_006092.5_58263660_58263691	32		CHH	In-BC	NC_006088.5_44048981_44048987	7
CHH	In-TC	NC_006088.5_124890786_124891221	436		CHH	In-WC	NC_006088.5_115821348_115821519	172		CHH	In-BC	NC_028740.2_4629915_4629983	69
CHH	In-TC	NC_006088.5_124891583_124891600	18		CHH	In-WC	NC_006098.5_19996012_19996050	39		CHH	In-BC	NC_006127.5_61787313_61787325	13
CHH	In-TC	NC_006093.5_35647634_35647687	54		CHH	In-WC	NC_006089.5_7957624_7957646	23		CHH	In-BC	NC_006115.5_1316102_1316264	163
CHH	In-TC	NC_006088.5_152074314_152074331	18		CHH	In-WC	NC_006127.5_12411478_12411515	38		CHH	In-BC	NC_006092.5_5441046_5441073	28
CHH	In-TC	NC_006088.5_118894250_118894319	70		CHH	In-WC	NC_028740.2_4628625_4628972	348		CHH	In-BC	NC_008465.4_6407246_6407253	8
CHH	In-TC	NC_006109.5_4192746_4192993	248		CHH	In-WC	NC_006102.5_1216402_1216590	189		CHH	In-BC	NW_020109772.1_331444_331536	93
CHH	In-TC	NC_006127.5_82012744_82013071	328		CHH	In-WC	NC_006089.5_7957654_7957864	211		CHH	In-BC	NC_006127.5_51174073_51174115	43
CHH	In-TC	NC_006088.5_136211563_136211570	8		CHH	In-WC	NC_028740.2_3132589_3132601	13		CHH	In-BC	NC_006127.5_3681002_3681028	27
CHH	In-TC	NC_006088.5_42698081_42698188	108		CHH	In-WC	NC_028739.2_1443523_1443852	330		CHH	In-BC	NC_006102.5_7503207_7503301	95
CHH	In-TC	NW_020110162.1_578092_578114	23		CHH	In-WC	NC_006089.5_93497764_93497801	38		CHH	In-BC	NC_028740.2_3995782_3995854	73
CHH	In-TC	NC_006089.5_130059936_130060008	73		CHH	In-WC	NC_006089.5_53980644_53980712	69		CHH	In-BC	NC_006091.5_83480678_83480756	79
CHH	In-TC	NC_006088.5_115840643_115840675	33		CHH	In-WC	NC_006088.5_118913892_118914004	113		CHH	In-BC	NC_006101.5_4721881_4721933	53
CHH	In-TC	NC_006103.5_2809930_2809942	13		CHH	In-WC	NC_006089.5_100056488_100056545	58		CHH	In-BC	NC_006095.5_287107_287124	18
CHH	In-TC	NW_020110160.1_367_548	182		CHH	In-WC	NC_006089.5_23348440_23348458	19		CHH	In-BC	NC_006112.4_3062684_3063083	400
CHH	In-TC	NC_028740.2_2485113_2485174	62		CHH	In-WC	NC_006089.5_12055651_12055683	33		CHH	In-BC	NC_006127.5_26022879_26022937	59
CHH	In-TC	NC_028740.2_4146743_4147023	281		CHH	In-WC	NC_006088.5_118914986_118915114	129		CHH	In-BC	NC_006127.5_934423_934472	50
CHH	In-TC	NC_006127.5_55408357_55408583	227		CHH	In-WC	NC_028740.2_6110980_6111017	38		CHH	In-BC	NC_006090.5_37074490_37074525	36
CHH	In-TC	NC_006112.4_2118147_2118226	80		CHH	In-WC	NC_006102.5_1215521_1215559	39		CHH	In-BC	NC_006094.5_33470829_33470856	28
CHH	In-TC	NC_008465.4_2877632_2877744	113		CHH	In-WC	NC_006089.5_122235201_122235244	44		CHH	In-BC	NW_020110161.1_229387_229879	493
CHH	In-TC	NC_006127.5_68277182_68277249	68		CHH	In-WC	NW_020110162.1_1018115_1018152	38		CHH	In-BC	NC_028740.2_5419786_5419798	13
CHH	In-TC	NC_006089.5_54950240_54950333	94		CHH	In-WC	NC_006088.5_118928969_118929067	99		CHH	In-BC	NC_006094.5_25977611_25977641	31
CHH	In-TC	NC_006089.5_66888466_66888478	13		CHH	In-WC	NC_028740.2_3183343_3183365	23		CHH	In-BC	NC_006127.5_26245479_26245500	22
CHH	In-TC	NC_006089.5_123205203_123205268	66		CHH	In-WC	NC_006088.5_167898136_167898207	72		CHH	In-BC	NC_006088.5_32650980_32651087	108
CHH	In-TC	NC_006088.5_167897969_167898059	91		CHH	In-WC	NC_028740.2_1948925_1948937	13		CHH	In-BC	NC_006096.5_20411860_20411977	118
CHH	In-TC	NC_006088.5_140417_140523	107		CHH	In-WC	NC_006088.5_115626859_115626891	33		CHH	In-BC	NC_006097.5_14079307_14079325	19
CHH	In-TC	NC_006088.5_78550504_78550586	83		CHH	In-WC	NC_006088.5_196281437_196281444	8		CHH	In-BC	NC_006095.5_324231_324271	41
CHH	In-TC	NC_006088.5_58149341_58149353	13		CHH	In-WC	NC_006127.5_57542076_57542169	94		CHH	In-BC	NC_006094.5_25978685_25978925	241
CHH	In-TC	NC_006088.5_180509180_180509195	16		CHH	In-WC	NC_006127.5_4704694_4704751	58		CHH	In-BC	NC_006103.5_1412482_1412604	123
CHH	In-TC	NC_006089.5_97826682_97826719	38		CHH	In-WC	NC_006127.5_69960455_69960552	98		CHH	In-BC	NC_006101.5_178752_178761	10
CHH	In-TC	NC_006090.5_108256783_108256826	44		CHH	In-WC	NC_006112.4_2118157_2118379	223		CHH	In-BC	NC_006096.5_22442997_22443048	52
CHH	In-TC	NC_006089.5_132373045_132373117	73		CHH	In-WC	NC_006089.5_37406048_37406080	33		CHH	In-BC	NW_020110162.1_761385_761531	147
CHH	In-TC	NC_006088.5_55243497_55243789	293		CHH	In-WC	NC_006089.5_3013027_3013079	53		CHH	In-BC	NW_020109772.1_331542_331614	73
CHH	In-TC	NC_028740.2_6110762_6110789	28		CHH	In-WC	NW_020110162.1_709768_709800	33		CHH	In-BC	NC_006089.5_68818999_68819041	43
CHH	In-TC	NC_028739.2_1374988_1375020	33		CHH	In-WC	NC_006091.5_90144258_90144350	93		CHH	In-BC	NC_006093.5_34782280_34782317	38
CHH	In-TC	NC_006088.5_173960339_173960461	123		CHH	In-WC	NC_006127.5_56074502_56074509	8		CHH	In-BC	NC_006101.5_176772_177044	273
CHH	In-TC	NC_006094.5_25978611_25978627	17		CHH	In-WC	NC_006096.5_20139796_20139913	118		CHH	In-BC	NC_006089.5_71837469_71837546	78
CHH	In-TC	NC_006127.5_49210822_49210904	83		CHH	In-WC	NC_006091.5_28699585_28699724	140		CHH	In-BC	NC_028740.2_146263_146305	43
CHH	In-TC	NC_006101.5_162226_162419	194		CHH	In-WC	NC_006127.5_42765802_42765845	44		CHH	In-BC	NC_006088.5_11122369_11122441	73
CHH	In-TC	NC_006091.5_88492218_88492284	67		CHH	In-WC	NW_020110162.1_686630_686659	30		CHH	In-BC	NC_006127.5_4761568_4761674	107
CHH	In-TC	NC_006088.5_183170963_183170974	12		CHH	In-WC	NW_020110162.1_380210_380348	139		CHH	In-BC	NC_006090.5_39633448_39633593	146
CHH	In-TC	NC_006127.5_69946246_69946343	98		CHH	In-WC	NC_006088.5_17523247_17523369	123		CHH	In-BC	NW_020110162.1_777065_777142	78
CHH	In-TC	NC_006088.5_121916466_121916573	108		CHH	In-WC	NC_006089.5_82389944_82390057	114		CHH	In-BC	NC_006127.5_40283351_40283363	13
CHH	In-TC	NC_006088.5_172272715_172272805	91		CHH	In-WC	NC_006094.5_22337456_22337468	13		CHH	In-BC	NC_006127.5_26845077_26845084	8
CHH	In-TC	NC_006088.5_139819186_139819194	9		CHH	In-WC	NC_006089.5_134178597_134178609	13		CHH	In-BC	NC_006088.5_3547239_3547257	19
CHH	In-TC	NC_006127.5_1708719_1708791	73		CHH	In-WC	NC_006127.5_28709281_28709418	138		CHH	In-BC	NC_028740.2_5419756_5419768	13
CHH	In-TC	NC_006090.5_3419653_3419881	229		CHH	In-WC	NC_006089.5_148293218_148293235	18		CHH	In-BC	NC_006090.5_17280520_17280663	144
CHH	In-TC	NC_006091.5_67395179_67395307	129		CHH	In-WC	NC_006091.5_91299681_91299708	28		CHH	In-BC	NC_006091.5_57787317_57787360	44
CHH	In-TC	NC_006127.5_78844912_78844929	18		CHH	In-WC	NC_006127.5_3803594_3803621	28		CHH	In-BC	NC_006089.5_5705775_5705898	124
CHH	In-TC	NC_006127.5_36341278_36341345	68		CHH	In-WC	NC_006089.5_35411888_35412001	114		CHH	In-BC	NC_006089.5_32267482_32267529	48
CHH	In-TC	NC_006089.5_1782446_1782507	62		CHH	In-WC	NC_006090.5_47939034_47939060	27		CHH	In-BC	NC_006090.5_24462696_24462828	133
CHH	In-TC	NC_006090.5_48683406_48683430	25		CHH	In-WC	NC_006089.5_127753145_127753262	118		CHH	In-BC	NC_006127.5_40283303_40283311	9
CHH	In-TC	NC_006091.5_62568149_62568166	18		CHH	In-WC	NC_028740.2_2586720_2586756	37		CHH	In-BC	NC_006091.5_26067730_26067774	45
CHH	In-TC	NC_006103.5_972229_972286	58		CHH	In-WC	NC_006127.5_60331051_60331072	22		CHH	In-BC	NC_006089.5_3642306_3642487	182
CHH	In-TC	NC_006090.5_12910232_12910250	19		CHH	In-WC	NC_006104.5_2821861_2821899	39		CHH	In-BC	NC_006119.4_491717_491754	38
CHH	In-TC	NC_006090.5_74249828_74250015	188		CHH	In-WC	NC_006088.5_190025331_190025358	28		CHH	In-BC	NC_006090.5_105177817_105178013	197
CHH	In-TC	NC_006090.5_52176546_52176610	65		CHH	In-WC	NC_006127.5_32273251_32273288	38		CHH	In-BC	NW_020109772.1_6812792_6812865	74
CHH	In-TC	NC_006096.5_3379520_3379656	137		CHH	In-WC	NC_006127.5_2891283_2891320	38		CHH	In-BC	NC_006106.5_5292535_5292552	18
CHH	In-TC	NC_006088.5_163132511_163132522	12		CHH	In-WC	NC_006089.5_127896552_127896593	42		CHH	In-BC	NC_006127.5_63354307_63354374	68
CHH	In-TC	NC_006090.5_74222329_74222431	103		CHH	In-WC	NC_006088.5_130617098_130617185	88		CHH	In-BC	NC_006127.5_82012735_82012822	88
CHH	In-TC	NC_006088.5_183170983_183171000	18		CHH	In-WC	NC_006127.5_69931433_69931465	33		CHH	In-BC	NC_006088.5_32386104_32386186	83
CHH	In-TC	NC_006088.5_136211495_136211506	12		CHH	In-WC	NC_028740.2_6103535_6103547	13		CHH	In-BC	NC_006112.4_2117579_2117591	13
CHH	In-TC	NC_006127.5_28709566_28709603	38		CHH	In-WC	NC_006107.5_5624465_5624497	33		CHH	In-BC	NC_006097.5_20862691_20862862	172
CHH	In-TC	NC_006090.5_49902532_49902560	29		CHH	In-WC	NC_006092.5_58562320_58562331	12		CHH	In-BC	NC_006091.5_90351779_90351796	18
CHH	In-TC	NC_006103.5_1412667_1412739	73		CHH	In-WC	NC_006088.5_132919927_132920057	131		CHH	In-BC	NW_020109772.1_3575361_3575378	18
CHH	In-TC	NC_006109.5_583643_583725	83		CHH	In-WC	NC_006089.5_137806883_137806925	43		CHH	In-BC	NC_006091.5_4227122_4227289	168
CHH	In-TC	NW_020109772.1_5738932_5738988	57		CHH	In-WC	NC_006088.5_3250822_3250868	47		CHH	In-BC	NC_006090.5_50928980_50929086	107
CHH	In-TC	NC_006127.5_61787278_61787349	72		CHH	In-WC	NC_006127.5_37935130_37935197	68		CHH	In-BC	NC_006127.5_4662931_4663050	120
CHH	In-TC	NC_006088.5_189305515_189305584	70		CHH	In-WC	NC_006089.5_130703754_130703811	58		CHH	In-BC	NC_006089.5_10676666_10676694	29
CHH	In-TC	NC_006089.5_7957881_7957913	33		CHH	In-WC	NC_006127.5_21662496_21662523	28		CHH	In-BC	NC_006088.5_58303537_58303584	48
CHH	In-TC	NC_006090.5_56437322_56437344	23		CHH	In-WC	NC_006127.5_56074477_56074489	13		CHH	In-BC	NC_006090.5_56437302_56437336	35
CHH	In-TC	NC_008465.4_2971225_2971449	225		CHH	In-WC	NC_006088.5_122277300_122277326	27		CHH	In-BC	NC_006127.5_4746784_4746806	23
CHH	In-TC	NW_020109772.1_5738101_5738567	467		CHH	In-WC	NC_028740.2_93567_93624	58		CHH	In-BC	NC_006113.5_4911998_4912258	261
CHH	In-TC	NC_006114.5_1017991_1018331	341		CHH	In-WC	NC_006111.5_4249473_4249584	112		CHH	In-BC	NC_006097.5_14079360_14079367	8
CHH	In-TC	NC_006127.5_60373783_60373856	74		CHH	In-WC	NC_006091.5_90144196_90144212	17		CHH	In-BC	NC_006127.5_13605463_13605485	23
CHH	In-TC	NC_006089.5_146207159_146207217	59		CHH	In-WC	NC_006113.5_1988536_1988566	31		CHH	In-BC	NW_020110162.1_1018176_1018203	28
CHH	In-TC	NC_006127.5_2891166_2891264	99		CHH	In-WC	NC_006092.5_58562260_58562267	8		CHH	In-BC	NC_006096.5_20139698_20139815	118
CHH	In-TC	NC_006088.5_136211527_136211534	8		CHH	In-WC	NC_006111.5_4249595_4249953	359		CHH	In-BC	NC_006089.5_5259499_5259611	113
CHH	In-TC	NC_006090.5_95194285_95194509	225		CHH	In-WC	NC_006094.5_6781698_6781775	78		CHH	In-BC	NC_006127.5_26053043_26053087	45
CHH	In-TC	NC_006088.5_188690620_188690647	28		CHH	In-WC	NW_020109772.1_5737556_5737570	15		CHH	In-BC	NC_006094.5_28513928_28513936	9
CHH	In-TC	NC_006112.4_3066659_3066783	125		CHH	In-WC	NC_006088.5_70194063_70194092	30		CHH	In-BC	NC_006127.5_69960525_69960567	43
CHH	In-TC	NC_006088.5_52593533_52593643	111		CHH	In-WC	NC_028740.2_5439272_5439311	40		CHH	In-BC	NC_006127.5_78844701_78844950	250
CHH	In-TC	NC_006127.5_57541990_57542217	228		CHH	In-WC	NC_006127.5_48570148_48570294	147		CHH	In-BC	NC_006092.5_56128793_56128919	127
CHH	In-TC	NC_006101.5_177089_177283	195		CHH	In-WC	NC_008465.4_2946170_2946253	84		CHH	In-BC	NC_006114.5_1018039_1018545	507
CHH	In-TC	NC_006089.5_10676821_10676828	8		CHH	In-WC	NC_006088.5_135770245_135770361	117		CHH	In-BC	NC_006088.5_55243487_55243514	28
CHH	In-TC	NC_006127.5_29801871_29801903	33		CHH	In-WC	NC_006088.5_124430571_124430598	28		CHH	In-BC	NC_006089.5_23348473_23348480	8
CHH	In-TC	NW_020110165.1_142191_142203	13		CHH	In-WC	NC_006089.5_122307510_122307561	52		CHH	In-BC	NC_006127.5_3493167_3493194	28
CHH	In-TC	NC_006112.4_1572497_1572663	167		CHH	In-WC	NC_006112.4_1997365_1997379	15		CHH	In-BC	NC_006127.5_55361820_55362069	250
CHH	In-TC	NC_006127.5_50389167_50389297	131		CHH	In-WC	NC_006088.5_130701929_130701946	18		CHH	In-BC	NC_006114.5_296852_296974	123
CHH	In-TC	NC_006089.5_143826162_143826395	234		CHH	In-WC	NC_006088.5_102925696_102925712	17		CHH	In-BC	NC_006091.5_1125536_1125754	219
CHH	In-TC	NC_006113.5_4545690_4545879	190		CHH	In-WC	NC_006108.5_2999524_2999551	28		CHH	In-BC	NC_006088.5_3560432_3560688	257
CHH	In-TC	NC_028740.2_4630966_4631053	88		CHH	In-WC	NC_006088.5_98769001_98769063	63		CHH	In-BC	NC_006127.5_37935272_37935284	13
CHH	In-TC	NC_008465.4_5928977_5929039	63		CHH	In-WC	NC_006127.5_61787392_61787500	109		CHH	In-BC	NC_006112.4_2117348_2117449	102
CHH	In-TC	NC_006092.5_1147587_1147699	113		CHH	Ex-WC	NC_006091.5_86080008_86080045	38		CHH	In-BC	NC_006127.5_57542072_57542154	83
CHH	In-TC	NC_006127.5_51162982_51163049	68		CHH	Ex-WC	NC_006088.5_52593457_52593484	28		CHH	In-BC	NC_006100.5_16265964_16266042	79
CHH	In-TC	NC_006088.5_48107224_48107306	83		CHH	Ex-WC	NC_006088.5_156693629_156693745	117		CHH	In-BC	NC_006127.5_329124_329135	12
CHH	In-TC	NC_006088.5_124103637_124103757	121		CHH	Ex-WC	NC_006127.5_39381255_39381337	83		CHH	In-BC	NC_006127.5_78864324_78864410	87
CHH	In-TC	NC_006090.5_105178225_105178668	444		CHH	Ex-WC	NC_006088.5_115821246_115821303	58		CHH	In-BC	NC_006098.5_1073290_1073347	58
CHH	In-TC	NC_006091.5_27266360_27266730	371		CHH	Ex-WC	NC_006088.5_190025148_190025159	12		CHH	In-BC	NC_006115.5_2390659_2390869	211
CHH	In-TC	NC_006127.5_29747104_29747131	28		CHH	Ex-WC	NC_006115.5_1316216_1316239	24		CHH	In-BC	NC_006115.5_2396317_2396364	48
CHH	In-TC	NC_006113.5_4499338_4499350	13		CHH	Ex-WC	NC_006088.5_77718350_77718392	43		CHH	In-BC	NC_006090.5_85191231_85191268	38
CHH	In-TC	NC_006127.5_48954556_48954593	38		CHH	Ex-WC	NC_006092.5_58562272_58562279	8		CHH	In-BC	NC_006088.5_27997426_27997513	88
CHH	In-TC	NC_028740.2_2356902_2357105	204		CHH	Ex-WC	NC_006089.5_140988110_140988157	48		CHH	In-BC	NC_006115.5_1304577_1304614	38
CHH	In-TC	NC_006090.5_25940306_25940391	86		CHH	Ex-WC	NC_006127.5_49652835_49652907	73		CHH	In-BC	NC_006091.5_84175669_84175705	37
CHH	In-TC	NC_028740.2_4629440_4630153	714		CHH	Ex-WC	NC_006127.5_40283354_40283380	27		CHH	In-BC	NW_020110167.1_498267_498276	10
CHH	In-TC	NC_006127.5_4704665_4704746	82		CHH	Ex-WC	NC_006088.5_38073951_38074045	95		CHH	In-BC	NC_006111.5_1017995_1018170	176
CHH	In-TC	NC_006095.5_22344289_22344361	73		CHH	Ex-WC	NC_006127.5_8073640_8073690	51		CHH	In-BC	NC_006089.5_12371582_12371610	29
CHH	In-TC	NC_006088.5_195802241_195802273	33		CHH	Ex-WC	NC_006103.5_2809295_2809303	9		CHH	In-BC	NC_006091.5_89403593_89403616	24
CHH	In-TC	NC_006091.5_74143934_74144046	113		CHH	Ex-WC	NC_006089.5_123197863_123197885	23		CHH	In-BC	NC_006127.5_30334911_30334923	13
CHH	In-TC	NC_006089.5_68818817_68818993	177		CHH	Ex-WC	NC_006089.5_140988428_140988445	18		CHH	In-BC	NC_008465.4_6590084_6590096	13
CHH	In-TC	NC_006089.5_149139409_149139422	14		CHH	Ex-WC	NC_006127.5_3803551_3803628	78		CHH	In-BC	NC_006088.5_26710841_26710868	28
CHH	In-TC	NW_020110162.1_709993_710062	70		CHH	Ex-WC	NC_006088.5_180336560_180336609	50		CHH	In-BC	NC_006127.5_49210798_49210850	53
CHH	In-TC	NC_006089.5_122307599_122307655	57		CHH	Ex-WC	NC_006090.5_35146901_35146928	28		CHH	In-BC	NC_006089.5_32267456_32267470	15
CHH	In-TC	NC_006088.5_15835693_15835774	82		CHH	Ex-WC	NC_006127.5_40283171_40283202	32		CHH	In-BC	NC_028740.2_4629218_4629711	494
CHH	In-TC	NC_006088.5_142246968_142247215	248		CHH	Ex-WC	NC_006091.5_91299632_91299915	284		CHH	In-BC	NC_006127.5_5382025_5382037	13
CHH	In-TC	NC_006127.5_36198560_36198602	43		CHH	Ex-WC	NC_006088.5_112583905_112584060	156		CHH	In-BC	NC_006127.5_65600245_65600440	196
CHH	In-TC	NC_006089.5_140988308_140988327	20		CHH	Ex-WC	NC_006102.5_1215584_1215603	20		CHH	In-BC	NC_006104.5_5159918_5159974	57
CHH	In-TC	NC_006094.5_34225866_34225973	108		CHH	Ex-WC	NC_006093.5_1972926_1973029	104		CHH	In-BC	NC_006088.5_4941559_4941646	88
CHH	In-TC	NC_006089.5_11381376_11381663	288		CHH	Ex-WC	NC_006090.5_105177993_105178033	41		CHH	In-BC	NC_006127.5_39609748_39609756	9
CHH	In-TC	NC_006088.5_1900143_1900242	100		CHH	Ex-WC	NC_006088.5_171050173_171050230	58		CHH	In-BC	NC_006127.5_32306326_32306338	13
CHH	In-TC	NC_006090.5_51428748_51428768	21		CHH	Ex-WC	NC_006111.5_2934761_2934853	93		CHH	In-BC	NC_006088.5_58149500_58149605	106
CHH	In-TC	NC_006088.5_146008043_146008104	62		CHH	Ex-WC	NC_006100.5_11432118_11432170	53		CHH	In-BC	NC_006097.5_20853776_20853803	28
CHH	In-TC	NC_006088.5_192953314_192953405	92		CHH	Ex-WC	NC_006127.5_12090397_12090449	53		CHH	In-BC	NC_006089.5_29049655_29049692	38
CHH	In-TC	NW_020110167.1_498188_498216	29		CHH	Ex-WC	NC_006090.5_49975076_49975138	63		CHH	In-BC	NW_020110162.1_709787_709799	13
CHH	In-TC	NC_006089.5_23348433_23348511	79		CHH	Ex-WC	NC_006090.5_74215986_74216058	73		CHH	In-BC	NC_028740.2_3416210_3416228	19
CHH	In-TC	NC_006088.5_115866258_115866321	64		CHH	Ex-WC	NC_006090.5_24462721_24462748	28		CHH	In-BC	NC_006127.5_49889994_49890041	48
CHH	In-TC	NC_006088.5_174887522_174887545	24		CHH	Ex-WC	NC_006097.5_20853680_20853760	81		CHH	In-BC	NC_006088.5_4312052_4312125	74
CHH	In-TC	NC_006090.5_3494816_3495080	265		CHH	Ex-WC	NC_006114.5_6428788_6428802	15		CHH	In-BC	NC_006092.5_33792645_33792707	63
CHH	In-TC	NC_006089.5_147993523_147993600	78		CHH	Ex-WC	NC_006127.5_30335141_30335203	63		CHH	In-BC	NW_020110167.1_543791_543878	88
CHH	In-TC	NC_006127.5_1708477_1708584	108		CHH	Ex-WC	NC_006090.5_37074444_37074524	81		CHH	In-BC	NC_006127.5_44466290_44466368	79
CHH	In-TC	NC_006089.5_69998389_69998522	134		CHH	Ex-WC	NC_006088.5_42071958_42072020	63		CHH	In-BC	NC_006105.5_2810170_2810232	63
CHH	In-TC	NC_006112.4_1448652_1448694	43		CHH	Ex-WC	NC_006096.5_20139748_20140058	311		CHH	In-BC	NC_006089.5_7931189_7931241	53
CHH	In-TC	NC_006089.5_38077121_38077171	51		CHH	Ex-WC	NC_006115.5_2390594_2390626	33		CHH	Ex-BC	NC_006088.5_171050197_171050229	33
CHH	In-TC	NC_006127.5_59604072_59604104	33		CHH	Ex-WC	NC_006088.5_124103140_124103211	72		CHH	Ex-BC	NC_006108.5_4559994_4560026	33
CHH	In-TC	NC_006088.5_118464317_118464344	28		CHH	Ex-WC	NC_006088.5_130701782_130702114	333		CHH	Ex-BC	NC_006090.5_35146682_35146700	19
CHH	In-TC	NC_006090.5_62385587_62385689	103		CHH	Ex-WC	NW_020110162.1_1061954_1061985	32		CHH	Ex-BC	NC_006088.5_44048953_44048979	27
CHH	In-TC	NC_006089.5_2859247_2859314	68		CHH	Ex-WC	NC_006088.5_115916063_115916500	438		CHH	Ex-BC	NC_006109.5_4095648_4095669	22
CHH	In-TC	NC_006091.5_46799068_46799128	61		CHH	Ex-WC	NC_006127.5_4746556_4746710	155		CHH	Ex-BC	NC_006090.5_3687081_3687118	38
CHH	In-TC	NC_006094.5_28513676_28513728	53		CHH	Ex-WC	NC_006112.4_2118076_2118427	352		CHH	Ex-BC	NC_008465.4_7706688_7706743	56
CHH	In-TC	NC_006089.5_29049646_29049772	127		CHH	Ex-WC	NC_006089.5_101338071_101338098	28		CHH	Ex-BC	NC_006127.5_48956465_48956492	28
CHH	In-TC	NW_020110163.1_659281_659299	19		CHH	Ex-WC	NC_028739.2_1068405_1068746	342		CHH	Ex-BC	NC_006090.5_48683800_48683877	78
CHH	In-TC	NC_006091.5_89403815_89403857	43		CHH	Ex-WC	NC_006127.5_31175996_31176171	176		CHH	Ex-BC	NC_006109.5_4192737_4193009	273
CHH	In-TC	NC_006112.4_2734631_2734826	196		CHH	Ex-WC	NC_006108.5_2999649_2999696	48		CHH	Ex-BC	NC_006088.5_141223796_141223858	63
CHH	In-TC	NC_006127.5_48954543_48954555	13		CHH	Ex-WC	NC_006088.5_170789200_170789256	57		CHH	Ex-BC	NC_006088.5_115584693_115584755	63
CHH	In-TC	NC_006127.5_19301489_19301536	48		CHH	Ex-WC	NC_006127.5_14119703_14119768	66		CHH	Ex-BC	NC_008465.4_7368658_7368740	83
CHH	In-TC	NW_020109772.1_5737533_5737716	184		CHH	Ex-WC	NC_006095.5_324090_324166	77		CHH	Ex-BC	NC_006089.5_137505928_137506201	274
CHH	In-TC	NC_006088.5_117470329_117470395	67		CHH	Ex-WC	NC_008465.4_2877644_2877784	141		CHH	Ex-BC	NW_020109772.1_5736800_5737001	202
CHH	In-TC	NC_006115.5_1304659_1304671	13		CHH	Ex-WC	NC_006127.5_61787392_61787424	33		CHH	Ex-BC	NC_008465.4_5472092_5472119	28
CHH	In-TC	NC_006115.5_5090654_5090949	296		CHH	Ex-WC	NC_028740.2_3132640_3132707	68		CHH	Ex-BC	NC_006088.5_118894264_118894282	19
CHH	In-TC	NC_006105.5_435175_435479	305		CHH	Ex-WC	NC_006127.5_42092665_42092712	48		CHH	Ex-BC	NW_020109772.1_3576686_3576697	12
CHH	In-TC	NC_006088.5_40482696_40482708	13		CHH	Ex-WC	NC_006091.5_91300159_91300262	104		CHH	Ex-BC	NC_006088.5_115866361_115866368	8
CHH	In-TC	NC_006088.5_115916417_115916430	14		CHH	Ex-WC	NC_006093.5_18015409_18015471	63		CHH	Ex-BC	NC_028740.2_4146782_4147100	319
CHH	In-TC	NC_028740.2_4464246_4464385	140		CHH	Ex-WC	NW_020110165.1_192520_192573	54		CHH	Ex-BC	NC_006089.5_53980633_53980700	68
CHH	In-TC	NC_028740.2_4628440_4628508	69		CHH	Ex-WC	NC_006127.5_29801823_29801831	9		CHH	Ex-BC	NC_006088.5_142612338_142612420	83
CHH	In-TC	NC_006093.5_18015370_18015746	377		CHH	Ex-WC	NW_020109772.1_3575320_3575402	83		CHH	Ex-BC	NC_006090.5_100632650_100632757	108
CHH	In-TC	NC_006115.5_1604471_1604503	33		CHH	Ex-WC	NC_006096.5_5462717_5462808	92		CHH	Ex-BC	NC_006090.5_38054460_38054527	68
CHH	In-TC	NC_006088.5_139819262_139819299	38		CHH	Ex-WC	NC_006127.5_13605374_13605430	57		CHH	Ex-BC	NC_006088.5_141223896_141224114	219
CHH	In-TC	NC_006088.5_152328574_152328709	136		CHH	Ex-WC	NC_006089.5_130558392_130558436	45		CHH	Ex-BC	NC_006088.5_143078206_143078319	114
CHH	In-TC	NC_006089.5_77733301_77733343	43		CHH	Ex-WC	NC_006088.5_142612333_142612415	83		CHH	Ex-BC	NC_006089.5_66888466_66888584	119
CHH	In-TC	NC_028739.2_1443619_1443701	83		CHH	Ex-WC	NC_006089.5_148712012_148712042	31		CHH	Ex-BC	NC_006090.5_35146752_35146781	30
CHH	In-TC	NC_028740.2_3587973_3588025	53		CHH	Ex-WC	NC_028740.2_3637954_3637982	29		CHH	Ex-BC	NC_006088.5_5502645_5502704	60
CHH	In-TC	NC_006089.5_146836735_146836798	64		CHH	Ex-WC	NC_008465.4_5416057_5416110	54		CHH	Ex-BC	NC_006127.5_55276777_55276804	28
CHH	In-TC	NC_008465.4_5246866_5246883	18		CHH	Ex-WC	NC_006094.5_3078267_3078309	43		CHH	Ex-BC	NC_006105.5_2037461_2037657	197
CHH	In-TC	NC_006088.5_171050148_171050170	23		CHH	Ex-WC	NC_006102.5_12850474_12850502	29		CHH	Ex-BC	NC_006091.5_1125466_1125858	393
CHH	In-TC	NC_006127.5_30334896_30335322	427		CHH	Ex-WC	NC_006109.5_3621620_3621898	279		CHH	Ex-BC	NC_006127.5_63354362_63354664	303
CHH	In-TC	NC_006109.5_3621608_3621894	287		CHH	Ex-WC	NC_006127.5_26845017_26845034	18		CHH	Ex-BC	NC_008465.4_6590568_6590743	176
CHH	In-TC	NC_006114.5_8070774_8070931	158		CHH	Ex-WC	NC_006114.5_6558942_6558988	47		CHH	Ex-BC	NC_006089.5_10676908_10676945	38
CHH	In-TC	NC_006089.5_49100598_49100733	136		CHH	Ex-WC	NC_006088.5_58149618_58149656	39		CHH	Ex-BC	NC_006088.5_117413344_117413492	149
CHH	In-TC	NC_006127.5_3493056_3493094	39		CHH	Ex-WC	NC_006089.5_143904259_143904392	134		CHH	Ex-BC	NC_006091.5_84175869_84175916	48
CHH	In-TC	NC_006093.5_633126_633249	124		CHH	Ex-WC	NC_006088.5_190024856_190025002	147		CHH	Ex-BC	NW_020110159.1_28656_28774	119
CHH	In-TC	NC_006088.5_17390117_17390168	52		CHH	Ex-WC	NC_006092.5_33792627_33792864	238		CHH	Ex-BC	NC_006090.5_59949105_59949182	78
CHH	In-TC	NC_006103.5_1034058_1034071	14		CHH	Ex-WC	NC_006090.5_3687041_3687138	98		CHH	Ex-BC	NC_006091.5_18617_18667	51
CHH	In-TC	NC_006127.5_19651694_19651801	108		CHH	Ex-WC	NC_006127.5_32273333_32273388	56		CHH	Ex-BC	NC_006088.5_43522448_43522594	147
CHH	In-TC	NC_006103.5_1631696_1631703	8		CHH	Ex-WC	NC_006088.5_166964295_166964377	83		CHH	Ex-BC	NC_006127.5_329155_329182	28
CHH	In-TC	NC_006127.5_12090290_12090352	63		CHH	Ex-WC	NC_006088.5_130793563_130793620	58		CHH	Ex-BC	NC_006089.5_117279665_117279712	48
CHH	In-TC	NC_006114.5_6428784_6428864	81		CHH	Ex-WC	NC_006127.5_3492938_3492985	48		CHH	Ex-BC	NW_020110162.1_578004_578029	26
CHH	In-TC	NC_008465.4_2946000_2946042	43		CHH	Ex-WC	NC_006089.5_132373053_132373107	55		CHH	Ex-BC	NC_006106.5_4404606_4404675	70
CHH	In-TC	NW_020110165.1_111682_111744	63		CHH	Ex-WC	NC_028740.2_2442473_2442481	9		CHH	Ex-BC	NC_006091.5_237549_237581	33
CHH	In-TC	NC_006127.5_31175943_31176159	217		CHH	Ex-WC	NC_006088.5_166964260_166964277	18		CHH	Ex-BC	NC_006090.5_105180232_105180253	22
CHH	In-TC	NC_006127.5_42765774_42765833	60		CHH	Ex-WC	NC_006090.5_74222146_74222203	58		CHH	Ex-BC	NC_006091.5_28656669_28656727	59
CHH	In-TC	NC_028740.2_2998213_2998290	78		CHH	Ex-WC	NC_006088.5_114633057_114633096	40		CHH	Ex-BC	NC_006090.5_105177362_105178554	1193
CHH	In-TC	NC_006088.5_177362874_177362916	43		CHH	Ex-WC	NC_006096.5_20519806_20519838	33		CHH	Ex-BC	NC_006088.5_118464396_118464559	164
CHH	In-TC	NC_006112.4_2117248_2117477	230		CHH	Ex-WC	NC_006098.5_17723965_17724092	128		CHH	Ex-BC	NC_006127.5_30862039_30862237	199
CHH	In-TC	NC_006088.5_136211575_136211591	17		CHH	Ex-WC	NC_006091.5_77817595_77817745	151		CHH	Ex-BC	NC_006088.5_131001685_131001702	18
CHH	In-TC	NC_006088.5_144789624_144789974	351		CHH	Ex-WC	NC_006088.5_150556431_150556495	65		CHH	Ex-BC	NC_006127.5_14119955_14120017	63
CHH	In-TC	NC_006088.5_193511289_193511530	242		CHH	Ex-WC	NC_006127.5_57541998_57542100	103		CHH	Ex-BC	NC_028740.2_1948494_1948719	226
CHH	In-TC	NC_006091.5_27472438_27472640	203		CHH	Ex-WC	NW_020109772.1_5738030_5738057	28		CHH	Ex-BC	NC_006089.5_16067338_16067494	157
CHH	In-TC	NC_006127.5_46881763_46881830	68		CHH	Ex-WC	NC_006089.5_134502118_134502186	69		CHH	Ex-BC	NC_006090.5_74222309_74222581	273
CHH	In-TC	NW_020110163.1_735766_736046	281		CHH	Ex-WC	NW_020109772.1_5736827_5736874	48		CHH	Ex-BC	NC_006088.5_129198031_129198109	79
CHH	In-TC	NC_006088.5_103795206_103795219	14		CHH	Ex-WC	NC_028739.2_1443662_1443800	139		CHH	Ex-BC	NC_006127.5_21662402_21662464	63
CHH	In-TC	NC_006089.5_148381914_148381971	58		CHH	Ex-WC	NC_006114.5_6559113_6559168	56		CHH	Ex-BC	NC_006127.5_19651893_19651920	28
CHH	In-TC	NC_006089.5_146818286_146818294	9		CHH	Ex-WC	NC_006088.5_48107173_48107260	88		CHH	Ex-BC	NC_006090.5_48683316_48683348	33
CHH	In-TC	NC_006127.5_15187922_15187949	28		CHH	Ex-WC	NC_006107.5_5624470_5624492	23		CHH	Ex-BC	NC_006095.5_22113354_22113426	73
CHH	In-TC	NC_006092.5_58263840_58263852	13		CHH	Ex-WC	NC_006109.5_4192723_4192973	251		CHH	Ex-BC	NC_006127.5_14119708_14119940	233
CHH	In-TC	NC_006089.5_8170725_8170827	103		CHH	Ex-WC	NC_006089.5_7957600_7957904	305		CHH	Ex-BC	NC_006089.5_140030529_140030576	48
CHH	In-TC	NC_006127.5_13605314_13605436	123		CHH	Ex-WC	NC_006088.5_11122245_11122281	37		CHH	Ex-BC	NC_006127.5_32273010_32273125	116
CHH	In-TC	NC_006115.5_2390945_2391066	122		CHH	Ex-WC	NC_006088.5_3250772_3250894	123		CHH	Ex-BC	NC_006089.5_140030693_140030705	13
CHH	In-TC	NC_006088.5_156693768_156693855	88		CHH	Ex-WC	NW_020109772.1_5738170_5738187	18		CHH	Ex-BC	NC_006089.5_63827165_63827217	53
CHH	In-TC	NW_020110162.1_120609_120781	173		CHH	Ex-WC	NC_006127.5_29634907_29634918	12		CHH	Ex-BC	NC_006112.4_3062557_3063180	624
CHH	In-TC	NC_028740.2_1948496_1948540	45		CHH	Ex-WC	NC_006088.5_130617098_130617170	73		CHH	Ex-BC	NC_006091.5_27266412_27266505	94
CHH	In-TC	NC_028740.2_146048_146353	306		CHH	Ex-WC	NW_020110163.1_567120_567161	42		CHH	Ex-BC	NC_006127.5_934275_934447	173
CHH	In-TC	NC_006088.5_58303595_58303692	98		CHH	Ex-WC	NC_008465.4_7654033_7654047	15		CHH	Ex-BC	NC_006114.5_1018057_1018594	538
CHH	In-TC	NC_006112.4_3062825_3063095	271		CHH	Ex-WC	NC_006091.5_46799298_46799320	23		CHH	Ex-BC	NC_006098.5_12974237_12974269	33
CHH	In-TC	NC_006127.5_3680898_3680936	39		CHH	Ex-WC	NC_006088.5_118913680_118913895	216		CHH	Ex-BC	NC_006101.5_13054626_13054645	20
CHH	In-TC	NW_020110162.1_330838_330866	29		CHH	Ex-WC	NC_006101.5_184807_184833	27		CHH	Ex-BC	NC_006091.5_91299936_91300346	411
CHH	In-TC	NC_006096.5_20232639_20232762	124		CHH	Ex-WC	NC_006088.5_190025344_190025434	91		CHH	Ex-BC	NC_006088.5_128757945_128758040	96
CHH	In-TC	NC_006090.5_93326064_93326092	29		CHH	Ex-WC	NC_006104.5_2821862_2821899	38		CHH	Ex-BC	NC_028740.2_3001542_3001564	23
CHH	In-TC	NC_006088.5_136211555_136211562	8		CHH	Ex-WC	NC_006127.5_29801853_29801861	9		CHH	Ex-BC	NC_006088.5_77718304_77718491	188
CHH	In-TC	NC_006089.5_134178641_134178694	54		CHH	Ex-WC	NC_006089.5_149138504_149138563	60		CHH	Ex-BC	NC_008465.4_5247076_5247084	9
CHH	In-TC	NC_006127.5_55276719_55276751	33		CHH	Ex-WC	NW_020110158.1_3516_3648	133		CHH	Ex-BC	NC_006088.5_166307425_166307675	251
CHH	In-TC	NC_006109.5_4095717_4095750	34		CHH	Ex-WC	NC_028740.2_2586757_2586769	13		CHH	Ex-BC	NC_006088.5_137924774_137924908	135
CHH	In-TC	NC_006101.5_10587131_10587144	14		CHH	Ex-WC	NC_006096.5_11628603_11628710	108		CHH	Ex-BC	NW_020110165.1_142579_142635	57
CHH	In-TC	NC_006088.5_24635660_24635671	12		CHH	Ex-WC	NC_006088.5_122277327_122277405	79		CHH	Ex-BC	NC_006088.5_169292580_169292628	49
CHH	In-TC	NC_006094.5_22337198_22337349	152		CHH	Ex-WC	NC_006088.5_173960378_173960390	13		CHH	Ex-BC	NC_006101.5_13054576_13054594	19
CHH	In-TC	NC_006127.5_4746594_4746826	233		CHH	Ex-WC	NC_006090.5_16794277_16794330	54		CHH	Ex-BC	NC_006090.5_77230660_77230672	13
CHH	In-TC	NC_006091.5_4227192_4227329	138		CHH	Ex-WC	NC_006089.5_63827155_63827173	19		CHH	Ex-BC	NC_006088.5_26019368_26019377	10
CHH	In-TC	NC_006088.5_17888580_17888671	92		CHH	Ex-WC	NW_020109772.1_331508_331629	122		CHH	Ex-BC	NC_006111.5_2342777_2342789	13
CHH	In-TC	NC_006089.5_143475582_143475689	108		CHH	Ex-WC	NC_006088.5_182039070_182039102	33		CHH	Ex-BC	NC_006094.5_28513751_28513768	18
CHH	In-TC	NC_006114.5_1015551_1015892	342		CHH	Ex-WC	NC_006088.5_172116683_172116705	23		CHH	Ex-BC	NC_006103.5_1631926_1631963	38
CHH	In-TC	NC_006094.5_23249212_23249239	28		CHH	Ex-WC	NC_006114.5_1014018_1014154	137		CHH	Ex-BC	NC_006127.5_26022847_26023020	174
CHH	In-TC	NC_008465.4_5246954_5246962	9		CHH	Ex-WC	NC_006088.5_114632964_114633031	68		CHH	Ex-BC	NC_028740.2_5434840_5435336	497
CHH	In-TC	NC_006127.5_26844915_26844927	13		CHH	Ex-WC	NC_006089.5_8628664_8628680	17		CHH	Ex-BC	NC_006098.5_18296240_18296259	20
CHH	In-TC	NC_006105.5_2126278_2126318	41		CHH	Ex-WC	NC_006089.5_86248289_86248499	211		CHH	Ex-BC	NW_020109772.1_3575857_3575868	12
CHH	In-TC	NC_006089.5_60232475_60232518	44		CHH	Ex-WC	NC_006127.5_26022871_26022888	18		CHH	Ex-BC	NC_006091.5_43370683_43370764	82
CHH	In-TC	NC_006096.5_11628582_11628710	129		CHH	Ex-WC	NC_006088.5_135770237_135770377	141		CHH	Ex-BC	NC_006088.5_190024923_190024937	15
CHH	In-TC	NW_020110162.1_551767_551810	44		CHH	Ex-WC	NC_006089.5_140030554_140030581	28		CHH	Ex-BC	NC_006088.5_166289545_166289610	66
CHH	In-TC	NC_006094.5_9177043_9177322	280		CHH	Ex-WC	NC_006088.5_165448140_165448162	23		CHH	Ex-BC	NC_006115.5_321918_321978	61
CHH	In-TC	NC_006109.5_4095762_4095770	9		CHH	Ex-WC	NC_006088.5_195802241_195802263	23		CHH	Ex-BC	NW_020110163.1_659759_659776	18
CHH	In-TC	NC_006088.5_98769062_98769095	34		CHH	Ex-WC	NC_006088.5_160777530_160777562	33		CHH	Ex-BC	NC_006101.5_13054512_13054535	24
CHH	In-TC	NC_006127.5_4662985_4663035	51		CHH	Ex-WC	NC_006088.5_164836048_164836105	58		CHH	Ex-BC	NC_006089.5_7928209_7928231	23
CHH	In-TC	NC_006092.5_4336689_4336787	99		CHH	Ex-WC	NC_006101.5_176767_177218	452		CHH	Ex-BC	NC_006088.5_138330101_138330370	270
CHH	In-TC	NC_006088.5_162148268_162148292	25		CHH	Ex-WC	NC_006096.5_22442842_22442854	13		CHH	Ex-BC	NW_020110165.1_142085_142098	14
CHH	In-TC	NW_020110162.1_558489_558497	9		CHH	Ex-WC	NC_006088.5_118893918_118894136	219		CHH	Ex-BC	NW_020110162.1_1061943_1061989	47
CHH	In-TC	NC_006092.5_28741058_28741098	41		CHH	Ex-WC	NC_006093.5_1150224_1150525	302		CHH	Ex-BC	NW_020110163.1_735879_736022	144
CHH	In-TC	NC_006089.5_18800975_18801017	43		CHH	Ex-WC	NC_006127.5_42765605_42765680	76		CHH	Ex-BC	NC_006114.5_1015541_1015684	144
CHH	In-TC	NW_020110167.1_544125_544142	18		CHH	Ex-WC	NC_006089.5_122235135_122235238	104		CHH	Ex-BC	NC_006127.5_28709391_28709523	133
CHH	In-TC	NC_006096.5_20519552_20519812	261		CHH	Ex-WC	NC_006088.5_139818940_139819176	237		CHH	Ex-BC	NC_006090.5_56437559_56437581	23
CHH	In-TC	NC_008465.4_7368724_7368781	58		CHH	Ex-WC	NC_006088.5_172115659_172115696	38		CHH	Ex-BC	NC_006127.5_49210942_49210959	18
CHH	In-TC	NC_006088.5_115866563_115866580	18		CHH	Ex-WC	NC_006104.5_2821706_2821766	61		CHH	Ex-BC	NW_020109772.1_3576786_3576793	8
CHH	In-TC	NW_020109772.1_6813028_6813035	8		CHH	Ex-WC	NC_006112.4_1281008_1281089	82		CHH	Ex-BC	NC_006114.5_6558837_6558954	118
CHH	In-TC	NC_006092.5_33250461_33250501	41		CHH	Ex-WC	NC_006103.5_2809391_2809399	9		CHH	Ex-BC	NC_006113.5_4451202_4451372	171
CHH	In-TC	NC_028740.2_5434816_5434912	97		CHH	Ex-WC	NC_006098.5_12974120_12974152	33		CHH	Ex-BC	NC_028740.2_4625885_4626042	158
CHH	In-TC	NC_006127.5_14119723_14119945	223		CHH	Ex-WC	NC_006090.5_25940334_25940375	42		CHH	Ex-BC	NC_006088.5_30608882_30608939	58
CHH	Ex-TC	NC_006089.5_138980044_138980066	23		CHH	Ex-WC	NC_006088.5_145724830_145724918	89		CHH	Ex-BC	NC_028740.2_5439264_5439471	208
CHH	Ex-TC	NC_006089.5_7957757_7957903	147		CHH	Ex-WC	NC_006089.5_149138880_149139278	399		CHH	Ex-BC	NC_006088.5_117490428_117490470	43
CHH	Ex-TC	NW_020109772.1_3575655_3575677	23		CHH	Ex-WC	NC_006089.5_75328033_75328314	282		CHH	Ex-BC	NC_006088.5_58149587_58149619	33
CHH	Ex-TC	NC_006114.5_6558941_6558948	8		CHH	Ex-WC	NC_006088.5_151893696_151893723	28		CHH	Ex-BC	NW_020109772.1_5737227_5738422	1196
CHH	Ex-TC	NC_006089.5_142433350_142433388	39		CHH	Ex-WC	NC_006088.5_98456385_98456417	33		CHH	Ex-BC	NC_006088.5_115866401_115866563	163
CHH	Ex-TC	NC_006097.5_20862040_20862097	58		CHH	Ex-WC	NC_006088.5_58149386_58149468	83		CHH	Ex-BC	NC_006114.5_5569240_5569286	47
CHH	Ex-TC	NC_006127.5_32306260_32306282	23		CHH	Ex-WC	NC_006098.5_16703729_16703767	39		CHH	Ex-BC	NC_028740.2_3132591_3133020	430
CHH	Ex-TC	NC_006088.5_109014819_109014876	58		CHH	Ex-WC	NC_006089.5_148521617_148521694	78		CHH	Ex-BC	NC_006096.5_19669262_19669350	89
CHH	Ex-TC	NC_006088.5_29486040_29486102	63		CHH	Ex-WC	NW_020109772.1_5735977_5736160	184		CHH	Ex-BC	NC_006088.5_112695038_112695245	208
CHH	Ex-TC	NC_006088.5_33414182_33414413	232		CHH	Ex-WC	NC_006111.5_6419888_6419910	23		CHH	Ex-BC	NC_006089.5_10281824_10281841	18
CHH	Ex-TC	NC_006090.5_67531965_67531993	29		CHH	Ex-WC	NC_006089.5_135066878_135066960	83		CHH	Ex-BC	NC_006127.5_37047957_37048004	48
CHH	Ex-TC	NC_006089.5_53230870_53230932	63		CHH	Ex-WC	NC_006127.5_57045285_57045536	252		CHH	Ex-BC	NC_006114.5_6558972_6559168	197
CHH	Ex-TC	NC_006089.5_97528763_97528909	147		CHH	Ex-WC	NC_006127.5_38976279_38976300	22		CHH	Ex-BC	NC_006088.5_115840683_115840866	184
CHH	Ex-TC	NW_020109772.1_5738317_5738582	266		CHH	Ex-WC	NC_006089.5_143826157_143826510	354		CHH	Ex-BC	NC_008465.4_5471756_5471863	108
CHH	Ex-TC	NC_006127.5_60373719_60373826	108		CHH	Ex-WC	NC_006088.5_143847838_143848335	498		CHH	Ex-BC	NC_006089.5_131266171_131266272	102
CHH	Ex-TC	NC_006088.5_55971629_55971686	58		CHH	Ex-WC	NC_006097.5_20862190_20862258	69		CHH	Ex-BC	NC_006089.5_148712027_148712128	102
CHH	Ex-TC	NC_006088.5_172116604_172116721	118		CHH	Ex-WC	NC_006088.5_34399868_34399890	23		CHH	Ex-BC	NC_006127.5_1657706_1657828	123
CHH	Ex-TC	NW_020109772.1_3576243_3576254	12		CHH	Ex-WC	NC_006127.5_26022980_26023007	28		CHH	Ex-BC	NC_006089.5_97528744_97529032	289
CHH	Ex-TC	NC_006090.5_56437640_56437651	12		CHH	Ex-WC	NC_006088.5_166532446_166532478	33		CHH	Ex-BC	NC_006098.5_9198_9343	146
CHH	Ex-TC	NC_006088.5_124103710_124103757	48		CHH	Ex-WC	NC_006088.5_115821507_115821524	18		CHH	Ex-BC	NC_006095.5_286913_286955	43
CHH	Ex-TC	NC_006091.5_237504_237589	86		CHH	Ex-WC	NC_006127.5_40197029_40197127	99		CHH	Ex-BC	NC_006115.5_2396317_2396661	345
CHH	Ex-TC	NC_006114.5_6428840_6428870	31		CHH	Ex-WC	NC_006114.5_6558995_6559049	55		CHH	Ex-BC	NC_006089.5_146784218_146784235	18
CHH	Ex-TC	NC_006091.5_88492231_88492313	83		CHH	Ex-WC	NC_006105.5_435272_435303	32		CHH	Ex-BC	NC_006089.5_82513426_82513518	93
CHH	Ex-TC	NC_006089.5_45506119_45506176	58		CHH	Ex-WC	NC_006094.5_25978089_25978280	192		CHH	Ex-BC	NC_028739.2_1068634_1068783	150
CHH	Ex-TC	NC_006095.5_9876758_9876879	122		CHH	Ex-WC	NC_006103.5_2808591_2808608	18		CHH	Ex-BC	NC_006091.5_89403598_89403745	148
CHH	Ex-TC	NC_028740.2_93256_93326	71		CHH	Ex-WC	NC_028740.2_4625889_4626078	190		CHH	Ex-BC	NC_028740.2_4630013_4630451	439
CHH	Ex-TC	NC_006090.5_56437596_56437631	36		CHH	Ex-WC	NC_028740.2_4147010_4147032	23		CHH	Ex-BC	NC_006094.5_13911812_13911856	45
CHH	Ex-TC	NC_006088.5_38073956_38074077	122		CHH	Ex-WC	NC_006089.5_100056443_100056581	139		CHH	Ex-BC	NC_006109.5_113069_113119	51
CHH	Ex-TC	NC_006103.5_1412492_1412549	58		CHH	Ex-WC	NC_006111.5_4249188_4249569	382		CHH	Ex-BC	NC_006091.5_3279772_3279795	24
CHH	Ex-TC	NC_006095.5_324103_324135	33		CHH	Ex-WC	NC_006088.5_57934362_57934420	59		CHH	Ex-BC	NC_006088.5_190024868_190024892	25
CHH	Ex-TC	NW_020109772.1_5737963_5737980	18		CHH	Ex-WC	NC_006088.5_195295854_195295975	122		CHH	Ex-BC	NC_006127.5_56074730_56074737	8
CHH	Ex-TC	NW_020110162.1_558499_558508	10		CHH	Ex-WC	NC_006114.5_5569140_5569178	39		CHH	Ex-BC	NC_006089.5_10676686_10676778	93
CHH	Ex-TC	NC_006089.5_149140159_149140173	15		CHH	Ex-WC	NC_006088.5_144789704_144789714	11		CHH	Ex-BC	NC_006088.5_58149341_58149514	174
CHH	Ex-TC	NC_006088.5_115916413_115916424	12		CHH	Ex-WC	NC_006089.5_125312000_125312066	67		CHH	Ex-BC	NC_006088.5_113493833_113494162	330
CHH	Ex-TC	NC_006088.5_80521544_80521721	178		CHH	Ex-WC	NW_020110162.1_298422_298453	32		CHH	Ex-BC	NC_028740.2_4627360_4627394	35
CHH	Ex-TC	NC_006109.5_4155188_4155200	13		CHH	Ex-WC	NC_006088.5_113494033_113494130	98		CHH	Ex-BC	NC_006127.5_36232146_36232311	166
CHH	Ex-TC	NC_006127.5_2891181_2891329	149		CHH	Ex-WC	NC_006088.5_12507388_12507425	38		CHH	Ex-BC	NC_006111.5_2933686_2933698	13
CHH	Ex-TC	NW_020109772.1_5737995_5738042	48		CHH	Ex-WC	NC_028740.2_146388_146501	114		CHH	Ex-BC	NC_006127.5_934246_934258	13
CHH	Ex-TC	NC_006089.5_25753946_25753973	28		CHH	Ex-WC	NC_006089.5_130677686_130677809	124		CHH	Ex-BC	NC_006088.5_118914219_118914276	58
CHH	Ex-TC	NC_006096.5_20336564_20336613	50		CHH	Ex-WC	NC_006088.5_142807947_142808004	58		CHH	Ex-BC	NC_006102.5_12850620_12850666	47
CHH	Ex-TC	NC_006127.5_5381992_5382049	58		CHH	Ex-WC	NC_006088.5_3098695_3098939	245		CHH	Ex-BC	NC_028740.2_4628965_4629712	748
CHH	Ex-TC	NC_006089.5_142960639_142960731	93		CHH	Ex-WC	NC_006127.5_1708671_1708693	23		CHH	Ex-BC	NW_020109772.1_5738882_5738990	109
CHH	Ex-TC	NC_006115.5_321658_321746	89		CHH	Ex-WC	NC_006127.5_60330864_60331044	181		CHH	Ex-BC	NC_006127.5_36198236_36198258	23
CHH	Ex-TC	NC_006088.5_117470698_117470705	8		CHH	Ex-WC	NC_006112.4_3062724_3063083	360		CHH	Ex-BC	NC_028740.2_4464363_4464405	43
CHH	Ex-TC	NC_006088.5_10683925_10683987	63		CHH	Ex-WC	NC_006089.5_68818983_68818993	11		CHH	Ex-BC	NC_006088.5_103795385_103795411	27
CHH	Ex-TC	NW_020110157.1_29058_29081	24		CHH	Ex-WC	NC_006112.4_2734730_2734809	80		CHH	Ex-BC	NC_006088.5_84267734_84267871	138
CHH	Ex-TC	NC_028740.2_6103803_6103815	13		CHH	Ex-WC	NC_006088.5_17523248_17523354	107		CHH	Ex-BC	NW_020110163.1_735649_735761	113
CHH	Ex-TC	NC_006127.5_36231766_36231913	148		CHH	Ex-WC	NC_028740.2_5439328_5439339	12		CHH	Ex-BC	NC_006090.5_25940330_25940412	83
CHH	Ex-TC	NC_006089.5_42368012_42368144	133		CHH	Ex-WC	NC_006127.5_2906792_2906870	79		CHH	Ex-BC	NC_006127.5_32306242_32306260	19
CHH	Ex-TC	NC_028740.2_4630829_4631071	243		CHH	Ex-WC	NC_006088.5_145724957_145725045	89		CHH	Ex-BC	NC_006090.5_94505933_94505959	27
CHH	Ex-TC	NC_028740.2_6103733_6103795	63		CHH	Ex-WC	NC_006088.5_117522147_117522312	166		CHH	Ex-BC	NC_006088.5_135770237_135770263	27
CHH	Ex-TC	NC_006088.5_87411359_87411540	182		CHH	Ex-WC	NC_006127.5_60331051_60331069	19		CHH	Ex-BC	NC_006094.5_4451880_4451966	87
CHH	Ex-TC	NC_028740.2_2356904_2357103	200		CHH	Ex-WC	NC_006089.5_58239476_58239529	54		CHH	Ex-BC	NC_006114.5_5569188_5569218	31
CHH	Ex-TC	NC_006089.5_128647505_128647518	14		CHH	Ex-WC	NC_006106.5_5292572_5292609	38		CHH	Ex-BC	NC_006088.5_197149642_197149718	77
CHH	Ex-TC	NW_020109772.1_3576428_3576445	18		CHH	Ex-WC	NC_006091.5_27472687_27472749	63		CHH	Ex-BC	NC_006115.5_5090792_5090825	34
CHH	Ex-TC	NC_028740.2_5419768_5419810	43		CHH	Ex-WC	NW_020110162.1_844658_844670	13		CHH	Ex-BC	NC_006088.5_19145605_19145663	59
CHH	Ex-TC	NC_006101.5_411430_411552	123		CHH	Ex-WC	NC_006127.5_2037086_2037328	243		CHH	Ex-BC	NW_020110162.1_686488_686500	13
CHH	Ex-TC	NC_006089.5_11381386_11381697	312		CHH	Ex-WC	NC_006127.5_1996763_1996801	39		CHH	Ex-BC	NW_020109772.1_5738533_5738579	47
CHH	Ex-TC	NC_006088.5_138330109_138330188	80		CHH	Ex-WC	NC_028740.2_6041167_6041197	31		CHH	Ex-BC	NC_006109.5_4096041_4096064	24
CHH	Ex-TC	NC_028740.2_4626717_4627018	302		CHH	Ex-WC	NC_006115.5_2390664_2390741	78		CHH	Ex-BC	NC_006094.5_25977886_25978016	131
CHH	Ex-TC	NC_006090.5_105904796_105904808	13		CHH	Ex-WC	NC_006088.5_52145250_52145344	95		CHH	Ex-BC	NC_006089.5_122307626_122307703	78
CHH	Ex-TC	NC_006088.5_164876005_164876051	47		CHH	Ex-WC	NW_020110162.1_754704_754792	89		CHH	Ex-BC	NC_006088.5_115916066_115916109	44
CHH	Ex-TC	NC_006088.5_118915065_118915157	93		CHH	Ex-WC	NC_006114.5_5569244_5569286	43		CHH	Ex-BC	NC_028740.2_2356902_2357095	194
CHH	Ex-TC	NW_020110162.1_120417_120438	22		CHH	Ex-WC	NC_006091.5_84175790_84175890	101		CHH	Ex-BC	NW_020110163.1_658835_658852	18
CHH	Ex-TC	NC_006127.5_69960306_69960332	27		CHH	Ex-WC	NC_006127.5_51051980_51052180	201		CHH	Ex-BC	NC_006088.5_3547278_3547286	9
CHH	Ex-TC	NC_006091.5_3978248_3978325	78		CHH	Ex-WC	NC_008465.4_2971541_2971553	13		CHH	Ex-BC	NC_006091.5_25319599_25319751	153
CHH	Ex-TC	NC_006090.5_23639901_23640094	194		CHH	Ex-WC	NC_006089.5_16067319_16067361	43		CHH	Ex-BC	NC_006101.5_13054472_13054484	13
CHH	Ex-TC	NC_006103.5_2808775_2808783	9		CHH	Ex-WC	NC_028740.2_93295_93322	28		CHH	Ex-BC	NC_006127.5_51051863_51051895	33
CHH	Ex-TC	NW_020110163.1_658766_658777	12		CHH	Ex-WC	NC_006088.5_87411531_87411592	62		CHH	Ex-BC	NC_006092.5_47377445_47377493	49
CHH	Ex-TC	NC_006112.4_3076782_3077169	388		CHH	Ex-WC	NC_006089.5_101338245_101338267	23		CHH	Ex-BC	NC_006089.5_8628815_8628867	53
CHH	Ex-TC	NC_006114.5_1015533_1015894	362		CHH	Ex-WC	NC_028740.2_5434549_5434765	217		CHH	Ex-BC	NC_006090.5_74250004_74250022	19
CHH	Ex-TC	NC_006089.5_80546175_80546217	43		CHH	Ex-WC	NC_006090.5_74249889_74249999	111		CHH	Ex-BC	NC_006089.5_132373060_132373302	243
CHH	Ex-TC	NW_020109772.1_5738956_5738983	28		CHH	Ex-WC	NC_006127.5_51051722_51051898	177		CHH	Ex-BC	NW_020109772.1_331428_331536	109
CHH	Ex-TC	NC_028739.2_1443523_1443535	13		CHH	Ex-WC	NC_006088.5_43520835_43520968	134		CHH	Ex-BC	NW_020109772.1_5736503_5736797	295
CHH	Ex-TC	NC_006089.5_95451071_95451203	133		CHH	Ex-WC	NC_006094.5_13911812_13911856	45		CHH	Ex-BC	NC_006094.5_22337248_22337320	73
CHH	Ex-TC	NC_006089.5_128647485_128647503	19		CHH	Ex-WC	NC_006088.5_44052925_44053007	83		CHH	Ex-BC	NC_006089.5_2986192_2986204	13
CHH	Ex-TC	NC_006088.5_124891903_124891910	8		CHH	Ex-WC	NC_006112.4_3076864_3077180	317		CHH	Ex-BC	NC_006088.5_115646473_115646525	53
CHH	Ex-TC	NC_006090.5_37074410_37074525	116		CHH	Ex-WC	NC_008465.4_5246952_5247039	88		CHH	Ex-BC	NC_008465.4_2876153_2876274	122
CHH	Ex-TC	NC_006127.5_59459332_59459370	39		CHH	Ex-WC	NC_006127.5_42984818_42984834	17		CHH	Ex-BC	NC_006089.5_130677905_130677962	58
CHH	Ex-TC	NC_006108.5_816511_816561	51		CHH	Ex-WC	NC_006088.5_3547254_3547266	13		CHH	Ex-BC	NC_006088.5_130793506_130793537	32
CHH	Ex-TC	NC_006103.5_1034246_1034313	68		CHH	Ex-WC	NC_006088.5_131001565_131001602	38		CHH	Ex-BC	NC_008465.4_2971442_2971450	9
CHH	Ex-TC	NW_020109772.1_5738080_5738087	8		CHH	Ex-WC	NC_006088.5_114649539_114649586	48		CHH	Ex-BC	NC_006127.5_27440089_27440105	17
CHH	Ex-TC	NC_006127.5_51051953_51052021	69		CHH	Ex-WC	NC_006088.5_135982632_135982660	29		CHH	Ex-BC	NC_006127.5_49210797_49210914	118
CHH	Ex-TC	NC_006109.5_4192725_4192993	269		CHH	Ex-WC	NC_006088.5_8636019_8636057	39		CHH	Ex-BC	NC_006088.5_117522185_117522413	229
CHH	Ex-TC	NC_006105.5_2037391_2037536	146		CHH	Ex-WC	NC_006089.5_147740991_147741053	63		CHH	Ex-BC	NC_006088.5_145724836_145725087	252
CHH	Ex-TC	NC_006089.5_77733281_77733313	33		CHH	Ex-WC	NC_006088.5_115840797_115840857	61		CHH	Ex-BC	NC_006090.5_35146782_35146791	10
CHH	Ex-TC	NC_006127.5_51328331_51328368	38		CHH	Ex-WC	NC_006090.5_56437995_56438002	8		CHH	Ex-BC	NC_006127.5_39609656_39609683	28
CHH	Ex-TC	NW_020110162.1_761424_761505	82		CHH	Ex-WC	NC_006090.5_67531971_67532006	36		CHH	Ex-BC	NC_006088.5_17085958_17086153	196
CHH	Ex-TC	NC_006088.5_102925584_102925634	51		CHH	Ex-WC	NC_006088.5_192101922_192101994	73		CHH	Ex-BC	NC_006103.5_2808888_2808904	17
CHH	Ex-TC	NW_020109772.1_5737540_5737551	12		CHH	Ex-WC	NC_006127.5_19651697_19651846	150		CHH	Ex-BC	NC_006089.5_80546204_80546256	53
CHH	Ex-TC	NC_006088.5_17523248_17523315	68		CHH	Ex-WC	NC_006088.5_152146253_152146270	18		CHH	Ex-BC	NC_006103.5_2809568_2809580	13
CHH	Ex-TC	NC_006089.5_128647525_128647582	58		CHH	Ex-WC	NC_006112.4_1448654_1448697	44		CHH	Ex-BC	NC_008465.4_6590181_6590242	62
CHH	Ex-TC	NC_006088.5_130617137_130617164	28		CHH	Ex-WC	NC_006089.5_25753760_25753846	87		CHH	Ex-BC	NC_028739.2_1443921_1443927	7
CHH	Ex-TC	NC_006111.5_6460832_6460854	23		CHH	Ex-WC	NC_006105.5_2126379_2126396	18		CHH	Ex-BC	NC_006113.5_2055153_2055270	118
CHH	Ex-TC	NC_006127.5_4704651_4704746	96		CHH	Ex-WC	NC_006114.5_1017990_1018467	478		CHH	Ex-BC	NC_006127.5_57045353_57045404	52
CHH	Ex-TC	NC_028740.2_6110815_6110958	144		CHH	Ex-WC	NC_006090.5_5750362_5750629	268		CHH	Ex-BC	NC_006109.5_4197186_4197223	38
CHH	Ex-TC	NC_006089.5_137346761_137346814	54		CHH	Ex-WC	NC_006105.5_2126342_2126364	23		CHH	Ex-BC	NC_006100.5_11438311_11438378	68
CHH	Ex-TC	NC_006095.5_22344269_22344291	23		CHH	Ex-WC	NC_006127.5_61787212_61787310	99		CHH	Ex-BC	NW_020110167.1_498267_498286	20
CHH	Ex-TC	NC_006088.5_41288803_41288825	23		CHH	Ex-WC	NC_006088.5_166289429_166289548	120		CHH	Ex-BC	NC_028739.2_1443524_1443897	374
CHH	Ex-TC	NC_006094.5_9177215_9177322	108		CHH	Ex-WC	NC_006109.5_4155292_4155300	9		CHH	Ex-BC	NW_020110165.1_192467_192474	8
CHH	Ex-TC	NC_006088.5_157938322_157938516	195		CHH	Ex-WC	NC_006092.5_58263642_58263719	78		CHH	Ex-BC	NC_006089.5_142960811_142960869	59
CHH	Ex-TC	NC_006089.5_146818136_146818294	159		CHH	Ex-WC	NC_006090.5_39865695_39865750	56		CHH	Ex-BC	NC_006088.5_3250810_3250877	68
CHH	Ex-TC	NC_006091.5_81451755_81451797	43		CHH	Ex-WC	NC_006088.5_128416478_128416523	46		CHH	Ex-BC	NC_006127.5_19301605_19301612	8
CHH	Ex-TC	NC_006088.5_130793594_130793611	18		CHH	Ex-WC	NC_006091.5_80890496_80890563	68		CHH	Ex-BC	NC_006088.5_150812688_150812715	28
CHH	Ex-TC	NC_006090.5_48683669_48683910	242		CHH	Ex-WC	NW_020110162.1_761202_761467	266		CHH	Ex-BC	NC_006090.5_62385595_62385702	108
CHH	Ex-TC	NC_006127.5_51553087_51553123	37		CHH	Ex-WC	NC_006088.5_149964590_149964656	67		CHH	Ex-BC	NC_006088.5_164875996_164876003	8
CHH	Ex-TC	NC_006088.5_118894252_118894319	68		CHH	Ex-WC	NC_028740.2_2357059_2357082	24		CHH	Ex-BC	NC_006127.5_7985698_7985706	9
CHH	Ex-TC	NC_006088.5_55137500_55137646	147		CHH	Ex-WC	NW_020109772.1_5738090_5738105	16		CHH	Ex-BC	NC_006089.5_54950253_54950308	56
CHH	Ex-TC	NC_006089.5_4470947_4471028	82		CHH	Ex-WC	NC_006088.5_156693391_156693403	13		CHH	Ex-BC	NC_006089.5_59680305_59680638	334
CHH	Ex-TC	NC_006089.5_42950057_42950090	34		CHH	Ex-WC	NC_006112.4_2735100_2735341	242		CHH	Ex-BC	NW_020110165.1_142008_142029	22
CHH	Ex-TC	NC_006088.5_130623866_130623883	18		CHH	Ex-WC	NC_006088.5_117490515_117490552	38		CHH	Ex-BC	NW_020110162.1_330804_330849	46
CHH	Ex-TC	NC_006127.5_26845077_26845084	8		CHH	Ex-WC	NC_006113.5_4545771_4545868	98		CHH	Ex-BC	NC_006127.5_40283348_40283416	69
CHH	Ex-TC	NC_006089.5_147993528_147993545	18		CHH	Ex-WC	NC_006089.5_94175165_94175187	23		CHH	Ex-BC	NW_020110161.1_232045_232402	358
CHH	Ex-TC	NC_006114.5_6558953_6558977	25		CHH	Ex-WC	NC_006090.5_105178655_105178668	14		CHH	Ex-BC	NC_008465.4_2971503_2971511	9
CHH	Ex-TC	NC_006127.5_32306319_32306326	8		CHH	Ex-WC	NC_006114.5_6558820_6558937	118		CHH	Ex-BC	NC_006127.5_31382904_31382933	30
CHH	Ex-TC	NC_006088.5_118913743_118914189	447		CHH	Ex-WC	NC_028740.2_2356212_2356344	133		CHH	Ex-BC	NC_008465.4_5928876_5928918	43
CHH	Ex-TC	NC_006088.5_144789857_144789914	58		CHH	Ex-WC	NC_006088.5_124891891_124891917	27		CHH	Ex-BC	NC_006112.4_535881_535980	100
CHH	Ex-TC	NC_006127.5_26021557_26021595	39		CHH	Ex-WC	NC_006127.5_60373929_60373941	13		CHH	Ex-BC	NC_028740.2_2485044_2485141	98
CHH	Ex-TC	NC_006108.5_4560111_4560144	34		CHH	Ex-WC	NC_006090.5_105904759_105904776	18		CHH	Ex-BC	NC_006127.5_4663037_4663059	23
CHH	Ex-TC	NC_006088.5_180336495_180336612	118		CHH	Ex-WC	NC_006094.5_23249339_23249352	14		CHH	Ex-BC	NC_028740.2_4626856_4627019	164
CHH	Ex-TC	NC_006091.5_84175887_84175914	28		CHH	Ex-WC	NC_006127.5_80287411_80287473	63		CHH	Ex-BC	NC_006088.5_70325112_70325347	236
CHH	Ex-TC	NC_006127.5_57542179_57542217	39		CHH	Ex-WC	NC_006088.5_115866370_115866393	24		CHH	Ex-BC	NC_006127.5_69946388_69946455	68
CHH	Ex-TC	NC_006110.5_3937686_3937713	28		CHH	Ex-WC	NW_020110163.1_736000_736046	47		CHH	Ex-BC	NC_006088.5_196295848_196296052	205
CHH	Ex-TC	NC_006091.5_21548260_21548333	74		CHH	Ex-WC	NC_006094.5_6781753_6781775	23		CHH	Ex-BC	NC_006090.5_3495144_3495287	144
CHH	Ex-TC	NC_006109.5_115676_117292	1617		CHH	Ex-WC	NC_006089.5_122307668_122307703	36		CHH	Ex-BC	NC_006104.5_2821704_2821957	254
CHH	Ex-TC	NC_006088.5_155698747_155698772	26		CHH	Ex-WC	NC_006092.5_51989394_51989578	185		CHH	Ex-BC	NC_006088.5_43520785_43520974	190
CHH	Ex-TC	NC_006088.5_41288975_41289058	84		CHH	Ex-WC	NC_028740.2_2442252_2442302	51		CHH	Ex-BC	NC_006127.5_44466225_44466486	262
CHH	Ex-TC	NC_006108.5_816411_816504	94		CHH	Ex-WC	NC_006092.5_58562232_58562259	28		CHH	Ex-BC	NC_006088.5_107808448_107808522	75
CHH	Ex-TC	NC_006089.5_146951041_146951048	8		CHH	Ex-WC	NC_006127.5_24768881_24768938	58		CHH	Ex-BC	NW_020109772.1_331542_331604	63
CHH	Ex-TC	NC_006088.5_116164700_116164722	23		CHH	Ex-WC	NC_006088.5_124891275_124891312	38		CHH	Ex-BC	NC_006112.4_2734728_2734762	35
CHH	Ex-TC	NC_006091.5_89403593_89403630	38		CHH	Ex-WC	NC_006088.5_160777590_160777632	43		CHH	Ex-BC	NC_006088.5_190544991_190545060	70
CHH	Ex-TC	NC_006095.5_28673800_28673842	43		CHH	Ex-WC	NC_006090.5_108955381_108955462	82		CHH	Ex-BC	NC_006090.5_1698229_1698346	118
CHH	Ex-TC	NC_008465.4_2877621_2877792	172		CHH	Ex-WC	NC_006088.5_141223800_141223991	192		CHH	Ex-BC	NC_006089.5_8000727_8000781	55
CHH	Ex-TC	NW_020109772.1_3576163_3576174	12		CHH	Ex-WC	NC_006090.5_43558469_43558498	30		CHH	Ex-BC	NC_006089.5_71803960_71804259	300
CHH	Ex-TC	NC_006097.5_14079238_14079285	48		CHH	Ex-WC	NC_006088.5_1900263_1900345	83		CHH	Ex-BC	NW_020110165.1_111701_111756	56
CHH	Ex-TC	NW_020110162.1_120690_120707	18		CHH	Ex-WC	NC_006109.5_4155257_4155270	14		CHH	Ex-BC	NC_006088.5_140459_140617	159
CHH	Ex-TC	NC_028740.2_119723_119809	87		CHH	Ex-WC	NC_006088.5_165898675_165898821	147		CHH	Ex-BC	NC_006089.5_149140485_149140497	13
CHH	Ex-TC	NC_006089.5_140988041_140988207	167		CHH	Ex-WC	NC_006115.5_1304787_1304836	50		CHH	Ex-BC	NC_006099.5_20349838_20349861	24
CHH	Ex-TC	NW_020110162.1_417693_417725	33		CHH	Ex-WC	NC_006088.5_58816299_58816371	73		CHH	Ex-BC	NC_006127.5_82012731_82012996	266
CHH	Ex-TC	NC_006114.5_6428814_6428836	23		CHH	Ex-WC	NC_006089.5_128607808_128607840	33		CHH	Ex-BC	NW_020110163.1_566913_567156	244
CHH	Ex-TC	NC_006101.5_162293_162338	46		CHH	Ex-WC	NC_006105.5_2126234_2126292	59		CHH	Ex-BC	NC_008465.4_2971672_2971684	13
CHH	Ex-TC	NC_006127.5_64662472_64662489	18		CHH	Ex-WC	NC_006127.5_4704726_4704788	63		CHH	Ex-BC	NC_006088.5_19463203_19463467	265
CHH	Ex-TC	NC_006097.5_20853878_20853917	40		CHH	Ex-WC	NC_006088.5_70325237_70325299	63		CHH	Ex-BC	NC_006103.5_1412557_1412568	12
CHH	Ex-TC	NC_006114.5_8070762_8071142	381		CHH	Ex-WC	NC_006089.5_116077346_116077413	68		CHH	Ex-BC	NC_006088.5_124103249_124103346	98
CHH	Ex-TC	NC_006089.5_104317681_104317879	199		CHH	Ex-WC	NC_006088.5_5232413_5232551	139		CHH	Ex-BC	NC_028739.2_1443955_1444023	69
CHH	Ex-TC	NC_006101.5_177168_177182	15		CHH	Ex-WC	NC_006103.5_1167289_1167335	47		CHH	Ex-BC	NC_006089.5_149140098_149140150	53
CHH	Ex-TC	NC_006127.5_49366458_49366520	63		CHH	Ex-WC	NC_006088.5_31901403_31901519	117		CHH	Ex-BC	NC_006089.5_148293254_148293286	33
CHH	Ex-TC	NC_006094.5_21632_21758	127		CHH	Ex-WC	NC_028740.2_4629164_4630063	900		CHH	Ex-BC	NC_006089.5_125391739_125391750	12
CHH	Ex-TC	NW_020110162.1_319309_319356	48		CHH	Ex-WC	NC_006089.5_7955219_7955366	148		CHH	Ex-BC	NC_006089.5_108325050_108325074	25
CHH	Ex-TC	NC_028740.2_2356087_2356387	301		CHH	Ex-WC	NC_006094.5_22337375_22337397	23		CHH	Ex-BC	NC_006101.5_13054546_13054565	20
CHH	Ex-TC	NC_006089.5_82389846_82389888	43		CHH	Ex-WC	NC_006089.5_97528756_97528921	166		CHH	Ex-BC	NC_006088.5_41288802_41288825	24
CHH	Ex-TC	NC_008465.4_5928830_5928985	156		CHH	Ex-WC	NW_020110161.1_232203_232318	116		CHH	Ex-BC	NC_006111.5_2934556_2934588	33
CHH	Ex-TC	NC_006127.5_49365234_49365266	33		CHH	Ex-WC	NC_006127.5_15187827_15188080	254		CHH	Ex-BC	NC_006089.5_143685155_143685278	124
CHH	Ex-TC	NC_006092.5_58263699_58263841	143		CHH	Ex-WC	NC_006089.5_71803884_71804264	381		CHH	Ex-BC	NC_006115.5_1316113_1316146	34
CHH	Ex-TC	NC_006094.5_27061866_27061891	26		CHH	Ex-WC	NC_006114.5_6273565_6273624	60		CHH	Ex-BC	NC_006127.5_12090325_12090439	115
CHH	Ex-TC	NC_006091.5_75407874_75407936	63		CHH	Ex-WC	NC_006127.5_63354414_63354608	195		CHH	Ex-BC	NC_006127.5_61787176_61787363	188
CHH	Ex-TC	NC_008465.4_6590562_6590770	209		CHH	Ex-WC	NC_028740.2_4628457_4628490	34		CHH	Ex-BC	NC_006097.5_20862072_20862301	230
CHH	Ex-TC	NC_006127.5_65600364_65600431	68		CHH	Ex-WC	NC_006090.5_1698120_1698293	174		CHH	Ex-BC	NW_020109772.1_6812776_6812793	18
CHH	Ex-TC	NC_008465.4_2876111_2876269	159		CHH	Ex-WC	NW_020110160.1_355_421	67		CHH	Ex-BC	NC_006127.5_48570098_48570145	48
CHH	Ex-TC	NC_006088.5_1900179_1900366	188		CHH	Ex-WC	NC_006094.5_9177113_9177165	53		CHH	Ex-BC	NC_006127.5_60330905_60330912	8
CHH	Ex-TC	NW_020109772.1_5738258_5738288	31		CHH	Ex-WC	NC_006089.5_119674639_119674750	112		CHH	Ex-BC	NC_008465.4_6518800_6518817	18
CHH	Ex-TC	NC_006127.5_56074598_56074609	12		CHH	Ex-WC	NW_020109772.1_5741460_5741492	33		CHH	Ex-BC	NC_006127.5_934141_934193	53
CHH	Ex-TC	NC_006103.5_1631696_1631703	8		CHH	Ex-WC	NC_008465.4_5471841_5471863	23		CHH	Ex-BC	NC_006089.5_149138870_149138913	44
CHH	Ex-TC	NC_006088.5_115866369_115866426	58		CHH	Ex-WC	NC_006088.5_80521659_80521685	27		CHH	Ex-BC	NC_028740.2_2484988_2485020	33
CHH	Ex-TC	NC_006091.5_90351730_90351762	33		CHH	Ex-WC	NC_006088.5_124385621_124385644	24		CHH	Ex-BC	NC_006091.5_91299678_91299857	180
CHH	Ex-TC	NC_006088.5_142612225_142612475	251		CHH	Ex-WC	NC_006097.5_20862679_20862862	184		CHH	Ex-BC	NC_006089.5_45506216_45506258	43
CHH	Ex-TC	NC_006088.5_192005903_192005955	53		CHH	Ex-WC	NC_028740.2_6073133_6073236	104		CHH	Ex-BC	NC_006089.5_75328203_75328250	48
CHH	Ex-TC	NC_006091.5_91299938_91299951	14		CHH	Ex-WC	NC_028740.2_4627330_4627388	59		CHH	Ex-BC	NC_006089.5_134178292_134178442	151
CHH	Ex-TC	NC_006089.5_71803972_71803994	23		CG	In-WC	NC_006088.5_129816723_129816764	42		CHH	Ex-BC	NC_006127.5_56291832_56291883	52
CHH	Ex-TC	NC_006127.5_49652565_49652861	297		CG	In-WC	NC_006092.5_28731632_28731948	317		CHH	Ex-BC	NC_006088.5_80521606_80521697	92
CHH	Ex-TC	NC_006127.5_59317827_59317854	28		CG	In-WC	NC_006115.5_2191946_2192330	385		CHH	Ex-BC	NW_020110162.1_330887_330935	49
CHH	Ex-TC	NC_006127.5_7985531_7985632	102		CG	In-WC	NC_006088.5_136773922_136774224	303		CHH	Ex-BC	NC_006088.5_10683773_10684013	241
CHH	Ex-TC	NC_006088.5_193349249_193349377	129		CG	In-WC	NC_006110.5_2552473_2552481	9		CHH	Ex-BC	NC_006106.5_1261182_1261224	43
CHH	Ex-TC	NC_028739.2_639675_639698	24		CG	In-WC	NC_006088.5_106326622_106326757	136		CHH	Ex-BC	NC_006090.5_35146807_35146811	5
CHH	Ex-TC	NC_006113.5_4499308_4499399	92		CG	In-WC	NC_006090.5_55858090_55858182	93		CHH	Ex-BC	NC_006089.5_84751426_84751506	81
CHH	Ex-TC	NC_006127.5_18152296_18152370	75		CG	In-WC	NC_006092.5_29763499_29763904	406		CHH	Ex-BC	NC_006114.5_6247483_6247505	23
CHH	Ex-TC	NC_006088.5_140395_140606	212		CG	In-WC	NW_020109838.1_7262_7515	254		CHH	Ex-BC	NC_006088.5_105636325_105636402	78
CHH	Ex-TC	NC_008465.4_5246866_5246883	18		CG	In-WC	NC_006088.5_136851074_136851606	533		CHH	Ex-BC	NC_006127.5_51174330_51174337	8
CHH	Ex-TC	NC_008465.4_2971375_2971387	13		CG	In-WC	NC_006109.5_4610200_4610446	247		CHH	Ex-BC	NC_006089.5_127753131_127753212	82
CHH	Ex-TC	NC_006088.5_114649754_114649773	20		CG	In-WC	NC_006090.5_14248886_14249469	584		CHH	Ex-BC	NC_006127.5_7985645_7985653	9
CHH	Ex-TC	NC_006091.5_1136616_1136659	44		CG	In-WC	NC_006091.5_38924809_38925025	217		CHH	Ex-BC	NC_006096.5_5462694_5462775	82
CHH	Ex-TC	NC_006088.5_171050148_171050170	23		CG	In-WC	NC_006088.5_185829719_185830002	284		CHH	Ex-BC	NW_020110161.1_228892_229195	304
CHH	Ex-TC	NC_006089.5_1782469_1782531	63		CG	In-WC	NC_006091.5_67271712_67271940	229		CHH	Ex-BC	NC_006090.5_35146817_35146826	10
CHH	Ex-TC	NC_006088.5_142246969_142247192	224		CG	In-WC	NC_006089.5_113076707_113077051	345		CHH	Ex-BC	NC_028740.2_4631576_4631926	351
CHH	Ex-TC	NC_006112.4_2118248_2118314	67		CG	In-WC	NC_006088.5_15648091_15648340	250		CHH	Ex-BC	NC_006102.5_1216484_1216584	101
CHH	Ex-TC	NC_006112.4_3062557_3063161	605		CG	In-WC	NC_006092.5_42977793_42977898	106		CHH	Ex-BC	NC_006091.5_18000955_18001012	58
CHH	Ex-TC	NC_006088.5_143848202_143848312	111		CG	In-WC	NC_006091.5_40610536_40610587	52		CHH	Ex-BC	NC_006127.5_5987242_5987269	28
CHH	Ex-TC	NC_006114.5_6428712_6428732	21		CG	In-WC	NC_006092.5_50616962_50617208	247		CHH	Ex-BC	NW_020110163.1_658867_658895	29
CHH	Ex-TC	NC_006127.5_42984990_42985002	13		CG	In-WC	NC_006098.5_5699347_5699527	181		CHH	Ex-BC	NC_006113.5_4499376_4499584	209
CHH	Ex-TC	NC_006088.5_172115589_172115700	112		CG	In-WC	NC_006088.5_23481556_23481778	223		CHH	Ex-BC	NC_006127.5_49211095_49211211	117
CHH	Ex-TC	NC_006089.5_63827125_63827232	108		CG	In-WC	NC_006092.5_45769338_45769473	136		CHH	Ex-BC	NC_006127.5_61787496_61787514	19
CHH	Ex-TC	NW_020110162.1_709806_709814	9		CG	In-WC	NC_006095.5_1781718_1781884	167		CHH	Ex-BC	NC_006113.5_4499227_4499288	62
CHH	Ex-TC	NC_006127.5_5439454_5439499	46		CG	In-WC	NC_006090.5_33748205_33748263	59		CHH	Ex-BC	NC_006127.5_42092728_42092760	33
CHH	Ex-TC	NC_006091.5_91299958_91300134	177		CG	In-WC	NC_006102.5_6994707_6994830	124		CHH	Ex-BC	NC_006088.5_124891219_124891239	21
CHH	Ex-TC	NC_006127.5_59604002_59604104	103		CG	In-WC	NC_006092.5_36428334_36428382	49		CHH	Ex-BC	NC_006096.5_11628615_11628707	93
CHH	Ex-TC	NC_006091.5_43370965_43371012	48		CG	In-WC	NC_006090.5_99577084_99577105	22		CHH	Ex-BC	NC_006115.5_2390663_2390681	19
CHH	Ex-TC	NC_006089.5_38077156_38077203	48		CG	In-WC	NC_006088.5_81376696_81376972	277		CHH	Ex-BC	NC_028740.2_4464254_4464310	57
CHH	Ex-TC	NC_006088.5_114632884_114632913	30		CG	In-WC	NC_006095.5_6593757_6593845	89		CHH	Ex-BC	NC_006089.5_146818139_146818294	156
CHH	Ex-TC	NC_006089.5_12371716_12371818	103		CG	In-WC	NC_006091.5_33746148_33746387	240		CHH	Ex-BC	NC_006115.5_2390787_2390912	126
CHH	Ex-TC	NC_028740.2_5434811_5434954	144		CG	In-WC	NC_006089.5_110867416_110867607	192		CHH	Ex-BC	NC_006089.5_149140154_149140227	74
CHH	Ex-TC	NW_020109772.1_331518_331600	83		CG	In-WC	NC_006092.5_34659499_34659601	103		CHH	Ex-BC	NC_008465.4_2971457_2971464	8
CHH	Ex-TC	NC_006089.5_142960739_142960746	8		CG	In-WC	NC_006091.5_28646656_28646735	80		CHH	Ex-BC	NC_006112.4_2117175_2117554	380
CHH	Ex-TC	NC_006114.5_6273463_6273629	167		CG	In-WC	NC_006103.5_2687297_2687308	12		CHH	Ex-BC	NW_020110165.1_192507_192519	13
CHH	Ex-TC	NC_008465.4_7706719_7706733	15		CG	In-WC	NC_006094.5_33187614_33187819	206		CHH	Ex-BC	NW_020109772.1_3576456_3576479	24
CHH	Ex-TC	NC_006127.5_63390851_63390945	95		CG	In-WC	NC_006106.5_1746574_1746616	43		CHH	Ex-BC	NC_006088.5_78550676_78550757	82
CHH	Ex-TC	NC_006088.5_190024797_190024864	68		CG	In-WC	NC_006096.5_7752930_7752963	34		CHH	Ex-BC	NC_006127.5_55768032_55768074	43
CHH	Ex-TC	NC_006088.5_144846683_144846770	88		CG	In-WC	NC_006091.5_6534457_6534574	118		CHH	Ex-BC	NC_006090.5_50929072_50929110	39
CHH	Ex-TC	NC_006127.5_26845037_26845049	13		CG	In-WC	NC_006088.5_126706791_126707007	217		CHH	Ex-BC	NC_006109.5_116062_116722	661
CHH	Ex-TC	NC_006089.5_143904212_143904282	71		CG	In-WC	NC_006095.5_12495342_12495506	165		CHH	Ex-BC	NC_028740.2_4628350_4628473	124
CHH	Ex-TC	NW_020109772.1_5736861_5736872	12		CG	In-WC	NC_006091.5_34396087_34396501	415		CHH	Ex-BC	NC_006088.5_98769092_98769108	17
CHH	Ex-TC	NC_006096.5_20140027_20140234	208		CG	In-WC	NC_006092.5_19653180_19653263	84		CHH	Ex-BC	NC_006127.5_78844696_78845018	323
CHH	Ex-TC	NC_006089.5_8000569_8000667	99		CG	In-WC	NC_006091.5_24276515_24276751	237		CHH	Ex-BC	NW_020110162.1_761283_761516	234
CHH	Ex-TC	NC_006127.5_32320882_32320902	21		CG	In-WC	NC_006102.5_1635009_1635032	24		CHH	Ex-BC	NC_006090.5_12910232_12910250	19
CHH	Ex-TC	NW_020110162.1_120718_120756	39		CG	In-WC	NC_006093.5_33939729_33939807	79		CHH	Ex-BC	NC_006089.5_146206939_146207234	296
CHH	Ex-TC	NC_006106.5_1261223_1261272	50		CG	In-WC	NC_006088.5_12160387_12160581	195		CHH	Ex-BC	NC_006088.5_173960359_173960441	83
CHH	Ex-TC	NC_006088.5_107808683_107808699	17		CG	In-WC	NC_006097.5_3785587_3785638	52		CHH	Ex-BC	NC_006088.5_138775553_138775737	185
CHH	Ex-TC	NC_006127.5_2037204_2037226	23		CG	In-WC	NC_006090.5_88505675_88505995	321		CHH	Ex-BC	NC_006102.5_7503393_7503514	122
CHH	Ex-TC	NC_006088.5_132920007_132920029	23		CG	In-WC	NC_006093.5_21938485_21938546	62		CHH	Ex-BC	NC_006088.5_122814339_122814434	96
CHH	Ex-TC	NC_006089.5_146207153_146207210	58		CG	In-WC	NC_006100.5_11629585_11629679	95		CHH	Ex-BC	NC_006127.5_49210927_49210939	13
CHH	Ex-TC	NC_006088.5_172272707_172272764	58		CG	In-WC	NC_006095.5_24659012_24659191	180		CHH	Ex-BC	NC_008465.4_5416063_5416165	103
CHH	Ex-TC	NC_006089.5_140409756_140409799	44		CG	In-WC	NC_006092.5_30922302_30922670	369		CHH	Ex-BC	NC_006115.5_1304615_1304633	19
CHH	Ex-TC	NC_006097.5_20862661_20862863	203		CG	In-WC	NC_006088.5_34935987_34936134	148		CHH	Ex-BC	NC_006127.5_30334856_30335161	306
CHH	Ex-TC	NC_006096.5_11628591_11628710	120		CG	In-WC	NC_006094.5_32073077_32073284	208		CHH	Ex-BC	NC_006096.5_20139646_20139897	252
CHH	Ex-TC	NC_006101.5_343402_343465	64		CG	In-WC	NC_006091.5_8535361_8535397	37		CHH	Ex-BC	NC_006109.5_3621620_3621934	315
CHH	Ex-TC	NC_006088.5_44048618_44048739	122		CG	In-WC	NC_006089.5_110387653_110387843	191		CHH	Ex-BC	NC_006088.5_42698139_42698192	54
CHH	Ex-TC	NC_006090.5_80181200_80181272	73		CG	In-WC	NC_006093.5_28395047_28395305	259		CHH	Ex-BC	NC_028740.2_4464338_4464345	8
CHH	Ex-TC	NC_006088.5_107808574_107808578	5		CG	In-WC	NC_006090.5_7226691_7226736	46		CHH	Ex-BC	NC_006089.5_82389852_82389893	42
CHH	Ex-TC	NC_006089.5_148712010_148712019	10		CG	In-WC	NC_006090.5_52072917_52072974	58		CHH	Ex-BC	NC_006098.5_19995988_19996070	83
CHH	Ex-TC	NC_006114.5_1017985_1018521	537		CG	In-WC	NC_006091.5_73116400_73116570	171		CHH	Ex-BC	NC_006089.5_146836743_146836825	83
CHH	Ex-TC	NC_006127.5_59459377_59459384	8		CG	In-WC	NC_006088.5_30767943_30768046	104		CHH	Ex-BC	NC_008465.4_6589132_6589359	228
CHH	Ex-TC	NC_006091.5_90144122_90144185	64		CG	In-WC	NC_006091.5_54599979_54600220	242		CHH	Ex-BC	NC_006088.5_196292419_196292501	83
CHH	Ex-TC	NW_020109772.1_5739142_5739159	18		CG	In-WC	NC_006089.5_17405697_17405706	10		CHH	Ex-BC	NC_006109.5_1902853_1902880	28
CHH	Ex-TC	NC_006089.5_133689699_133689746	48		CG	In-WC	NC_006090.5_27170448_27170560	113		CHH	Ex-BC	NC_006091.5_91300374_91300383	10
CHH	Ex-TC	NC_006127.5_26845062_26845074	13		CG	In-WC	NC_006127.5_13843659_13843663	5		CHH	Ex-BC	NC_006091.5_91300405_91300417	13
CHH	Ex-TC	NC_006127.5_18421491_18421588	98		CG	In-WC	NC_006088.5_170662025_170662171	147		CHH	Ex-BC	NC_006088.5_114649475_114649713	239
CHH	Ex-TC	NC_006088.5_192101798_192101853	56		CG	In-WC	NC_006088.5_31553578_31553594	17		CHH	Ex-BC	NC_006088.5_3547400_3547417	18
CHH	Ex-TC	NC_006114.5_8071601_8071743	143		CG	In-WC	NC_006089.5_62324333_62324504	172		CHH	Ex-BC	NC_006088.5_44349678_44349735	58
CHH	Ex-TC	NW_020110167.1_498195_498216	22		CG	In-WC	NC_008465.4_7488800_7488959	160		CHH	Ex-BC	NC_006088.5_114632858_114632916	59
CHH	Ex-TC	NC_006089.5_138623385_138623427	43		CG	In-WC	NC_006088.5_172111942_172111988	47		CHH	Ex-BC	NC_006088.5_83733380_83733407	28
CHH	Ex-TC	NC_006115.5_5090654_5090932	279		CG	In-WC	NC_006097.5_14691520_14691671	152		CHH	Ex-BC	NC_006127.5_65985641_65985658	18
CHH	Ex-TC	NW_020109772.1_5736966_5736978	13		CG	In-WC	NC_006090.5_90890204_90890295	92		CHH	Ex-BC	NW_020110160.1_463799_463902	104
CHH	Ex-TC	NW_020109772.1_6812839_6812901	63		CG	In-WC	NC_006092.5_44725807_44726058	252		CHH	Ex-BC	NC_006089.5_143904378_143904390	13
CHH	Ex-TC	NC_006127.5_69931327_69931374	48		CG	In-WC	NC_006088.5_114946098_114946178	81		CHH	Ex-BC	NC_006103.5_1412496_1412538	43
CHH	Ex-TC	NC_006109.5_4095737_4095749	13		CG	In-WC	NC_006093.5_10212214_10212530	317		CHH	Ex-BC	NC_006089.5_29556130_29556208	79
CHH	Ex-TC	NC_006114.5_5569160_5569234	75		CG	In-WC	NC_006089.5_102365454_102365486	33		CHH	Ex-BC	NC_006100.5_11431959_11432041	83
CHH	Ex-TC	NC_006088.5_42698110_42698197	88		CG	In-WC	NC_006088.5_24153718_24153855	138		CHH	Ex-BC	NC_006092.5_5466591_5466629	39
CHH	Ex-TC	NC_006088.5_58137438_58137508	71		CG	In-WC	NC_006094.5_356321_356582	262		CHH	Ex-BC	NC_006088.5_17888610_17888642	33
CHH	Ex-TC	NC_006104.5_2821669_2821752	84		CG	In-WC	NC_006102.5_12558749_12558799	51		CHH	Ex-BC	NC_006127.5_49890004_49890035	32
CHH	Ex-TC	NC_006127.5_29801866_29801878	13		CG	In-WC	NC_006096.5_10811266_10811307	42		CHH	Ex-BC	NC_006089.5_8000549_8000687	139
CHH	Ex-TC	NC_028740.2_1948496_1948503	8		CG	In-WC	NC_006092.5_34573345_34573616	272		CHH	Ex-BC	NC_006089.5_130558541_130558649	109
CHH	Ex-TC	NC_006113.5_1988461_1988532	72		CG	In-WC	NC_006091.5_56498629_56498699	71		CHH	Ex-BC	NC_006112.4_2735093_2735283	191
CHH	Ex-TC	NC_006098.5_19987087_19987162	76		CG	In-WC	NC_006088.5_26445623_26445658	36		CHH	Ex-BC	NC_006088.5_6435674_6435709	36
CHH	Ex-TC	NW_020110162.1_1017962_1017977	16		CG	In-WC	NC_006091.5_67890736_67890886	151		CHH	Ex-BC	NC_028740.2_3183471_3183518	48
CHH	Ex-TC	NC_006094.5_28513676_28513758	83		CG	In-WC	NC_006097.5_18883413_18883477	65		CHH	Ex-BC	NC_006088.5_124892080_124892092	13
CHH	Ex-TC	NC_006106.5_5292484_5292667	184		CG	In-WC	NC_006106.5_1097857_1097924	68		CHH	Ex-BC	NC_006098.5_19998939_19999072	134
CHH	Ex-TC	NC_006127.5_2906569_2906703	135		CG	In-WC	NC_006089.5_68289486_68289722	237		CHH	Ex-BC	NC_028740.2_1227402_1227575	174
CHH	Ex-TC	NC_006088.5_170966009_170966117	109		CG	In-WC	NC_006093.5_10107051_10107113	63		CHH	Ex-BC	NC_006095.5_22344172_22344184	13
CHH	Ex-TC	NW_020109772.1_5737121_5737128	8		CG	In-WC	NC_006092.5_24401008_24401044	37		CHH	Ex-BC	NC_006092.5_8664563_8664664	102
CHH	Ex-TC	NC_006089.5_8170725_8170813	89		CG	In-WC	NC_006088.5_163268281_163268317	37		CHH	Ex-BC	NC_006127.5_7985686_7985698	13
CHH	Ex-TC	NC_006099.5_904010_904027	18		CG	In-WC	NC_006090.5_75882983_75883132	150		CHH	Ex-BC	NC_006127.5_4663100_4663131	32
CHH	Ex-TC	NC_006127.5_61787486_61787508	23		CG	In-WC	NC_006090.5_102661245_102661264	20		CHH	Ex-BC	NC_006127.5_60330960_60330964	5
CHH	Ex-TC	NC_006091.5_62568177_62568452	276		CG	In-WC	NC_006097.5_4443220_4443368	149		CHH	Ex-BC	NC_006088.5_55508843_55509077	235
CHH	Ex-TC	NC_006089.5_147993548_147993600	53		CG	In-WC	NC_006090.5_86139699_86139913	215		CHH	Ex-BC	NC_006088.5_103589023_103589165	143
CHH	Ex-TC	NW_020110162.1_551743_551805	63		CG	In-WC	NC_006089.5_125550432_125550875	444		CHH	Ex-BC	NC_006091.5_90405781_90405896	116
CHH	Ex-TC	NC_006119.4_471431_471448	18		CG	In-WC	NC_006091.5_54942356_54942630	275		CHH	Ex-BC	NC_006102.5_12556338_12556424	87
CHH	Ex-TC	NC_006112.4_2117228_2117455	228		CG	In-WC	NC_006092.5_54788827_54789170	344		CHH	Ex-BC	NC_006114.5_1016759_1017519	761
CHH	Ex-TC	NW_020110163.1_413799_413816	18		CG	In-WC	NC_006090.5_16310965_16311104	140		CHH	Ex-BC	NC_006127.5_4746732_4746774	43
CHH	Ex-TC	NC_006088.5_113493962_113494080	119		CG	In-WC	NC_006089.5_112093558_112093607	50		CHH	Ex-BC	NC_006089.5_7957620_7957756	137
CHH	Ex-TC	NC_006098.5_17723954_17724046	93		CG	In-WC	NC_006102.5_3389280_3389416	137		CHH	Ex-BC	NC_006088.5_135982560_135982627	68
CHH	Ex-TC	NC_028740.2_200273_200435	163		CG	In-WC	NC_006090.5_71923769_71923975	207		CHH	Ex-BC	NC_006114.5_6558957_6558970	14
CHH	Ex-TC	NC_006127.5_19651698_19651976	279		CG	In-WC	NC_006114.5_8031626_8032140	515		CHH	Ex-BC	NC_006089.5_11381426_11381584	159
CHH	Ex-TC	NC_006090.5_73388028_73388125	98		CG	In-WC	NC_006092.5_31806476_31806699	224		CHH	Ex-BC	NC_006127.5_26053060_26053087	28
CHH	Ex-TC	NC_028740.2_2442269_2442511	243		CG	In-WC	NC_006088.5_79597330_79597375	46		CHH	Ex-BC	NC_006088.5_44429366_44429372	7
CHH	Ex-TC	NC_006088.5_70193963_70194049	87		CG	In-WC	NC_006088.5_63802122_63802141	20		CHH	Ex-BC	NC_006089.5_59013020_59013235	216
CHH	Ex-TC	NW_020110161.1_229059_229725	667		CG	In-WC	NC_006088.5_124906940_124906965	26		CHH	Ex-BC	NC_006127.5_55361798_55362069	272
CHH	Ex-TC	NC_006091.5_89403791_89403813	23		CG	In-WC	NC_006088.5_50380041_50380206	166		CHH	Ex-BC	NC_006094.5_23249225_23249363	139
CHH	Ex-TC	NW_020110162.1_551911_551970	60		CG	In-WC	NC_006089.5_101994598_101995039	442		CHH	Ex-BC	NC_006127.5_49596832_49596843	12
CHH	Ex-TC	NC_006088.5_117490226_117490284	59		CG	In-WC	NC_006110.5_4424047_4424057	11		CHH	Ex-BC	NC_006088.5_52593352_52593390	39
CHH	Ex-TC	NC_006127.5_51162967_51163084	118		CG	In-WC	NC_006089.5_98499981_98500247	267		CHH	Ex-BC	NC_006114.5_5569144_5569178	35
CHH	Ex-TC	NC_006103.5_2809895_2809990	96		CG	In-WC	NC_006088.5_71178174_71178285	112		CHH	Ex-BC	NC_006088.5_142808079_142808096	18
CHH	Ex-TC	NW_020110158.1_3486_3667	182		CG	In-WC	NC_006090.5_43027571_43027827	257		CHH	Ex-BC	NW_020110161.1_229793_229809	17
CHH	Ex-TC	NC_006088.5_114649427_114649602	176		CG	In-WC	NC_006089.5_47929170_47929262	93		CHH	Ex-BC	NC_006096.5_3931585_3931641	57
CHH	Ex-TC	NC_006089.5_82389944_82390101	158		CG	In-WC	NC_006089.5_24861722_24861747	26		CHH	Ex-BC	NC_006090.5_50928980_50929047	68
CHH	Ex-TC	NC_006127.5_29801806_29801819	14		CG	In-WC	NC_006093.5_18741078_18741279	202		CHH	Ex-BC	NC_028740.2_3995775_3995823	49
CHH	Ex-TC	NW_020110162.1_298462_298469	8		CG	In-WC	NC_006094.5_23203637_23203863	227		CHH	Ex-BC	NC_006112.4_2117929_2118417	489
CHH	Ex-TC	NC_006091.5_90405798_90405891	94		CG	In-WC	NC_006089.5_103427764_103427921	158		CHH	Ex-BC	NC_006090.5_43558639_43558865	227
CHH	Ex-TC	NW_020110163.1_562866_562944	79		CG	In-WC	NC_006090.5_25458111_25458284	174		CHH	Ex-BC	NC_006098.5_17723936_17724063	128
CHH	Ex-TC	NC_006088.5_152074414_152074502	89		CG	In-WC	NC_006089.5_134599709_134599769	61		CHH	Ex-BC	NC_006088.5_44053070_44053102	33
CHH	Ex-TC	NC_006088.5_107808528_107808540	13		CG	In-WC	NC_006088.5_177294806_177294995	190		CHH	Ex-BC	NC_006088.5_142246969_142247145	177
CHH	Ex-TC	NC_006114.5_6428780_6428810	31		CG	In-WC	NC_006091.5_64947676_64948295	620		CHH	Ex-BC	NC_006089.5_71803885_71803937	53
CHH	Ex-TC	NC_006091.5_89403872_89403879	8		CG	In-WC	NC_006091.5_29695060_29695110	51		CHH	Ex-BC	NC_006108.5_4560038_4560119	82
CHH	Ex-TC	NC_006093.5_18015441_18015655	215		CG	In-WC	NC_006090.5_29828947_29829373	427		CHH	Ex-BC	NC_006089.5_38737217_38737242	26
CHH	Ex-TC	NC_006096.5_3379520_3379636	117		CG	In-WC	NC_006089.5_99274252_99274275	24		CHH	Ex-BC	NC_006114.5_1013660_1014194	535
CHH	Ex-TC	NC_006127.5_49211093_49211236	144		CG	In-WC	NC_006088.5_176483083_176483249	167		CHH	Ex-BC	NC_006089.5_138979919_138980056	138
CHH	Ex-TC	NC_006088.5_137924775_137925017	243		CG	In-WC	NC_006088.5_38541316_38541616	301		CHH	Ex-BC	NC_006088.5_118913773_118913800	28
CHH	Ex-TC	NC_006088.5_149689485_149689540	56		CG	In-WC	NC_006091.5_29906404_29906515	112		CHH	Ex-BC	NC_006106.5_5292520_5292662	143
CHH	Ex-TC	NC_006107.5_4687490_4687572	83		CG	In-WC	NC_006088.5_108298993_108299025	33		CHH	Ex-BC	NC_006088.5_58816252_58816317	66
CHH	Ex-TC	NC_006127.5_19301708_19301726	19		CG	In-WC	NC_006098.5_16560732_16560749	18		CHH	Ex-BC	NC_006088.5_893548_893694	147
CHH	Ex-TC	NC_006088.5_104136979_104137036	58		CG	In-WC	NC_006089.5_31783405_31783449	45		CHH	Ex-BC	NC_006088.5_150556401_150556691	291
CHH	Ex-TC	NC_006088.5_43522448_43522594	147		CG	In-WC	NC_006093.5_1687002_1687009	8		CHH	Ex-BC	NC_006127.5_51174337_51174344	8
CHH	Ex-TC	NC_006127.5_26845091_26845108	18		CG	In-WC	NC_006089.5_106460340_106460633	294		CHH	Ex-BC	NC_006103.5_1034058_1034070	13
CHH	Ex-TC	NC_006127.5_1708482_1708549	68		CG	In-WC	NC_006094.5_29413586_29413681	96		CHH	Ex-BC	NC_006105.5_496380_496467	88
CHH	Ex-TC	NC_006089.5_149139271_149139278	8		CG	In-WC	NC_006097.5_7450118_7450151	34		CHH	Ex-BC	NC_006111.5_5011326_5011414	89
CHH	Ex-TC	NC_006090.5_671808_671895	88		CG	In-WC	NC_006098.5_8760824_8761090	267		CHH	Ex-BC	NC_008465.4_5471864_5471883	20
CHH	Ex-TC	NC_028740.2_2998248_2998290	43		CG	In-WC	NC_006094.5_23655775_23656086	312		CHH	Ex-BC	NC_006127.5_42765726_42765867	142
CHH	Ex-TC	NC_006090.5_105180190_105180651	462		CG	In-WC	NC_006088.5_178284886_178284920	35		CHH	Ex-BC	NW_020110165.1_192481_192490	10
CHH	Ex-TC	NC_006113.5_4499521_4499600	80		CG	In-WC	NC_006088.5_114206792_114207234	443		CHH	Ex-BC	NC_006088.5_18546637_18546728	92
CHH	Ex-TC	NC_006119.4_492105_492112	8		CG	In-WC	NC_006092.5_51753267_51753553	287		CHH	Ex-BC	NC_006127.5_51174318_51174324	7
CHH	Ex-TC	NC_006089.5_130704065_130704082	18		CG	In-WC	NC_006127.5_14888684_14888845	162		CHH	Ex-BC	NC_006088.5_190024944_190025650	707
CHH	Ex-TC	NC_006088.5_150797533_150797589	57		CG	In-WC	NC_006092.5_45183437_45183670	234		CHH	Ex-BC	NC_006089.5_108104097_108104214	118
CHH	Ex-TC	NW_020109772.1_1698063_1698075	13		CG	In-WC	NC_006098.5_9870698_9870856	159		CHH	Ex-BC	NC_006127.5_55767904_55767947	44
CHH	Ex-TC	NC_006114.5_1013733_1014164	432		CG	In-WC	NC_006101.5_7775307_7775470	164		CHH	Ex-BC	NC_006097.5_14079307_14079361	55
CHH	Ex-TC	NC_006091.5_91299863_91299881	19		CG	In-WC	NC_006097.5_17953526_17953694	169		CHH	Ex-BC	NC_006088.5_115626825_115626862	38
CHH	Ex-TC	NC_006127.5_4514360_4514422	63		CG	In-WC	NC_006099.5_18374630_18374958	329		CHH	Ex-BC	NC_006091.5_3279737_3279745	9
CHH	Ex-TC	NC_006088.5_118464510_118464618	109		CG	In-WC	NC_006088.5_125675188_125675418	231		CHH	Ex-BC	NC_006089.5_142433172_142433242	71
CHH	Ex-TC	NC_006127.5_48954556_48954573	18		CG	In-WC	NC_006089.5_16197319_16197460	142		CHH	Ex-BC	NC_006088.5_162097359_162097431	73
CHH	Ex-TC	NC_006088.5_107808410_107808510	101		CG	In-WC	NC_006093.5_17016250_17016358	109		CHH	Ex-BC	NW_020109772.1_6812459_6812586	128
CHH	Ex-TC	NW_020109772.1_5738050_5738067	18		CG	In-WC	NC_006088.5_36003680_36003797	118		CHH	Ex-BC	NW_020110160.1_411462_411568	107
CHH	Ex-TC	NC_006089.5_140409355_140409538	184		CG	In-WC	NC_006092.5_48457109_48457294	186		CHH	Ex-BC	NC_006090.5_35146717_35146745	29
CHH	Ex-TC	NC_006103.5_2809241_2809258	18		CG	In-WC	NC_006088.5_54323289_54323538	250		CHH	Ex-BC	NC_006095.5_22344038_22344044	7
CHH	Ex-TC	NC_006088.5_117413338_117413490	153		CG	In-WC	NC_006089.5_128064041_128064052	12		CHH	Ex-BC	NC_006094.5_22337151_22337179	29
CHH	Ex-TC	NC_006127.5_82012836_82013071	236		CG	In-WC	NC_006095.5_14283639_14283667	29		CHH	Ex-BC	NC_006111.5_4249280_4249525	246
CHH	Ex-TC	NC_006113.5_4545768_4545887	120		CG	In-WC	NC_006090.5_87571070_87571226	157		CHH	Ex-BC	NC_008465.4_2877634_2877784	151
CHH	Ex-TC	NC_006091.5_90144268_90144284	17		CG	In-WC	NC_006090.5_38646423_38646613	191		CHH	Ex-BC	NC_006089.5_32267266_32267549	284
CHH	Ex-TC	NW_020110163.1_413816_413833	18		CG	In-WC	NC_006091.5_16610476_16610617	142		CHH	Ex-BC	NC_006089.5_23348749_23348791	43
CHH	Ex-TC	NW_020110163.1_413841_413858	18		CG	In-WC	NC_006092.5_8440778_8441144	367		CHH	Ex-BC	NC_006092.5_5466679_5466716	38
CHH	Ex-TC	NC_006088.5_183170975_183170982	8		CG	In-WC	NC_006088.5_13001538_13001770	233		CHH	Ex-BC	NC_006095.5_6301749_6301809	61
CHH	Ex-TC	NC_006089.5_118641021_118641043	23		CG	In-WC	NC_006089.5_66356788_66356855	68		CHH	Ex-BC	NC_006091.5_4812240_4812331	92
CHH	Ex-TC	NC_006091.5_91299898_91299906	9		CG	In-WC	NC_006091.5_40532880_40533131	252		CHH	Ex-BC	NC_006089.5_148521595_148521652	58
CHH	Ex-TC	NC_006089.5_142960755_142960786	32		CG	In-WC	NC_006089.5_129362355_129362393	39		CHH	Ex-BC	NC_006103.5_2808842_2808850	9
CHH	Ex-TC	NC_006089.5_132373060_132373334	275		CG	In-WC	NC_006098.5_6537556_6537578	23		CHH	Ex-BC	NC_006088.5_142846477_142846488	12
CHH	Ex-TC	NC_006089.5_23348886_23348928	43		CG	In-WC	NC_006088.5_49367775_49367817	43		CHH	Ex-BC	NC_006098.5_19993083_19993098	16
CHH	Ex-TC	NC_006088.5_176843893_176844031	139		CG	In-WC	NC_006089.5_132510008_132510017	10		CHH	Ex-BC	NC_006115.5_1304660_1304677	18
CHH	Ex-TC	NC_006127.5_3492923_3493004	82		CG	In-WC	NC_006091.5_14069988_14070202	215		CHH	Ex-BC	NC_006088.5_44349773_44349785	13
CHH	Ex-TC	NC_006089.5_140409827_140409854	28		CG	In-WC	NC_006091.5_42314370_42314417	48		CHH	Ex-BC	NW_020109772.1_3576163_3576174	12
CHH	Ex-TC	NC_006089.5_75328352_75328384	33		CG	In-WC	NC_006107.5_3019745_3020006	262		CHH	Ex-BC	NC_006090.5_35146887_35146974	88
CHH	Ex-TC	NC_006089.5_149139390_149139443	54		CG	In-WC	NC_006090.5_16863531_16863737	207		CHH	Ex-BC	NC_006092.5_37597311_37597357	47
CHH	Ex-TC	NC_006091.5_18000991_18001081	91		CG	In-WC	NC_006090.5_55635596_55635719	124		CHH	Ex-BC	NC_006089.5_8000803_8000830	28
CHH	Ex-TC	NC_006127.5_69960350_69960368	19		CG	In-WC	NC_006095.5_5214668_5214788	121		CHH	Ex-BC	NC_006088.5_62360245_62360318	74
CHH	Ex-TC	NC_006127.5_934139_934157	19		CG	In-WC	NC_006091.5_67300320_67300614	295		CG	In-BC	NC_006089.5_115985648_115985878	231
CHH	Ex-TC	NC_006112.4_1448642_1448679	38		CG	In-WC	NC_006090.5_21221942_21221976	35		CG	In-BC	NC_006090.5_73993246_73993306	61
CHH	Ex-TC	NC_006089.5_148521610_148521647	38		CG	In-WC	NC_006096.5_9563729_9563967	239		CG	In-BC	NC_006089.5_51494541_51494828	288
CHH	Ex-TC	NC_028740.2_3995878_3995920	43		CG	In-WC	NC_006100.5_6367542_6367607	66		CG	In-BC	NC_006094.5_34460917_34461210	294
CHH	Ex-TC	NC_006088.5_124103160_124103198	39		CG	In-WC	NC_006093.5_10132565_10132849	285		CG	In-BC	NC_006093.5_7381888_7382137	250
CHH	Ex-TC	NC_006089.5_69998374_69998476	103		CG	In-WC	NC_006092.5_45265913_45266175	263		CG	In-BC	NC_006090.5_66139968_66140187	220
CHH	Ex-TC	NW_020109772.1_3576119_3576126	8		CG	In-WC	NC_006091.5_28538417_28538597	181		CG	In-BC	NC_006089.5_55326305_55326652	348
CHH	Ex-TC	NC_006089.5_143008607_143008713	107		CG	In-WC	NC_006091.5_22751009_22751057	49		CG	In-BC	NC_006094.5_33334646_33334880	235
CHH	Ex-TC	NC_006094.5_22337151_22337169	19		CG	In-WC	NC_006092.5_8799747_8800217	471		CG	In-BC	NC_006088.5_33124143_33124261	119
CHH	Ex-TC	NC_006115.5_2390821_2391066	246		CG	In-WC	NC_006093.5_11974009_11974076	68		CG	In-BC	NC_006090.5_47022973_47023165	193
CHH	Ex-TC	NC_006096.5_20139563_20139656	94		CG	In-WC	NC_006090.5_76562688_76563135	448		CG	In-BC	NC_006088.5_156138157_156138361	205
CHH	Ex-TC	NW_020109772.1_6813027_6813034	8		CG	In-WC	NC_006092.5_7851089_7851148	60		CG	In-BC	NC_006092.5_34016287_34016568	282
CHH	Ex-TC	NC_006088.5_58149381_58149478	98		CG	In-WC	NC_006088.5_85183803_85183822	20		CG	In-BC	NC_006088.5_177703661_177704006	346
CHH	Ex-TC	NC_006127.5_64662537_64662549	13		CG	In-WC	NC_006093.5_28477585_28477631	47		CG	In-BC	NC_006094.5_18775186_18775220	35
CHH	Ex-TC	NC_006088.5_190025312_190025569	258		CG	In-WC	NC_006127.5_25699649_25699852	204		CG	In-BC	NC_006094.5_18638791_18638894	104
CHH	Ex-TC	NC_006109.5_4095722_4095734	13		CG	In-WC	NC_006088.5_156287827_156287867	41		CG	In-BC	NC_006091.5_66589377_66589589	213
CHH	Ex-TC	NC_006089.5_108104104_108104189	86		CG	In-WC	NC_006090.5_87054217_87054442	226		CG	In-BC	NC_006090.5_73953535_73953744	210
CHH	Ex-TC	NC_006127.5_55276825_55276856	32		CG	In-WC	NC_006088.5_61827709_61827781	73		CG	In-BC	NC_006091.5_66186340_66186500	161
CHH	Ex-TC	NW_020110162.1_558304_558338	35		CG	In-WC	NC_006094.5_8243367_8243401	35		CG	In-BC	NC_006092.5_33976691_33976699	9
CHH	Ex-TC	NC_006088.5_124890917_124891156	240		CG	In-WC	NC_006090.5_71295677_71295700	24		CG	In-BC	NC_006098.5_10214687_10214932	246
CHH	Ex-TC	NC_006127.5_14119688_14119788	101		CG	In-WC	NC_006090.5_51942101_51942220	120		CG	In-BC	NC_006089.5_141795614_141795676	63
CHH	Ex-TC	NC_006089.5_149139800_149139833	34		CG	In-WC	NC_006088.5_119414489_119414636	148		CG	In-BC	NC_006089.5_82751466_82751480	15
CHH	Ex-TC	NC_028740.2_3183377_3183500	124		CG	In-WC	NC_006088.5_105376043_105376114	72		CG	In-BC	NC_006088.5_5591175_5591189	15
CHH	Ex-TC	NC_008465.4_5472075_5472127	53		CG	In-WC	NC_006088.5_175299894_175299932	39		CG	In-BC	NC_006095.5_8313188_8313513	326
CHH	Ex-TC	NC_006091.5_83120267_83120284	18		CG	In-WC	NC_006100.5_14481652_14481819	168		CG	In-BC	NC_006090.5_39765134_39765347	214
CHH	Ex-TC	NC_006094.5_23249208_23249239	32		CG	In-WC	NC_006106.5_3365835_3366018	184		CG	In-BC	NC_006089.5_16918923_16919308	386
CHH	Ex-TC	NC_006090.5_3419668_3419826	159		CG	In-WC	NC_006106.5_4088581_4088695	115		CG	In-BC	NC_006089.5_68263963_68264240	278
CHH	Ex-TC	NC_006088.5_193159822_193159993	172		CG	In-WC	NC_006089.5_125973193_125973361	169		CG	In-BC	NC_006091.5_65154398_65154569	172
CHH	Ex-TC	NC_006088.5_138330306_138330414	109		CG	In-WC	NC_006093.5_20386460_20386519	60		CG	In-BC	NC_006088.5_39936853_39936973	121
CHH	Ex-TC	NC_028740.2_4629356_4630175	820		CG	In-WC	NC_006090.5_78032419_78032687	269		CG	In-BC	NC_006088.5_21122560_21122747	188
CHH	Ex-TC	NC_028740.2_5439212_5439287	76		CG	In-WC	NC_006090.5_45398990_45399038	49		CG	In-BC	NC_006089.5_13509590_13509765	176
CHH	Ex-TC	NC_006088.5_98456395_98456427	33		CG	In-WC	NC_006096.5_16320567_16320616	50		CG	In-BC	NC_006101.5_11837657_11837849	193
CHH	Ex-TC	NC_028740.2_3386829_3386905	77		CG	In-WC	NC_006102.5_3644817_3644987	171		CG	In-BC	NC_006088.5_97317476_97317507	32
CHH	Ex-TC	NC_006114.5_1017037_1017184	148		CG	In-WC	NC_006090.5_14390892_14391180	289		CG	In-BC	NC_006090.5_7152982_7153045	64
CHH	Ex-TC	NC_006089.5_127752787_127753169	383		CG	In-WC	NC_006091.5_53504931_53504962	32		CG	In-BC	NC_006092.5_35383992_35384166	175
CHH	Ex-TC	NC_006127.5_59459302_59459319	18		CG	In-WC	NC_006089.5_145946767_145946822	56		CG	In-BC	NC_006089.5_60020970_60021412	443
CHH	Ex-TC	NC_006119.4_609934_610093	160		CG	In-WC	NC_006100.5_14222282_14222291	10		CG	In-BC	NC_006095.5_28948155_28948164	10
CHH	Ex-TC	NC_006088.5_87410989_87411326	338		CG	In-WC	NC_006089.5_65778618_65778712	95		CG	In-BC	NC_006106.5_10288461_10288795	335
CHH	Ex-TC	NC_006112.4_2734684_2734703	20		CG	In-WC	NC_006092.5_37215075_37215213	139		CG	In-BC	NC_006090.5_105751201_105751251	51
CHH	Ex-TC	NC_006088.5_115821319_115821361	43		CG	In-WC	NC_006096.5_13438662_13438854	193		CG	In-BC	NC_006088.5_133278265_133278523	259
CHH	Ex-TC	NC_006089.5_131266175_131266487	313		CG	In-WC	NC_006094.5_6146144_6146377	234		CG	In-BC	NC_006090.5_31262568_31262604	37
CHH	Ex-TC	NC_006088.5_161633047_161633089	43		CG	In-WC	NC_006090.5_101054595_101054935	341		CG	In-BC	NC_006097.5_3693146_3693175	30
CHH	Ex-TC	NC_006127.5_69960420_69960551	132		CG	In-WC	NC_006088.5_14767489_14767680	192		CG	In-BC	NC_006102.5_2195522_2195601	80
CHH	Ex-TC	NC_006088.5_72220261_72220288	28		CG	In-WC	NC_006094.5_20235773_20235952	180		CG	In-BC	NC_006088.5_24224154_24224305	152
CHH	Ex-TC	NC_006127.5_49890073_49890101	29		CG	In-WC	NC_006089.5_95515256_95515454	199		CG	In-BC	NC_006089.5_100425319_100425458	140
CHH	Ex-TC	NC_006088.5_111154449_111154511	63		CG	In-WC	NW_020109838.1_25598_25881	284		CG	In-BC	NC_006091.5_83325946_83326142	197
CHH	Ex-TC	NC_006090.5_3687351_3687429	79		CG	In-WC	NC_006091.5_38444640_38444855	216		CG	In-BC	NC_006091.5_59582397_59582411	15
CHH	Ex-TC	NC_006127.5_32273103_32273397	295		CG	In-WC	NC_006099.5_3931148_3931181	34		CG	In-BC	NC_006089.5_100869470_100869605	136
CHH	Ex-TC	NW_020109772.1_3576098_3576106	9		CG	In-WC	NC_006088.5_123813520_123813756	237		CG	In-BC	NC_006114.5_2167835_2167908	74
CHH	Ex-TC	NC_006088.5_31629194_31629256	63		CG	In-WC	NC_006099.5_4327269_4327523	255		CG	In-BC	NC_006088.5_35930081_35930295	215
CHH	Ex-TC	NC_006127.5_29634644_29634793	150		CG	In-WC	NC_006093.5_3511208_3511430	223		CG	In-BC	NC_006088.5_36777591_36777688	98
CHH	Ex-TC	NC_006089.5_75328272_75328338	67		CG	In-WC	NC_006093.5_10814653_10814666	14		CG	In-BC	NC_006091.5_17096917_17097036	120
CHH	Ex-TC	NC_006127.5_31110740_31110792	53		CG	In-WC	NC_006089.5_89101313_89101380	68		CG	In-BC	NC_006098.5_13018452_13018680	229
CHH	Ex-TC	NC_006095.5_22257863_22257895	33		CG	In-WC	NC_006091.5_75468777_75469072	296		CG	In-BC	NC_006091.5_49095852_49095870	19
CHH	Ex-TC	NC_006114.5_296826_296975	150		CG	In-WC	NC_006092.5_1674622_1674680	59		CG	In-BC	NC_006095.5_17897283_17897294	12
CHH	Ex-TC	NC_006091.5_84175716_84175766	51		CG	In-WC	NC_006094.5_34255687_34256200	514		CG	In-BC	NC_006089.5_36345234_36345305	72
CHH	Ex-TC	NC_006088.5_135982578_135982621	44		CG	In-WC	NC_006092.5_46867247_46867262	16		CG	In-BC	NC_006093.5_29979833_29979862	30
CHH	Ex-TC	NC_006089.5_147552310_147552398	89		CG	In-WC	NC_006088.5_83252692_83252769	78		CG	In-BC	NC_006091.5_25529264_25529375	112
CHH	Ex-TC	NC_006088.5_52593236_52593325	90		CG	In-WC	NC_006089.5_118029670_118029846	177		CG	In-BC	NC_006088.5_14595173_14595593	421
CHH	Ex-TC	NC_006093.5_1150218_1150561	344		CG	In-WC	NC_006090.5_26208195_26208398	204		CG	In-BC	NC_006091.5_66193362_66193630	269
CHH	Ex-TC	NC_006103.5_1167295_1167337	43		CG	In-WC	NC_006089.5_12685901_12686065	165		CG	In-BC	NC_006100.5_6460690_6460730	41
CHH	Ex-TC	NC_006127.5_4663020_4663047	28		CG	In-WC	NC_006108.5_5028328_5028370	43		CG	In-BC	NC_006090.5_68001505_68001763	259
CHH	Ex-TC	NC_028740.2_2517270_2517307	38		CG	In-WC	NC_006091.5_29821733_29821738	6		CG	In-BC	NC_006090.5_45227555_45227792	238
CHH	Ex-TC	NC_028740.2_4625996_4626054	59		CG	In-WC	NC_006093.5_19103776_19103947	172		CG	In-BC	NC_006094.5_18431331_18431347	17
CHH	Ex-TC	NC_006114.5_8068476_8068682	207		CG	In-WC	NC_006088.5_65869281_65869530	250		CG	In-BC	NC_006089.5_99683355_99683625	271
CHH	Ex-TC	NC_006088.5_48107256_48107293	38		CG	In-WC	NC_006102.5_6201276_6201545	270		CG	In-BC	NC_006089.5_145611045_145611298	254
CHH	Ex-TC	NC_006088.5_3547203_3547266	64		CG	In-WC	NC_006088.5_181366604_181366691	88		CG	In-BC	NC_006092.5_28445246_28445419	174
CHH	Ex-TC	NC_006090.5_105177416_105178640	1225		CG	In-WC	NC_006089.5_69480320_69480488	169		CG	In-BC	NC_006088.5_32428304_32428326	23
CHH	Ex-TC	NC_006088.5_141223999_141224031	33		CG	In-WC	NC_006088.5_14734465_14734626	162		CG	In-BC	NC_006088.5_45311666_45311917	252
CHH	Ex-TC	NC_006089.5_71803877_71803944	68		CG	In-WC	NC_006107.5_3479659_3479829	171		CG	In-BC	NC_006091.5_28760881_28761336	456
CHH	Ex-TC	NC_006090.5_80803989_80804007	19		CG	In-WC	NC_006089.5_145694095_145694501	407		CG	In-BC	NC_006090.5_23139837_23140006	170
CHH	Ex-TC	NC_008465.4_6589184_6589196	13		CG	In-WC	NC_006092.5_5407129_5407446	318		CG	In-BC	NC_006089.5_50056973_50057205	233
CHH	Ex-TC	NC_028740.2_2484995_2485063	69		CG	In-WC	NC_006091.5_7533330_7533514	185		CG	In-BC	NC_006092.5_43404319_43404621	303
CHH	Ex-TC	NC_006092.5_47479788_47479876	89		CG	In-WC	NC_006091.5_78570860_78570878	19		CG	In-BC	NC_006092.5_41514609_41514739	131
CHH	Ex-TC	NC_006088.5_11122333_11122429	97		CG	In-WC	NC_006102.5_5192156_5192395	240		CG	In-BC	NC_006089.5_140374449_140374929	481
CHH	Ex-TC	NC_008465.4_5246952_5246961	10		CG	In-WC	NC_006092.5_4594336_4594744	409		CG	In-BC	NC_006089.5_50359470_50359493	24
CHH	Ex-TC	NC_006089.5_101338031_101338344	314		CG	In-WC	NC_006089.5_68274565_68274631	67		CG	In-BC	NC_006101.5_6897893_6898008	116
CHH	Ex-TC	NC_006088.5_145725005_145725099	95		CG	In-WC	NC_006107.5_3122712_3122728	17		CG	In-BC	NC_006095.5_3694139_3694186	48
CHH	Ex-TC	NC_006127.5_48570109_48570136	28		CG	In-WC	NC_006100.5_13051942_13051988	47		CG	In-BC	NC_006090.5_37761573_37761611	39
CHH	Ex-TC	NC_006089.5_8628747_8628763	17		CG	In-WC	NC_006094.5_1547402_1547621	220		CG	In-BC	NC_006090.5_57520361_57520396	36
CHH	Ex-TC	NC_006089.5_32267441_32267465	25		CG	In-WC	NC_006092.5_46597465_46597551	87		CG	In-BC	NC_006127.5_37715643_37715686	44
CHH	Ex-TC	NC_006088.5_18546595_18546608	14		CG	In-WC	NC_006088.5_121546018_121546317	300		CG	In-BC	NC_006091.5_35644808_35644985	178
CHH	Ex-TC	NC_006091.5_46799111_46799233	123		CG	In-WC	NC_006092.5_56870681_56870873	193		CG	In-BC	NC_006106.5_8450217_8450402	186
CHH	Ex-TC	NW_020110160.1_463801_463847	47		CG	In-WC	NC_006090.5_88756580_88756745	166		CG	In-BC	NC_006091.5_69033_69141	109
CHH	Ex-TC	NC_006088.5_48750993_48751082	90		CG	In-WC	NC_006089.5_117840660_117840845	186		CG	In-BC	NC_006089.5_100563647_100563824	178
CHH	Ex-TC	NC_006088.5_170787936_170787978	43		CG	In-WC	NC_006091.5_57824645_57824868	224		CG	In-BC	NC_006092.5_44877774_44878139	366
CHH	Ex-TC	NC_006114.5_4086797_4086814	18		CG	In-WC	NC_006088.5_139290941_139291097	157		CG	In-BC	NC_006088.5_127511717_127512114	398
CHH	Ex-TC	NC_006089.5_12371703_12371711	9		CG	In-WC	NC_006088.5_30505351_30505363	13		CG	In-BC	NC_006104.5_9375471_9375513	43
CHH	Ex-TC	NC_006127.5_29634847_29634982	136		CG	In-WC	NW_020109772.1_1871639_1871757	119		CG	In-BC	NC_006106.5_9444338_9444362	25
CHH	Ex-TC	NC_006088.5_35937515_35937572	58		CG	In-WC	NC_006092.5_35808352_35808529	178		CG	In-BC	NC_006089.5_107712316_107712437	122
CHH	Ex-TC	NC_006109.5_4095689_4095706	18		CG	In-WC	NC_006091.5_11399832_11400259	428		CG	In-BC	NC_006095.5_24213660_24213776	117
CHH	Ex-TC	NC_006088.5_135770064_135770384	321		CG	In-WC	NC_006091.5_68336922_68337022	101		CG	In-BC	NC_006098.5_7374551_7374660	110
CHH	Ex-TC	NW_020110161.1_232093_232181	89		CG	In-WC	NC_006089.5_40990577_40990628	52		CG	In-BC	NC_006090.5_80344656_80344711	56
CHH	Ex-TC	NC_006089.5_23036018_23036115	98		CG	In-WC	NC_006089.5_106443083_106443343	261		CG	In-BC	NC_006091.5_79851081_79851380	300
CHH	Ex-TC	NC_006088.5_114633009_114633209	201		CG	In-WC	NC_006110.5_3320497_3320679	183		CG	In-BC	NC_006091.5_68329015_68329036	22
CHH	Ex-TC	NC_006103.5_2809397_2809409	13		CG	In-WC	NC_006099.5_5772830_5773033	204		CG	In-BC	NC_008465.4_3544864_3544887	24
CHH	Ex-TC	NC_006091.5_14889945_14889987	43		CG	In-WC	NC_006091.5_12926019_12926137	119		CG	In-BC	NC_006091.5_12884913_12885129	217
CHH	Ex-TC	NC_006088.5_195295784_195296098	315		CG	In-WC	NC_006089.5_45098073_45098323	251		CG	In-BC	NC_006089.5_50196807_50197030	224
CHH	Ex-TC	NC_006093.5_35647634_35647687	54		CG	In-WC	NC_006089.5_122961301_122961549	249		CG	In-BC	NC_006095.5_88549_88594	46
CHH	Ex-TC	NC_006091.5_91299888_91299895	8		CG	In-WC	NC_006089.5_11872654_11873077	424		CG	In-BC	NC_006094.5_29310578_29310711	134
CHH	Ex-TC	NC_006088.5_99940515_99940601	87		CG	In-WC	NC_006093.5_20264442_20264905	464		CG	In-BC	NC_006089.5_124276064_124276295	232
CHH	Ex-TC	NC_006127.5_6586581_6586658	78		CG	In-WC	NC_006093.5_21565779_21565818	40		CG	In-BC	NC_006093.5_24540639_24540844	206
CHH	Ex-TC	NC_006088.5_122277269_122277321	53		CG	In-WC	NC_006097.5_7785418_7785513	96		CG	In-BC	NC_006088.5_36555841_36556133	293
CHH	Ex-TC	NC_006127.5_53539188_53539306	119		CG	In-WC	NC_006090.5_18759647_18759822	176		CG	In-BC	NC_006089.5_113418495_113418806	312
CHH	Ex-TC	NC_006090.5_53691784_53691887	104		CG	In-WC	NC_006093.5_34036381_34036658	278		CG	In-BC	NC_006096.5_10675587_10675751	165
CHH	Ex-TC	NW_020110163.1_413756_413798	43		CG	In-WC	NC_006095.5_24232626_24233036	411		CG	In-BC	NC_006095.5_19898368_19898473	106
CHH	Ex-TC	NC_028740.2_6103818_6103840	23		CG	In-WC	NC_006091.5_12681798_12681999	202		CG	In-BC	NC_006088.5_126046030_126046129	100
CHH	Ex-TC	NC_006090.5_95194285_95194503	219		CG	In-WC	NC_006088.5_122803378_122803605	228		CG	In-BC	NC_006090.5_35282439_35282560	122
CHH	Ex-TC	NC_006112.4_3066660_3066771	112		CG	In-WC	NC_006094.5_13729064_13729114	51		CG	In-BC	NC_006089.5_88924328_88924385	58
CHH	Ex-TC	NC_006115.5_1304781_1304792	12		CG	In-WC	NC_006088.5_50227840_50228197	358		CG	In-BC	NC_006110.5_5618274_5618681	408
CHH	Ex-TC	NC_006127.5_55276863_55276880	18		CG	In-WC	NC_006096.5_21039780_21040034	255		CG	In-BC	NC_006098.5_11209735_11209795	61
CHH	Ex-TC	NC_028740.2_4628446_4628961	516		CG	In-WC	NC_006092.5_38273842_38274117	276		CG	In-BC	NC_006099.5_1723042_1723324	283
CHH	Ex-TC	NW_020109772.1_6812797_6812809	13		CG	In-WC	NC_006089.5_45061914_45061989	76		CG	In-BC	NC_006095.5_16240814_16241244	431
CHH	Ex-TC	NC_006088.5_166289330_166289348	19		CG	In-WC	NC_006091.5_60311679_60311689	11		CG	In-BC	NC_006090.5_51953459_51953585	127
CHH	Ex-TC	NC_028740.2_3995792_3995819	28		CG	In-WC	NC_006112.4_1763299_1763638	340		CG	In-BC	NC_006092.5_25825082_25825259	178
CHH	Ex-TC	NC_006088.5_165566583_165566792	210		CG	In-WC	NC_006090.5_22068308_22068346	39		CG	In-BC	NC_006089.5_18566735_18567235	501
CHH	Ex-TC	NW_020110160.1_464059_464072	14		CG	In-WC	NC_006089.5_22751499_22751635	137		CG	In-BC	NC_006089.5_21720719_21720990	272
CHH	Ex-TC	NW_020110163.1_566848_567213	366		CG	In-WC	NC_006088.5_80020728_80020733	6		CG	In-BC	NC_006094.5_15437326_15437547	222
CHH	Ex-TC	NC_006088.5_98769008_98769020	13		CG	In-WC	NC_006088.5_175768422_175768625	204		CG	In-BC	NC_006088.5_174256424_174256692	269
CHH	Ex-TC	NC_006089.5_122307475_122307732	258		CG	In-WC	NC_006089.5_79648848_79648868	21		CG	In-BC	NC_006093.5_5145817_5146270	454
CHH	Ex-TC	NC_006089.5_123825785_123825863	79		CG	In-WC	NC_006094.5_2206477_2206643	167		CG	In-BC	NC_006088.5_131257101_131257506	406
CHH	Ex-TC	NW_020110160.1_367_548	182		CG	In-WC	NC_006091.5_31269750_31270014	265		CG	In-BC	NC_006088.5_30256607_30256750	144
CHH	Ex-TC	NC_028740.2_4146743_4147023	281		CG	In-WC	NC_006088.5_26644971_26645118	148		CG	In-BC	NC_006104.5_4908624_4908788	165
CHH	Ex-TC	NC_006127.5_12274091_12274130	40		CG	In-WC	NC_006089.5_89134126_89134156	31		CG	In-BC	NC_006089.5_21528374_21528481	108
CHH	Ex-TC	NC_006112.4_1280966_1281085	120		CG	In-WC	NC_006093.5_26089549_26089746	198		CG	In-BC	NC_006090.5_79467073_79467218	146
CHH	Ex-TC	NC_006088.5_166227345_166227417	73		CG	In-WC	NC_006090.5_9752902_9752970	69		CG	In-BC	NC_006088.5_35743349_35743739	391
CHH	Ex-TC	NC_006127.5_3680914_3681036	123		CG	In-WC	NC_006092.5_8953762_8953940	179		CG	In-BC	NC_006090.5_53857489_53857676	188
CHH	Ex-TC	NC_006091.5_27472759_27472778	20		CG	In-WC	NC_006090.5_42553933_42553944	12		CG	In-BC	NC_006094.5_21424606_21424719	114
CHH	Ex-TC	NC_006127.5_38361180_38361330	151		CG	In-WC	NC_006089.5_69519626_69519796	171		CG	In-BC	NC_006091.5_25476406_25476519	114
CHH	Ex-TC	NC_006114.5_6428738_6428768	31		CG	In-WC	NC_006109.5_4544470_4544774	305		CG	In-BC	NC_006089.5_142339195_142339278	84
CHH	Ex-TC	NC_006113.5_4499213_4499227	15		CG	In-WC	NC_006098.5_9783949_9783971	23		CG	In-BC	NC_006114.5_1446478_1446509	32
CG	In-TC	NC_006090.5_10212472_10212614	143		CG	In-WC	NC_006092.5_36776593_36776612	20		CG	In-BC	NC_006092.5_4730352_4730357	6
CG	In-TC	NC_006088.5_52773515_52773552	38		CG	In-WC	NC_006088.5_133456674_133456685	12		CG	In-BC	NC_006088.5_31532112_31532317	206
CG	In-TC	NC_006088.5_108810576_108810879	304		CG	In-WC	NC_006089.5_91207310_91207526	217		CG	In-BC	NC_006097.5_12743345_12743427	83
CG	In-TC	NC_006089.5_80019697_80019742	46		CG	In-WC	NC_006088.5_126275185_126275193	9		CG	In-BC	NC_006090.5_66804141_66804436	296
CG	In-TC	NC_006088.5_176148123_176148148	26		CG	In-WC	NC_006088.5_162922546_162922553	8		CG	In-BC	NC_006092.5_12595245_12595319	75
CG	In-TC	NC_006091.5_42233687_42233870	184		CG	In-WC	NC_006091.5_30039546_30039675	130		CG	In-BC	NC_006088.5_175742246_175742391	146
CG	In-TC	NC_006090.5_52744441_52744558	118		CG	In-WC	NC_006097.5_3939948_3940158	211		CG	In-BC	NC_006088.5_112292311_112292472	162
CG	In-TC	NC_006089.5_3052601_3052823	223		CG	In-WC	NC_006089.5_44493507_44493533	27		CG	In-BC	NC_006099.5_4170599_4170626	28
CG	In-TC	NC_006089.5_75716310_75716422	113		CG	In-WC	NC_006093.5_12529425_12529620	196		CG	In-BC	NC_006090.5_20951732_20951817	86
CG	In-TC	NC_006089.5_122603448_122603617	170		CG	In-WC	NC_006092.5_42893321_42893559	239		CG	In-BC	NC_006094.5_1135487_1135599	113
CG	In-TC	NC_006090.5_58658704_58658907	204		CG	In-WC	NC_006089.5_90360180_90360192	13		CG	In-BC	NC_006094.5_29871666_29871948	283
CG	In-TC	NC_006089.5_13003994_13004142	149		CG	In-WC	NC_006096.5_20108085_20108440	356		CG	In-BC	NC_006092.5_40959531_40959671	141
CG	In-TC	NC_006108.5_5944420_5944588	169		CG	In-WC	NC_006088.5_109591942_109592178	237		CG	In-BC	NC_006088.5_38065922_38065957	36
CG	In-TC	NC_006097.5_1926446_1926843	398		CG	In-WC	NC_006090.5_101134615_101134656	42		CG	In-BC	NC_006089.5_73496749_73496866	118
CG	In-TC	NC_006088.5_171371764_171371838	75		CG	In-WC	NC_006095.5_25509928_25509977	50		CG	In-BC	NC_006089.5_140440731_140440905	175
CG	In-TC	NC_006114.5_1815150_1815244	95		CG	In-WC	NC_006088.5_40966300_40966406	107		CG	In-BC	NC_006090.5_44275434_44275669	236
CG	In-TC	NC_006112.4_3715016_3715221	206		CG	In-WC	NC_006090.5_25445471_25445673	203		CG	In-BC	NC_006089.5_88582098_88582603	506
CG	In-TC	NC_006093.5_15071583_15071637	55		CG	In-WC	NC_006093.5_24944389_24944507	119		CG	In-BC	NC_006091.5_33001043_33001073	31
CG	In-TC	NC_006090.5_104231138_104231215	78		CG	In-WC	NC_006100.5_8678585_8678802	218		CG	In-BC	NC_006089.5_80159526_80159536	11
CG	In-TC	NC_006090.5_43605240_43605268	29		CG	In-WC	NC_006089.5_118242373_118242393	21		CG	In-BC	NC_006089.5_134895635_134895993	359
CG	In-TC	NC_006091.5_51702339_51702502	164		CG	In-WC	NC_006088.5_7278482_7278646	165		CG	In-BC	NW_020110165.1_1162044_1162063	20
CG	In-TC	NC_006090.5_43318392_43318658	267		CG	In-WC	NC_006088.5_40359326_40359504	179		CG	In-BC	NC_006089.5_14853794_14853810	17
CG	In-TC	NC_006088.5_108437790_108437979	190		CG	In-WC	NC_006090.5_11878523_11878861	339		CG	In-BC	NC_006102.5_1515065_1515310	246
CG	In-TC	NC_006090.5_18048657_18048776	120		CG	In-WC	NC_006088.5_133064250_133064457	208		CG	In-BC	NC_006094.5_22512319_22512526	208
CG	In-TC	NC_006094.5_1250928_1251069	142		CG	In-WC	NC_006092.5_23256126_23256378	253		CG	In-BC	NC_006089.5_37824908_37825194	287
CG	In-TC	NC_006088.5_30080140_30080309	170		CG	In-WC	NC_006099.5_2349229_2349303	75		CG	In-BC	NC_006090.5_54632153_54632257	105
CG	In-TC	NC_006099.5_15700816_15701074	259		CG	In-WC	NC_006108.5_2072358_2072546	189		CG	In-BC	NC_006090.5_23446617_23446759	143
CG	In-TC	NC_006088.5_6452524_6452696	173		CG	In-WC	NC_006091.5_2983134_2983309	176		CG	In-BC	NC_006092.5_24718058_24718231	174
CG	In-TC	NC_006095.5_3453820_3454031	212		CG	In-WC	NW_020110164.1_399691_399731	41		CG	In-BC	NC_006089.5_48170507_48170804	298
CG	In-TC	NC_006089.5_135075124_135075426	303		CG	In-WC	NC_006089.5_44642584_44642800	217		CG	In-BC	NC_006092.5_1479973_1480094	122
CG	In-TC	NC_006089.5_22769116_22769202	87		CG	In-WC	NC_006089.5_115182115_115182212	98		CG	In-BC	NC_006089.5_84157809_84157827	19
CG	In-TC	NC_006088.5_163858516_163858534	19		CG	In-WC	NC_006092.5_39102714_39102897	184		CG	In-BC	NC_006094.5_13580660_13580810	151
CG	In-TC	NC_006090.5_87568126_87568134	9		CG	In-WC	NC_006091.5_80884085_80884740	656		CG	In-BC	NC_006091.5_62829722_62829867	146
CG	In-TC	NC_006088.5_153283117_153283308	192		CG	In-WC	NC_028740.2_2363688_2363744	57		CG	In-BC	NC_006091.5_22192409_22192610	202
CG	In-TC	NC_006092.5_9448631_9449052	422		CG	In-WC	NC_006094.5_10254699_10254983	285		CG	In-BC	NC_006090.5_21964353_21964465	113
CG	In-TC	NC_006096.5_8056711_8056942	232		CG	In-WC	NC_006088.5_24480514_24480634	121		CG	In-BC	NC_006096.5_6997383_6997918	536
CG	In-TC	NC_006090.5_67889026_67889071	46		CG	In-WC	NC_006094.5_28279722_28279919	198		CG	In-BC	NC_006090.5_81013176_81013228	53
CG	In-TC	NC_006090.5_51422584_51422597	14		CG	In-WC	NC_006091.5_44912098_44912193	96		CG	In-BC	NC_006088.5_60225396_60225869	474
CG	In-TC	NC_006089.5_55298844_55298881	38		CG	In-WC	NC_006090.5_98593061_98593212	152		CG	In-BC	NC_006091.5_65992494_65992610	117
CG	In-TC	NC_006108.5_5645646_5645793	148		CG	In-WC	NC_006094.5_12158553_12158674	122		CG	In-BC	NC_006089.5_85277695_85277928	234
CG	In-TC	NC_006092.5_57588210_57588554	345		CG	In-WC	NC_006089.5_130343023_130343111	89		CG	In-BC	NC_006107.5_1057498_1057592	95
CG	In-TC	NC_006096.5_11027107_11027231	125		CG	In-WC	NC_006093.5_5959015_5959150	136		CG	In-BC	NC_006090.5_9384715_9384974	260
CG	In-TC	NC_006092.5_32276211_32276261	51		CG	In-WC	NC_006092.5_36534523_36534734	212		CG	In-BC	NC_006089.5_21060393_21060398	6
CG	In-TC	NC_006088.5_167772447_167772465	19		CG	In-WC	NC_006099.5_6809713_6809929	217		CG	In-BC	NC_006094.5_24121416_24121690	275
CG	In-TC	NC_006092.5_39942091_39942346	256		CG	In-WC	NC_006090.5_86739359_86739400	42		CG	In-BC	NC_006115.5_1730147_1730158	12
CG	In-TC	NC_006090.5_4728385_4728486	102		CG	In-WC	NC_006097.5_2184394_2184449	56		CG	In-BC	NC_006095.5_23184141_23184156	16
CG	In-TC	NC_006090.5_26050415_26050613	199		CG	In-WC	NC_006094.5_19469172_19469274	103		CG	In-BC	NC_006089.5_116653382_116653489	108
CG	In-TC	NC_006092.5_44348383_44348428	46		CG	In-WC	NC_006089.5_110039364_110039735	372		CG	In-BC	NC_006098.5_9783949_9784176	228
CG	In-TC	NC_006095.5_2434860_2435060	201		CG	In-WC	NC_006089.5_31296813_31296841	29		CG	In-BC	NC_006092.5_42690237_42690601	365
CG	In-TC	NC_006092.5_13721386_13721402	17		CG	In-WC	NC_006094.5_34023020_34023268	249		CG	In-BC	NC_006089.5_85113573_85113662	90
CG	In-TC	NC_006095.5_5113679_5113853	175		CG	In-WC	NC_006090.5_64434797_64434964	168		CG	In-BC	NC_006091.5_38766155_38766287	133
CG	In-TC	NC_006094.5_28274063_28274132	70		CG	In-WC	NC_006092.5_32194229_32194720	492		CG	In-BC	NC_006089.5_36434811_36435034	224
CG	In-TC	NC_006088.5_25130702_25131133	432		CG	In-WC	NC_006097.5_6247615_6247851	237		CG	In-BC	NC_006089.5_43541978_43542184	207
CG	In-TC	NC_006089.5_60381056_60381254	199		CG	In-WC	NC_006089.5_6728264_6728421	158		CG	In-BC	NC_006099.5_14783939_14784004	66
CG	In-TC	NC_006088.5_157569921_157570316	396		CG	In-WC	NC_006091.5_72399767_72400016	250		CG	In-BC	NC_006089.5_119871041_119871302	262
CG	In-TC	NC_006106.5_1328995_1329094	100		CG	In-WC	NC_006088.5_92726692_92726845	154		CG	In-BC	NC_006092.5_47091097_47091326	230
CG	In-TC	NC_006092.5_7516858_7517016	159		CG	In-WC	NC_006095.5_1600402_1600416	15		CG	In-BC	NC_006091.5_34383461_34383613	153
CG	In-TC	NC_006089.5_78218093_78218298	206		CG	In-WC	NC_006092.5_46619414_46619624	211		CG	In-BC	NC_006090.5_32410990_32411317	328
CG	In-TC	NC_006090.5_51445719_51446023	305		CG	In-WC	NC_006094.5_19352995_19353003	9		CG	In-BC	NC_006088.5_129823882_129823907	26
CG	In-TC	NC_006092.5_44030281_44030409	129		CG	In-WC	NC_006093.5_33383833_33383980	148		CG	In-BC	NC_006098.5_5947601_5947718	118
CG	In-TC	NC_006099.5_5687320_5687606	287		CG	In-WC	NC_006096.5_15840047_15840294	248		CG	In-BC	NC_006092.5_44916403_44916483	81
CG	In-TC	NC_006095.5_21417531_21417613	83		CG	In-WC	NC_006092.5_9083072_9083101	30		CG	In-BC	NC_006091.5_64311062_64311124	63
CG	In-TC	NC_006092.5_11374565_11374667	103		CG	In-WC	NC_006092.5_50534191_50534266	76		CG	In-BC	NC_006088.5_15534314_15534322	9
CG	In-TC	NC_006090.5_95997542_95997823	282		CG	In-WC	NC_006119.4_554980_555308	329		CG	In-BC	NC_006092.5_25534543_25534773	231
CG	In-TC	NC_006093.5_30781507_30781665	159		CG	In-WC	NC_006091.5_54599238_54599311	74		CG	In-BC	NC_006089.5_49430823_49430837	15
CG	In-TC	NC_006089.5_123162507_123162602	96		CG	In-WC	NC_006088.5_32004131_32004157	27		CG	In-BC	NC_006095.5_14565968_14565980	13
CG	In-TC	NC_028739.2_1716578_1716594	17		CG	In-WC	NC_006090.5_20674754_20674849	96		CG	In-BC	NC_006090.5_52562349_52562542	194
CG	In-TC	NC_006093.5_29333379_29333437	59		CG	In-WC	NC_006092.5_30398674_30398975	302		CG	In-BC	NC_006088.5_13272181_13272594	414
CG	In-TC	NC_006096.5_18470558_18470787	230		CG	In-WC	NC_006096.5_17779806_17779912	107		CG	In-BC	NC_006088.5_175850630_175851008	379
CG	In-TC	NC_006089.5_33653530_33653587	58		CG	In-WC	NC_006090.5_25568466_25568517	52		CG	In-BC	NC_006106.5_4088581_4088659	79
CG	In-TC	NC_006090.5_52552071_52552387	317		CG	In-WC	NC_006089.5_126556165_126556453	289		CG	In-BC	NC_006089.5_66514970_66515125	156
CG	In-TC	NC_006089.5_19098452_19098569	118		CG	In-WC	NC_006106.5_8438979_8439057	79		CG	In-BC	NC_006088.5_114876679_114876697	19
CG	In-TC	NC_006088.5_141966492_141966703	212		CG	In-WC	NC_006088.5_13914443_13914760	318		CG	In-BC	NC_006100.5_8435841_8436102	262
CG	In-TC	NC_006095.5_4879572_4879843	272		CG	In-WC	NC_006093.5_32581378_32581485	108		CG	In-BC	NC_006089.5_124631030_124631258	229
CG	In-TC	NC_006092.5_44725632_44726058	427		CG	In-WC	NC_006088.5_25045745_25045987	243		CG	In-BC	NC_006104.5_9447771_9447781	11
CG	In-TC	NC_006088.5_39131067_39131266	200		CG	In-WC	NC_006090.5_17666067_17666127	61		CG	In-BC	NC_006095.5_18328279_18328770	492
CG	In-TC	NC_006089.5_127400616_127400638	23		CG	In-WC	NC_006094.5_36082528_36082629	102		CG	In-BC	NC_006104.5_8943562_8943802	241
CG	In-TC	NC_006088.5_20722916_20722957	42		CG	In-WC	NC_006088.5_175264165_175264212	48		CG	In-BC	NC_028740.2_2345753_2345786	34
CG	In-TC	NC_006092.5_51806901_51807065	165		CG	In-WC	NC_006096.5_24122015_24122366	352		CG	In-BC	NC_006091.5_76256042_76256075	34
CG	In-TC	NC_006092.5_36107886_36107943	58		CG	In-WC	NC_006099.5_1668040_1668181	142		CG	In-BC	NC_006091.5_69003547_69003815	269
CG	In-TC	NC_006092.5_16849482_16849797	316		CG	In-WC	NC_006089.5_145812378_145812512	135		CG	In-BC	NC_006090.5_88082196_88082404	209
CG	In-TC	NC_006088.5_70339093_70339324	232		CG	In-WC	NC_006088.5_16423594_16423720	127		CG	In-BC	NC_006090.5_40899756_40899782	27
CG	In-TC	NC_006088.5_170806441_170806477	37		CG	In-WC	NC_006088.5_133116929_133117191	263		CG	In-BC	NC_006094.5_34295502_34295588	87
CG	In-TC	NC_006090.5_25250379_25250444	66		CG	In-WC	NC_006089.5_113516077_113516249	173		CG	In-BC	NC_006092.5_42988865_42988934	70
CG	In-TC	NC_006090.5_7616118_7616235	118		CG	In-WC	NC_006097.5_18603810_18603839	30		CG	In-BC	NC_006091.5_84202835_84202970	136
CG	In-TC	NC_006088.5_157708128_157708163	36		CG	In-WC	NC_006097.5_3573365_3573689	325		CG	In-BC	NC_006095.5_24675800_24675948	149
CG	In-TC	NC_006096.5_10792678_10793014	337		CG	In-WC	NC_006093.5_29115981_29116000	20		CG	In-BC	NC_006089.5_110157477_110157736	260
CG	In-TC	NC_006090.5_43957647_43957920	274		CG	In-WC	NC_006107.5_8478084_8478153	70		CG	In-BC	NC_006095.5_17223823_17223834	12
CG	In-TC	NC_006088.5_24675914_24676384	471		CG	In-WC	NC_006089.5_83191013_83191109	97		CG	In-BC	NC_006091.5_69079020_69079366	347
CG	In-TC	NC_006096.5_853116_853280	165		CG	In-WC	NC_006090.5_7147249_7147538	290		CG	In-BC	NC_006105.5_4848348_4848371	24
CG	In-TC	NC_006097.5_7327252_7327293	42		CG	In-WC	NC_006088.5_41951061_41951175	115		CG	In-BC	NC_006092.5_29984211_29984253	43
CG	In-TC	NC_006090.5_51861231_51861430	200		CG	In-WC	NC_006091.5_18042685_18042916	232		CG	In-BC	NC_006088.5_121570384_121570662	279
CG	In-TC	NC_006088.5_157513744_157513902	159		CG	In-WC	NC_006090.5_38302410_38302747	338		CG	In-BC	NC_006103.5_1839881_1839896	16
CG	In-TC	NC_006088.5_86913614_86913837	224		CG	In-WC	NC_006091.5_61655248_61655429	182		CG	In-BC	NC_006092.5_34290736_34290940	205
CG	In-TC	NC_006089.5_12286176_12286747	572		CG	In-WC	NC_006090.5_54049732_54049866	135		CG	In-BC	NC_006093.5_8317093_8317439	347
CG	In-TC	NC_006090.5_67209001_67209104	104		CG	In-WC	NC_006090.5_7484060_7484106	47		CG	In-BC	NC_006099.5_11086878_11087167	290
CG	In-TC	NC_006094.5_29651462_29651586	125		CG	In-WC	NC_006095.5_9226728_9226921	194		CG	In-BC	NC_006089.5_50103564_50103782	219
CG	In-TC	NC_006110.5_2607150_2607204	55		CG	In-WC	NC_006102.5_5667848_5668161	314		CG	In-BC	NC_006090.5_49498021_49498223	203
CG	In-TC	NC_006089.5_40950123_40950154	32		CG	In-WC	NC_006094.5_33350662_33350768	107		CG	In-BC	NC_006095.5_1690467_1690569	103
CG	In-TC	NC_006089.5_90603968_90603989	22		CG	In-WC	NC_006097.5_12162857_12163015	159		CG	In-BC	NC_006091.5_68284649_68284708	60
CG	In-TC	NC_006089.5_65452866_65452955	90		CG	In-WC	NC_006092.5_32620644_32620656	13		CG	In-BC	NC_006089.5_59214890_59215163	274
CG	In-TC	NC_006096.5_18631446_18631451	6		CG	In-WC	NC_006107.5_5782685_5782834	150		CG	In-BC	NC_006090.5_31833607_31833799	193
CG	In-TC	NC_006092.5_27649660_27649685	26		CG	In-WC	NC_006089.5_140958506_140958678	173		CG	In-BC	NC_006088.5_30694319_30694454	136
CG	In-TC	NC_006096.5_17380770_17381041	272		CG	In-WC	NC_006091.5_37277093_37277513	421		CG	In-BC	NC_006093.5_11368503_11368702	200
CG	In-TC	NC_006094.5_33885288_33885336	49		CG	In-WC	NC_006090.5_48584859_48584985	127		CG	In-BC	NC_006089.5_133350095_133350533	439
CG	In-TC	NC_006088.5_33124032_33124146	115		CG	In-WC	NC_006105.5_4029489_4029668	180		CG	In-BC	NC_006089.5_9986178_9986349	172
CG	In-TC	NC_006091.5_16061478_16061566	89		CG	In-WC	NC_006097.5_6385282_6385528	247		CG	In-BC	NC_006127.5_78722362_78722382	21
CG	In-TC	NC_006094.5_7890538_7890583	46		CG	In-WC	NC_006088.5_133369706_133369748	43		CG	In-BC	NC_006093.5_15305283_15305322	40
CG	In-TC	NW_020110167.1_362073_362102	30		CG	In-WC	NC_006088.5_197502721_197502810	90		CG	In-BC	NC_006090.5_76904894_76904906	13
CG	In-TC	NC_006088.5_157498116_157498167	52		CG	In-WC	NC_006093.5_21809352_21809675	324		CG	In-BC	NC_006103.5_1786142_1786249	108
CG	In-TC	NC_006089.5_112213169_112213546	378		CG	In-WC	NC_006089.5_61152226_61152376	151		CG	In-BC	NC_006090.5_52839568_52839649	82
CG	In-TC	NC_006089.5_23640149_23640542	394		CG	In-WC	NC_006089.5_66046962_66047075	114		CG	In-BC	NC_006107.5_5024234_5024268	35
CG	In-TC	NC_006093.5_4336735_4337093	359		CG	In-WC	NC_006091.5_25145238_25145387	150		CG	In-BC	NC_006091.5_62207513_62207754	242
CG	In-TC	NC_006089.5_1563566_1563681	116		CG	In-WC	NC_006088.5_137554954_137555116	163		CG	In-BC	NC_006090.5_74117606_74117641	36
CG	In-TC	NC_006091.5_76024084_76024290	207		CG	In-WC	NC_006088.5_12403899_12404118	220		CG	In-BC	NC_006090.5_82155798_82156115	318
CG	In-TC	NC_006091.5_31514142_31514183	42		CG	In-WC	NC_006090.5_58265344_58265377	34		CG	In-BC	NC_006090.5_22346003_22346057	55
CG	In-TC	NC_006111.5_4841376_4841592	217		CG	In-WC	NC_006090.5_10099846_10100013	168		CG	In-BC	NC_006089.5_13027593_13027630	38
CG	In-TC	NC_006088.5_169608766_169609024	259		CG	In-WC	NC_006089.5_64432160_64432293	134		CG	In-BC	NC_006090.5_79131593_79131691	99
CG	In-TC	NC_006092.5_52670287_52670472	186		CG	In-WC	NC_006088.5_177980748_177980957	210		CG	In-BC	NC_006095.5_2978482_2978658	177
CG	In-TC	NC_006088.5_36258605_36258635	31		CG	In-WC	NC_006089.5_90812709_90812852	144		CG	In-BC	NC_006089.5_80847845_80847942	98
CG	In-TC	NC_006088.5_68651405_68651682	278		CG	In-WC	NC_006089.5_46422860_46423063	204		CG	In-BC	NC_006091.5_10173064_10173277	214
CG	In-TC	NC_006091.5_32015023_32015138	116		CG	In-WC	NC_006095.5_14618538_14618770	233		CG	In-BC	NC_006106.5_7248564_7248586	23
CG	In-TC	NC_006091.5_75834730_75834863	134		CG	In-WC	NC_006090.5_46252226_46252414	189		CG	In-BC	NC_006090.5_54062103_54062221	119
CG	In-TC	NC_006091.5_56414358_56414363	6		CG	In-WC	NC_006092.5_31174717_31174760	44		CG	In-BC	NC_006090.5_87925218_87925286	69
CG	In-TC	NC_006088.5_147098723_147098771	49		CG	In-WC	NC_006096.5_7639962_7640231	270		CG	In-BC	NC_006089.5_85120089_85120362	274
CG	In-TC	NC_006088.5_12095963_12095999	37		CG	In-WC	NC_006099.5_5668339_5668415	77		CG	In-BC	NC_006090.5_53077506_53077742	237
CG	In-TC	NC_006090.5_4865139_4865165	27		CG	In-WC	NC_006094.5_12570599_12570741	143		CG	In-BC	NC_006088.5_59956490_59956515	26
CG	In-TC	NC_006089.5_115985647_115985877	231		CG	In-WC	NC_006093.5_13220433_13220455	23		CG	In-BC	NC_006090.5_71110643_71110760	118
CG	In-TC	NC_006091.5_5905689_5905860	172		CG	In-WC	NC_006088.5_96791276_96791310	35		CG	In-BC	NC_006091.5_30813462_30813473	12
CG	In-TC	NC_006104.5_6974008_6974319	312		CG	In-WC	NC_006089.5_44446028_44446137	110		CG	In-BC	NC_006100.5_7432196_7432404	209
CG	In-TC	NC_006115.5_1182488_1182643	156		CG	In-WC	NC_006089.5_135792699_135792734	36		CG	In-BC	NC_006101.5_14273333_14273540	208
CG	In-TC	NC_006101.5_1193359_1193623	265		CG	In-WC	NC_006089.5_55031168_55031430	263		CG	In-BC	NC_006092.5_18856601_18856866	266
CG	In-TC	NC_006089.5_115588722_115588727	6		CG	In-WC	NC_006089.5_115157859_115158058	200		CG	In-BC	NC_006090.5_66808164_66808239	76
CG	In-TC	NC_006093.5_33153521_33153665	145		CG	In-WC	NC_006090.5_56729374_56729625	252		CG	In-BC	NC_006092.5_9998076_9998216	141
CG	In-TC	NC_006095.5_21307691_21307777	87		CG	In-WC	NC_006091.5_87401424_87401637	214		CG	In-BC	NC_006092.5_37325014_37325296	283
CG	In-TC	NC_006088.5_182216426_182216578	153		CG	In-WC	NC_006097.5_5015586_5015726	141		CG	In-BC	NC_006090.5_64036972_64037282	311
CG	In-TC	NC_006100.5_16871837_16871889	53		CG	In-WC	NC_006099.5_8882845_8882996	152		CG	In-BC	NC_006088.5_39568851_39568860	10
CG	In-TC	NC_006127.5_22858293_22858423	131		CG	In-WC	NC_006089.5_90814294_90814629	336		CG	In-BC	NC_006090.5_66441270_66441359	90
CG	In-TC	NC_006088.5_11773953_11773961	9		CG	In-WC	NC_006088.5_159023845_159024143	299		CG	In-BC	NC_006089.5_93669837_93670029	193
CG	In-TC	NC_006088.5_175922319_175922547	229		CG	In-WC	NC_006089.5_129009767_129010085	319		CG	In-BC	NC_006089.5_85192798_85192981	184
CG	In-TC	NC_006088.5_114235274_114235350	77		CG	In-WC	NC_006092.5_42875748_42875772	25		CG	In-BC	NC_006088.5_34426233_34426371	139
CG	In-TC	NC_006090.5_23245447_23245869	423		CG	In-WC	NC_006099.5_5334716_5334990	275		CG	In-BC	NC_006099.5_17226418_17226628	211
CG	In-TC	NC_006094.5_16700164_16700397	234		CG	In-WC	NC_006090.5_53492985_53493007	23		CG	In-BC	NC_006092.5_44471873_44472121	249
CG	In-TC	NC_006091.5_35385127_35385323	197		CG	In-WC	NC_006088.5_47141016_47141232	217		CG	In-BC	NC_006090.5_67666857_67666913	57
CG	In-TC	NC_006088.5_70579884_70580152	269		CG	In-WC	NC_006090.5_44481504_44481565	62		CG	In-BC	NC_006100.5_5581021_5581236	216
CG	In-TC	NC_006093.5_27754026_27754155	130		CG	In-WC	NC_006089.5_49543791_49543799	9		CG	In-BC	NC_006089.5_16505960_16506247	288
CG	In-TC	NC_006102.5_7333185_7333409	225		CG	In-WC	NC_006090.5_9582412_9582428	17		CG	In-BC	NC_006091.5_68377572_68377701	130
CG	In-TC	NC_006088.5_157335513_157335617	105		CG	In-WC	NC_006088.5_12804116_12804288	173		CG	In-BC	NC_006092.5_43836843_43837089	247
CG	In-TC	NC_006092.5_15424621_15424729	109		CG	In-WC	NC_006090.5_23139837_23139976	140		CG	In-BC	NC_006091.5_76192665_76192734	70
CG	In-TC	NC_006097.5_5514016_5514256	241		CG	In-WC	NC_006088.5_33351454_33351743	290		CG	In-BC	NC_006092.5_42811223_42811234	12
CG	In-TC	NC_006091.5_87800450_87801037	588		CG	In-WC	NC_006094.5_12600931_12601009	79		CG	In-BC	NC_006088.5_176905821_176905834	14
CG	In-TC	NC_006090.5_54912992_54913033	42		CG	In-WC	NC_006088.5_170087586_170087700	115		CG	In-BC	NC_006093.5_1154136_1154237	102
CG	In-TC	NC_006090.5_78706569_78706691	123		CG	In-WC	NC_006088.5_94495982_94496012	31		CG	In-BC	NC_006091.5_81586380_81586794	415
CG	In-TC	NC_006096.5_21967373_21967586	214		CG	In-WC	NC_006089.5_31220342_31220461	120		CG	In-BC	NC_006088.5_126201013_126201105	93
CG	In-TC	NC_006089.5_9725716_9725744	29		CG	In-WC	NC_006089.5_48328426_48328724	299		CG	In-BC	NC_006088.5_145632483_145632520	38
CG	In-TC	NC_006092.5_42645934_42645975	42		CG	In-WC	NC_006088.5_54478588_54479139	552		CG	In-BC	NC_006088.5_129480971_129481115	145
CG	In-TC	NC_006088.5_35487803_35487813	11		CG	In-WC	NC_006094.5_20452685_20452877	193		CG	In-BC	NC_006110.5_5916291_5916336	46
CG	In-TC	NC_006094.5_10031559_10031906	348		CG	In-WC	NC_006089.5_145690666_145690760	95		CG	In-BC	NC_006098.5_9913495_9913570	76
CG	In-TC	NC_006088.5_89230136_89230664	529		CG	In-WC	NC_006097.5_18558255_18558306	52		CG	In-BC	NC_006094.5_17625262_17625436	175
CG	In-TC	NC_006089.5_75435542_75435832	291		CG	In-WC	NC_006089.5_69434472_69434686	215		CG	In-BC	NC_006090.5_2212427_2212575	149
CG	In-TC	NC_006088.5_158225945_158226115	171		CG	In-WC	NC_006095.5_16230623_16230947	325		CG	In-BC	NC_006092.5_31514024_31514220	197
CG	In-TC	NC_006096.5_11662024_11662198	175		CG	In-WC	NC_006089.5_116782040_116782054	15		CG	In-BC	NC_006092.5_26333092_26333204	113
CG	In-TC	NC_006093.5_3980851_3981083	233		CG	In-WC	NC_006090.5_98174891_98175275	385		CG	In-BC	NC_006088.5_22284007_22284027	21
CG	In-TC	NC_006096.5_20707346_20707652	307		CG	In-WC	NC_006088.5_169545912_169546045	134		CG	In-BC	NC_006088.5_153177303_153177709	407
CG	In-TC	NC_006088.5_120586860_120587122	263		CG	In-WC	NC_006088.5_133911159_133911176	18		CG	In-BC	NC_006088.5_117249132_117249192	61
CG	In-TC	NC_006090.5_86563848_86564125	278		CG	In-WC	NC_006094.5_12500704_12500763	60		CG	In-BC	NC_006089.5_142644351_142644469	119
CG	In-TC	NC_006092.5_52467539_52467813	275		CG	In-WC	NC_006089.5_96909401_96909480	80		CG	In-BC	NC_006094.5_33400233_33400689	457
CG	In-TC	NC_006090.5_35315090_35315101	12		CG	In-WC	NC_006089.5_116639082_116639263	182		CG	In-BC	NC_006088.5_121546258_121546458	201
CG	In-TC	NC_006090.5_44602787_44602989	203		CG	In-WC	NC_006089.5_1758320_1758458	139		CG	In-BC	NW_020109838.1_7262_7480	219
CG	In-TC	NC_006107.5_824195_824242	48		CG	In-WC	NC_006089.5_64735545_64735822	278		CG	In-BC	NC_006092.5_4753127_4753372	246
CG	In-TC	NC_006096.5_1983389_1983596	208		CG	In-WC	NC_006107.5_3113957_3114026	70		CG	In-BC	NW_020110130.1_3832_3847	16
CG	In-TC	NC_006088.5_158487510_158487687	178		CG	In-WC	NC_006097.5_3889339_3889514	176		CG	In-BC	NC_006089.5_40110682_40110690	9
CG	In-TC	NC_006089.5_31752967_31753143	177		CG	In-WC	NC_006089.5_104548858_104548872	15		CG	In-BC	NC_006088.5_39993086_39993273	188
CG	In-TC	NC_006088.5_116386203_116386226	24		CG	In-WC	NC_006091.5_27339334_27339751	418		CG	In-BC	NC_006089.5_23178369_23178421	53
CG	In-TC	NC_006090.5_31697620_31697875	256		CG	In-WC	NC_006098.5_10206794_10206840	47		CG	In-BC	NC_006090.5_31550642_31550826	185
CG	In-TC	NC_006090.5_80229321_80229520	200		CG	In-WC	NC_006088.5_194371940_194372045	106		CG	In-BC	NC_006092.5_41078846_41078866	21
CG	In-TC	NC_006090.5_15502871_15503057	187		CG	In-WC	NC_006092.5_9256142_9256243	102		CG	In-BC	NC_006091.5_40364388_40364459	72
CG	In-TC	NC_006088.5_59571881_59571888	8		CG	In-WC	NC_006108.5_2494860_2495167	308		CG	In-BC	NC_006088.5_114245647_114245928	282
CG	In-TC	NC_006088.5_106770428_106770465	38		CG	In-WC	NC_006095.5_19939944_19940172	229		CG	In-BC	NC_006091.5_41578756_41578805	50
CG	In-TC	NC_006089.5_60330381_60330611	231		CG	In-WC	NC_006092.5_9147303_9147435	133		CG	In-BC	NC_006091.5_8021080_8021261	182
CG	In-TC	NC_006089.5_13330364_13330372	9		CG	In-WC	NC_006092.5_42901286_42901451	166		CG	In-BC	NC_006091.5_37273308_37273425	118
CG	In-TC	NC_006090.5_19880316_19880355	40		CG	In-WC	NC_028740.2_213387_213402	16		CG	In-BC	NC_006096.5_7838568_7838832	265
CG	In-TC	NC_006096.5_1944444_1944966	523		CG	In-WC	NC_006090.5_14155650_14155843	194		CG	In-BC	NC_006088.5_169713442_169713646	205
CG	In-TC	NC_006106.5_1718785_1718798	14		CG	In-WC	NC_006088.5_127628326_127628556	231		CG	In-BC	NC_006089.5_85046649_85046791	143
CG	In-TC	NC_006089.5_103461571_103461749	179		CG	In-WC	NC_006102.5_3554301_3554312	12		CG	In-BC	NC_006092.5_18370558_18370641	84
CG	In-TC	NC_006113.5_2507008_2507208	201		CG	In-WC	NC_006088.5_48796813_48796913	101		CG	In-BC	NC_006088.5_128790902_128791134	233
CG	In-TC	NC_006096.5_20712944_20713308	365		CG	In-WC	NC_006090.5_88276386_88276611	226		CG	In-BC	NC_006091.5_6446094_6446325	232
CG	In-TC	NC_006090.5_63386860_63386894	35		CG	In-WC	NC_006092.5_30075493_30075549	57		CG	In-BC	NC_006092.5_7607507_7607723	217
CG	In-TC	NC_006089.5_70469808_70469920	113		CG	In-WC	NC_006091.5_29916903_29917082	180		CG	In-BC	NC_006090.5_19557133_19557216	84
CG	In-TC	NC_006091.5_14873574_14873701	128		CG	In-WC	NC_006096.5_11906880_11906923	44		CG	In-BC	NW_020110138.1_14369_14384	16
CG	In-TC	NC_006089.5_55540761_55540918	158		CG	In-WC	NC_006088.5_24109545_24109670	126		CG	In-BC	NC_006088.5_156157073_156157266	194
CG	In-TC	NC_006090.5_41526107_41526115	9		CG	In-WC	NC_006090.5_67125293_67125599	307		CG	In-BC	NC_006089.5_88917561_88917629	69
CG	In-TC	NC_006090.5_71843003_71843142	140		CG	In-WC	NC_006091.5_13703254_13703722	469		CG	In-BC	NC_006100.5_8812639_8812861	223
CG	In-TC	NC_006088.5_147409822_147410021	200		CG	In-WC	NC_006088.5_111052926_111053236	311		CG	In-BC	NC_006107.5_6917362_6917546	185
CG	In-TC	NC_006115.5_4230112_4230258	147		CG	In-WC	NC_006089.5_60501575_60501703	129		CG	In-BC	NC_006107.5_5896386_5896521	136
CG	In-TC	NC_006089.5_74335773_74335928	156		CG	In-WC	NC_006088.5_116509609_116509794	186		CG	In-BC	NC_006089.5_86035312_86035494	183
CG	In-TC	NC_008465.4_5296818_5297095	278		CG	In-WC	NC_006091.5_54347756_54347826	71		CG	In-BC	NC_006089.5_116600134_116600466	333
CG	In-TC	NC_006091.5_30258603_30258691	89		CG	In-WC	NC_006088.5_48872958_48873203	246		CG	In-BC	NC_006091.5_24218405_24218410	6
CG	In-TC	NC_006088.5_144189382_144189517	136		CG	In-WC	NC_006088.5_133467958_133467970	13		CG	In-BC	NC_006090.5_60136140_60136343	204
CG	In-TC	NC_006089.5_93643825_93643854	30		CG	In-WC	NC_006089.5_41861859_41861995	137		CG	In-BC	NC_006091.5_65449301_65449337	37
CG	In-TC	NC_006090.5_35550525_35550571	47		CG	In-WC	NC_006089.5_11159151_11159228	78		CG	In-BC	NC_006090.5_29716390_29716547	158
CG	In-TC	NC_006100.5_13832837_13833070	234		CG	In-WC	NC_006088.5_88955330_88955613	284		CG	In-BC	NC_006088.5_125775332_125775514	183
CG	In-TC	NC_006090.5_6495689_6495961	273		CG	In-WC	NC_006092.5_40116355_40116549	195		CG	In-BC	NC_006095.5_16969876_16970046	171
CG	In-TC	NC_006089.5_138723047_138723498	452		CG	In-WC	NC_006091.5_15435557_15435754	198		CG	In-BC	NC_006088.5_139302911_139302925	15
CG	In-TC	NC_006090.5_35087953_35088184	232		CG	In-WC	NC_006089.5_67824976_67825262	287		CG	In-BC	NC_006089.5_146629687_146629734	48
CG	In-TC	NC_006088.5_92190201_92190225	25		CG	In-WC	NC_006088.5_69295416_69295651	236		CG	In-BC	NC_006091.5_68336404_68336516	113
CG	In-TC	NC_006088.5_163828610_163828875	266		CG	In-WC	NC_006088.5_32675934_32676027	94		CG	In-BC	NC_006090.5_65510090_65510144	55
CG	In-TC	NC_006091.5_73230733_73230863	131		CG	In-WC	NC_006092.5_44232827_44232963	137		CG	In-BC	NC_006090.5_30642999_30643232	234
CG	In-TC	NC_006090.5_26510927_26511076	150		CG	In-WC	NC_006091.5_65808233_65808451	219		CG	In-BC	NC_006089.5_101705412_101705653	242
CG	In-TC	NC_006094.5_25319041_25319047	7		CG	In-WC	NC_006097.5_11001313_11001486	174		CG	In-BC	NC_006089.5_107001295_107001434	140
CG	In-TC	NC_006088.5_139160776_139161036	261		CG	In-WC	NC_006089.5_96552527_96553019	493		CG	In-BC	NC_006112.4_2027611_2027626	16
CG	In-TC	NC_006088.5_169815997_169816066	70		CG	In-WC	NC_006091.5_73253386_73253625	240		CG	In-BC	NC_006091.5_79685082_79685181	100
CG	In-TC	NC_006090.5_79711612_79711905	294		CG	In-WC	NC_006088.5_36335395_36335663	269		CG	In-BC	NC_028740.2_2363688_2363734	47
CG	In-TC	NC_006093.5_28434294_28434583	290		CG	In-WC	NC_006090.5_97342108_97342382	275		CG	In-BC	NC_006089.5_13406703_13406883	181
CG	In-TC	NC_006099.5_7113582_7113694	113		CG	In-WC	NC_006091.5_58396408_58396693	286		CG	In-BC	NC_006095.5_4896158_4896376	219
CG	In-TC	NC_006127.5_32937172_32937245	74		CG	In-WC	NC_006088.5_56472409_56472717	309		CG	In-BC	NC_006088.5_102515226_102515351	126
CG	In-TC	NC_006104.5_9078198_9078299	102		CG	In-WC	NC_006091.5_49894037_49894221	185		CG	In-BC	NC_006090.5_106437219_106437406	188
CG	In-TC	NC_006090.5_81384606_81384778	173		CG	In-WC	NC_006098.5_19999093_19999144	52		CG	In-BC	NC_006093.5_17322131_17322167	37
CG	In-TC	NC_006091.5_45252944_45253255	312		CG	In-WC	NC_006088.5_34071607_34071695	89		CG	In-BC	NC_006089.5_10093930_10094142	213
CG	In-TC	NC_006094.5_16179038_16179340	303		CG	In-WC	NC_006088.5_106394223_106394300	78		CG	In-BC	NC_006091.5_74702003_74702137	135
CG	In-TC	NC_006088.5_189899394_189899447	54		CG	In-WC	NC_006088.5_55630395_55630649	255		CG	In-BC	NC_006090.5_83197736_83197912	177
CG	In-TC	NC_006089.5_101194445_101194527	83		CG	In-WC	NC_006092.5_8445372_8445582	211		CG	In-BC	NC_006088.5_98721979_98721988	10
CG	In-TC	NC_006127.5_51403911_51403969	59		CG	In-WC	NC_006089.5_18108888_18109175	288		CG	In-BC	NC_006089.5_16431599_16431813	215
CG	In-TC	NC_006089.5_8635297_8635386	90		CG	In-WC	NC_006092.5_8852696_8852888	193		CG	In-BC	NC_006095.5_6408940_6409295	356
CG	In-TC	NC_006088.5_12617112_12617138	27		CG	In-WC	NC_006092.5_45660016_45660112	97		CG	In-BC	NC_006091.5_71764530_71764641	112
CG	In-TC	NC_006090.5_31823843_31824263	421		CG	In-WC	NC_006090.5_22275374_22275415	42		CG	In-BC	NC_006089.5_16739780_16739831	52
CG	In-TC	NC_006090.5_35046879_35047090	212		CG	In-WC	NC_006088.5_70615298_70615416	119		CG	In-BC	NC_006089.5_107980370_107980567	198
CG	In-TC	NC_006094.5_28700005_28700396	392		CG	In-WC	NC_006088.5_157632307_157632480	174		CG	In-BC	NC_006091.5_61814490_61814503	14
CG	In-TC	NC_006101.5_3982356_3982678	323		CG	In-WC	NC_006090.5_34034981_34035084	104		CG	In-BC	NC_006094.5_26331809_26331973	165
CG	In-TC	NC_006127.5_43152497_43152966	470		CG	In-WC	NC_006114.5_7542311_7542828	518		CG	In-BC	NC_006091.5_22090636_22090679	44
CG	In-TC	NC_006089.5_8554067_8554080	14		CG	In-WC	NC_006099.5_9091730_9091844	115		CG	In-BC	NC_006092.5_9633070_9633207	138
CG	In-TC	NC_006088.5_178942487_178942630	144		CG	In-WC	NC_006091.5_6995632_6995655	24		CG	In-BC	NC_006093.5_21066660_21067218	559
CG	In-TC	NC_006090.5_14323555_14323804	250		CG	In-WC	NC_006089.5_96972284_96972537	254		CG	In-BC	NC_006092.5_49749410_49749732	323
CG	In-TC	NC_006107.5_1484198_1484521	324		CG	In-WC	NC_006114.5_2186006_2186149	144		CG	In-BC	NC_006094.5_30508937_30509050	114
CG	In-TC	NC_006091.5_34359175_34359233	59		CG	In-WC	NC_006089.5_83894683_83894885	203		CG	In-BC	NC_006091.5_14229740_14229965	226
CG	In-TC	NC_006089.5_12445863_12446071	209		CG	In-WC	NC_006091.5_63280271_63280358	88		CG	In-BC	NC_006090.5_32953786_32954268	483
CG	In-TC	NC_006089.5_132881440_132881717	278		CG	In-WC	NC_006088.5_42840886_42840966	81		CG	In-BC	NC_006107.5_8746632_8746716	85
CG	In-TC	NC_006100.5_17185736_17186161	426		CG	In-WC	NC_006093.5_17702538_17702693	156		CG	In-BC	NC_006090.5_93879112_93879130	19
CG	In-TC	NC_006089.5_58045284_58045289	6		CG	In-WC	NC_006090.5_75170219_75170427	209		CG	In-BC	NC_006098.5_19999093_19999447	355
CG	In-TC	NC_006100.5_10142219_10142362	144		CG	In-WC	NC_006088.5_99143577_99143584	8		CG	In-BC	NC_006097.5_19072011_19072024	14
CG	In-TC	NC_006088.5_192131222_192131253	32		CG	In-WC	NC_006088.5_71194350_71194423	74		CG	In-BC	NC_006089.5_33780203_33780456	254
CG	In-TC	NC_006089.5_145843965_145844431	467		CG	In-WC	NC_006091.5_50599018_50599034	17		CG	In-BC	NC_006088.5_61291586_61291675	90
CG	In-TC	NC_006093.5_34816716_34816741	26		CG	In-WC	NC_006089.5_92119712_92119898	187		CG	In-BC	NC_006088.5_181967202_181967627	426
CG	In-TC	NC_006088.5_111816977_111817211	235		CG	In-WC	NC_006100.5_9174506_9174632	127		CG	In-BC	NC_006099.5_13082158_13082308	151
CG	In-TC	NC_006101.5_3368776_3369045	270		CG	In-WC	NC_006127.5_16829210_16829235	26		CG	In-BC	NC_006089.5_101371407_101371602	196
CG	In-TC	NC_006090.5_25754571_25754738	168		CG	In-WC	NC_006092.5_28258638_28258786	149		CG	In-BC	NC_006093.5_12532895_12532956	62
CG	In-TC	NC_006093.5_11192462_11192561	100		CG	In-WC	NC_006107.5_12475998_12476099	102		CG	In-BC	NC_006094.5_30535745_30535853	109
CG	In-TC	NC_006088.5_163416258_163416299	42		CG	In-WC	NC_006088.5_58627781_58627808	28		CG	In-BC	NC_006089.5_98943602_98943948	347
CG	In-TC	NC_006088.5_107750520_107750554	35		CG	In-WC	NC_006088.5_14785242_14785442	201		CG	In-BC	NC_006092.5_34007785_34007887	103
CG	In-TC	NC_006090.5_91931040_91931190	151		CG	In-WC	NC_006088.5_132753479_132753487	9		CG	In-BC	NC_006090.5_87920579_87920752	174
CG	In-TC	NC_006088.5_36897434_36897521	88		CG	In-WC	NC_006093.5_19001957_19001977	21		CG	In-BC	NC_006090.5_62460200_62460372	173
CG	In-TC	NC_006090.5_43351454_43352006	553		CG	In-WC	NC_006088.5_68566651_68566902	252		CG	In-BC	NC_006096.5_11065814_11066251	438
CG	In-TC	NC_006106.5_1069188_1069509	322		CG	In-WC	NC_006089.5_71603914_71603993	80		CG	In-BC	NC_006090.5_59793069_59793358	290
CG	In-TC	NC_006089.5_37867187_37867233	47		CG	In-WC	NC_006090.5_27478289_27478496	208		CG	In-BC	NC_006102.5_1593849_1594174	326
CG	In-TC	NC_006088.5_169559136_169559147	12		CG	In-WC	NC_006089.5_84545390_84545645	256		CG	In-BC	NC_006090.5_38199195_38199270	76
CG	In-TC	NC_006090.5_75247647_75247861	215		CG	In-WC	NC_006091.5_33958201_33958247	47		CG	In-BC	NC_006088.5_12527371_12527530	160
CG	In-TC	NC_006095.5_14326691_14326765	75		CG	In-WC	NC_006089.5_20305521_20305715	195		CG	In-BC	NC_006088.5_32461737_32461807	71
CG	In-TC	NC_006088.5_133420345_133420432	88		CG	In-WC	NC_006090.5_17281800_17282040	241		CG	In-BC	NC_006092.5_46087838_46087842	5
CG	In-TC	NC_006088.5_14007913_14008137	225		CG	In-WC	NC_006094.5_24111139_24111150	12		CG	In-BC	NC_006090.5_30165331_30165422	92
CG	In-TC	NC_006089.5_83271871_83271910	40		CG	In-WC	NC_006090.5_49213554_49213836	283		CG	In-BC	NC_006088.5_14159973_14160240	268
CG	In-TC	NC_006089.5_117272605_117272779	175		CG	In-WC	NC_006093.5_30160548_30160595	48		CG	In-BC	NC_006088.5_99440164_99440476	313
CG	In-TC	NC_006089.5_138690522_138690992	471		CG	In-WC	NC_006089.5_110855999_110856010	12		CG	In-BC	NC_006089.5_38773725_38773961	237
CG	In-TC	NC_006089.5_122232500_122232636	137		CG	In-WC	NC_006102.5_5736235_5736380	146		CG	In-BC	NC_006091.5_73924153_73924365	213
CG	In-TC	NC_006088.5_32002493_32002619	127		CG	In-WC	NC_006093.5_27898860_27899137	278		CG	In-BC	NC_006103.5_1837500_1837514	15
CG	In-TC	NC_006090.5_10749210_10749283	74		CG	In-WC	NC_006090.5_25271459_25271670	212		CG	In-BC	NC_006090.5_88588185_88588253	69
CG	In-TC	NC_006088.5_123704404_123704471	68		CG	In-WC	NC_006090.5_75756125_75756340	216		CG	In-BC	NC_006098.5_11123051_11123191	141
CG	In-TC	NC_006098.5_7570354_7570671	318		CG	In-WC	NC_006092.5_29705128_29705481	354		CG	In-BC	NC_006091.5_2244215_2244511	297
CG	In-TC	NC_006089.5_88411971_88412024	54		CG	In-WC	NC_006090.5_78458789_78458989	201		CG	In-BC	NC_006088.5_194108754_194108765	12
CG	In-TC	NC_006093.5_21646123_21646134	12		CG	In-WC	NC_006095.5_14941463_14941760	298		CG	In-BC	NC_006097.5_8913631_8913671	41
CG	In-TC	NC_006092.5_55440009_55440053	45		CG	In-WC	NC_006097.5_3759649_3759761	113		CG	In-BC	NC_006091.5_82551221_82551252	32
CG	In-TC	NC_006127.5_42767122_42767186	65		CG	In-WC	NC_006088.5_80738266_80738450	185		CG	In-BC	NC_006091.5_84224209_84224370	162
CG	In-TC	NC_006088.5_172869557_172869987	431		CG	In-WC	NC_006090.5_4587693_4587898	206		CG	In-BC	NC_006089.5_10107884_10107955	72
CG	In-TC	NC_006088.5_169589724_169589933	210		CG	In-WC	NC_006088.5_116805072_116805315	244		CG	In-BC	NC_006101.5_11135491_11135618	128
CG	In-TC	NC_006091.5_64925856_64926044	189		CG	In-WC	NC_006089.5_91379095_91379311	217		CG	In-BC	NC_006088.5_32731409_32731609	201
CG	In-TC	NC_006092.5_23234448_23234731	284		CG	In-WC	NC_006091.5_25099047_25099066	20		CG	In-BC	NC_006090.5_75649107_75649137	31
CG	In-TC	NC_006095.5_3432624_3432753	130		CG	In-WC	NC_006093.5_21636632_21636687	56		CG	In-BC	NC_006088.5_21928581_21928654	74
CG	In-TC	NC_006101.5_1442457_1442474	18		CG	In-WC	NC_006088.5_163771966_163772009	44		CG	In-BC	NC_006106.5_7968842_7968922	81
CG	In-TC	NC_006092.5_49128387_49128583	197		CG	In-WC	NC_006115.5_1447318_1447458	141		CG	In-BC	NC_006111.5_2994582_2994597	16
CG	In-TC	NC_006091.5_86623120_86623276	157		CG	In-WC	NC_006088.5_69297628_69297656	29		CG	In-BC	NC_006091.5_79669781_79669846	66
CG	In-TC	NC_006090.5_49497994_49498223	230		CG	In-WC	NC_006095.5_7685332_7685425	94		CG	In-BC	NC_006093.5_21562436_21562472	37
CG	In-TC	NC_006092.5_11414747_11414763	17		CG	In-WC	NC_006091.5_2593731_2593867	137		CG	In-BC	NW_020109772.1_189459_189723	265
CG	In-TC	NC_006088.5_24530488_24530671	184		CG	In-WC	NC_006090.5_58922638_58922673	36		CG	In-BC	NC_006096.5_10909143_10909292	150
CG	In-TC	NC_006090.5_67157479_67157893	415		CG	In-WC	NC_006090.5_6409964_6409981	18		CG	In-BC	NC_006088.5_98729083_98729292	210
CG	In-TC	NC_006089.5_135390791_135390800	10		CG	In-WC	NC_006088.5_145855430_145855558	129		CG	In-BC	NC_006091.5_46779143_46779182	40
CG	In-TC	NC_006088.5_85976514_85976619	106		CG	In-WC	NC_006106.5_5109363_5109614	252		CG	In-BC	NC_006127.5_46265899_46266188	290
CG	In-TC	NC_006105.5_3149756_3149859	104		CG	In-WC	NC_006091.5_82159299_82159404	106		CG	In-BC	NC_006127.5_10868899_10868908	10
CG	In-TC	NC_006088.5_71079462_71079707	246		CG	In-WC	NC_006088.5_146247155_146247547	393		CG	In-BC	NC_006090.5_87858635_87858852	218
CG	In-TC	NC_006096.5_6110625_6110966	342		CG	In-WC	NC_006088.5_108277229_108277410	182		CG	In-BC	NC_006091.5_26024457_26024750	294
CG	In-TC	NC_006088.5_1120494_1120604	111		CG	In-WC	NC_006096.5_23671341_23671569	229		CG	In-BC	NC_006094.5_18403296_18403655	360
CG	In-TC	NC_006093.5_31643305_31643539	235		CG	In-WC	NC_006092.5_45005996_45006164	169		CG	In-BC	NC_006090.5_18607401_18607453	53
CG	In-TC	NC_006089.5_69826724_69827023	300		CG	In-WC	NC_006088.5_34656060_34656454	395		CG	In-BC	NC_006091.5_39009541_39009664	124
CG	In-TC	NC_006088.5_60954513_60954727	215		CG	In-WC	NC_006096.5_20546831_20546917	87		CG	In-BC	NC_006092.5_24872123_24872428	306
CG	In-TC	NC_006095.5_12135012_12135130	119		CG	In-WC	NC_006090.5_96017979_96018030	52		CG	In-BC	NC_006092.5_16590621_16590766	146
CG	In-TC	NC_006105.5_3409437_3409463	27		CG	In-WC	NC_006091.5_12674057_12674069	13		CG	In-BC	NC_006110.5_61887_61960	74
CG	In-TC	NC_006088.5_100943308_100943602	295		CG	In-WC	NC_006088.5_133085540_133085634	95		CG	In-BC	NC_006088.5_178772756_178772932	177
CG	In-TC	NC_006088.5_113047268_113047310	43		CG	In-WC	NC_006094.5_10235472_10235806	335		CG	In-BC	NC_006100.5_4784139_4784601	463
CG	In-TC	NC_006090.5_4885756_4886049	294		CG	In-WC	NC_006094.5_17875655_17875876	222		CG	In-BC	NC_006088.5_40276675_40276693	19
CG	In-TC	NC_006094.5_24008003_24008207	205		CG	In-WC	NC_006089.5_71885578_71885859	282		CG	In-BC	NC_006092.5_27204225_27204508	284
CG	In-TC	NC_006114.5_5233766_5233816	51		CG	In-WC	NC_006091.5_55962046_55962196	151		CG	In-BC	NC_006091.5_86250741_86250755	15
CG	In-TC	NC_006092.5_28486391_28486566	176		CG	In-WC	NC_006091.5_28317187_28317456	270		CG	In-BC	NC_006089.5_9684995_9685040	46
CG	In-TC	NC_006090.5_75276804_75276869	66		CG	In-WC	NC_006090.5_97522914_97523138	225		CG	In-BC	NC_006089.5_57885034_57885083	50
CG	In-TC	NC_006096.5_12890475_12890641	167		CG	In-WC	NC_006088.5_22476958_22477217	260		CG	In-BC	NC_006106.5_7997413_7997788	376
CG	In-TC	NC_006089.5_125023930_125024021	92		CG	In-WC	NC_006088.5_12761621_12761643	23		CG	In-BC	NC_006089.5_79972360_79972620	261
CG	In-TC	NC_006091.5_53729634_53729825	192		CG	In-WC	NC_006090.5_35903848_35904045	198		CG	In-BC	NC_006089.5_49812686_49813187	502
CG	In-TC	NC_006090.5_16871564_16871571	8		CG	In-WC	NC_006092.5_14594599_14594864	266		CG	In-BC	NC_006095.5_16516101_16516152	52
CG	In-TC	NC_006089.5_65913155_65913333	179		CG	In-WC	NC_006089.5_87664095_87664349	255		CG	In-BC	NC_006090.5_26417605_26417808	204
CG	In-TC	NC_006089.5_98563037_98563435	399		CG	In-WC	NC_006089.5_10232377_10232461	85		CG	In-BC	NC_006089.5_80893050_80893194	145
CG	In-TC	NC_006090.5_18410456_18410552	97		CG	In-WC	NC_006105.5_9450091_9450129	39		CG	In-BC	NC_006088.5_92729000_92729004	5
CG	In-TC	NC_006088.5_183562515_183563028	514		CG	In-WC	NC_006091.5_30863022_30863254	233		CG	In-BC	NC_006089.5_88557402_88557542	141
CG	In-TC	NC_006088.5_175916222_175916235	14		CG	In-WC	NC_006088.5_109241267_109241685	419		CG	In-BC	NC_006096.5_23311824_23311912	89
CG	In-TC	NC_006089.5_106515649_106515868	220		CG	In-WC	NC_006095.5_19952748_19953188	441		CG	In-BC	NC_006099.5_1189721_1189736	16
CG	In-TC	NC_006089.5_11037087_11037099	13		CG	In-WC	NC_006088.5_136771071_136771330	260		CG	In-BC	NC_006092.5_24911372_24911672	301
CG	In-TC	NC_006088.5_27398654_27398876	223		CG	In-WC	NC_006099.5_12413087_12413120	34		CG	In-BC	NC_006088.5_85829433_85829669	237
CG	In-TC	NC_006095.5_2572587_2572891	305		CG	In-WC	NC_006088.5_20711001_20711258	258		CG	In-BC	NC_006089.5_148841446_148841544	99
CG	In-TC	NC_006091.5_2310912_2311121	210		CG	In-WC	NC_006099.5_18121655_18122036	382		CG	In-BC	NC_006088.5_85721300_85721607	308
CG	In-TC	NC_006092.5_12086528_12086668	141		CG	In-WC	NC_006093.5_33400938_33401147	210		CG	In-BC	NC_006092.5_23339691_23339915	225
CG	In-TC	NC_006090.5_12329954_12329975	22		CG	In-WC	NC_006097.5_4607077_4607235	159		CG	In-BC	NC_006091.5_69330531_69330910	380
CG	In-TC	NC_006089.5_90625976_90626139	164		CG	In-WC	NC_006093.5_26953907_26954188	282		CG	In-BC	NC_006091.5_24842409_24842498	90
CG	In-TC	NC_006095.5_23026625_23026795	171		CG	In-WC	NC_006089.5_78877711_78877715	5		CG	In-BC	NC_006101.5_12145728_12145869	142
CG	In-TC	NC_006090.5_50104027_50104076	50		CG	In-WC	NC_006091.5_25341718_25341844	127		CG	In-BC	NC_006092.5_15703429_15703714	286
CG	In-TC	NC_006097.5_2184180_2184401	222		CG	In-WC	NC_006089.5_24791195_24791545	351		CG	In-BC	NC_006098.5_12108951_12109180	230
CG	In-TC	NC_006092.5_37735010_37735187	178		CG	In-WC	NC_006092.5_38174299_38174487	189		CG	In-BC	NC_006101.5_11799426_11799442	17
CG	In-TC	NC_006107.5_7676378_7676490	113		CG	In-WC	NC_006099.5_2733120_2733415	296		CG	In-BC	NC_006088.5_18385000_18385278	279
CG	In-TC	NC_006099.5_2301490_2301697	208		CG	In-WC	NC_006092.5_29015408_29015811	404		CG	In-BC	NC_006091.5_24688080_24688747	668
CG	In-TC	NC_006095.5_27711190_27711419	230		CG	In-WC	NC_006099.5_6370424_6370624	201		CG	In-BC	NC_006089.5_85186231_85186387	157
CG	In-TC	NC_006090.5_91194961_91195168	208		CG	In-WC	NC_006093.5_19030615_19030835	221		CG	In-BC	NC_006090.5_19492108_19492171	64
CG	In-TC	NC_006091.5_79196957_79197404	448		CG	In-WC	NC_006088.5_39186407_39186808	402		CG	In-BC	NC_006112.4_2017431_2017508	78
CG	In-TC	NC_006094.5_11245562_11245616	55		CG	In-WC	NC_006091.5_33085208_33085243	36		CG	In-BC	NC_006091.5_16404326_16404444	119
CG	In-TC	NC_006088.5_135360578_135360594	17		CG	In-WC	NC_006089.5_136650692_136650712	21		CG	In-BC	NC_006092.5_18580367_18580573	207
CG	In-TC	NC_006089.5_134942447_134942464	18		CG	In-WC	NC_006090.5_4560761_4560767	7		CG	In-BC	NC_006094.5_27543160_27543386	227
CG	In-TC	NC_006090.5_29410482_29410721	240		CG	In-WC	NC_006088.5_116967511_116967691	181		CG	In-BC	NC_006099.5_13273786_13273938	153
CG	In-TC	NC_006095.5_24225046_24225113	68		CG	In-WC	NC_006092.5_28291758_28291798	41		CG	In-BC	NC_006089.5_85681907_85682004	98
CG	In-TC	NC_006096.5_1948730_1948904	175		CG	In-WC	NC_006089.5_64634947_64634996	50		CG	In-BC	NC_006101.5_11674781_11674987	207
CG	In-TC	NC_006093.5_36110862_36111044	183		CG	In-WC	NC_006099.5_19887066_19887471	406		CG	In-BC	NC_006098.5_7543142_7543219	78
CG	In-TC	NC_006105.5_1325915_1326300	386		CG	In-WC	NC_006114.5_1446478_1446483	6		CG	In-BC	NC_006127.5_27439192_27439215	24
CG	In-TC	NC_006092.5_43868262_43868341	80		CG	In-WC	NC_006088.5_85365262_85365668	407		CG	In-BC	NC_006094.5_15914861_15914914	54
CG	In-TC	NC_006101.5_1746356_1746576	221		CG	In-WC	NC_006091.5_30934520_30934571	52		CG	In-BC	NC_006091.5_4812882_4813152	271
CG	In-TC	NC_006089.5_120969042_120969164	123		CG	In-WC	NC_006089.5_117857216_117857373	158		CG	In-BC	NC_006088.5_15561531_15561556	26
CG	In-TC	NC_006090.5_52433494_52433695	202		CG	In-WC	NC_006089.5_109511960_109512105	146		CG	In-BC	NC_006090.5_73897641_73897839	199
CG	In-TC	NC_006088.5_175989790_175990075	286		CG	In-WC	NC_006090.5_15334933_15335497	565		CG	In-BC	NC_006092.5_12695933_12696130	198
CG	In-TC	NC_006088.5_189059370_189059447	78		CG	In-WC	NC_006099.5_18873433_18873485	53		CG	In-BC	NC_006090.5_55129296_55129307	12
CG	In-TC	NC_006089.5_101885427_101885472	46		CG	In-WC	NC_006093.5_7691838_7691851	14		CG	In-BC	NC_006091.5_34188942_34189129	188
CG	In-TC	NC_006093.5_20237569_20237679	111		CG	In-WC	NC_006088.5_55334409_55334585	177		CG	In-BC	NC_006090.5_24300685_24300805	121
CG	In-TC	NC_006090.5_10262112_10262122	11		CG	In-WC	NC_006088.5_61960617_61960800	184		CG	In-BC	NC_006090.5_7143659_7143813	155
CG	In-TC	NC_006089.5_67306913_67307099	187		CG	In-WC	NC_006094.5_13741880_13742044	165		CG	In-BC	NC_006088.5_34898657_34898773	117
CG	In-TC	NC_006110.5_4096_4127	32		CG	In-WC	NC_006097.5_8113906_8113917	12		CG	In-BC	NC_006090.5_88571342_88571507	166
CG	In-TC	NC_006088.5_14284468_14284950	483		CG	In-WC	NC_006100.5_16156682_16156877	196		CG	In-BC	NC_006090.5_77434095_77434349	255
CG	In-TC	NC_006094.5_10049170_10049335	166		CG	In-WC	NC_006098.5_11911186_11911213	28		CG	In-BC	NC_006091.5_7062737_7062920	184
CG	In-TC	NC_006088.5_183757310_183757326	17		CG	In-WC	NC_006092.5_28196453_28196698	246		CG	In-BC	NC_006090.5_77504133_77504273	141
CG	In-TC	NC_006090.5_94678824_94678840	17		CG	In-WC	NC_006088.5_122454316_122454338	23		CG	In-BC	NC_006094.5_13414396_13414432	37
CG	In-TC	NC_006095.5_18412353_18412542	190		CG	In-WC	NC_006091.5_26038084_26038304	221		CG	In-BC	NC_006093.5_35010421_35010432	12
CG	In-TC	NC_006090.5_52225689_52226098	410		CG	In-WC	NC_006088.5_21027616_21027676	61		CG	In-BC	NC_006088.5_196361633_196361738	106
CG	In-TC	NC_006089.5_94161651_94161717	67		CG	In-WC	NC_006090.5_44326373_44326750	378		CG	In-BC	NC_006101.5_9292561_9292859	299
CG	In-TC	NC_006088.5_12554977_12555060	84		CG	In-WC	NC_006088.5_13893163_13893188	26		CG	In-BC	NC_006088.5_49992371_49992587	217
CG	In-TC	NC_006090.5_46035554_46035690	137		CG	In-WC	NC_006100.5_8951033_8951223	191		CG	In-BC	NC_006090.5_78013581_78013785	205
CG	In-TC	NC_006089.5_111277079_111277319	241		CG	In-WC	NC_006092.5_28136697_28136970	274		CG	In-BC	NC_006099.5_4420034_4420244	211
CG	In-TC	NC_006090.5_63741701_63741843	143		CG	In-WC	NC_006089.5_97022745_97022960	216		CG	In-BC	NC_006092.5_30374210_30374218	9
CG	In-TC	NC_006101.5_14719648_14719861	214		CG	In-WC	NC_006090.5_62623513_62623647	135		CG	In-BC	NC_006093.5_2846949_2846993	45
CG	In-TC	NC_006097.5_12147692_12147711	20		CG	In-WC	NC_006092.5_8719183_8719246	64		CG	In-BC	NC_006091.5_67015580_67015614	35
CG	In-TC	NC_006088.5_160049464_160049546	83		CG	In-WC	NC_006089.5_92210065_92210092	28		CG	In-BC	NC_006091.5_67361918_67362101	184
CG	In-TC	NC_006095.5_24844467_24844500	34		CG	In-WC	NC_006091.5_76759765_76759778	14		CG	In-BC	NC_006089.5_99604528_99604690	163
CG	In-TC	NC_006097.5_11639724_11639859	136		CG	In-WC	NC_006089.5_102537513_102537797	285		CG	In-BC	NC_006089.5_144932770_144932800	31
CG	In-TC	NC_006094.5_349304_349360	57		CG	In-WC	NC_006103.5_1843245_1843575	331		CG	In-BC	NC_006089.5_23189708_23189961	254
CG	In-TC	NC_006101.5_1884134_1884393	260		CG	In-WC	NC_006094.5_27937467_27937509	43		CG	In-BC	NC_006089.5_92222078_92222127	50
CG	In-TC	NC_006089.5_128008480_128008573	94		CG	In-WC	NC_006091.5_25577943_25577954	12		CG	In-BC	NC_006101.5_11476920_11477016	97
CG	In-TC	NC_006090.5_51775918_51776243	326		CG	In-WC	NC_006090.5_74600903_74600989	87		CG	In-BC	NC_006092.5_37616290_37616470	181
CG	In-TC	NC_006088.5_191451972_191452052	81		CG	In-WC	NC_006090.5_31623703_31623810	108		CG	In-BC	NC_006114.5_1669868_1669881	14
CG	In-TC	NC_006088.5_80162082_80162419	338		CG	In-WC	NC_006090.5_23116267_23116312	46		CG	In-BC	NC_006095.5_15590868_15590885	18
CG	In-TC	NC_006094.5_33210999_33211093	95		CG	In-WC	NW_020109772.1_4670849_4671116	268		CG	In-BC	NC_006090.5_19769919_19770318	400
CG	In-TC	NC_006090.5_51794452_51794516	65		CG	In-WC	NC_006094.5_13025084_13025264	181		CG	In-BC	NC_006094.5_11426857_11427004	148
CG	In-TC	NC_006088.5_12601783_12601961	179		CG	In-WC	NC_006095.5_24794836_24795019	184		CG	In-BC	NC_006089.5_84651842_84652046	205
CG	In-TC	NC_006112.4_3212030_3212240	211		CG	In-WC	NC_006088.5_86537450_86537736	287		CG	In-BC	NC_006102.5_7701999_7702021	23
CG	In-TC	NC_006090.5_60289933_60290217	285		CG	In-WC	NC_006088.5_120711251_120711410	160		CG	In-BC	NC_006094.5_9428112_9428260	149
CG	In-TC	NC_006091.5_80641340_80641462	123		CG	In-WC	NC_006088.5_169330032_169330451	420		CG	In-BC	NC_006090.5_2306352_2306461	110
CG	In-TC	NC_006090.5_91613439_91613491	53		CG	In-WC	NC_006101.5_14806939_14806953	15		CG	In-BC	NC_006101.5_14065777_14065794	18
CG	In-TC	NW_020110130.1_10600_10653	54		CG	In-WC	NC_006090.5_31707197_31707337	141		CG	In-BC	NC_006088.5_112232884_112233000	117
CG	In-TC	NC_006094.5_19760742_19760814	73		CG	In-WC	NC_006089.5_62050948_62051102	155		CG	In-BC	NC_006090.5_98716774_98716790	17
CG	In-TC	NC_006088.5_67260200_67260375	176		CG	In-WC	NC_006091.5_26106122_26106543	422		CG	In-BC	NC_006091.5_30810860_30811061	202
CG	In-TC	NC_006092.5_19329888_19330138	251		CG	In-WC	NC_006089.5_69914266_69914682	417		CG	In-BC	NW_020110124.1_1417_1492	76
CG	In-TC	NC_006090.5_108813681_108813828	148		CG	In-WC	NC_006091.5_4272214_4272394	181		CG	In-BC	NC_006091.5_67983358_67983384	27
CG	In-TC	NC_006090.5_28473210_28473364	155		CG	In-WC	NC_006088.5_134010744_134010783	40		CG	In-BC	NC_006092.5_11275135_11275365	231
CG	In-TC	NC_006088.5_27207798_27207949	152		CG	In-WC	NC_006088.5_121540549_121540567	19		CG	In-BC	NC_006088.5_110497996_110498391	396
CG	In-TC	NC_006090.5_243382_243695	314		CG	In-WC	NC_006090.5_40193075_40193287	213		CG	In-BC	NC_006090.5_87078634_87078984	351
CG	In-TC	NC_006101.5_11304163_11304361	199		CG	In-WC	NC_006089.5_128317906_128317942	37		CG	In-BC	NC_006088.5_2628958_2629113	156
CG	In-TC	NC_006095.5_12122593_12122653	61		CG	In-WC	NC_006088.5_139385658_139386001	344		CG	In-BC	NC_006090.5_77199086_77199392	307
CG	In-TC	NC_006089.5_129417669_129417902	234		CG	In-WC	NC_006089.5_45568801_45569013	213		CG	In-BC	NC_006088.5_90954887_90954900	14
CG	In-TC	NC_006090.5_18367349_18367355	7		CG	In-WC	NC_006091.5_8583057_8583207	151		CG	In-BC	NC_006090.5_52453240_52453501	262
CG	In-TC	NC_006092.5_44611116_44611531	416		CG	In-WC	NC_006089.5_30459312_30459556	245		CG	In-BC	NC_006105.5_3408996_3409235	240
CG	In-TC	NC_006094.5_29496218_29496227	10		CG	In-WC	NC_006095.5_13889764_13889862	99		CG	In-BC	NC_006090.5_24938067_24938105	39
CG	In-TC	NC_006090.5_98151675_98151871	197		CG	In-WC	NC_006095.5_2973779_2973804	26		CG	In-BC	NC_006089.5_141661836_141662359	524
CG	In-TC	NC_006088.5_70535308_70535767	460		CG	In-WC	NC_006091.5_24620286_24620578	293		CG	In-BC	NC_006089.5_22730482_22730628	147
CG	In-TC	NC_006091.5_63246571_63246800	230		CG	In-WC	NC_006088.5_146832904_146833000	97		CG	In-BC	NC_006113.5_1587057_1587126	70
CG	In-TC	NC_006088.5_49378625_49378711	87		CG	In-WC	NC_006091.5_45845253_45845544	292		CG	In-BC	NC_006088.5_20998461_20998665	205
CG	In-TC	NC_006090.5_99192150_99192327	178		CG	In-WC	NC_006089.5_32237511_32237696	186		CG	In-BC	NC_006093.5_16040997_16041089	93
CG	In-TC	NC_006088.5_177542009_177542070	62		CG	In-WC	NC_006092.5_54474091_54474339	249		CG	In-BC	NC_006091.5_17705316_17705593	278
CG	In-TC	NC_006088.5_188303825_188304016	192		CG	In-WC	NC_006090.5_3726220_3726253	34		CG	In-BC	NC_006088.5_176517065_176517244	180
CG	In-TC	NC_006111.5_1561548_1561625	78		CG	In-WC	NC_006090.5_78832199_78832374	176		CG	In-BC	NC_006089.5_103741587_103741832	246
CG	In-TC	NC_006089.5_98653457_98653502	46		CG	In-WC	NC_006090.5_54274739_54274899	161		CG	In-BC	NC_006094.5_21402947_21403144	198
CG	In-TC	NC_006090.5_59811306_59811493	188		CG	In-WC	NC_006095.5_16854810_16855105	296		CG	In-BC	NC_006102.5_6217097_6217255	159
CG	In-TC	NC_006090.5_74725698_74725995	298		CG	In-WC	NC_006091.5_65064189_65064268	80		CG	In-BC	NC_006092.5_43332163_43332181	19
CG	In-TC	NC_006090.5_10133733_10133758	26		CG	In-WC	NC_006095.5_23627666_23627730	65		CG	In-BC	NC_006094.5_31878438_31878464	27
CG	In-TC	NC_006091.5_4346341_4346413	73		CG	In-WC	NC_006096.5_10029534_10029568	35		CG	In-BC	NC_006127.5_82488510_82488529	20
CG	In-TC	NC_006089.5_33742632_33743015	384		CG	In-WC	NC_006091.5_79806943_79807049	107		CG	In-BC	NC_006092.5_28730673_28730714	42
CG	In-TC	NC_006088.5_154674199_154674313	115		CG	In-WC	NC_006088.5_50130976_50131172	197		CG	In-BC	NC_006089.5_8262611_8262707	97
CG	In-TC	NC_006089.5_83547456_83547668	213		CG	In-WC	NC_006090.5_54265630_54265717	88		CG	In-BC	NC_006088.5_29427209_29427545	337
CG	In-TC	NC_006090.5_71421610_71421684	75		CG	In-WC	NC_006093.5_21521321_21521420	100		CG	In-BC	NC_006096.5_11810155_11810336	182
CG	In-TC	NC_006097.5_8913631_8913671	41		CG	In-WC	NC_006088.5_174154304_174154398	95		CG	In-BC	NC_006095.5_16873233_16873251	19
CG	In-TC	NC_006101.5_7234121_7234316	196		CG	In-WC	NC_006090.5_67925956_67926329	374		CG	In-BC	NC_006089.5_13185508_13185832	325
CG	In-TC	NC_006099.5_14458570_14458847	278		CG	In-WC	NC_006090.5_40518281_40518557	277		CG	In-BC	NC_006090.5_75959219_75959406	188
CG	In-TC	NC_006089.5_17787711_17787813	103		CG	In-WC	NC_006094.5_12640387_12640484	98		CG	In-BC	NC_006089.5_34922471_34922596	126
CG	In-TC	NC_006100.5_17630768_17631102	335		CG	In-WC	NC_006091.5_67983264_67983384	121		CG	In-BC	NC_006090.5_91329628_91329633	6
CG	In-TC	NC_006101.5_4034633_4034829	197		CG	In-WC	NC_006105.5_7217653_7217805	153		CG	In-BC	NC_006089.5_97416432_97416470	39
CG	In-TC	NC_006090.5_82574674_82574729	56		CG	In-WC	NC_006099.5_5543060_5543333	274		CG	In-BC	NC_006091.5_54744056_54744090	35
CG	In-TC	NC_006089.5_135707458_135707484	27		CG	In-WC	NC_006092.5_21358707_21358888	182		CG	In-BC	NC_006091.5_66861069_66861248	180
CG	In-TC	NC_006089.5_14599506_14599705	200		CG	In-WC	NC_006092.5_41840387_41840806	420		CG	In-BC	NC_006088.5_24917361_24917654	294
CG	In-TC	NC_006101.5_177525_177774	250		CG	In-WC	NC_006089.5_9718305_9718662	358		CG	In-BC	NC_006091.5_69117123_69117246	124
CG	In-TC	NC_006088.5_158569023_158569173	151		CG	In-WC	NC_006088.5_129378183_129378384	202		CG	In-BC	NC_006092.5_30125527_30125538	12
CG	In-TC	NC_006092.5_27935670_27935880	211		CG	In-WC	NC_006089.5_133827713_133827920	208		CG	In-BC	NC_006092.5_22881707_22881978	272
CG	In-TC	NC_006092.5_56375997_56376133	137		CG	In-WC	NC_006089.5_63981172_63981441	270		CG	In-BC	NC_006090.5_52527237_52527379	143
CG	In-TC	NC_006093.5_32896601_32896792	192		CG	In-WC	NC_006088.5_127384948_127385026	79		CG	In-BC	NC_006093.5_11191942_11192132	191
CG	In-TC	NC_006090.5_49446689_49446930	242		CG	In-WC	NC_006095.5_2913452_2913698	247		CG	In-BC	NC_006095.5_24045074_24045102	29
CG	In-TC	NC_006089.5_93817934_93817940	7		CG	In-WC	NC_006088.5_22468313_22468669	357		CG	In-BC	NC_006088.5_48859423_48859532	110
CG	In-TC	NC_006088.5_113421490_113421928	439		CG	In-WC	NC_006089.5_124455917_124455978	62		CG	In-BC	NC_006101.5_1410159_1410313	155
CG	In-TC	NC_006094.5_23646439_23646580	142		CG	In-WC	NC_006096.5_15838417_15838678	262		CG	In-BC	NC_006089.5_115188757_115189311	555
CG	In-TC	NC_006094.5_13110230_13110422	193		CG	In-WC	NC_006091.5_30109704_30110000	297		CG	In-BC	NC_006090.5_54366505_54366542	38
CG	In-TC	NC_006095.5_3402322_3402544	223		CG	In-WC	NC_006088.5_118162237_118162581	345		CG	In-BC	NC_006090.5_95053796_95053938	143
CG	In-TC	NC_006091.5_66387170_66387196	27		CG	In-WC	NC_006090.5_64568017_64568405	389		CG	In-BC	NC_006098.5_10580769_10580841	73
CG	In-TC	NC_006088.5_69333617_69333734	118		CG	In-WC	NC_006088.5_121586328_121586537	210		CG	In-BC	NC_006090.5_91613296_91613491	196
CG	In-TC	NC_006088.5_147236555_147236568	14		CG	In-WC	NC_006088.5_180927134_180927377	244		CG	In-BC	NC_006097.5_3888716_3888905	190
CG	In-TC	NC_006096.5_7824045_7824190	146		CG	In-WC	NC_006090.5_70656091_70656316	226		CG	In-BC	NC_006090.5_67953434_67953474	41
CG	In-TC	NC_006090.5_12156473_12156664	192		CG	In-WC	NC_006098.5_16366685_16367150	466		CG	In-BC	NC_006092.5_23228218_23228618	401
CG	In-TC	NC_006090.5_20430000_20430013	14		CG	In-WC	NC_006089.5_127839144_127839295	152		CG	In-BC	NC_006089.5_142841412_142841726	315
CG	In-TC	NC_006088.5_135906219_135906504	286		CG	In-WC	NC_006105.5_7372046_7372189	144		CG	In-BC	NC_006088.5_119681947_119682177	231
CG	In-TC	NC_006088.5_24259_24288	30		CG	In-WC	NC_006091.5_36511478_36511566	89		CG	In-BC	NC_006104.5_9949498_9949817	320
CG	In-TC	NC_006089.5_38422190_38422254	65		CG	In-WC	NC_006099.5_13259766_13260121	356		CG	In-BC	NC_006091.5_77746462_77746521	60
CG	In-TC	NC_006088.5_93125082_93125117	36		CG	In-WC	NC_006091.5_82322245_82322343	99		CG	In-BC	NC_006092.5_39298679_39298707	29
CG	In-TC	NC_006088.5_155107798_155107980	183		CG	In-WC	NC_006090.5_50689101_50689297	197		CG	In-BC	NC_006092.5_11866914_11867065	152
CG	In-TC	NC_006090.5_45679949_45679963	15		CG	In-WC	NC_006088.5_113247724_113247801	78		CG	In-BC	NC_006094.5_17916162_17916237	76
CG	In-TC	NC_006092.5_30975273_30975295	23		CG	In-WC	NC_006089.5_32273640_32273890	251		CG	In-BC	NC_006088.5_30123457_30123883	427
CG	In-TC	NC_006090.5_34035941_34035965	25		CG	In-WC	NC_006088.5_166655558_166655740	183		CG	In-BC	NC_006090.5_76911583_76911815	233
CG	In-TC	NC_006088.5_182206620_182206787	168		CG	In-WC	NC_006088.5_12905241_12905771	531		CG	In-BC	NC_006094.5_16907360_16907514	155
CG	In-TC	NC_006088.5_28949243_28949511	269		CG	In-WC	NC_006089.5_97582435_97582535	101		CG	In-BC	NC_006096.5_10699959_10700063	105
CG	In-TC	NC_006089.5_68035211_68035468	258		CG	In-WC	NC_006114.5_140733_140805	73		CG	In-BC	NC_006090.5_81644249_81644559	311
CG	In-TC	NC_006092.5_43290838_43290874	37		CG	In-WC	NC_006094.5_33626199_33626352	154		CG	In-BC	NC_006089.5_54247967_54248089	123
CG	In-TC	NC_006093.5_31500803_31500991	189		CG	In-WC	NC_006099.5_3830025_3830121	97		CG	In-BC	NC_006108.5_14085_14090	6
CG	In-TC	NC_006092.5_43380647_43380760	114		CG	In-WC	NC_006088.5_14165271_14165504	234		CG	In-BC	NC_006092.5_29290938_29290973	36
CG	In-TC	NC_006089.5_145752822_145752839	18		CG	In-WC	NC_006090.5_51946701_51946839	139		CG	In-BC	NC_006088.5_132626018_132626308	291
CG	In-TC	NC_006088.5_60259490_60259497	8		CG	In-WC	NC_006092.5_23256955_23256963	9		CG	In-BC	NC_006098.5_11351827_11352338	512
CG	In-TC	NC_006089.5_116253822_116254037	216		CG	In-WC	NC_006090.5_77652452_77652581	130		CG	In-BC	NC_006092.5_45291573_45291668	96
CG	In-TC	NC_006091.5_5866827_5866941	115		CG	In-WC	NC_006089.5_135883001_135883024	24		CG	In-BC	NC_006089.5_56384358_56384593	236
CG	In-TC	NC_006094.5_22513561_22513789	229		CG	In-WC	NC_006088.5_14284468_14284737	270		CG	In-BC	NC_006090.5_34970361_34970869	509
CG	In-TC	NC_006089.5_64554624_64554802	179		CG	In-WC	NC_006093.5_23160184_23160301	118		CG	In-BC	NC_006088.5_47626664_47626912	249
CG	In-TC	NC_006088.5_139141575_139141665	91		CG	In-WC	NC_006088.5_121467695_121467911	217		CG	In-BC	NC_006091.5_5844261_5844444	184
CG	In-TC	NC_006104.5_6636674_6636739	66		CG	In-WC	NC_006091.5_65767707_65767800	94		CG	In-BC	NC_006091.5_84691948_84692081	134
CG	In-TC	NC_006088.5_168811862_168812393	532		CG	In-WC	NC_006088.5_119355984_119356017	34		CG	In-BC	NC_006094.5_26489846_26490073	228
CG	In-TC	NC_006094.5_1780167_1780411	245		CG	In-WC	NC_006093.5_1573584_1573606	23		CG	In-BC	NC_006094.5_9367617_9367624	8
CG	In-TC	NC_006088.5_191160010_191160144	135		CG	In-WC	NC_006088.5_44362397_44362405	9		CG	In-BC	NC_006106.5_7420627_7420895	269
CG	In-TC	NC_006091.5_69190630_69190686	57		CG	In-WC	NC_006088.5_170711321_170711508	188		CG	In-BC	NC_006088.5_50243692_50243812	121
CG	In-TC	NC_006088.5_168797426_168797653	228		CG	In-WC	NC_006089.5_19572998_19573025	28		CG	In-BC	NC_006101.5_11902511_11902711	201
CG	In-TC	NC_006092.5_40793197_40793210	14		CG	In-WC	NC_006090.5_60184261_60184273	13		CG	In-BC	NC_006091.5_9019699_9020076	378
CG	In-TC	NC_006088.5_38314248_38314276	29		CG	In-WC	NC_006127.5_57610865_57611068	204		CG	In-BC	NC_006088.5_181624496_181624506	11
CG	In-TC	NC_006088.5_122681865_122681901	37		CG	In-WC	NC_006090.5_25403847_25404083	237		CG	In-BC	NC_006091.5_8588228_8588439	212
CG	In-TC	NC_006102.5_8511639_8511839	201		CG	In-WC	NC_006127.5_27439192_27439216	25		CG	In-BC	NC_006090.5_75107176_75107396	221
CG	In-TC	NC_006088.5_159585748_159585938	191		CG	In-WC	NC_006092.5_8944576_8944808	233		CG	In-BC	NC_006090.5_46527674_46527933	260
CG	In-TC	NC_006089.5_115878757_115878995	239		CG	In-WC	NC_006105.5_4251526_4251729	204		CG	In-BC	NC_006092.5_43204615_43204644	30
CG	In-TC	NC_006092.5_43438091_43438352	262		CG	In-WC	NC_006088.5_59012915_59013126	212		CG	In-BC	NC_006092.5_29487066_29487269	204
CG	In-TC	NC_006088.5_136764526_136764765	240		CG	In-WC	NC_006090.5_58054825_58054833	9		CG	In-BC	NC_006089.5_33652955_33652990	36
CG	In-TC	NC_006090.5_35344308_35344422	115		CG	In-WC	NC_006092.5_16361104_16361426	323		CG	In-BC	NC_006090.5_44412933_44413051	119
CG	In-TC	NC_006090.5_35392497_35392675	179		CG	In-WC	NC_006088.5_56934891_56935133	243		CG	In-BC	NC_006089.5_25469054_25469392	339
CG	In-TC	NC_006088.5_169134144_169134246	103		CG	In-WC	NC_006099.5_7405757_7406046	290		CG	In-BC	NC_006088.5_119804723_119804783	61
CG	In-TC	NC_006095.5_18275792_18275807	16		CG	In-WC	NC_006105.5_10126449_10126542	94		CG	In-BC	NC_006089.5_101009277_101009777	501
CG	In-TC	NC_006092.5_43432041_43432174	134		CG	In-WC	NC_006095.5_13992251_13992281	31		CG	In-BC	NC_006089.5_34057087_34057172	86
CG	In-TC	NC_006089.5_75466464_75466858	395		CG	In-WC	NC_006090.5_61294410_61294656	247		CG	In-BC	NC_006114.5_1283133_1283507	375
CG	In-TC	NC_006094.5_3687030_3687135	106		CG	In-WC	NC_006107.5_5403702_5404083	382		CG	In-BC	NC_006091.5_23428848_23429044	197
CG	In-TC	NC_006091.5_88002774_88002953	180		CG	In-WC	NC_006088.5_30768174_30768229	56		CG	In-BC	NC_006114.5_1151008_1151051	44
CG	In-TC	NC_006088.5_192859955_192860020	66		CG	In-WC	NC_006088.5_43986642_43986736	95		CG	In-BC	NC_006088.5_63658029_63658124	96
CG	In-TC	NC_006090.5_2936463_2936717	255		CG	In-WC	NC_006090.5_49419400_49419542	143		CG	In-BC	NC_006089.5_15994020_15994147	128
CG	In-TC	NC_006093.5_30059953_30059971	19		CG	In-WC	NC_006093.5_26990278_26990310	33		CG	In-BC	NC_006095.5_29731689_29731714	26
CG	In-TC	NC_006089.5_26040546_26040590	45		CG	In-WC	NC_006090.5_16770483_16770733	251		CG	In-BC	NC_006090.5_25784505_25784798	294
CG	In-TC	NC_006089.5_12812007_12812243	237		CG	In-WC	NC_006099.5_1722783_1723181	399		CG	In-BC	NC_006090.5_63445193_63445458	266
CG	In-TC	NC_006091.5_5211934_5211995	62		CG	In-WC	NC_006092.5_44146926_44147250	325		CG	In-BC	NC_006089.5_75877321_75877448	128
CG	In-TC	NC_006091.5_65680392_65680692	301		CG	In-WC	NC_006095.5_14657411_14657848	438		CG	In-BC	NC_006090.5_66337664_66337885	222
CG	In-TC	NC_006090.5_106177508_106177799	292		CG	In-WC	NC_006095.5_19236019_19236039	21		CG	In-BC	NC_006090.5_52733801_52733864	64
CG	In-TC	NC_006088.5_137595183_137595210	28		CG	In-WC	NC_006092.5_25894907_25894951	45		CG	In-BC	NC_006092.5_1910752_1910760	9
CG	In-TC	NC_006091.5_16323087_16323377	291		CG	In-WC	NC_006089.5_141661740_141661876	137		CG	In-BC	NC_006088.5_17164626_17164885	260
CG	In-TC	NC_006088.5_91377736_91377866	131		CG	In-WC	NC_006094.5_26635203_26635400	198		CG	In-BC	NC_006088.5_34927814_34927876	63
CG	In-TC	NC_006089.5_77470684_77470854	171		CG	In-WC	NC_006091.5_28717217_28717255	39		CG	In-BC	NC_006088.5_129592047_129592328	282
CG	In-TC	NC_006088.5_156527784_156527939	156		CG	In-WC	NC_006114.5_2168534_2168758	225		CG	In-BC	NC_006096.5_11424301_11424338	38
CG	In-TC	NC_006092.5_27204225_27204592	368		CG	In-WC	NC_006094.5_30079955_30080114	160		CG	In-BC	NC_006093.5_7289916_7290038	123
CG	In-TC	NC_006093.5_21063062_21063354	293		CG	In-WC	NC_006094.5_17572248_17572318	71		CG	In-BC	NC_006088.5_6763821_6763954	134
CG	In-TC	NC_006094.5_29178507_29178638	132		CG	In-WC	NC_006089.5_65444231_65444477	247		CG	In-BC	NC_006103.5_528888_528945	58
CG	In-TC	NC_006089.5_38474128_38474275	148		CG	In-WC	NC_006089.5_88865560_88865814	255		CG	In-BC	NC_006094.5_1158248_1158686	439
CG	In-TC	NC_006090.5_18842324_18842392	69		CG	In-WC	NC_006101.5_5764250_5764420	171		CG	In-BC	NC_006092.5_30339398_30339657	260
CG	In-TC	NC_006104.5_1259049_1259273	225		CG	In-WC	NC_006088.5_36495562_36495862	301		CG	In-BC	NC_006090.5_29632362_29632367	6
CG	In-TC	NC_006089.5_65285203_65285322	120		CG	In-WC	NC_006106.5_9020422_9020458	37		CG	In-BC	NC_006089.5_40101271_40101552	282
CG	In-TC	NC_006091.5_82941215_82941250	36		CG	In-WC	NC_006091.5_30859749_30859855	107		CG	In-BC	NC_006095.5_5699796_5699828	33
CG	In-TC	NC_006088.5_101860638_101860668	31		CG	In-WC	NC_006095.5_12479351_12479465	115		CG	In-BC	NC_006094.5_29499092_29499325	234
CG	In-TC	NC_006094.5_33244244_33244392	149		CG	In-WC	NC_006092.5_52007397_52007452	56		CG	In-BC	NC_006100.5_11564757_11564833	77
CG	In-TC	NC_006093.5_4650663_4651119	457		CG	In-WC	NC_006091.5_10208465_10208516	52		CG	In-BC	NC_006089.5_35605110_35605311	202
CG	In-TC	NC_006091.5_84650859_84650914	56		CG	In-WC	NC_006094.5_24505940_24506220	281		CG	In-BC	NC_006089.5_60661747_60661872	126
CG	In-TC	NC_006090.5_22662548_22662840	293		CG	In-WC	NC_006097.5_4810473_4810730	258		CG	In-BC	NC_006089.5_18129956_18130648	693
CG	In-TC	NC_006088.5_10335274_10335446	173		CG	In-WC	NC_006101.5_1547360_1547551	192		CG	In-BC	NC_006089.5_145776246_145776487	242
CG	In-TC	NC_006088.5_36543383_36543827	445		CG	In-WC	NC_006091.5_1523616_1523666	51		CG	In-BC	NC_006091.5_49150196_49150252	57
CG	In-TC	NC_006089.5_75713537_75713625	89		CG	In-WC	NC_006089.5_112713386_112713591	206		CG	In-BC	NC_006090.5_75442245_75442289	45
CG	In-TC	NC_006088.5_125975399_125975609	211		CG	In-WC	NC_006090.5_17624741_17624962	222		CG	In-BC	NC_006091.5_38750472_38750728	257
CG	In-TC	NC_006088.5_131551836_131551871	36		CG	In-WC	NC_006091.5_50133220_50133417	198		CG	In-BC	NC_006090.5_39618732_39618791	60
CG	In-TC	NC_006109.5_2096820_2096835	16		CG	In-WC	NC_006088.5_176285203_176285218	16		CG	In-BC	NW_020110165.1_780058_780078	21
CG	In-TC	NC_006090.5_87192749_87193101	353		CG	In-WC	NC_006094.5_30487235_30487317	83		CG	In-BC	NC_006102.5_12963137_12963150	14
CG	In-TC	NC_006091.5_87341538_87341814	277		CG	In-WC	NC_006088.5_31532169_31532318	150		CG	In-BC	NC_006094.5_9065267_9065551	285
CG	In-TC	NC_006091.5_68337900_68338096	197		CG	In-WC	NC_006089.5_67311420_67311671	252		CG	In-BC	NC_006095.5_12968681_12968754	74
CG	In-TC	NC_006104.5_6990931_6991141	211		CG	In-WC	NC_006094.5_31598814_31598989	176		CG	In-BC	NC_006088.5_92278914_92279105	192
CG	In-TC	NC_006096.5_18408434_18408641	208		CG	In-WC	NC_006090.5_80026188_80026412	225		CG	In-BC	NC_006094.5_59709_59715	7
CG	In-TC	NC_006092.5_19745262_19745678	417		CG	In-WC	NC_006092.5_17460499_17460530	32		CG	In-BC	NC_006092.5_17408385_17408641	257
CG	In-TC	NC_006088.5_12955404_12955652	249		CG	In-WC	NC_006089.5_145979800_145979878	79		CG	In-BC	NC_006088.5_181221623_181221816	194
CG	In-TC	NC_006089.5_40817298_40817377	80		CG	In-WC	NC_006090.5_35200068_35200258	191		CG	In-BC	NC_006092.5_9671258_9671616	359
CG	In-TC	NC_006088.5_60757202_60757218	17		CG	In-WC	NC_006094.5_23611019_23611247	229		CG	In-BC	NC_006090.5_57515400_57515408	9
CG	In-TC	NC_006114.5_5155417_5155488	72		CG	In-WC	NC_006091.5_11746491_11746859	369		CG	In-BC	NC_006105.5_10017636_10017699	64
CG	In-TC	NC_006105.5_7498103_7498349	247		CG	In-WC	NC_006089.5_96926321_96926576	256		CG	In-BC	NC_006089.5_12317703_12317965	263
CG	In-TC	NC_006089.5_65730502_65730927	426		CG	In-WC	NC_006088.5_139013103_139013292	190		CG	In-BC	NC_006090.5_65125415_65125460	46
CG	In-TC	NC_006088.5_37967987_37968193	207		CG	In-WC	NC_006088.5_170076168_170076218	51		CG	In-BC	NC_006088.5_80722289_80722446	158
CG	In-TC	NC_028740.2_5281107_5281320	214		CG	In-WC	NC_006090.5_25787222_25787279	58		CG	In-BC	NC_006091.5_79392120_79392200	81
CG	In-TC	NC_006089.5_62218206_62218401	196		CG	In-WC	NC_006092.5_36228530_36228837	308		CG	In-BC	NC_006089.5_56625909_56626352	444
CG	In-TC	NC_006089.5_58726917_58726960	44		CG	In-WC	NC_006091.5_30344265_30344310	46		CG	In-BC	NC_006089.5_7684270_7684391	122
CG	In-TC	NC_006097.5_11625922_11626133	212		CG	In-WC	NC_006090.5_77723233_77723246	14		CG	In-BC	NC_006094.5_16128118_16128218	101
CG	In-TC	NC_006090.5_43486854_43487054	201		CG	In-WC	NC_006099.5_3807387_3807500	114		CG	In-BC	NC_006088.5_66131829_66131884	56
CG	In-TC	NC_006089.5_55584699_55585037	339		CG	In-WC	NC_006091.5_23093234_23093426	193		CG	In-BC	NC_006092.5_9696342_9696438	97
CG	In-TC	NC_006114.5_1337440_1337445	6		CG	In-WC	NC_006089.5_137334891_137335042	152		CG	In-BC	NC_006091.5_86711037_86711060	24
CG	In-TC	NC_006094.5_30530043_30530345	303		CG	In-WC	NC_006090.5_95577670_95577684	15		CG	In-BC	NC_006094.5_33185050_33185433	384
CG	In-TC	NC_006095.5_3315010_3315305	296		CG	In-WC	NC_006089.5_130085712_130085790	79		CG	In-BC	NC_006092.5_26448219_26448498	280
CG	In-TC	NC_006091.5_67155134_67155215	82		CG	In-WC	NC_006106.5_6347511_6347702	192		CG	In-BC	NC_006088.5_130818503_130818687	185
CG	In-TC	NC_006089.5_90610155_90610294	140		CG	In-WC	NC_006089.5_91377997_91378114	118		CG	In-BC	NC_006088.5_27457697_27457768	72
CG	In-TC	NC_006094.5_11922198_11922398	201		CG	In-WC	NC_006088.5_112292311_112292743	433		CG	In-BC	NC_006089.5_76374104_76374117	14
CG	In-TC	NC_006088.5_80242046_80242349	304		CG	In-WC	NC_006092.5_44269018_44269028	11		CG	In-BC	NC_006104.5_8156244_8156502	259
CG	In-TC	NC_006089.5_9941370_9941537	168		CG	In-WC	NC_006088.5_14998822_14999002	181		CG	In-BC	NC_006089.5_15367816_15367991	176
CG	In-TC	NC_006088.5_56463042_56463172	131		CG	In-WC	NC_006090.5_19864390_19864610	221		CG	In-BC	NC_006090.5_101165144_101165194	51
CG	In-TC	NC_006090.5_102246370_102246508	139		CG	In-WC	NC_006090.5_18782385_18782444	60		CG	In-BC	NC_006089.5_62211401_62211631	231
CG	In-TC	NC_006094.5_489810_490084	275		CG	In-WC	NC_006091.5_31932562_31932585	24		CG	In-BC	NC_006093.5_32251042_32251077	36
CG	In-TC	NC_006088.5_193427898_193427929	32		CG	In-WC	NC_006089.5_98120448_98120841	394		CG	In-BC	NC_006089.5_108057414_108057441	28
CG	In-TC	NC_006096.5_22952773_22952860	88		CG	In-WC	NC_006093.5_29113278_29113287	10		CG	In-BC	NC_006088.5_116386059_116386206	148
CG	In-TC	NC_006090.5_75244356_75244457	102		CG	In-WC	NC_006094.5_21732502_21732639	138		CG	In-BC	NC_006091.5_75992828_75993031	204
CG	In-TC	NC_006096.5_20310843_20310975	133		CG	In-WC	NC_006090.5_85577021_85577272	252		CG	In-BC	NC_006090.5_2480151_2480190	40
CG	In-TC	NC_006088.5_88173823_88173888	66		CG	In-WC	NC_006088.5_152233948_152234220	273		CG	In-BC	NC_006093.5_15054030_15054178	149
CG	In-TC	NC_006093.5_34948308_34948562	255		CG	In-WC	NC_006088.5_181656488_181656495	8		CG	In-BC	NC_006089.5_49232848_49232886	39
CG	In-TC	NC_006088.5_1794436_1794792	357		CG	In-WC	NC_006092.5_32218867_32218885	19		CG	In-BC	NC_006091.5_22313277_22313487	211
CG	In-TC	NC_006093.5_9893780_9893899	120		CG	In-WC	NC_006095.5_20070255_20070451	197		CG	In-BC	NC_006099.5_5830443_5830719	277
CG	In-TC	NC_006090.5_93532011_93532208	198		CG	In-WC	NC_006090.5_32297125_32297340	216		CG	In-BC	NC_006091.5_6399090_6399375	286
CG	In-TC	NC_006093.5_17099394_17099424	31		CG	In-WC	NC_006098.5_6932939_6933487	549		CG	In-BC	NC_006088.5_180395323_180395762	440
CG	In-TC	NC_006088.5_181656797_181656851	55		CG	In-WC	NC_006089.5_78943304_78943329	26		CG	In-BC	NC_006088.5_190014035_190014137	103
CG	In-TC	NC_006091.5_53574924_53574947	24		CG	In-WC	NC_006089.5_54266861_54266867	7		CG	In-BC	NC_006100.5_10458381_10458431	51
CG	In-TC	NC_006088.5_101792719_101792876	158		CG	In-WC	NC_006100.5_10199567_10199700	134		CG	In-BC	NC_006090.5_60445629_60445798	170
CG	In-TC	NC_006088.5_160684665_160684866	202		CG	In-WC	NC_006101.5_14714812_14714897	86		CG	In-BC	NC_006091.5_68223885_68224181	297
CG	In-TC	NC_006090.5_27133494_27133745	252		CG	In-WC	NC_006094.5_20407206_20407341	136		CG	In-BC	NC_006093.5_29324398_29324542	145
CG	In-TC	NC_006088.5_179268397_179268428	32		CG	In-WC	NC_006089.5_101307622_101307627	6		CG	In-BC	NC_006088.5_25208279_25208355	77
CG	In-TC	NC_006090.5_53077645_53077742	98		CG	In-WC	NC_006114.5_5261265_5261433	169		CG	In-BC	NC_006089.5_88892568_88892610	43
CG	In-TC	NC_006088.5_187239315_187239576	262		CG	In-WC	NC_006094.5_24367542_24367600	59		CG	In-BC	NC_006092.5_46583378_46583446	69
CG	In-TC	NC_006090.5_87085756_87086123	368		CG	In-WC	NC_006090.5_20496471_20496706	236		CG	In-BC	NC_006088.5_54661080_54661217	138
CG	In-TC	NC_006091.5_20598675_20598776	102		CG	In-WC	NC_006088.5_182836975_182837082	108		CG	In-BC	NC_006090.5_61255089_61255103	15
CG	In-TC	NC_006088.5_25058089_25058276	188		CG	In-WC	NC_006089.5_80847502_80847519	18		CG	In-BC	NC_006090.5_22251148_22251249	102
CG	In-TC	NC_006088.5_38725151_38725261	111		CG	In-WC	NC_006090.5_28543003_28543108	106		CG	In-BC	NC_006088.5_35674323_35674363	41
CG	In-TC	NC_006094.5_31940662_31940885	224		CG	In-WC	NC_006088.5_133701361_133701557	197		CG	In-BC	NC_006092.5_14746102_14746318	217
CG	In-TC	NC_006091.5_56539277_56539290	14		CG	In-WC	NC_006088.5_146388215_146388339	125		CG	In-BC	NC_006089.5_39287922_39288024	103
CG	In-TC	NC_006094.5_15123226_15123452	227		CG	In-WC	NC_006097.5_8057777_8057936	160		CG	In-BC	NC_006091.5_82315690_82315722	33
CG	In-TC	NC_006090.5_45254667_45254764	98		CG	In-WC	NC_006088.5_46758118_46758155	38		CG	In-BC	NC_006091.5_69382160_69382223	64
CG	In-TC	NC_006090.5_68882051_68882128	78		CG	In-WC	NC_006097.5_12798973_12799172	200		CG	In-BC	NC_006090.5_57316200_57316438	239
CG	In-TC	NC_006088.5_38639128_38639181	54		CG	In-WC	NC_006088.5_134318184_134318216	33		CG	In-BC	NC_006088.5_79079546_79079579	34
CG	In-TC	NC_006088.5_70505162_70505514	353		CG	In-WC	NC_006094.5_24395492_24395688	197		CG	In-BC	NC_006088.5_66711209_66711502	294
CG	In-TC	NC_006088.5_64232366_64232570	205		CG	In-WC	NC_006091.5_32013331_32013769	439		CG	In-BC	NC_006091.5_4792392_4792544	153
CG	In-TC	NC_006088.5_118097831_118097863	33		CG	In-WC	NC_006090.5_45699502_45699795	294		CG	In-BC	NC_006090.5_66089901_66090085	185
CG	In-TC	NC_006091.5_87181220_87181459	240		CG	In-WC	NC_006091.5_24526876_24527055	180		CG	In-BC	NC_006089.5_89277554_89277830	277
CG	In-TC	NC_006089.5_40871563_40871637	75		CG	In-WC	NC_006090.5_12069488_12069670	183		CG	In-BC	NC_006092.5_41447519_41447524	6
CG	In-TC	NC_006089.5_5085737_5085937	201		CG	In-WC	NC_006095.5_17124923_17125158	236		CG	In-BC	NC_006088.5_23070465_23070470	6
CG	In-TC	NC_006088.5_54769972_54770196	225		CG	In-WC	NC_006088.5_121029683_121029723	41		CG	In-BC	NC_006094.5_18829635_18829702	68
CG	In-TC	NC_006095.5_26895350_26895404	55		CG	In-WC	NC_006088.5_44438366_44438405	40		CG	In-BC	NC_006091.5_7502650_7502796	147
CG	In-TC	NC_006090.5_102949496_102949598	103		CG	In-WC	NC_006090.5_35375837_35376067	231		CG	In-BC	NC_006091.5_81954780_81954818	39
CG	In-TC	NC_006088.5_120588132_120588214	83		CG	In-WC	NC_006091.5_76170752_76171000	249		CG	In-BC	NC_006090.5_88687219_88687357	139
CG	In-TC	NC_006088.5_33054188_33054217	30		CG	In-WC	NC_006088.5_59646461_59646623	163		CG	In-BC	NC_006108.5_3066088_3066133	46
CG	In-TC	NC_006088.5_141035845_141036053	209		CG	In-WC	NC_006088.5_27563375_27563450	76		CG	In-BC	NC_006095.5_14782197_14782296	100
CG	In-TC	NC_006114.5_6370183_6370314	132		CG	In-WC	NC_006090.5_67613163_67613171	9		CG	In-BC	NC_006091.5_40915272_40915336	65
CG	In-TC	NC_006095.5_3209688_3209744	57		CG	In-WC	NC_006097.5_2317572_2317642	71		CG	In-BC	NC_006092.5_48109764_48109813	50
CG	In-TC	NC_006088.5_123979885_123980059	175		CG	In-WC	NC_006089.5_111259831_111259875	45		CG	In-BC	NC_006090.5_70532404_70532411	8
CG	In-TC	NC_006090.5_3763363_3763743	381		CG	In-WC	NC_006088.5_68801605_68801641	37		CG	In-BC	NC_006088.5_12965385_12965569	185
CG	In-TC	NC_006088.5_207070_207168	99		CG	In-WC	NC_006095.5_25147129_25147150	22		CG	In-BC	NC_006088.5_119432992_119433171	180
CG	In-TC	NC_006090.5_101338931_101339021	91		CG	In-WC	NC_006088.5_68543070_68543232	163		CG	In-BC	NC_006090.5_60855828_60856054	227
CG	In-TC	NW_020110164.1_1882100_1882112	13		CG	In-WC	NC_006093.5_31500802_31500991	190		CG	In-BC	NC_006088.5_61216425_61216681	257
CG	In-TC	NC_006096.5_6279065_6279254	190		CG	In-WC	NC_006089.5_64494990_64495167	178		CG	In-BC	NC_006090.5_87910651_87910712	62
CG	In-TC	NC_006091.5_73562183_73562232	50		CG	In-WC	NC_006088.5_3297886_3298086	201		CG	In-BC	NC_006089.5_56985303_56985663	361
CG	In-TC	NC_006089.5_107758304_107758393	90		CG	In-WC	NC_006098.5_14875430_14875535	106		CG	In-BC	NC_006091.5_73870266_73870716	451
CG	In-TC	NC_006106.5_8222358_8222372	15		CG	In-WC	NC_006089.5_62015221_62015409	189		CG	In-BC	NC_006094.5_32939161_32939207	47
CG	In-TC	NC_006093.5_5188451_5188557	107		CG	In-WC	NC_006088.5_110403140_110403464	325		CG	In-BC	NC_006095.5_12726790_12726937	148
CG	In-TC	NC_006092.5_49723191_49723773	583		CG	In-WC	NC_006093.5_5926737_5926872	136		CG	In-BC	NC_006092.5_2851931_2851936	6
CG	In-TC	NC_006090.5_97456420_97456562	143		CG	In-WC	NC_006090.5_67295814_67296059	246		CG	In-BC	NC_006091.5_79657286_79657503	218
CG	In-TC	NC_006090.5_80266799_80266875	77		CG	In-WC	NC_006089.5_103377115_103377327	213		CG	In-BC	NC_006088.5_35526144_35526312	169
CG	In-TC	NC_006089.5_15071066_15071173	108		CG	In-WC	NC_006090.5_38080750_38080920	171		CG	In-BC	NC_006089.5_72326962_72327165	204
CG	In-TC	NC_006092.5_53474307_53474416	110		CG	In-WC	NC_006090.5_3748824_3748958	135		CG	In-BC	NC_006088.5_33784601_33784642	42
CG	In-TC	NC_006090.5_21896821_21897002	182		CG	In-WC	NC_006090.5_82874157_82874534	378		CG	In-BC	NC_006089.5_128030450_128030496	47
CG	In-TC	NC_006088.5_25705601_25705616	16		CG	In-WC	NC_006089.5_33606869_33607162	294		CG	In-BC	NC_006099.5_1192050_1192304	255
CG	In-TC	NC_006107.5_7122711_7122782	72		CG	In-WC	NC_006088.5_195585769_195585804	36		CG	In-BC	NC_006091.5_68175943_68176216	274
CG	In-TC	NC_006089.5_46167140_46167240	101		CG	In-WC	NC_006095.5_17579658_17579693	36		CG	In-BC	NC_006114.5_2174936_2175140	205
CG	In-TC	NC_006106.5_9993020_9993365	346		CG	In-WC	NC_006091.5_76138512_76138694	183		CG	In-BC	NC_006088.5_6079076_6079327	252
CG	In-TC	NC_006088.5_106767824_106767991	168		CG	In-WC	NC_006089.5_112621057_112621531	475		CG	In-BC	NC_006091.5_57216339_57216553	215
CG	In-TC	NC_006093.5_23412429_23412732	304		CG	In-WC	NC_006088.5_27693907_27694095	189		CG	In-BC	NC_006091.5_33748400_33748443	44
CG	In-TC	NC_006091.5_70141059_70141224	166		CG	In-WC	NC_006090.5_50190302_50190357	56		CG	In-BC	NC_006091.5_35769754_35769823	70
CG	In-TC	NC_006090.5_43771540_43771713	174		CG	In-WC	NC_006088.5_26025754_26025760	7		CG	In-BC	NC_006090.5_67205638_67205658	21
CG	In-TC	NC_006093.5_27537972_27538041	70		CG	In-WC	NC_006090.5_10553227_10553339	113		CG	In-BC	NC_006089.5_84860103_84860112	10
CG	In-TC	NC_006097.5_7819053_7819464	412		CG	In-WC	NC_006088.5_157545065_157545193	129		CG	In-BC	NC_006088.5_34344914_34344990	77
CG	In-TC	NC_006090.5_64280694_64280709	16		CG	In-WC	NC_006090.5_10394829_10394859	31		CG	In-BC	NW_020110167.1_563047_563129	83
CG	In-TC	NC_006090.5_15521544_15522051	508		CG	In-WC	NC_006089.5_90215920_90216181	262		CG	In-BC	NC_006090.5_76032216_76032361	146
CG	In-TC	NC_006091.5_75177588_75177782	195		CG	In-WC	NC_006098.5_12793853_12793911	59		CG	In-BC	NC_006106.5_8226164_8226266	103
CG	In-TC	NC_006089.5_78916351_78916563	213		CG	In-WC	NC_006092.5_21692882_21693218	337		CG	In-BC	NC_006107.5_11269293_11269390	98
CG	In-TC	NC_006099.5_19233449_19233593	145		CG	In-WC	NC_006088.5_89796865_89796959	95		CG	In-BC	NC_006088.5_14405915_14406047	133
CG	In-TC	NC_006089.5_14430299_14430541	243		CG	In-WC	NC_006088.5_94164576_94164766	191		CG	In-BC	NC_006088.5_9233624_9233861	238
CG	In-TC	NC_006093.5_12027728_12027999	272		CG	In-WC	NC_006093.5_32647922_32648012	91		CG	In-BC	NC_006096.5_22980178_22980213	36
CG	In-TC	NC_006088.5_190183101_190183124	24		CG	In-WC	NC_006091.5_28582868_28583145	278		CG	In-BC	NC_006101.5_7774269_7774699	431
CG	In-TC	NC_006088.5_13773617_13773764	148		CG	In-WC	NC_006096.5_1284544_1284710	167		CG	In-BC	NC_006090.5_31512350_31512453	104
CG	In-TC	NC_006090.5_72735853_72735863	11		CG	In-WC	NC_006090.5_88698276_88698427	152		CG	In-BC	NC_006088.5_45114537_45114625	89
CG	In-TC	NC_006088.5_108659851_108660048	198		CG	In-WC	NC_006088.5_174450684_174450821	138		CG	In-BC	NC_006088.5_13940161_13940219	59
CG	In-TC	NC_006090.5_22669668_22669712	45		CG	In-WC	NC_006099.5_18263865_18263915	51		CG	In-BC	NC_006088.5_157742620_157743048	429
CG	In-TC	NC_006092.5_36046302_36046381	80		CG	In-WC	NC_006090.5_93861720_93861922	203		CG	In-BC	NC_006088.5_100327088_100327213	126
CG	In-TC	NC_006089.5_116370366_116370729	364		CG	In-WC	NC_006089.5_24702584_24702607	24		CG	In-BC	NC_006098.5_923220_923443	224
CG	In-TC	NC_006093.5_4347562_4347627	66		CG	In-WC	NC_006092.5_9679408_9679487	80		CG	In-BC	NC_006091.5_43110419_43110702	284
CG	In-TC	NC_006090.5_82914058_82914555	498		CG	In-WC	NC_006089.5_60650763_60650870	108		CG	In-BC	NC_006089.5_54537759_54537774	16
CG	In-TC	NC_006091.5_76724550_76725017	468		CG	In-WC	NC_006089.5_116961554_116961681	128		CG	In-BC	NC_006094.5_16346119_16346303	185
CG	In-TC	NC_006099.5_1216701_1217074	374		CG	In-WC	NC_006097.5_18962090_18962311	222		CG	In-BC	NC_006094.5_11466042_11466546	505
CG	In-TC	NC_006104.5_9260090_9260197	108		CG	In-WC	NC_006101.5_2729_2742	14		CG	In-BC	NC_006108.5_5402377_5402680	304
CG	In-TC	NC_006095.5_24420768_24421140	373		CG	In-WC	NC_006088.5_104984492_104984714	223		CG	In-BC	NC_006090.5_61350833_61350937	105
CG	In-TC	NC_006088.5_78190175_78190219	45		CG	In-WC	NC_006090.5_90746172_90746188	17		CG	In-BC	NC_006092.5_8724550_8724911	362
CG	In-TC	NC_006089.5_97195349_97195470	122		CG	In-WC	NC_006090.5_51969283_51969310	28		CG	In-BC	NC_006092.5_48195111_48195122	12
CG	In-TC	NC_006089.5_19090024_19090041	18		CG	In-WC	NC_006092.5_1898541_1898616	76		CG	In-BC	NC_006089.5_80527472_80527626	155
CG	In-TC	NC_006090.5_82401545_82401692	148		CG	In-WC	NC_006094.5_10185627_10185940	314		CG	In-BC	NC_006089.5_9019615_9019751	137
CG	In-TC	NC_006100.5_10237434_10237597	164		CG	In-WC	NC_006090.5_109417097_109417364	268		CG	In-BC	NC_006091.5_76247303_76247496	194
CG	In-TC	NC_006093.5_29433994_29434177	184		CG	In-WC	NC_006110.5_4367953_4368106	154		CG	In-BC	NC_006090.5_21793953_21794207	255
CG	In-TC	NC_006088.5_189437734_189437866	133		CG	In-WC	NC_006091.5_75904555_75904617	63		CG	In-BC	NC_006092.5_30513269_30513355	87
CG	In-TC	NC_006091.5_60810155_60810185	31		CG	In-WC	NC_006101.5_2894893_2894935	43		CG	In-BC	NC_006093.5_23411551_23411693	143
CG	In-TC	NC_006089.5_62816754_62816949	196		CG	In-WC	NC_006088.5_185047473_185047654	182		CG	In-BC	NC_006091.5_73360559_73360600	42
CG	In-TC	NC_006099.5_13505219_13505587	369		CG	In-WC	NC_006088.5_78462664_78462885	222		CG	In-BC	NC_006092.5_18132227_18132399	173
CG	In-TC	NC_006088.5_137738965_137738993	29		CG	In-WC	NC_006088.5_133703282_133703486	205		CG	In-BC	NC_006091.5_85224245_85224297	53
CG	In-TC	NC_006089.5_60466353_60466534	182		CG	In-WC	NC_006091.5_20984847_20985027	181		CG	In-BC	NC_006088.5_35887634_35887655	22
CG	In-TC	NC_006100.5_10641583_10641651	69		CG	In-WC	NC_006088.5_170530724_170530883	160		CG	In-BC	NC_006107.5_7932709_7932808	100
CG	In-TC	NC_006095.5_15683550_15683583	34		CG	In-WC	NC_006090.5_31749988_31750110	123		CG	In-BC	NC_006094.5_1862056_1862183	128
CG	In-TC	NC_006091.5_82167578_82167847	270		CG	In-WC	NC_006098.5_6349100_6349217	118		CG	In-BC	NC_006089.5_118112739_118113115	377
CG	In-TC	NC_006088.5_30327410_30327862	453		CG	In-WC	NC_006090.5_75158671_75158969	299		CG	In-BC	NC_006089.5_102133147_102133209	63
CG	In-TC	NC_006099.5_5637546_5637679	134		CG	In-WC	NC_006093.5_32441592_32441789	198		CG	In-BC	NC_006088.5_118788005_118788207	203
CG	In-TC	NC_006089.5_115365891_115365990	100		CG	In-WC	NC_006091.5_85651192_85651427	236		CG	In-BC	NC_006091.5_79643309_79643515	207
CG	In-TC	NC_006092.5_23846819_23847359	541		CG	In-WC	NC_006092.5_8906501_8906649	149		CG	In-BC	NC_006091.5_12160120_12160297	178
CG	In-TC	NC_006089.5_131388358_131388535	178		CG	In-WC	NC_006091.5_65728708_65728863	156		CG	In-BC	NC_006089.5_99216833_99216970	138
CG	In-TC	NC_006093.5_21049510_21049799	290		CG	In-WC	NC_006090.5_49033759_49033997	239		CG	In-BC	NC_006089.5_44740003_44740279	277
CG	In-TC	NC_006098.5_17269151_17269332	182		CG	In-WC	NC_006100.5_8922290_8922312	23		CG	In-BC	NC_006090.5_90964442_90964542	101
CG	In-TC	NC_006090.5_86995846_86995863	18		CG	In-WC	NC_006089.5_78954001_78954389	389		CG	In-BC	NC_006089.5_68281880_68281928	49
CG	In-TC	NC_006090.5_46715056_46715169	114		CG	In-WC	NC_006090.5_5582299_5582509	211		CG	In-BC	NC_006090.5_75673849_75673910	62
CG	In-TC	NC_006090.5_3887608_3887852	245		CG	In-WC	NC_006097.5_4205529_4205812	284		CG	In-BC	NC_006089.5_11504994_11505180	187
CG	In-TC	NC_006093.5_5186825_5186855	31		CG	In-WC	NC_006096.5_17335785_17336047	263		CG	In-BC	NC_006088.5_27774638_27774690	53
CG	In-TC	NC_006088.5_173848549_173848742	194		CG	In-WC	NC_006088.5_40548230_40548343	114		CG	In-BC	NC_006088.5_45579229_45579354	126
CG	In-TC	NC_006091.5_61492328_61492499	172		CG	In-WC	NC_006091.5_89621346_89621802	457		CG	In-BC	NC_006094.5_31341423_31341512	90
CG	In-TC	NC_006088.5_63052220_63052271	52		CG	In-WC	NC_006104.5_8930992_8931293	302		CG	In-BC	NC_006088.5_182488754_182488957	204
CG	In-TC	NC_006127.5_19790798_19790833	36		CG	In-WC	NC_006095.5_27801052_27801304	253		CG	In-BC	NC_006095.5_23836771_23836827	57
CG	In-TC	NC_006090.5_104077337_104077353	17		CG	In-WC	NC_006088.5_145396958_145397169	212		CG	In-BC	NC_006092.5_12157325_12157351	27
CG	In-TC	NC_006091.5_14068227_14068476	250		CG	In-WC	NC_006089.5_111261409_111261479	71		CG	In-BC	NC_006088.5_170125747_170125821	75
CG	In-TC	NC_006093.5_30112111_30112266	156		CG	In-WC	NC_006091.5_46524408_46524529	122		CG	In-BC	NC_006088.5_137334695_137334889	195
CG	In-TC	NC_006089.5_22705333_22705961	629		CG	In-WC	NC_006091.5_16974149_16974211	63		CG	In-BC	NC_006099.5_17951715_17951955	241
CG	In-TC	NC_006089.5_92651566_92651647	82		CG	In-WC	NC_006091.5_34129435_34129655	221		CG	In-BC	NC_006088.5_185540862_185541049	188
CG	In-TC	NC_006088.5_26236915_26237232	318		CG	In-WC	NC_006091.5_39786612_39786721	110		CG	In-BC	NC_006090.5_14979688_14979847	160
CG	In-TC	NC_006089.5_65798371_65798538	168		CG	In-WC	NC_006098.5_16377030_16377043	14		CG	In-BC	NC_006095.5_18828342_18828367	26
CG	In-TC	NC_006100.5_19148604_19148764	161		CG	In-WC	NC_006096.5_6515506_6515510	5		CG	In-BC	NC_006091.5_72335373_72335382	10
CG	In-TC	NC_006089.5_37483284_37483560	277		CG	In-WC	NC_006088.5_180119638_180120029	392		CG	In-BC	NC_006088.5_119604145_119604192	48
CG	In-TC	NC_006088.5_146717052_146717211	160		CG	In-WC	NC_006088.5_116525709_116525757	49		CG	In-BC	NC_006090.5_7985773_7985831	59
CG	In-TC	NC_006093.5_4858690_4858745	56		CG	In-WC	NC_006090.5_90018572_90018744	173		CG	In-BC	NC_006100.5_13171644_13171694	51
CG	In-TC	NC_006094.5_34578263_34578352	90		CG	In-WC	NC_006091.5_41221631_41221739	109		CG	In-BC	NC_006089.5_6648042_6648056	15
CG	In-TC	NC_006088.5_52768569_52768783	215		CG	In-WC	NC_006088.5_171329105_171329255	151		CG	In-BC	NC_006096.5_11809627_11809796	170
CG	In-TC	NC_006099.5_4579752_4579794	43		CG	In-WC	NC_006094.5_13440408_13440434	27		CG	In-BC	NW_020109772.1_3583484_3584170	687
CG	In-TC	NC_006101.5_9619352_9619407	56		CG	In-WC	NC_006091.5_30127895_30127925	31		CG	In-BC	NC_006091.5_68005473_68005670	198
CG	In-TC	NC_006090.5_84919625_84919746	122		CG	In-WC	NC_006089.5_78162095_78162101	7		CG	In-BC	NC_006092.5_9672084_9672321	238
CG	In-TC	NC_006107.5_12277527_12277598	72		CG	In-WC	NC_006093.5_20725291_20725497	207		CG	In-BC	NC_006089.5_59825382_59825589	208
CG	In-TC	NC_006088.5_123987539_123987571	33		CG	In-WC	NC_006090.5_97050366_97050514	149		CG	In-BC	NC_006091.5_63402424_63402865	442
CG	In-TC	NC_006091.5_13701358_13701383	26		CG	In-WC	NC_006089.5_31564281_31564510	230		CG	In-BC	NC_006088.5_38268856_38268964	109
CG	In-TC	NC_006088.5_158111319_158111662	344		CG	In-WC	NC_006089.5_6788241_6788316	76		CG	In-BC	NC_006096.5_11003727_11003815	89
CG	In-TC	NC_006088.5_139712128_139712136	9		CG	In-WC	NC_006089.5_136247873_136248170	298		CG	In-BC	NC_006089.5_16336370_16336620	251
CG	In-TC	NC_006100.5_6552710_6552913	204		CG	In-WC	NC_006090.5_32566872_32566915	44		CG	In-BC	NC_006092.5_33524491_33524762	272
CG	In-TC	NC_006090.5_19749238_19749309	72		CG	In-WC	NC_006091.5_81069586_81069679	94		CG	In-BC	NC_006089.5_30077570_30077741	172
CG	In-TC	NC_006091.5_24996792_24997070	279		CG	In-WC	NC_006088.5_176465859_176465970	112		CG	In-BC	NC_006091.5_82169733_82170024	292
CG	In-TC	NC_006089.5_14206293_14206624	332		CG	In-WC	NC_006088.5_10959961_10960019	59		CG	In-BC	NC_006090.5_57566009_57566220	212
CG	In-TC	NC_006090.5_22371086_22371347	262		CG	In-WC	NC_006088.5_25861376_25861416	41		CG	In-BC	NC_006095.5_25506489_25506574	86
CG	In-TC	NC_006096.5_21143756_21143948	193		CG	In-WC	NC_006089.5_88947307_88947512	206		CG	In-BC	NC_006095.5_3489590_3489635	46
CG	In-TC	NC_006088.5_10387654_10387881	228		CG	In-WC	NC_006094.5_14080668_14080678	11		CG	In-BC	NC_006089.5_145591997_145592248	252
CG	In-TC	NC_006088.5_146125618_146125687	70		CG	In-WC	NC_006093.5_15858794_15859080	287		CG	In-BC	NC_006088.5_115810014_115810114	101
CG	In-TC	NC_006092.5_16673876_16673918	43		CG	In-WC	NC_006088.5_85576860_85576980	121		CG	In-BC	NC_006095.5_14956785_14956892	108
CG	In-TC	NC_006089.5_85572685_85572846	162		CG	In-WC	NC_006090.5_75098854_75098973	120		CG	In-BC	NC_006088.5_65421153_65421157	5
CG	In-TC	NC_006092.5_36464308_36464432	125		CG	In-WC	NC_006091.5_79663087_79663336	250		CG	In-BC	NC_006094.5_27377001_27377163	163
CG	In-TC	NC_006089.5_119457878_119458083	206		CG	In-WC	NC_006092.5_1419854_1420098	245		CG	In-BC	NC_006091.5_52406567_52406840	274
CG	In-TC	NC_006090.5_8922035_8922179	145		CG	In-WC	NC_006092.5_44723706_44723710	5		CG	In-BC	NC_006093.5_8290473_8290813	341
CG	In-TC	NC_006088.5_83314006_83314140	135		CG	In-WC	NC_006091.5_76073728_76073740	13		CG	In-BC	NC_006089.5_132204420_132204576	157
CG	In-TC	NC_006091.5_23903533_23903951	419		CG	In-WC	NC_006088.5_31257763_31257847	85		CG	In-BC	NC_006089.5_65432146_65432390	245
CG	In-TC	NC_006097.5_10741508_10741693	186		CG	In-WC	NC_006094.5_30413896_30414110	215		CG	In-BC	NC_006110.5_582160_582261	102
CG	In-TC	NC_006091.5_24854749_24854753	5		CG	In-WC	NC_006098.5_7485559_7485574	16		CG	In-BC	NC_006088.5_177252161_177252343	183
CG	In-TC	NC_006089.5_14588117_14588264	148		CG	In-WC	NC_006089.5_14340662_14340829	168		CG	In-BC	NC_006089.5_89364378_89364590	213
CG	In-TC	NC_006089.5_84233781_84233870	90		CG	In-WC	NC_006102.5_5375628_5375673	46		CG	In-BC	NC_006092.5_9353091_9353293	203
CG	In-TC	NC_006093.5_22918323_22918538	216		CG	In-WC	NC_006094.5_16616040_16616047	8		CG	In-BC	NC_006095.5_12719153_12719243	91
CG	In-TC	NC_006089.5_65249361_65249389	29		CG	In-WC	NC_006092.5_36219569_36219842	274		CG	In-BC	NC_006090.5_10394829_10394930	102
CG	In-TC	NC_006095.5_2840348_2840401	54		CG	In-WC	NC_006090.5_75990338_75990346	9		CG	In-BC	NC_006091.5_42704935_42705371	437
CG	In-TC	NC_006092.5_57363457_57363486	30		CG	In-WC	NC_006100.5_8607606_8607725	120		CG	In-BC	NC_006089.5_73095170_73095189	20
CG	In-TC	NC_006102.5_1647897_1648031	135		CG	In-WC	NC_006092.5_53374337_53374426	90		CG	In-BC	NW_020110123.1_3148_3292	145
CG	In-TC	NC_006091.5_65816776_65817164	389		CG	In-WC	NC_006089.5_102560016_102560348	333		CG	In-BC	NC_006090.5_14512799_14512963	165
CG	In-TC	NC_006091.5_38473540_38473580	41		CG	In-WC	NC_006088.5_37753026_37753258	233		CG	In-BC	NC_006090.5_83280557_83281012	456
CG	In-TC	NC_006091.5_46327797_46327855	59		CG	In-WC	NC_006091.5_44705586_44705616	31		CG	In-BC	NC_006097.5_3580825_3580940	116
CG	In-TC	NC_006088.5_72423987_72424106	120		CG	In-WC	NC_006092.5_30051265_30051269	5		CG	In-BC	NC_006091.5_24631216_24631289	74
CG	In-TC	NC_006091.5_75888466_75888497	32		CG	In-WC	NC_006088.5_42815474_42815485	12		CG	In-BC	NC_006090.5_29933915_29934236	322
CG	In-TC	NC_006091.5_79663064_79663336	273		CG	In-WC	NC_006093.5_16442821_16442929	109		CG	In-BC	NC_006089.5_62288010_62288272	263
CG	In-TC	NC_006089.5_38871782_38871798	17		CG	In-WC	NC_006088.5_191305416_191305612	197		CG	In-BC	NC_006089.5_124680531_124680700	170
CG	In-TC	NC_006091.5_48662504_48662622	119		CG	In-WC	NC_006088.5_19050172_19050512	341		CG	In-BC	NC_006107.5_10841603_10841610	8
CG	In-TC	NC_006127.5_4178444_4178732	289		CG	In-WC	NC_006091.5_29205897_29206097	201		CG	In-BC	NC_006090.5_51792197_51792243	47
CG	In-TC	NC_006088.5_162578313_162578398	86		CG	In-WC	NC_006107.5_5765096_5765135	40		CG	In-BC	NC_006088.5_134640942_134641202	261
CG	In-TC	NC_006090.5_42785681_42785812	132		CG	In-WC	NC_006089.5_48128576_48128771	196		CG	In-BC	NC_006108.5_1902379_1902494	116
CG	In-TC	NC_006091.5_76901127_76901160	34		CG	In-WC	NC_006096.5_7207100_7207239	140		CG	In-BC	NC_006090.5_33451668_33451710	43
CG	In-TC	NC_006090.5_40015463_40015510	48		CG	In-WC	NC_006088.5_131670353_131670631	279		CG	In-BC	NC_006089.5_59184648_59184953	306
CG	In-TC	NC_006091.5_37287606_37288098	493		CG	In-WC	NC_006090.5_57649183_57649443	261		CG	In-BC	NC_006092.5_3862985_3863119	135
CG	In-TC	NC_006094.5_2319912_2319964	53		CG	In-WC	NC_006091.5_34422716_34422863	148		CG	In-BC	NC_006091.5_9235885_9236024	140
CG	In-TC	NC_006092.5_11759432_11759471	40		CG	In-WC	NC_006089.5_8100492_8100622	131		CG	In-BC	NC_006094.5_15634596_15634614	19
CG	In-TC	NC_006089.5_83240099_83240104	6		CG	In-WC	NC_006088.5_6652704_6652752	49		CG	In-BC	NC_006088.5_114237181_114237740	560
CG	In-TC	NC_006092.5_5392636_5392861	226		CG	In-WC	NC_006089.5_128554004_128554429	426		CG	In-BC	NC_006089.5_57548615_57548820	206
CG	In-TC	NC_006090.5_26426088_26426388	301		CG	In-WC	NC_006097.5_4167429_4167720	292		CG	In-BC	NC_006114.5_2185983_2186192	210
CG	In-TC	NC_006090.5_44342600_44342803	204		CG	In-WC	NC_006092.5_12792686_12792997	312		CG	In-BC	NC_006095.5_11366562_11366672	111
CG	In-TC	NC_006090.5_76334351_76334526	176		CG	In-WC	NC_006090.5_96203627_96204015	389		CG	In-BC	NC_006088.5_10672794_10672811	18
CG	In-TC	NC_006091.5_29568109_29568192	84		CG	In-WC	NC_006090.5_33625391_33625470	80		CG	In-BC	NC_006090.5_5050187_5050197	11
CG	In-TC	NC_006091.5_67062240_67062553	314		CG	In-WC	NC_006096.5_22719089_22719382	294		CG	In-BC	NC_006088.5_23399119_23399294	176
CG	In-TC	NC_006094.5_298497_298618	122		CG	In-WC	NC_006093.5_30001397_30001443	47		CG	In-BC	NW_020110164.1_1850355_1850379	25
CG	In-TC	NC_006092.5_25352199_25352467	269		CG	In-WC	NC_006090.5_74818315_74818419	105		CG	In-BC	NC_006093.5_15290855_15290882	28
CG	In-TC	NC_006090.5_29617128_29617306	179		CG	In-WC	NC_006108.5_4655962_4656210	249		CG	In-BC	NC_006088.5_33058522_33058719	198
CG	In-TC	NC_006091.5_84643694_84643799	106		CG	In-WC	NC_006089.5_145701463_145701710	248		CG	In-BC	NC_006094.5_29448793_29448854	62
CG	In-TC	NC_006099.5_15160646_15160733	88		CG	In-WC	NC_006091.5_44021815_44021993	179		CG	In-BC	NC_006090.5_64692459_64692475	17
CG	In-TC	NC_006088.5_56116688_56116743	56		CG	In-WC	NC_006098.5_12508101_12508405	305		CG	In-BC	NC_006092.5_37694871_37695292	422
CG	In-TC	NC_006088.5_105472098_105472313	216		CG	In-WC	NC_006090.5_18761935_18762058	124		CG	In-BC	NC_006089.5_67204425_67204672	248
CG	In-TC	NC_006094.5_354394_354665	272		CG	In-WC	NC_006089.5_20444485_20444755	271		CG	In-BC	NC_006093.5_4693504_4693690	187
CG	In-TC	NC_006091.5_84293557_84293968	412		CG	In-WC	NC_006095.5_10260915_10261088	174		CG	In-BC	NC_006091.5_58656403_58656626	224
CG	In-TC	NC_006088.5_63875223_63875351	129		CG	In-WC	NC_006102.5_9381648_9381711	64		CG	In-BC	NC_006093.5_19569388_19569487	100
CG	In-TC	NC_006090.5_86247398_86247619	222		CG	In-WC	NC_006107.5_11269298_11269390	93		CG	In-BC	NC_006096.5_12883200_12883340	141
CG	In-TC	NC_006094.5_15424566_15424621	56		CG	In-WC	NC_006088.5_136571340_136571477	138		CG	In-BC	NC_006088.5_28578104_28578463	360
CG	In-TC	NC_006104.5_6944282_6944400	119		CG	In-WC	NC_006092.5_36166211_36166530	320		CG	In-BC	NC_006099.5_5545379_5545533	155
CG	In-TC	NC_006088.5_13694382_13694424	43		CG	In-WC	NC_006088.5_138872089_138872171	83		CG	In-BC	NC_006090.5_79134381_79134676	296
CG	In-TC	NC_006089.5_38778796_38778916	121		CG	In-WC	NC_006096.5_734106_734270	165		CG	In-BC	NC_006090.5_1081757_1082206	450
CG	In-TC	NC_006090.5_51837539_51837749	211		CG	In-WC	NC_006090.5_103182491_103182564	74		CG	In-BC	NC_006092.5_50693301_50693404	104
CG	In-TC	NC_006090.5_106258162_106258170	9		CG	In-WC	NC_006093.5_10573593_10573657	65		CG	In-BC	NC_006089.5_102853358_102853478	121
CG	In-TC	NC_006092.5_53720977_53721019	43		CG	In-WC	NC_006090.5_67421595_67421743	149		CG	In-BC	NC_006092.5_46056545_46056848	304
CG	In-TC	NC_006088.5_147607803_147608018	216		CG	In-WC	NC_006089.5_9597785_9597934	150		CG	In-BC	NC_006089.5_132103943_132104082	140
CG	In-TC	NC_006095.5_24763716_24763926	211		CG	In-WC	NC_006088.5_57493356_57493377	22		CG	In-BC	NC_006099.5_3044336_3044508	173
CG	In-TC	NC_006090.5_7241344_7241363	20		CG	In-WC	NC_006093.5_21645618_21645910	293		CG	In-BC	NC_006094.5_1531496_1531614	119
CG	In-TC	NC_006093.5_8940727_8940781	55		CG	In-WC	NC_006099.5_2560466_2560622	157		CG	In-BC	NC_006107.5_5948132_5948483	352
CG	In-TC	NC_006089.5_89212091_89212124	34		CG	In-WC	NC_006093.5_26393527_26393738	212		CG	In-BC	NC_006088.5_86213375_86213637	263
CG	In-TC	NC_006089.5_37016178_37016327	150		CG	In-WC	NC_006095.5_4552122_4552154	33		CG	In-BC	NC_006089.5_132664972_132665088	117
CG	In-TC	NC_006114.5_1283051_1283136	86		CG	In-WC	NC_006099.5_3762212_3762223	12		CG	In-BC	NC_006088.5_40668952_40669044	93
CG	In-TC	NC_006089.5_102243152_102243335	184		CG	In-WC	NC_006096.5_13037561_13037707	147		CG	In-BC	NC_006093.5_25161910_25162127	218
CG	In-TC	NC_006088.5_79923431_79923827	397		CG	In-WC	NC_006091.5_52857067_52857114	48		CG	In-BC	NC_006095.5_16857509_16857791	283
CG	In-TC	NC_006089.5_93992775_93992951	177		CG	In-WC	NC_006090.5_34901385_34901493	109		CG	In-BC	NC_006099.5_5832277_5832288	12
CG	In-TC	NC_006101.5_15053792_15053919	128		CG	In-WC	NC_006089.5_22819209_22819442	234		CG	In-BC	NC_006097.5_4570937_4570963	27
CG	In-TC	NC_006088.5_92630076_92630211	136		CG	In-WC	NC_006097.5_4430031_4430345	315		CG	In-BC	NC_006102.5_12121953_12121960	8
CG	In-TC	NC_006092.5_27544751_27544775	25		CG	In-WC	NC_006099.5_13040501_13040689	189		CG	In-BC	NC_006090.5_33900058_33900090	33
CG	In-TC	NC_006089.5_73314417_73314430	14		CG	In-WC	NC_006089.5_69755900_69756196	297		CG	In-BC	NC_006088.5_51465703_51465752	50
CG	In-TC	NC_006094.5_31142239_31142400	162		CG	In-WC	NC_006094.5_16192109_16192497	389		CG	In-BC	NC_006088.5_71168512_71168756	245
CG	In-TC	NC_006089.5_38408569_38408618	50		CG	In-WC	NC_006093.5_34130226_34130784	559		CG	In-BC	NC_006092.5_10992178_10992277	100
CG	In-TC	NC_006102.5_760714_760935	222		CG	In-WC	NC_006088.5_13399189_13399416	228		CG	In-BC	NC_006090.5_50019872_50019932	61
CG	In-TC	NC_006107.5_1569606_1569738	133		CG	In-WC	NC_006101.5_10103035_10103232	198		CG	In-BC	NC_006095.5_29345766_29345843	78
CG	In-TC	NC_006091.5_14382849_14383123	275		CG	In-WC	NC_006088.5_168242775_168243028	254		CG	In-BC	NC_006092.5_7086093_7086387	295
CG	In-TC	NC_006106.5_7412400_7412569	170		CG	In-WC	NC_006094.5_34216532_34216651	120		CG	In-BC	NC_006090.5_86169997_86170008	12
CG	In-TC	NC_006088.5_64134775_64134972	198		CG	In-WC	NC_006089.5_115147582_115147758	177		CG	In-BC	NC_006096.5_7726936_7727102	167
CG	In-TC	NC_006099.5_2704706_2704736	31		CG	In-WC	NC_006093.5_24424713_24424964	252		CG	In-BC	NC_006094.5_35949732_35949892	161
CG	In-TC	NC_006089.5_80530361_80530462	102		CG	In-WC	NC_006090.5_80611919_80611953	35		CG	In-BC	NC_006090.5_67363735_67363797	63
CG	In-TC	NC_006089.5_91220770_91220992	223		CG	In-WC	NC_006090.5_41335313_41335643	331		CG	In-BC	NC_006088.5_54680786_54680795	10
CG	In-TC	NC_006089.5_92044749_92045023	275		CG	In-WC	NC_006090.5_89904239_89904249	11		CG	In-BC	NC_006092.5_12025393_12025952	560
CG	In-TC	NC_006096.5_18752717_18752858	142		CG	In-WC	NC_006088.5_92750425_92750447	23		CG	In-BC	NC_006091.5_29864709_29864727	19
CG	In-TC	NC_006089.5_56789175_56789214	40		CG	In-WC	NC_006090.5_87169249_87169254	6		CG	In-BC	NC_006088.5_92178074_92178411	338
CG	In-TC	NC_006094.5_16912563_16912643	81		CG	In-WC	NC_006091.5_76255847_76256075	229		CG	In-BC	NC_006127.5_32893116_32893269	154
CG	In-TC	NC_006090.5_40345075_40345367	293		CG	In-WC	NC_006090.5_34005047_34005265	219		CG	In-BC	NC_006093.5_16288901_16289146	246
CG	In-TC	NC_006088.5_189075553_189075559	7		CG	In-WC	NC_006088.5_23831684_23832181	498		CG	In-BC	NC_006093.5_10126269_10126552	284
CG	In-TC	NC_006093.5_22801380_22801628	249		CG	In-WC	NC_006090.5_96986921_96987326	406		CG	In-BC	NC_006092.5_50529214_50529252	39
CG	In-TC	NC_006089.5_128006643_128006656	14		CG	In-WC	NC_006090.5_35923429_35923440	12		CG	In-BC	NC_006089.5_79179392_79179484	93
CG	In-TC	NC_006094.5_9755107_9755231	125		CG	In-WC	NC_006094.5_30533774_30533801	28		CG	In-BC	NC_006089.5_98836837_98837128	292
CG	In-TC	NC_006090.5_80370226_80370288	63		CG	In-WC	NC_006089.5_128332684_128332979	296		CG	In-BC	NC_006102.5_3473307_3473556	250
CG	In-TC	NC_006094.5_15128590_15128708	119		CG	In-WC	NC_006089.5_98406257_98406317	61		CG	In-BC	NC_006088.5_113908021_113908286	266
CG	In-TC	NC_006092.5_50020986_50021182	197		CG	In-WC	NC_006097.5_8475130_8475212	83		CG	In-BC	NC_006089.5_149311289_149311385	97
CG	In-TC	NC_006092.5_43412504_43412564	61		CG	In-WC	NC_006088.5_13529362_13529442	81		CG	In-BC	NC_006092.5_27269308_27269327	20
CG	In-TC	NC_006088.5_24686350_24686398	49		CG	In-WC	NC_006088.5_114998668_114998987	320		CG	In-BC	NC_006089.5_34136647_34137005	359
CG	In-TC	NC_006098.5_5005257_5005371	115		CG	In-WC	NC_006089.5_47747890_47748095	206		CG	In-BC	NC_006098.5_9599293_9599550	258
CG	In-TC	NC_006090.5_63432019_63432039	21		CG	In-WC	NC_006089.5_141672846_141673029	184		CG	In-BC	NC_006093.5_15076256_15076416	161
CG	In-TC	NC_006090.5_79694426_79694619	194		CG	In-WC	NC_006090.5_66425170_66425644	475		CG	In-BC	NC_006092.5_12026325_12026675	351
CG	In-TC	NC_006089.5_60457440_60457471	32		CG	In-WC	NC_006088.5_112177469_112177780	312		CG	In-BC	NC_006089.5_19598932_19598988	57
CG	In-TC	NC_006089.5_102108767_102108891	125		CG	In-WC	NC_006094.5_21859023_21859119	97		CG	In-BC	NC_006089.5_82304306_82304583	278
CG	In-TC	NC_006090.5_27541848_27541859	12		CG	In-WC	NC_006089.5_74614716_74614789	74		CG	In-BC	NC_006091.5_88886978_88887256	279
CG	In-TC	NC_006089.5_22502235_22502308	74		CG	In-WC	NC_006089.5_61665247_61665270	24		CG	In-BC	NC_006094.5_11973294_11973310	17
CG	In-TC	NC_006088.5_109972466_109972602	137		CG	In-WC	NC_006094.5_30530224_30530345	122		CG	In-BC	NC_006088.5_130117782_130118053	272
CG	In-TC	NC_006097.5_7746723_7746911	189		CG	In-WC	NC_006089.5_123056238_123056457	220		CG	In-BC	NC_006090.5_66721004_66721230	227
CG	In-TC	NC_006088.5_40524769_40525216	448		CG	In-WC	NC_006088.5_36118076_36118546	471		CG	In-BC	NC_006088.5_19713306_19713476	171
CG	In-TC	NC_006090.5_63900413_63900878	466		CG	In-WC	NC_006093.5_21171620_21171654	35		CG	In-BC	NW_020110145.1_20080_20104	25
CG	In-TC	NC_006088.5_145620032_145620184	153		CG	In-WC	NC_006114.5_6372530_6372732	203		CG	In-BC	NC_006091.5_8724193_8724455	263
CG	In-TC	NC_006089.5_110959679_110959856	178		CG	In-WC	NC_006091.5_68060433_68060443	11		CG	In-BC	NC_006091.5_86160146_86160444	299
CG	In-TC	NC_006090.5_89154624_89154676	53		CG	In-WC	NC_006098.5_8548966_8549171	206		CG	In-BC	NC_006090.5_51167651_51167728	78
CG	In-TC	NC_006091.5_65821386_65821398	13		CG	In-WC	NC_006089.5_112850753_112850915	163		CG	In-BC	NC_006108.5_1876271_1876471	201
CG	In-TC	NC_006097.5_4468916_4469009	94		CG	In-WC	NC_006088.5_78440679_78440955	277		CG	In-BC	NC_006093.5_23330148_23330233	86
CG	In-TC	NC_006113.5_3931804_3931815	12		CG	In-WC	NC_006091.5_15660976_15661225	250		CG	In-BC	NC_006111.5_4374292_4374442	151
CG	In-TC	NC_006093.5_27567974_27568080	107		CG	In-WC	NC_006093.5_16728719_16728894	176		CG	In-BC	NC_006092.5_50644302_50644740	439
CG	In-TC	NC_006090.5_64002197_64002397	201		CG	In-WC	NC_006088.5_24488613_24488881	269		CG	In-BC	NC_006093.5_16041306_16041806	501
CG	In-TC	NC_006088.5_196622410_196622560	151		CG	In-WC	NC_006094.5_15412411_15412554	144		CG	In-BC	NC_006092.5_29700451_29700565	115
CG	In-TC	NC_006094.5_5915555_5915607	53		CG	In-WC	NC_006090.5_75101238_75101383	146		CG	In-BC	NC_006088.5_69462502_69462655	154
CG	In-TC	NC_006088.5_124546392_124546562	171		CG	In-WC	NC_006101.5_5612073_5612329	257		CG	In-BC	NC_006092.5_42706119_42706334	216
CG	In-TC	NC_006089.5_110873726_110873941	216		CG	In-WC	NC_006090.5_63965384_63965626	243		CG	In-BC	NC_006091.5_68754824_68755258	435
CG	In-TC	NC_006092.5_55782853_55783002	150		CG	In-WC	NC_006090.5_75116693_75117045	353		CG	In-BC	NC_006090.5_53359838_53360056	219
CG	In-TC	NC_006090.5_90898630_90898842	213		CG	In-WC	NC_006105.5_7943209_7943283	75		CG	In-BC	NC_006091.5_64467759_64467947	189
CG	In-TC	NC_006089.5_38866546_38866594	49		CG	In-WC	NC_006091.5_31496439_31496561	123		CG	In-BC	NC_006088.5_13615101_13615258	158
CG	In-TC	NC_006097.5_731785_732055	271		CG	In-WC	NC_006089.5_108758347_108758398	52		CG	In-BC	NC_006090.5_51570347_51570397	51
CG	In-TC	NC_006088.5_182566064_182566511	448		CG	In-WC	NC_006088.5_41122641_41122951	311		CG	In-BC	NC_006098.5_7560025_7560134	110
CG	In-TC	NC_006107.5_12162311_12162754	444		CG	In-WC	NC_006091.5_79802809_79802995	187		CG	In-BC	NC_006097.5_18554745_18554775	31
CG	In-TC	NC_006090.5_108216116_108216544	429		CG	In-WC	NC_006091.5_76192164_76192370	207		CG	In-BC	NC_006088.5_65384531_65384757	227
CG	In-TC	NC_006093.5_27600140_27600588	449		CG	In-WC	NC_006090.5_87166643_87166995	353		CG	In-BC	NC_006092.5_4167645_4167664	20
CG	In-TC	NC_006088.5_28672449_28672913	465		CG	In-WC	NC_006088.5_27667972_27668108	137		CG	In-BC	NC_006089.5_115146857_115147347	491
CG	In-TC	NC_006091.5_53488384_53488638	255		CG	In-WC	NC_006090.5_49025989_49026280	292		CG	In-BC	NC_006097.5_7327252_7327293	42
CG	In-TC	NC_006096.5_7615296_7615321	26		CG	In-WC	NC_006103.5_1470695_1470894	200		CG	In-BC	NC_006091.5_62422160_62422294	135
CG	In-TC	NC_028740.2_191573_191736	164		CG	In-WC	NC_006088.5_157563388_157563536	149		CG	In-BC	NC_006091.5_84019550_84019742	193
CG	In-TC	NC_006094.5_12585946_12586019	74		CG	In-WC	NC_006088.5_110639312_110639460	149		CG	In-BC	NC_006105.5_1636663_1636790	128
CG	In-TC	NC_006096.5_17462254_17462728	475		CG	In-WC	NC_006090.5_95549736_95549933	198		CG	In-BC	NC_006089.5_55343143_55343173	31
CG	In-TC	NC_006107.5_6846565_6846582	18		CG	In-WC	NC_006088.5_174501778_174501968	191		CG	In-BC	NC_006094.5_27469060_27469109	50
CG	In-TC	NC_006096.5_6598598_6598624	27		CG	In-WC	NC_006097.5_9805096_9805135	40		CG	In-BC	NC_006089.5_48991262_48991462	201
CG	In-TC	NC_006088.5_169613429_169613481	53		CG	In-WC	NC_006088.5_11483414_11483618	205		CG	In-BC	NC_006115.5_1747825_1747931	107
CG	In-TC	NC_006089.5_87704584_87704799	216		CG	In-WC	NC_006088.5_53691487_53691640	154		CG	In-BC	NC_006090.5_54422898_54422992	95
CG	In-TC	NC_006088.5_44518409_44518725	317		CG	In-WC	NC_006104.5_5085877_5085923	47		CG	In-BC	NC_006093.5_5198641_5198738	98
CG	In-TC	NC_006088.5_37822857_37823113	257		CG	In-WC	NC_006096.5_1690734_1690878	145		CG	In-BC	NC_006092.5_25557700_25557721	22
CG	In-TC	NC_006093.5_9364076_9364098	23		CG	In-WC	NC_006089.5_15948780_15948985	206		CG	In-BC	NC_006095.5_6881355_6881405	51
CG	In-TC	NC_006090.5_95128249_95128862	614		CG	In-WC	NC_006090.5_58797371_58797444	74		CG	In-BC	NC_006092.5_43212555_43212616	62
CG	In-TC	NC_006088.5_189901223_189901330	108		CG	In-WC	NC_006096.5_18807468_18807497	30		CG	In-BC	NC_006090.5_31640848_31640871	24
CG	In-TC	NC_006089.5_118287511_118287656	146		CG	In-WC	NC_006088.5_43793612_43793863	252		CG	In-BC	NC_006092.5_12153317_12153377	61
CG	In-TC	NC_006093.5_8446114_8446209	96		CG	In-WC	NC_006091.5_23783428_23783636	209		CG	In-BC	NC_006091.5_60807572_60807685	114
CG	In-TC	NC_006091.5_39878720_39878732	13		CG	In-WC	NC_006089.5_131487091_131487376	286		CG	In-BC	NC_006089.5_90706656_90706867	212
CG	In-TC	NC_006090.5_51042280_51042374	95		CG	In-WC	NC_006093.5_31838045_31838238	194		CG	In-BC	NC_006090.5_77744420_77744611	192
CG	In-TC	NC_006099.5_5792045_5792325	281		CG	In-WC	NC_006095.5_5053029_5053039	11		CG	In-BC	NC_006090.5_57531164_57531187	24
CG	In-TC	NC_006107.5_11083167_11083450	284		CG	In-WC	NC_006089.5_63817401_63817624	224		CG	In-BC	NC_006091.5_25225206_25225519	314
CG	In-TC	NC_006089.5_114670813_114670850	38		CG	In-WC	NC_006088.5_133740815_133741051	237		CG	In-BC	NC_006089.5_135787615_135787699	85
CG	In-TC	NC_006088.5_13916823_13917221	399		CG	In-WC	NC_006088.5_121010874_121010993	120		CG	In-BC	NC_006097.5_16954392_16954557	166
CG	In-TC	NC_006089.5_63856470_63856508	39		CG	In-WC	NC_006098.5_7605711_7605924	214		CG	In-BC	NC_028740.2_4591598_4591609	12
CG	In-TC	NC_006093.5_947815_948006	192		CG	In-WC	NC_006088.5_108501497_108501685	189		CG	In-BC	NC_006089.5_22501672_22501924	253
CG	In-TC	NC_006088.5_180650463_180650750	288		CG	In-WC	NC_006092.5_34185427_34185589	163		CG	In-BC	NC_006094.5_32411548_32411563	16
CG	In-TC	NC_006099.5_4236418_4236832	415		CG	In-WC	NC_006090.5_14681553_14681567	15		CG	In-BC	NC_006090.5_21834753_21834820	68
CG	In-TC	NC_006104.5_8662895_8662923	29		CG	In-WC	NC_006092.5_42811135_42811234	100		CG	In-BC	NC_006102.5_13030769_13030835	67
CG	In-TC	NC_006107.5_12955795_12956246	452		CG	In-WC	NC_006091.5_69892988_69893158	171		CG	In-BC	NC_006088.5_114571980_114571993	14
CG	In-TC	NC_006093.5_19107702_19107870	169		CG	In-WC	NC_006111.5_504341_504380	40		CG	In-BC	NC_006094.5_33350661_33350749	89
CG	In-TC	NC_006090.5_43176174_43176453	280		CG	In-WC	NC_006102.5_8091456_8091644	189		CG	In-BC	NC_006104.5_10660584_10660779	196
CG	In-TC	NC_006090.5_14675543_14675621	79		CG	In-WC	NC_006088.5_55552662_55552671	10		CG	In-BC	NC_006091.5_13556084_13556174	91
CG	In-TC	NC_006092.5_23036522_23036629	108		CG	In-WC	NC_006089.5_68298077_68298179	103		CG	In-BC	NC_006094.5_29457496_29457625	130
CG	In-TC	NC_006093.5_8317256_8317439	184		CG	In-WC	NC_006091.5_54975605_54975672	68		CG	In-BC	NC_006090.5_92680915_92681165	251
CG	In-TC	NC_006095.5_23664481_23664495	15		CG	In-WC	NC_006088.5_139199818_139200097	280		CG	In-BC	NC_006088.5_40143297_40143360	64
CG	In-TC	NC_006090.5_28408109_28408267	159		CG	In-WC	NC_006089.5_56736067_56736266	200		CG	In-BC	NC_006088.5_123829274_123829344	71
CG	In-TC	NC_006088.5_120424066_120424252	187		CG	In-WC	NC_006096.5_18560074_18560168	95		CG	In-BC	NC_006094.5_21661917_21662250	334
CG	In-TC	NC_006088.5_114466028_114466340	313		CG	In-WC	NC_006095.5_14313912_14314105	194		CG	In-BC	NC_006094.5_9786406_9786545	140
CG	In-TC	NC_006090.5_88511320_88511648	329		CG	In-WC	NC_006099.5_18197496_18197631	136		CG	In-BC	NC_006088.5_155956747_155956780	34
CG	In-TC	NC_006092.5_1163070_1163361	292		CG	In-WC	NC_006089.5_102205817_102205981	165		CG	In-BC	NC_006091.5_63139235_63139254	20
CG	In-TC	NC_006089.5_18721956_18722070	115		CG	In-WC	NC_006091.5_53639578_53639594	17		CG	In-BC	NC_006094.5_31505000_31505113	114
CG	In-TC	NC_006099.5_15654649_15654688	40		CG	In-WC	NC_006090.5_97338022_97338180	159		CG	In-BC	NC_006089.5_14393264_14393473	210
CG	In-TC	NC_006089.5_13322804_13323105	302		CG	In-WC	NC_006088.5_155592583_155592903	321		CG	In-BC	NC_006099.5_15203625_15203673	49
CG	In-TC	NC_006089.5_41626600_41626705	106		CG	In-WC	NC_006090.5_10895728_10895845	118		CG	In-BC	NC_006089.5_8002354_8002371	18
CG	In-TC	NC_006088.5_106151396_106151537	142		CG	In-WC	NC_006090.5_66531461_66531469	9		CG	In-BC	NC_006091.5_58961885_58962083	199
CG	In-TC	NC_006089.5_92885802_92885906	105		CG	In-WC	NC_006088.5_145339457_145339667	211		CG	In-BC	NC_006102.5_903819_904109	291
CG	In-TC	NC_006094.5_3295611_3295789	179		CG	In-WC	NC_006088.5_89614769_89614815	47		CG	In-BC	NC_006090.5_18261791_18261940	150
CG	In-TC	NC_006092.5_52928455_52928578	124		CG	In-WC	NC_006101.5_7778457_7778942	486		CG	In-BC	NC_006088.5_110947123_110947155	33
CG	In-TC	NC_006089.5_79438238_79438244	7		CG	In-WC	NC_006091.5_33029410_33029564	155		CG	In-BC	NC_006090.5_21749291_21749435	145
CG	In-TC	NC_006091.5_12976321_12976366	46		CG	In-WC	NC_006106.5_5446953_5447084	132		CG	In-BC	NC_006088.5_24299493_24299754	262
CG	In-TC	NC_006092.5_54416799_54417358	560		CG	In-WC	NC_006088.5_23593935_23593954	20		CG	In-BC	NC_006096.5_10682703_10682812	110
CG	In-TC	NC_006092.5_30279906_30279964	59		CG	In-WC	NC_006090.5_38699582_38699754	173		CG	In-BC	NC_006092.5_1896202_1896235	34
CG	In-TC	NC_006089.5_75696538_75696766	229		CG	In-WC	NC_006093.5_33845717_33845975	259		CG	In-BC	NC_006091.5_48180811_48180876	66
CG	In-TC	NC_006092.5_44560698_44561066	369		CG	In-WC	NC_006089.5_34711262_34711804	543		CG	In-BC	NC_006090.5_93844610_93845110	501
CG	In-TC	NC_006093.5_4122372_4122886	515		CG	In-WC	NC_006092.5_8908314_8908455	142		CG	In-BC	NC_006093.5_36290613_36290827	215
CG	In-TC	NC_006109.5_4834875_4834896	22		CG	In-WC	NC_006090.5_40056321_40056338	18		CG	In-BC	NC_006088.5_181325305_181325410	106
CG	In-TC	NC_006114.5_7409788_7409845	58		CG	In-WC	NC_006088.5_27932711_27933018	308		CG	In-BC	NC_006099.5_9013070_9013324	255
CG	In-TC	NC_006094.5_28288291_28288625	335		CG	In-WC	NC_006088.5_152127953_152128267	315		CG	In-BC	NC_006090.5_65914697_65914964	268
CG	In-TC	NC_006089.5_76434001_76434142	142		CG	In-WC	NC_006090.5_10601867_10601881	15		CG	In-BC	NC_006088.5_22717375_22717645	271
CG	In-TC	NC_006090.5_64102563_64102798	236		CG	In-WC	NC_006089.5_9901474_9901623	150		CG	In-BC	NC_006091.5_16006452_16006464	13
CG	In-TC	NC_006088.5_11106621_11106861	241		CG	In-WC	NC_006094.5_292731_292953	223		CG	In-BC	NC_006090.5_75512016_75512300	285
CG	In-TC	NC_006093.5_32136617_32136813	197		CG	In-WC	NC_006091.5_61170119_61170143	25		CG	In-BC	NC_006088.5_180420660_180420696	37
CG	In-TC	NC_006088.5_55362820_55363041	222		CG	In-WC	NC_006089.5_27622460_27622518	59		CG	In-BC	NC_006088.5_92701089_92701095	7
CG	In-TC	NC_006092.5_58496428_58496531	104		CG	In-WC	NC_006099.5_5484890_5485015	126		CG	In-BC	NC_006099.5_9808492_9808739	248
CG	In-TC	NC_006100.5_16614526_16614855	330		CG	In-WC	NC_006092.5_13551469_13551588	120		CG	In-BC	NC_006127.5_51004021_51004264	244
CG	In-TC	NC_006091.5_42600001_42600275	275		CG	In-WC	NC_006092.5_8755106_8755381	276		CG	In-BC	NC_006100.5_19027927_19028024	98
CG	In-TC	NC_006093.5_32869902_32869910	9		CG	In-WC	NC_006094.5_27595487_27595761	275		CG	In-BC	NC_006089.5_23016956_23017121	166
CG	In-TC	NC_006089.5_89716503_89716753	251		CG	In-WC	NC_006092.5_10616396_10616721	326		CG	In-BC	NC_006095.5_26651238_26651605	368
CG	In-TC	NC_006096.5_8720606_8720818	213		CG	In-WC	NC_006088.5_24451474_24451731	258		CG	In-BC	NC_006088.5_39960615_39960894	280
CG	In-TC	NC_006088.5_13549963_13549973	11		CG	In-WC	NC_006095.5_21677464_21677662	199		CG	In-BC	NC_006091.5_5366683_5366804	122
CG	In-TC	NC_006114.5_2188200_2188447	248		CG	In-WC	NC_006097.5_11574482_11574612	131		CG	In-BC	NC_006091.5_7884999_7885087	89
CG	In-TC	NC_006095.5_10170425_10170455	31		CG	In-WC	NC_006088.5_56434045_56434327	283		CG	In-BC	NC_006092.5_24725061_24725066	6
CG	In-TC	NC_006089.5_114358449_114358555	107		CG	In-WC	NC_006093.5_19593653_19593920	268		CG	In-BC	NC_006090.5_90730403_90730595	193
CG	In-TC	NC_006089.5_95957640_95957680	41		CG	In-WC	NC_006089.5_91642829_91642896	68		CG	In-BC	NC_006101.5_9759980_9760102	123
CG	In-TC	NC_006091.5_37204558_37204636	79		CG	In-WC	NC_006089.5_117354682_117354746	65		CG	In-BC	NC_006092.5_27989352_27989544	193
CG	In-TC	NC_006088.5_193749754_193750026	273		CG	In-WC	NC_006115.5_4528149_4528162	14		CG	In-BC	NC_006088.5_60251729_60251995	267
CG	In-TC	NC_006105.5_480678_480702	25		CG	In-WC	NC_006090.5_44338087_44338734	648		CG	In-BC	NC_006092.5_36776593_36776708	116
CG	In-TC	NC_006090.5_14577435_14577726	292		CG	In-WC	NC_006089.5_64662875_64662917	43		CG	In-BC	NC_006092.5_50543148_50543322	175
CG	In-TC	NC_006094.5_29947949_29947963	15		CG	In-WC	NC_006088.5_121600782_121601063	282		CG	In-BC	NC_006088.5_170606418_170606541	124
CG	In-TC	NW_020110160.1_90523_90711	189		CG	In-WC	NC_006093.5_18241134_18241326	193		CG	In-BC	NC_006112.4_3562685_3562788	104
CG	In-TC	NC_006088.5_96469801_96469843	43		CG	In-WC	NC_006090.5_66148358_66148582	225		CG	In-BC	NC_006090.5_109124441_109124667	227
CG	In-TC	NC_006094.5_18172654_18172822	169		CG	In-WC	NC_006089.5_115482465_115482578	114		CG	In-BC	NC_006092.5_39282975_39283241	267
CG	In-TC	NC_006088.5_521103_521272	170		CG	In-WC	NC_006088.5_30581724_30581744	21		CG	In-BC	NC_006092.5_34800736_34800774	39
CG	In-TC	NC_006098.5_751398_751491	94		CG	In-WC	NC_006094.5_11213087_11213281	195		CG	In-BC	NC_006091.5_16812787_16812858	72
CG	In-TC	NC_006088.5_20827018_20827093	76		CG	In-WC	NC_006089.5_83701141_83701311	171		CG	In-BC	NC_006088.5_182311317_182311547	231
CG	In-TC	NC_006090.5_18958734_18958782	49		CG	In-WC	NC_006100.5_9472555_9472891	337		CG	In-BC	NC_006088.5_52715577_52715598	22
CG	In-TC	NC_006105.5_9947549_9947562	14		CG	In-WC	NC_006088.5_35674124_35674676	553		CG	In-BC	NC_006089.5_89237383_89237587	205
CG	In-TC	NC_006088.5_181591134_181591229	96		CG	In-WC	NC_006088.5_35840635_35840724	90		CG	In-BC	NC_006090.5_60811283_60811327	45
CG	In-TC	NC_006090.5_41196798_41196928	131		CG	In-WC	NC_006088.5_169542488_169542536	49		CG	In-BC	NC_006093.5_16698371_16698513	143
CG	In-TC	NC_006093.5_9681910_9682092	183		CG	In-WC	NC_006089.5_71199994_71200027	34		CG	In-BC	NC_006090.5_59282228_59282338	111
CG	In-TC	NC_006088.5_117415846_117416027	182		CG	In-WC	NC_006100.5_16413469_16413610	142		CG	In-BC	NC_006095.5_4023213_4023524	312
CG	In-TC	NC_006090.5_23468721_23469113	393		CG	In-WC	NC_006090.5_24719211_24719228	18		CG	In-BC	NC_028740.2_4823896_4824268	373
CG	In-TC	NC_006088.5_52647059_52647353	295		CG	In-WC	NC_006104.5_2929848_2930072	225		CG	In-BC	NC_006094.5_24480011_24480016	6
CG	In-TC	NC_006092.5_36324763_36324819	57		CG	In-WC	NC_006092.5_25782190_25782287	98		CG	In-BC	NC_006091.5_96597_96793	197
CG	In-TC	NC_006089.5_127725459_127725664	206		CG	In-WC	NC_006099.5_16985255_16985312	58		CG	In-BC	NC_006088.5_144643907_144643974	68
CG	In-TC	NC_006088.5_180363459_180363526	68		CG	In-WC	NC_006098.5_12963448_12963482	35		CG	In-BC	NC_006091.5_46873096_46873374	279
CG	In-TC	NC_006088.5_137034255_137034822	568		CG	In-WC	NC_006089.5_62508476_62508747	272		CG	In-BC	NC_006091.5_5655960_5656044	85
CG	In-TC	NC_006088.5_135530367_135530803	437		CG	In-WC	NC_006090.5_13864848_13864886	39		CG	In-BC	NC_006093.5_27832000_27832121	122
CG	In-TC	NC_006100.5_15233951_15234006	56		CG	In-WC	NC_006090.5_34283770_34284010	241		CG	In-BC	NC_006089.5_58376012_58376018	7
CG	In-TC	NC_006088.5_71776757_71776769	13		CG	In-WC	NC_006107.5_6956163_6956345	183		CG	In-BC	NC_006092.5_8544059_8544297	239
CG	In-TC	NC_006088.5_135026277_135026347	71		CG	In-WC	NC_006091.5_30119267_30119436	170		CG	In-BC	NC_006088.5_30345116_30345144	29
CG	In-TC	NC_006088.5_141325266_141325283	18		CG	In-WC	NC_006088.5_30962849_30962862	14		CG	In-BC	NC_006089.5_44631453_44631528	76
CG	In-TC	NC_006089.5_123612998_123613005	8		CG	In-WC	NC_006093.5_11778027_11778085	59		CG	In-BC	NC_006090.5_19780861_19780977	117
CG	In-TC	NC_006088.5_170413396_170413543	148		CG	In-WC	NC_006091.5_87686426_87686524	99		CG	In-BC	NC_006092.5_17460862_17460870	9
CG	In-TC	NC_006097.5_1959676_1959712	37		CG	In-WC	NC_006090.5_75107176_75107578	403		CG	In-BC	NC_006090.5_33097893_33098087	195
CG	In-TC	NC_006095.5_3459124_3459134	11		CG	In-WC	NC_006092.5_22947104_22947337	234		CG	In-BC	NC_006093.5_18467128_18467299	172
CG	In-TC	NC_006091.5_61523610_61524015	406		CG	In-WC	NC_006090.5_12097985_12098118	134		CG	In-BC	NC_006089.5_9063886_9063912	27
CG	In-TC	NC_006090.5_2997433_2997926	494		CG	In-WC	NC_006110.5_5991671_5991798	128		CG	In-BC	NC_006090.5_96331694_96331809	116
CG	In-TC	NC_006091.5_61092280_61092287	8		CG	In-WC	NC_006089.5_116784776_116784944	169		CG	In-BC	NC_006092.5_12024211_12024363	153
CG	In-TC	NC_006088.5_146142237_146142517	281		CG	In-WC	NC_006090.5_31767342_31767446	105		CG	In-BC	NC_006092.5_3310941_3311184	244
CG	In-TC	NC_006088.5_35076234_35076390	157		CG	In-WC	NC_006105.5_10994478_10994545	68		CG	In-BC	NC_006088.5_85421988_85422083	96
CG	In-TC	NC_006096.5_16617015_16617284	270		CG	In-WC	NC_006097.5_18174055_18174119	65		CG	In-BC	NC_006092.5_26467217_26467241	25
CG	In-TC	NC_006090.5_63535590_63535919	330		CG	In-WC	NC_006091.5_79321709_79321811	103		CG	In-BC	NC_006088.5_164640987_164641045	59
CG	In-TC	NC_006090.5_63787467_63787631	165		CG	In-WC	NC_006094.5_15735534_15735541	8		CG	In-BC	NC_006100.5_6045987_6046065	79
CG	In-TC	NC_006093.5_19562296_19562554	259		CG	In-WC	NC_006127.5_39877277_39877363	87		CG	In-BC	NC_006092.5_37823407_37823614	208
CG	In-TC	NC_006089.5_67762491_67762531	41		CG	In-WC	NC_006089.5_126423329_126423543	215		CG	In-BC	NC_006096.5_12851102_12851157	56
CG	In-TC	NC_006088.5_105814701_105814812	112		CG	In-WC	NC_006096.5_22278225_22278321	97		CG	In-BC	NC_006094.5_17985037_17985116	80
CG	In-TC	NC_006088.5_66512658_66512707	50		CG	In-WC	NC_006092.5_37755870_37755884	15		CG	In-BC	NC_006090.5_45375751_45376041	291
CG	In-TC	NC_006114.5_2176714_2176972	259		CG	In-WC	NC_006091.5_81954788_81954818	31		CG	In-BC	NC_006091.5_75986646_75986826	181
CG	In-TC	NC_006089.5_125443894_125443989	96		CG	In-WC	NC_006099.5_4956618_4956636	19		CG	In-BC	NC_006089.5_135119718_135120151	434
CG	In-TC	NC_006090.5_88351760_88351899	140		CG	In-WC	NC_006088.5_139287250_139287608	359		CG	In-BC	NC_006090.5_101614476_101614736	261
CG	In-TC	NC_006097.5_20803768_20803862	95		CG	In-WC	NC_006091.5_78441009_78441325	317		CG	In-BC	NC_006101.5_8312556_8312629	74
CG	In-TC	NC_006092.5_25020955_25020961	7		CG	In-WC	NC_006091.5_10751210_10751420	211		CG	In-BC	NC_006091.5_58969158_58969379	222
CG	In-TC	NC_006092.5_24793460_24793537	78		CG	In-WC	NC_006088.5_131224452_131224462	11		CG	In-BC	NC_006091.5_24170867_24170903	37
CG	In-TC	NC_006088.5_47716599_47716704	106		CG	In-WC	NC_006090.5_59342904_59343179	276		CG	In-BC	NC_006092.5_7289437_7289551	115
CG	In-TC	NC_006091.5_59242332_59242478	147		CG	In-WC	NC_006088.5_108280459_108280589	131		CG	In-BC	NC_006088.5_11582129_11582316	188
CG	In-TC	NC_006088.5_146316152_146316222	71		CG	In-WC	NC_006088.5_146160791_146160857	67		CG	In-BC	NC_006115.5_3758717_3758844	128
CG	In-TC	NC_006089.5_111294634_111294824	191		CG	In-WC	NC_006089.5_86935979_86936135	157		CG	In-BC	NC_006093.5_21306107_21306214	108
CG	In-TC	NC_006090.5_46047715_46047800	86		CG	In-WC	NC_006089.5_19853643_19853714	72		CG	In-BC	NC_006088.5_80415694_80415826	133
CG	In-TC	NC_006090.5_80293073_80293247	175		CG	In-WC	NC_006088.5_55827960_55828044	85		CG	In-BC	NC_006103.5_2697792_2697807	16
CG	In-TC	NC_006088.5_163905076_163905316	241		CG	In-WC	NC_006088.5_144564923_144564997	75		CG	In-BC	NC_006088.5_63729315_63729322	8
CG	In-TC	NC_006088.5_87572218_87572327	110		CG	In-WC	NC_006088.5_161511066_161511080	15		CG	In-BC	NC_006095.5_19952437_19953188	752
CG	In-TC	NC_006094.5_18211247_18211416	170		CG	In-WC	NC_006089.5_118053395_118053558	164		CG	In-BC	NC_006092.5_1534359_1534544	186
CG	In-TC	NC_006088.5_179109787_179109894	108		CG	In-WC	NC_006093.5_21752187_21752288	102		CG	In-BC	NC_006088.5_131810643_131810906	264
CG	In-TC	NC_006095.5_24868682_24868982	301		CG	In-WC	NC_006094.5_15776630_15776819	190		CG	In-BC	NC_006089.5_69993273_69993299	27
CG	In-TC	NC_006089.5_96163170_96163302	133		CG	In-WC	NC_006090.5_71542843_71543048	206		CG	In-BC	NC_006095.5_15206769_15206964	196
CG	In-TC	NC_006096.5_12653321_12653373	53		CG	In-WC	NC_006090.5_25577748_25577821	74		CG	In-BC	NC_006094.5_11075818_11075852	35
CG	In-TC	NC_006108.5_4631424_4631492	69		CG	In-WC	NC_006088.5_36910119_36910362	244		CG	In-BC	NC_006089.5_13049637_13049745	109
CG	In-TC	NC_006094.5_13503985_13504135	151		CG	In-WC	NC_006094.5_10264865_10265016	152		CG	In-BC	NC_006092.5_35630335_35630691	357
CG	In-TC	NC_006089.5_56442178_56442285	108		CG	In-WC	NC_006090.5_44964632_44964764	133		CG	In-BC	NC_006089.5_54313743_54313879	137
CG	In-TC	NC_006091.5_67954268_67954283	16		CG	In-WC	NC_006088.5_156021842_156022052	211		CG	In-BC	NC_006088.5_36495700_36495861	162
CG	In-TC	NC_006094.5_316581_316821	241		CG	In-WC	NC_006095.5_3670103_3670184	82		CG	In-BC	NC_006089.5_85620623_85620671	49
CG	In-TC	NC_006090.5_104110433_104110463	31		CG	In-WC	NC_006088.5_41658537_41658748	212		CG	In-BC	NC_006090.5_41237847_41237910	64
CG	In-TC	NC_006088.5_146778264_146778850	587		CG	In-WC	NC_006088.5_165813832_165813864	33		CG	In-BC	NC_006091.5_61069772_61069982	211
CG	In-TC	NC_006093.5_20008944_20008989	46		CG	In-WC	NC_006091.5_63265156_63265354	199		CG	In-BC	NC_006091.5_8570936_8571090	155
CG	In-TC	NC_006090.5_19625067_19625120	54		CG	In-WC	NC_006093.5_19096404_19096546	143		CG	In-BC	NC_006088.5_70162414_70162482	69
CG	In-TC	NC_006090.5_82996289_82996638	350		CG	In-WC	NC_006089.5_69243331_69243605	275		CG	In-BC	NC_006090.5_109222590_109222815	226
CG	In-TC	NC_006089.5_14849494_14849794	301		CG	In-WC	NC_006094.5_23600614_23600663	50		CG	In-BC	NC_006091.5_68406688_68406876	189
CG	In-TC	NC_006091.5_80972913_80972941	29		CG	In-WC	NC_006088.5_138710881_138711075	195		CG	In-BC	NC_006101.5_14005637_14005706	70
CG	In-TC	NC_006091.5_58244080_58244244	165		CG	In-WC	NC_006089.5_68302273_68302304	32		CG	In-BC	NC_028740.2_4721311_4721375	65
CG	In-TC	NC_006089.5_14420348_14420607	260		CG	In-WC	NC_006099.5_3957059_3957299	241		CG	In-BC	NC_006093.5_17222866_17223004	139
CG	In-TC	NC_006092.5_21986466_21986657	192		CG	In-WC	NC_006088.5_193957903_193957988	86		CG	In-BC	NC_006093.5_31540789_31541063	275
CG	In-TC	NC_006089.5_140396575_140396775	201		CG	In-WC	NC_006089.5_115440262_115440476	215		CG	In-BC	NC_006088.5_22903220_22903624	405
CG	In-TC	NC_006101.5_3866313_3866745	433		CG	In-WC	NC_006092.5_52764805_52764905	101		CG	In-BC	NC_006091.5_54724758_54724940	183
CG	In-TC	NC_006091.5_56491988_56492203	216		CG	In-WC	NC_006090.5_69737011_69737062	52		CG	In-BC	NC_006090.5_64937197_64937329	133
CG	In-TC	NC_006099.5_18531643_18531931	289		CG	In-WC	NC_006094.5_32740932_32741031	100		CG	In-BC	NC_006089.5_56726953_56727202	250
CG	In-TC	NC_006097.5_20353815_20353942	128		CG	In-WC	NC_006088.5_180517978_180518161	184		CG	In-BC	NC_006090.5_48266246_48266376	131
CG	In-TC	NC_006092.5_45183888_45183916	29		CG	In-WC	NC_006109.5_3933508_3933567	60		CG	In-BC	NC_006089.5_83554535_83554830	296
CG	In-TC	NC_006090.5_82074672_82074788	117		CG	In-WC	NC_006088.5_60553308_60553319	12		CG	In-BC	NC_006091.5_31117476_31117565	90
CG	In-TC	NC_006089.5_14444055_14444234	180		CG	In-WC	NC_006092.5_44272510_44272701	192		CG	In-BC	NC_006089.5_31141076_31141509	434
CG	In-TC	NC_006092.5_23506161_23506312	152		CG	In-WC	NC_006095.5_24633074_24633172	99		CG	In-BC	NC_006095.5_23638926_23639063	138
CG	In-TC	NC_006088.5_8351095_8351361	267		CG	In-WC	NC_006090.5_23338820_23339074	255		CG	In-BC	NC_006088.5_181448824_181449169	346
CG	In-TC	NC_006090.5_2330245_2330273	29		CG	In-WC	NC_006088.5_59001983_59002152	170		CG	In-BC	NC_006090.5_66139223_66139518	296
CG	In-TC	NC_008465.4_2903444_2903965	522		CG	In-WC	NW_020110167.1_1142639_1142665	27		CG	In-BC	NC_006094.5_18367610_18367701	92
CG	In-TC	NC_006092.5_5790304_5790351	48		CG	In-WC	NC_006089.5_66422551_66422804	254		CG	In-BC	NC_006092.5_44591694_44591884	191
CG	In-TC	NC_006090.5_45390593_45390627	35		CG	In-WC	NC_006088.5_138881147_138881182	36		CG	In-BC	NC_006092.5_23338043_23338068	26
CG	In-TC	NC_006091.5_35610423_35610440	18		CG	In-WC	NC_006088.5_62240134_62240240	107		CG	In-BC	NC_006091.5_66414780_66415031	252
CG	In-TC	NC_006088.5_77764587_77764594	8		CG	In-WC	NC_006095.5_28777015_28777072	58		CG	In-BC	NC_006094.5_2102023_2102097	75
CG	In-TC	NC_006093.5_23115384_23115709	326		CG	In-WC	NC_006088.5_156527785_156527939	155		CG	In-BC	NC_006089.5_56043184_56043412	229
CG	In-TC	NC_006092.5_55578858_55578878	21		CG	In-WC	NC_006092.5_35394291_35394564	274		CG	In-BC	NC_008465.4_6476091_6476223	133
CG	In-TC	NC_006091.5_40574196_40574430	235		CG	In-WC	NC_006088.5_29719396_29719574	179		CG	In-BC	NC_006090.5_38273720_38274006	287
CG	In-TC	NC_006095.5_3340770_3340960	191		CG	In-WC	NC_006088.5_36588834_36588886	53		CG	In-BC	NC_006094.5_9501846_9501898	53
CG	In-TC	NC_006096.5_11031550_11031836	287		CG	In-WC	NC_006098.5_9814627_9814643	17		CG	In-BC	NC_006095.5_4041561_4041807	247
CG	In-TC	NC_006090.5_86995121_86995336	216		CG	In-WC	NC_006089.5_67717091_67717150	60		CG	In-BC	NC_006089.5_57088555_57088580	26
CG	In-TC	NC_006090.5_79546520_79546794	275		CG	In-WC	NC_006091.5_55046477_55046643	167		CG	In-BC	NC_006091.5_79467229_79467435	207
CG	In-TC	NC_006089.5_91696950_91697104	155		CG	In-WC	NC_006088.5_45515391_45515501	111		CG	In-BC	NC_006088.5_129484713_129485445	733
CG	In-TC	NC_006088.5_136599460_136599513	54		CG	In-WC	NC_006093.5_28279679_28279993	315		CG	In-BC	NC_006097.5_20673209_20673249	41
CG	In-TC	NC_006089.5_8703314_8703378	65		CG	In-WC	NC_006099.5_7290312_7290386	75		CG	In-BC	NC_006090.5_27530977_27531167	191
CG	In-TC	NC_006093.5_10001958_10002118	161		CG	In-WC	NC_006094.5_34678724_34678806	83		CG	In-BC	NC_006092.5_2572952_2573214	263
CG	In-TC	NC_006097.5_20601985_20602276	292		CG	In-WC	NC_006104.5_8785745_8785949	205		CG	In-BC	NC_006088.5_117843687_117843757	71
CG	In-TC	NC_006092.5_25334160_25334320	161		CG	In-WC	NC_006088.5_26668351_26668538	188		CG	In-BC	NC_006088.5_2778939_2779166	228
CG	In-TC	NC_006093.5_21585163_21585224	62		CG	In-WC	NC_006097.5_4592212_4592219	8		CG	In-BC	NC_006099.5_4136594_4136626	33
CG	In-TC	NC_006095.5_13879643_13879668	26		CG	In-WC	NC_006088.5_34292326_34292380	55		CG	In-BC	NC_006088.5_145656028_145656177	150
CG	In-TC	NC_006090.5_98824539_98824729	191		CG	In-WC	NC_006088.5_108497946_108498336	391		CG	In-BC	NC_006093.5_3039388_3039535	148
CG	In-TC	NC_006088.5_29622756_29622761	6		CG	In-WC	NC_006089.5_90694112_90694193	82		CG	In-BC	NC_006102.5_897983_898399	417
CG	In-TC	NC_006088.5_43453089_43453167	79		CG	In-WC	NC_006092.5_10769164_10769225	62		CG	In-BC	NC_006093.5_7841245_7841325	81
CG	In-TC	NC_006094.5_26869380_26869425	46		CG	In-WC	NC_006097.5_12560504_12560750	247		CG	In-BC	NC_006089.5_83268510_83268681	172
CG	In-TC	NC_006095.5_2601554_2601866	313		CG	In-WC	NC_006088.5_38433470_38433488	19		CG	In-BC	NC_006089.5_6883219_6883499	281
CG	In-TC	NC_006089.5_22110904_22111101	198		CG	In-WC	NC_006088.5_31544798_31544802	5		CG	In-BC	NC_006093.5_21309299_21309526	228
CG	In-TC	NC_006097.5_12308050_12308253	204		CG	In-WC	NC_006089.5_65538680_65538801	122		CG	In-BC	NC_006088.5_119475245_119475472	228
CG	In-TC	NC_006093.5_4103952_4104158	207		CG	In-WC	NC_006089.5_48658454_48658693	240		CG	In-BC	NC_006091.5_49184768_49184988	221
CG	In-TC	NC_006091.5_22337906_22337914	9		CG	In-WC	NC_006089.5_77933759_77933802	44		CG	In-BC	NC_006088.5_87230306_87230343	38
CG	In-TC	NC_006090.5_103985543_103985837	295		CG	In-WC	NC_006094.5_14562506_14562767	262		CG	In-BC	NC_006090.5_57399893_57400135	243
CG	In-TC	NC_006096.5_21850937_21851146	210		CG	In-WC	NC_006090.5_69780404_69780640	237		CG	In-BC	NC_006089.5_33754097_33754586	490
CG	In-TC	NC_006094.5_2315850_2315950	101		CG	In-WC	NC_006089.5_105981852_105982017	166		CG	In-BC	NC_006088.5_1358942_1359007	66
CG	In-TC	NC_006090.5_78061064_78061149	86		CG	In-WC	NC_006089.5_44765000_44765159	160		CG	In-BC	NC_006092.5_14993314_14993599	286
CG	In-TC	NC_006094.5_30698120_30698312	193		CG	In-WC	NC_006092.5_35842479_35842522	44		CG	In-BC	NC_006098.5_9586926_9586950	25
CG	In-TC	NC_006090.5_41813367_41813401	35		CG	In-WC	NC_006091.5_24631216_24631303	88		CG	In-BC	NC_006088.5_140693382_140693614	233
CG	In-TC	NC_006089.5_20256774_20256789	16		CG	In-WC	NC_006105.5_8386477_8386557	81		CG	In-BC	NC_006090.5_29675268_29675473	206
CG	In-TC	NC_006094.5_35138580_35138595	16		CG	In-WC	NC_006091.5_2790879_2790915	37		CG	In-BC	NC_006101.5_1282672_1282891	220
CG	In-TC	NC_006093.5_3468116_3468267	152		CG	In-WC	NC_006090.5_98821344_98821781	438		CG	In-BC	NC_006090.5_77511024_77511339	316
CG	In-TC	NC_006091.5_82147135_82147309	175		CG	In-WC	NC_006089.5_78916351_78916559	209		CG	In-BC	NC_006099.5_4912729_4912916	188
CG	In-TC	NC_006092.5_27746713_27746733	21		CG	In-WC	NC_006099.5_6047836_6048055	220		CG	In-BC	NC_006090.5_61278141_61278183	43
CG	In-TC	NC_006094.5_34472532_34472578	47		CG	In-WC	NC_006091.5_29309381_29309441	61		CG	In-BC	NC_006090.5_93532363_93532616	254
CG	In-TC	NC_006088.5_66842276_66842290	15		CG	In-WC	NC_006092.5_38848883_38849158	276		CG	In-BC	NC_006091.5_68030747_68030971	225
CG	In-TC	NC_006104.5_9126642_9126656	15		CG	In-WC	NC_006097.5_3703839_3703961	123		CG	In-BC	NC_006091.5_27762168_27762300	133
CG	In-TC	NC_006091.5_36084300_36084360	61		CG	In-WC	NC_006094.5_15869138_15869529	392		CG	In-BC	NC_006092.5_34571046_34571054	9
CG	In-TC	NC_006091.5_80981167_80981403	237		CG	In-WC	NC_006089.5_62338591_62338725	135		CG	In-BC	NC_006088.5_35076233_35076391	159
CG	In-TC	NC_006092.5_30715411_30715654	244		CG	In-WC	NC_006092.5_8719836_8720188	353		CG	In-BC	NC_006089.5_54942302_54942774	473
CG	In-TC	NC_006089.5_12161601_12161807	207		CG	In-WC	NC_006095.5_2588381_2588519	139		CG	In-BC	NC_006095.5_22288261_22288469	209
CG	In-TC	NC_006089.5_108795549_108795560	12		CG	In-WC	NC_006091.5_79647194_79647204	11		CG	In-BC	NC_006091.5_59772119_59772295	177
CG	In-TC	NC_006090.5_24586577_24586858	282		CG	In-WC	NC_006088.5_34842852_34843049	198		CG	In-BC	NC_006092.5_22004302_22004560	259
CG	In-TC	NC_006089.5_128042382_128042554	173		CG	In-WC	NC_006089.5_98112588_98112936	349		CG	In-BC	NC_006091.5_50947793_50948004	212
CG	In-TC	NC_006089.5_58038732_58038780	49		CG	In-WC	NC_006093.5_32453573_32453741	169		CG	In-BC	NC_006088.5_15188927_15188935	9
CG	In-TC	NC_006091.5_74457706_74457972	267		CG	In-WC	NC_006093.5_13288092_13288104	13		CG	In-BC	NC_006091.5_81426562_81426612	51
CG	In-TC	NC_006092.5_4994105_4994155	51		CG	In-WC	NC_006098.5_13445883_13446436	554		CG	In-BC	NC_006105.5_7539695_7539737	43
CG	In-TC	NC_006090.5_70012462_70012825	364		CG	In-WC	NC_006090.5_72932659_72932670	12		CG	In-BC	NC_006091.5_38506202_38506245	44
CG	In-TC	NC_008465.4_2891803_2891855	53		CG	In-WC	NC_006089.5_56143661_56143823	163		CG	In-BC	NC_006088.5_135311855_135311949	95
CG	In-TC	NC_006094.5_10376515_10376849	335		CG	In-WC	NC_006088.5_1391490_1391526	37		CG	In-BC	NC_006095.5_29613821_29614021	201
CG	In-TC	NC_006115.5_3758717_3758844	128		CG	In-WC	NC_006088.5_139184426_139184580	155		CG	In-BC	NC_006092.5_37225959_37226178	220
CG	In-TC	NC_006088.5_52688464_52688560	97		CG	In-WC	NC_006089.5_78633647_78633741	95		CG	In-BC	NC_006088.5_140619494_140619510	17
CG	In-TC	NC_006088.5_156439536_156439825	290		CG	In-WC	NC_006091.5_33505465_33505482	18		CG	In-BC	NC_006099.5_17897590_17897675	86
CG	In-TC	NC_006088.5_14232249_14232304	56		CG	In-WC	NC_006094.5_14748375_14748452	78		CG	In-BC	NC_006088.5_36476390_36476500	111
CG	In-TC	NC_006089.5_42470063_42470168	106		CG	In-WC	NC_006088.5_81175063_81175392	330		CG	In-BC	NC_006093.5_12011908_12011942	35
CG	In-TC	NC_006091.5_30679168_30679265	98		CG	In-WC	NC_006090.5_86392106_86392135	30		CG	In-BC	NC_006091.5_77811046_77811353	308
CG	In-TC	NC_006114.5_1826089_1826273	185		CG	In-WC	NC_006096.5_22318714_22318791	78		CG	In-BC	NC_006091.5_55108735_55108912	178
CG	In-TC	NC_006091.5_5908012_5908261	250		CG	In-WC	NC_006090.5_51313491_51313753	263		CG	In-BC	NC_006088.5_113422404_113422524	121
CG	In-TC	NC_006090.5_48149207_48149346	140		CG	In-WC	NC_006097.5_4395275_4395429	155		CG	In-BC	NC_006088.5_190058003_190058050	48
CG	In-TC	NC_006090.5_94123172_94123452	281		CG	In-WC	NC_006095.5_2178327_2178545	219		CG	In-BC	NC_006091.5_13214891_13214925	35
CG	In-TC	NC_006094.5_35305596_35305855	260		CG	In-WC	NC_006088.5_18684903_18684969	67		CG	In-BC	NC_006094.5_33438892_33439043	152
CG	In-TC	NC_006088.5_31155434_31155449	16		CG	In-WC	NC_006090.5_31754756_31754927	172		CG	In-BC	NC_008465.4_4292545_4292591	47
CG	In-TC	NC_006093.5_12844137_12844290	154		CG	In-WC	NC_006091.5_87258218_87258235	18		CG	In-BC	NC_006088.5_61960616_61960800	185
CG	In-TC	NC_006094.5_10968772_10969056	285		CG	In-WC	NC_006104.5_8756293_8756403	111		CG	In-BC	NC_006101.5_11432952_11433129	178
CG	In-TC	NC_006091.5_20470514_20470703	190		CG	In-WC	NC_006089.5_66623814_66623898	85		CG	In-BC	NC_006090.5_75699632_75699709	78
CG	In-TC	NW_020110164.1_1517259_1517293	35		CG	In-WC	NC_006089.5_112125969_112126018	50		CG	In-BC	NC_006094.5_21834425_21834564	140
CG	In-TC	NC_006089.5_102546007_102546256	250		CG	In-WC	NC_006097.5_11244668_11244869	202		CG	In-BC	NC_006090.5_83125014_83125132	119
CG	In-TC	NC_006098.5_6933340_6933487	148		CG	In-WC	NC_006088.5_123471469_123471573	105		CG	In-BC	NC_006094.5_19286056_19286579	524
CG	In-TC	NC_006092.5_54830102_54830331	230		CG	In-WC	NC_006094.5_35230223_35230317	95		CG	In-BC	NC_006095.5_5875875_5875964	90
CG	In-TC	NC_006090.5_80532911_80532923	13		CG	In-WC	NC_006089.5_81658135_81658227	93		CG	In-BC	NC_006089.5_107632401_107632566	166
CG	In-TC	NC_006090.5_22281219_22281632	414		CG	In-WC	NC_006094.5_24097715_24097933	219		CG	In-BC	NC_006090.5_65922785_65922898	114
CG	In-TC	NW_020110167.1_686337_686547	211		CG	In-WC	NC_006100.5_5708348_5708438	91		CG	In-BC	NC_006090.5_53217158_53217221	64
CG	In-TC	NC_006090.5_79160670_79160943	274		CG	In-WC	NC_006090.5_57606381_57606397	17		CG	In-BC	NC_006088.5_137944098_137944251	154
CG	In-TC	NC_006088.5_160401925_160402377	453		CG	In-WC	NC_006088.5_30512486_30512503	18		CG	In-BC	NC_006095.5_13667120_13667400	281
CG	In-TC	NC_006088.5_13702941_13703136	196		CG	In-WC	NC_006088.5_116922069_116922220	152		CG	In-BC	NC_006088.5_145919701_145919933	233
CG	In-TC	NC_006093.5_9377678_9378127	450		CG	In-WC	NC_006090.5_66845230_66845530	301		CG	In-BC	NC_006088.5_137334159_137334167	9
CG	In-TC	NC_006090.5_73406732_73407034	303		CG	In-WC	NC_006088.5_142515231_142515272	42		CG	In-BC	NC_006092.5_56984702_56985031	330
CG	In-TC	NC_006096.5_7011432_7011545	114		CG	In-WC	NC_006088.5_46350815_46350918	104		CG	In-BC	NC_006095.5_24763716_24763925	210
CG	In-TC	NC_006088.5_4065360_4065371	12		CG	In-WC	NC_006089.5_97320583_97320887	305		CG	In-BC	NC_006088.5_70491818_70492051	234
CG	In-TC	NC_006090.5_75765016_75765259	244		CG	In-WC	NC_006090.5_7997539_7997566	28		CG	In-BC	NC_006090.5_19928763_19928986	224
CG	In-TC	NC_006089.5_14320571_14321073	503		CG	In-WC	NC_006102.5_8946704_8947011	308		CG	In-BC	NC_006090.5_57627187_57627463	277
CG	In-TC	NC_006088.5_106180494_106180672	179		CG	In-WC	NC_006091.5_22128941_22129000	60		CG	In-BC	NC_006088.5_43480318_43480400	83
CG	In-TC	NC_006089.5_101030762_101030830	69		CG	In-WC	NC_006089.5_29020357_29020601	245		CG	In-BC	NC_006099.5_5687320_5687419	100
CG	In-TC	NC_006089.5_23608554_23608676	123		CG	In-WC	NC_006094.5_34217014_34217151	138		CG	In-BC	NC_006088.5_101839864_101839940	77
CG	In-TC	NC_006090.5_97080988_97081204	217		CG	In-WC	NC_006088.5_89807634_89807911	278		CG	In-BC	NC_006092.5_32260713_32260855	143
CG	In-TC	NC_006091.5_5849373_5849383	11		CG	In-WC	NC_006088.5_125678728_125678737	10		CG	In-BC	NC_006088.5_940540_940615	76
CG	In-TC	NC_006090.5_38705734_38705902	169		CG	In-WC	NC_006092.5_29705570_29705682	113		CG	In-BC	NC_006088.5_26288288_26288592	305
CG	In-TC	NC_006094.5_24725577_24725595	19		CG	In-WC	NC_006095.5_1690214_1690569	356		CG	In-BC	NC_006088.5_39745634_39745761	128
CG	In-TC	NC_006090.5_80621065_80621178	114		CG	In-WC	NC_006088.5_16480266_16480272	7		CG	In-BC	NC_006090.5_16482869_16483030	162
CG	In-TC	NC_006094.5_34901228_34901421	194		CG	In-WC	NC_006088.5_105502640_105502657	18		CG	In-BC	NC_006093.5_14884442_14884491	50
CG	In-TC	NC_006100.5_13472527_13472532	6		CG	In-WC	NC_006089.5_6883219_6883593	375		CG	In-BC	NC_006094.5_17240100_17240390	291
CG	In-TC	NC_006088.5_172586192_172586358	167		CG	In-WC	NC_006088.5_44388144_44388244	101		CG	In-BC	NC_006088.5_30973674_30973965	292
CG	In-TC	NC_006092.5_45495317_45495497	181		CG	In-WC	NC_006091.5_25472932_25473027	96		CG	In-BC	NC_006094.5_27301520_27301773	254
CG	In-TC	NC_006127.5_53834234_53834474	241		CG	In-WC	NC_006088.5_24681394_24681427	34		CG	In-BC	NC_006088.5_126094936_126095125	190
CG	In-TC	NC_006091.5_56347942_56348127	186		CG	In-WC	NC_006090.5_32331214_32331340	127		CG	In-BC	NC_006100.5_6172153_6172429	277
CG	In-TC	NC_006091.5_32856409_32856812	404		CG	In-WC	NC_006094.5_28107629_28107737	109		CG	In-BC	NC_028739.2_1664657_1664736	80
CG	In-TC	NC_006088.5_13311752_13311758	7		CG	In-WC	NC_006098.5_10071733_10072109	377		CG	In-BC	NC_006094.5_4777950_4778316	367
CG	In-TC	NC_006088.5_36595963_36596284	322		CG	In-WC	NC_006127.5_23636667_23636877	211		CG	In-BC	NC_006092.5_37304362_37304866	505
CG	In-TC	NC_006093.5_11453895_11454024	130		CG	In-WC	NC_006090.5_19018272_19018435	164		CG	In-BC	NC_006100.5_6506035_6506159	125
CG	In-TC	NC_006090.5_43163176_43163357	182		CG	In-WC	NC_006096.5_11718517_11718744	228		CG	In-BC	NC_006107.5_13821574_13821827	254
CG	In-TC	NC_006090.5_63740527_63740925	399		CG	In-WC	NC_006088.5_170474308_170474334	27		CG	In-BC	NC_006098.5_12110226_12110467	242
CG	In-TC	NC_006090.5_46214230_46214316	87		CG	In-WC	NC_006095.5_14782008_14782296	289		CG	In-BC	NC_006098.5_9334499_9334513	15
CG	In-TC	NC_006089.5_114031268_114031451	184		CG	In-WC	NC_006094.5_20623998_20624184	187		CG	In-BC	NC_006088.5_102107313_102107324	12
CG	In-TC	NC_006097.5_12476059_12476202	144		CG	In-WC	NC_006105.5_5075494_5075718	225		CG	In-BC	NC_006089.5_49969745_49969922	178
CG	In-TC	NC_006088.5_24299493_24299754	262		CG	In-WC	NC_006090.5_78337511_78337919	409		CG	In-BC	NC_006094.5_21289451_21289537	87
CG	In-TC	NC_006092.5_25740459_25740634	176		CG	In-WC	NC_006104.5_7041904_7042234	331		CG	In-BC	NC_006089.5_123838536_123838718	183
CG	In-TC	NC_006088.5_187283947_187284233	287		CG	In-WC	NC_006099.5_5796699_5796947	249		CG	In-BC	NC_006091.5_80313039_80313188	150
CG	In-TC	NC_006088.5_51026453_51026569	117		CG	In-WC	NC_006089.5_134814353_134814364	12		CG	In-BC	NC_006090.5_460429_460566	138
CG	In-TC	NC_006089.5_38291619_38291886	268		CG	In-WC	NC_006090.5_17995996_17996007	12		CG	In-BC	NC_006092.5_26372993_26373111	119
CG	In-TC	NC_006098.5_19999099_19999262	164		CG	In-WC	NC_006088.5_116616069_116616192	124		CG	In-BC	NC_006088.5_21915109_21915226	118
CG	In-TC	NC_006089.5_16739781_16739831	51		CG	In-WC	NC_006089.5_10049422_10049565	144		CG	In-BC	NC_006090.5_279637_279665	29
CG	In-TC	NC_006088.5_80559499_80559662	164		CG	In-WC	NC_006088.5_169665301_169665374	74		CG	In-BC	NC_006090.5_97322714_97322910	197
CG	In-TC	NC_006088.5_100174690_100174841	152		CG	In-WC	NC_006090.5_16217202_16217281	80		CG	In-BC	NC_006088.5_50244763_50244844	82
CG	In-TC	NC_006094.5_3958680_3958969	290		CG	In-WC	NC_006090.5_76570546_76570581	36		CG	In-BC	NC_006090.5_60655361_60655689	329
CG	In-TC	NC_006090.5_48527112_48527233	122		CG	In-WC	NC_006090.5_97180810_97181206	397		CG	In-BC	NC_006089.5_55854938_55855045	108
CG	In-TC	NC_006088.5_13945322_13945525	204		CG	In-WC	NC_006088.5_136732514_136732722	209		CG	In-BC	NC_006088.5_92196080_92196101	22
CG	In-TC	NC_006090.5_58698150_58698348	199		CG	In-WC	NC_006094.5_21942537_21942774	238		CG	In-BC	NC_006091.5_76445881_76445943	63
CG	In-TC	NC_006093.5_17676200_17676396	197		CG	In-WC	NC_006089.5_131956596_131956635	40		CG	In-BC	NW_020110164.1_570521_570579	59
CG	In-TC	NC_006088.5_79068625_79068696	72		CG	In-WC	NC_006094.5_11731242_11731301	60		CG	In-BC	NC_006100.5_2509269_2509418	150
CG	In-TC	NC_006110.5_5365142_5365203	62		CG	In-WC	NC_006090.5_70723835_70723867	33		CG	In-BC	NC_006093.5_8278319_8278580	262
CG	In-TC	NC_006102.5_5362942_5363124	183		CG	In-WC	NC_006095.5_19386657_19386861	205		CG	In-BC	NC_006099.5_5839287_5839587	301
CG	In-TC	NC_006096.5_5099372_5099398	27		CG	In-WC	NC_006092.5_27674281_27674343	63		CG	In-BC	NC_006097.5_12561728_12562003	276
CG	In-TC	NC_006093.5_30094319_30094404	86		CG	In-WC	NC_006089.5_87031988_87032145	158		CG	In-BC	NC_006088.5_175454065_175454263	199
CG	In-TC	NC_006090.5_51933788_51933821	34		CG	In-WC	NC_006092.5_59008250_59008566	317		CG	In-BC	NC_006091.5_39622894_39622965	72
CG	In-TC	NC_006088.5_126348628_126348733	106		CG	In-WC	NC_006088.5_50218523_50218534	12		CG	In-BC	NC_006094.5_32232022_32232270	249
CG	In-TC	NC_006098.5_9993865_9994192	328		CG	In-WC	NC_006088.5_47425452_47425478	27		CG	In-BC	NC_006090.5_87192828_87193101	274
CG	In-TC	NC_006088.5_12971915_12972025	111		CG	In-WC	NC_006088.5_156408682_156409223	542		CG	In-BC	NC_006089.5_89286299_89286316	18
CG	In-TC	NC_006088.5_85451963_85452145	183		CG	In-WC	NC_006091.5_58055210_58055370	161		CG	In-BC	NC_006090.5_54088612_54088780	169
CG	In-TC	NC_006095.5_11350621_11350852	232		CG	In-WC	NC_006091.5_29985695_29985765	71		CG	In-BC	NC_006090.5_73987180_73987326	147
CG	In-TC	NC_006092.5_30802862_30803064	203		CG	In-WC	NC_006102.5_3099854_3099875	22		CG	In-BC	NC_006089.5_19705425_19705468	44
CG	In-TC	NC_006089.5_59824294_59824516	223		CG	In-WC	NC_006089.5_65973488_65973611	124		CG	In-BC	NC_006090.5_59666834_59666930	97
CG	In-TC	NC_006101.5_4093312_4093473	162		CG	In-WC	NC_006088.5_110783125_110783164	40		CG	In-BC	NC_006088.5_6772625_6772647	23
CG	In-TC	NC_006093.5_13147347_13147566	220		CG	In-WC	NC_006090.5_62861279_62861436	158		CG	In-BC	NC_006090.5_79546520_79546935	416
CG	In-TC	NC_006109.5_131494_131508	15		CG	In-WC	NC_006094.5_12104764_12104781	18		CG	In-BC	NC_006089.5_128305858_128306161	304
CG	In-TC	NC_006094.5_28658893_28658964	72		CG	In-WC	NC_006089.5_121547430_121547571	142		CG	In-BC	NC_006092.5_7614705_7614753	49
CG	In-TC	NC_006090.5_26328027_26328089	63		CG	In-WC	NC_006088.5_111986004_111986011	8		CG	In-BC	NC_006089.5_137750463_137750476	14
CG	In-TC	NC_006091.5_75307819_75307849	31		CG	In-WC	NC_006088.5_175854081_175854116	36		CG	In-BC	NC_006092.5_11354786_11354940	155
CG	In-TC	NC_006098.5_8849437_8849443	7		CG	In-WC	NC_006090.5_48954984_48955122	139		CG	In-BC	NC_006091.5_24174661_24174803	143
CG	In-TC	NC_006088.5_174666917_174667071	155		CG	In-WC	NC_006088.5_45424012_45424237	226		CG	In-BC	NC_006092.5_5159589_5159770	182
CG	In-TC	NC_006092.5_27222895_27222981	87		CG	In-WC	NC_006115.5_4172176_4172682	507		CG	In-BC	NC_006101.5_2106743_2106752	10
CG	In-TC	NC_006089.5_110946026_110946229	204		CG	In-WC	NC_006088.5_172919159_172919166	8		CG	In-BC	NC_006091.5_14107882_14108033	152
CG	In-TC	NC_006112.4_3562476_3562803	328		CG	In-WC	NC_006092.5_9179076_9179428	353		CG	In-BC	NC_006127.5_47344583_47344683	101
CG	In-TC	NC_006089.5_5554546_5554580	35		CG	In-WC	NC_006090.5_76532270_76532556	287		CG	In-BC	NC_006091.5_61320817_61321178	362
CG	In-TC	NC_006088.5_178145963_178145977	15		CG	In-WC	NC_006095.5_5543471_5543519	49		CG	In-BC	NC_006089.5_60828783_60828902	120
[truncated: 8,356 more rows]

## Sheet: Fig. 5a
	Ex_TC	In_TC	Ex_WC	In_WC	Ex_BC	In_BC
FST region	0.000969	0.000579	0.000994	0.000515	0.000824	0.000607
non-FST region	0.000723	0.00055	0.000967	0.000582	0.001218	0.000872
