# Supplementary material for: Analysis of genome and methylation changes in Chinese indigenous chickens over time provides insight into species conservation
Source: Commun Biol. 2022 Sep 12;5:952. doi: 10.1038/s42003-022-03907-7 (PMC9467985; doi:10.1038/s42003-022-03907-7)
Supplement: Supplementary file 21 — Supplementary Software 1 [file 42003_2022_3907_MOESM21_ESM.zip]

Archive with 1 entries (1 files):
- Rcode.R
