# Supplementary material for: Analysis of genome and methylation changes in Chinese indigenous chickens over time provides insight into species conservation
Source: Commun Biol. 2022 Sep 12;5:952. doi: 10.1038/s42003-022-03907-7 (PMC9467985; doi:10.1038/s42003-022-03907-7)
Supplement: Supplementary file 21 — Supplementary Software 1 [file 42003_2022_3907_MOESM21_ESM.zip › Rcode.R]

###########Figure1d
files <- list.files(path = ".",pattern = ".Q")
files
library(pophelper)
info <- read.table("group.info.txt",header = T,check.names = F,comment.char = "")
slist <- readQ(files,indlabfromfile = T)
sample <- info$BMK_ID
for(i in 1:length(slist)){
   rownames(slist[[i]]) <-sample
}

pop<-read.table("group.txt",header=T,sep="\t",stringsAsFactors=F,row.names=1,check.names = F,comment.char = "")
pop <- as.data.frame(pop[rownames(slist[[2]]),])
rownames(pop) <- rownames(slist[[2]])
pop[,1] <- as.character(pop[,1])
names(pop) <- " "

plotQ(qlist = slist,imgoutput = "join",imgtype = "png",height = 1.2,width = 15,           
      showindlab = F,useindlab = T,sharedindlab = F,
      showsp = T,sppos = "left",splab = paste0("K=",2:9),splabangle = 180,
      showlegend = F,ordergrp = T,grplab = pop,
      subsetgrp = c("Ex-TC","Con-TC","In-TC","Ex-BC",'Con-BC','In-BC','Ex-WC','Con-WC','In-WC'),
      outputfilename = paste0("Chicken2"),dpi = 600,
      units = 'cm',exportplot = T,exportpath = getwd())
  

clustercol = c("red","sienna","darkorchid4","deepskyblue4",
               "violet","tan1","springgreen4","grey35","yellow")
# Ex-TC    deepskyblue4
# Con-TC   violet
# In-TC    tan1
# Ex-BC    red
# Con-BC   sienna
# In-BC    darkorchid4
# Ex-WC    springgreen4
# Con-WC   grey35
# In-WC    yellow

par(mar = c(4,8,4,4))
barplot(rep(1,9),col = clustercol,horiz = T,names.arg = clustercol,las = 1)

# A-Ex
# R-Con
# O-In

library(gridExtra)
################K=2
p1 <- plotQ(qlist = slist[1],imgtype = "png",height = 1.2,width = 15,          
      showindlab = F,useindlab = T,sharedindlab = F,
      showsp = T,sppos = "left",splab = paste0("K=",2),splabangle = 180,
      showlegend = F,ordergrp = T,grplab = pop,splabsize = 10,splabface = "bold",
      subsetgrp = c("Ex-TC","Con-TC","In-TC","Ex-BC",'Con-BC','In-BC','Ex-WC','Con-WC','In-WC'),
      outputfilename = paste0("Chickenk-2"),dpi = 600,
      units = 'cm',exportplot = F,returnplot = T,
      clustercol = c("deepskyblue4","red"),grplabheight = 0,panelspacer = 0,
      grplabsize = 0,linecol = NA,pointsize = 0)

plotQ(qlist = slist[1],imgtype = "png",height = 1.2,width = 15,          
      showindlab = F,useindlab = T,sharedindlab = F,
      showsp = T,sppos = "left",splab = paste0("K=",2),splabangle = 180,
      showlegend = F,ordergrp = T,grplab = pop,splabsize = 5,splabface = "bold",
      subsetgrp = c("Ex-TC","Con-TC","In-TC","Ex-BC",'Con-BC','In-BC','Ex-WC','Con-WC','In-WC'),
      outputfilename = paste0("Chickenk-2"),dpi = 600,grplabsize = 2,grplabface = "bold",
      units = 'cm',exportplot = T,exportpath = getwd(),
      clustercol = c("deepskyblue4","red"))


################K=3
p2<- plotQ(qlist = slist[2],imgtype = "png",height = 1.2,width = 15,          
      showindlab = F,useindlab = T,sharedindlab = F,
      showsp = T,sppos = "left",splab = paste0("K=",3),splabangle = 180,
      showlegend = F,ordergrp = T,grplab = pop,splabsize = 10,splabface = "bold",
      subsetgrp = c("Ex-TC","Con-TC","In-TC","Ex-BC",'Con-BC','In-BC','Ex-WC','Con-WC','In-WC'),
      outputfilename = paste0("Chickenk-3"),dpi = 600,
      units = 'cm',exportplot = F,returnplot = T,
      clustercol = c("springgreen4","red","deepskyblue4"),
      grplabsize = 0,linecol = NA,pointsize = 0)

p2<- plotQ(qlist = slist[2],imgtype = "png",height = 1.2,width = 15,          
           showindlab = F,useindlab = T,sharedindlab = F,
           showsp = T,sppos = "left",splab = paste0("K=",3),splabangle = 180,
           showlegend = F,ordergrp = T,grplab = pop,splabsize = 5,splabface = "bold",
           subsetgrp = c("Ex-TC","Con-TC","In-TC","Ex-BC",'Con-BC','In-BC','Ex-WC','Con-WC','In-WC'),
           outputfilename = paste0("Chickenk-3"),dpi = 600,grplabsize = 2,grplabface = "bold",
           units = 'cm',exportplot = T,exportpath = getwd(),
           clustercol = c("springgreen4","red","deepskyblue4"))
################K=4
p3 <- plotQ(qlist = slist[3],imgtype = "png",height = 1.2,width = 15,          
      showindlab = F,useindlab = T,sharedindlab = F,
      showsp = T,sppos = "left",splab = paste0("K=",4),splabangle = 180,
      showlegend = F,ordergrp = T,grplab = pop,splabsize = 10,splabface = "bold",
      subsetgrp = c("Ex-TC","Con-TC","In-TC","Ex-BC",'Con-BC','In-BC','Ex-WC','Con-WC','In-WC'),
      outputfilename = paste0("Chickenk-4"),dpi = 600,
      units = 'cm',exportplot = F,returnplot = T,
      clustercol = c("darkorchid4","deepskyblue4","springgreen4","red"),
      grplabsize = 0,linecol = NA,pointsize = 0)

p3 <- plotQ(qlist = slist[3],imgtype = "png",height = 1.2,width = 15,          
            showindlab = F,useindlab = T,sharedindlab = F,
            showsp = T,sppos = "left",splab = paste0("K=",4),splabangle = 180,
            showlegend = F,ordergrp = T,grplab = pop,splabsize = 5,splabface = "bold",
            subsetgrp = c("Ex-TC","Con-TC","In-TC","Ex-BC",'Con-BC','In-BC','Ex-WC','Con-WC','In-WC'),
            outputfilename = paste0("Chickenk-4"),dpi = 600,grplabsize = 2,grplabface = "bold",
            units = 'cm',exportplot = T,exportpath = getwd(),
            clustercol = c("darkorchid4","deepskyblue4","springgreen4","red"))
################K=5
p4 <- plotQ(qlist = slist[4],imgtype = "png",height = 1.2,width = 15,          
      showindlab = F,useindlab = T,sharedindlab = F,
      showsp = T,sppos = "left",splab = paste0("K=",5),splabangle = 180,
      showlegend = F,ordergrp = T,grplab = pop,splabsize = 10,splabface = "bold",
      subsetgrp = c("Ex-TC","Con-TC","In-TC","Ex-BC",'Con-BC','In-BC','Ex-WC','Con-WC','In-WC'),
      outputfilename = paste0("Chickenk-5"),dpi = 600,
      units = 'cm',exportplot = F,returnplot = T,
      clustercol = c("red","springgreen4","deepskyblue4","violet","darkorchid4"),
      grplabsize = 0,linecol = NA,pointsize = 0)

p4 <- plotQ(qlist = slist[4],imgtype = "png",height = 1.2,width = 15,          
            showindlab = F,useindlab = T,sharedindlab = F,
            showsp = T,sppos = "left",splab = paste0("K=",5),splabangle = 180,
            showlegend = F,ordergrp = T,grplab = pop,splabsize = 5,splabface = "bold",
            subsetgrp = c("Ex-TC","Con-TC","In-TC","Ex-BC",'Con-BC','In-BC','Ex-WC','Con-WC','In-WC'),
            outputfilename = paste0("Chickenk-5"),dpi = 600,grplabsize = 2,grplabface = "bold",
            units = 'cm',exportplot = T,exportpath = getwd(),
            clustercol = c("red","springgreen4","deepskyblue4","violet","darkorchid4"))
################K=6
p5 <- plotQ(qlist = slist[5],imgtype = "png",height = 1.2,width = 15,          
      showindlab = F,useindlab = T,sharedindlab = F,splabsize = 10,splabface = "bold",
      showsp = T,sppos = "left",splab = paste0("K=",6),splabangle = 180,
      showlegend = F,ordergrp = T,grplab = pop,
      subsetgrp = c("Ex-TC","Con-TC","In-TC","Ex-BC",'Con-BC','In-BC','Ex-WC','Con-WC','In-WC'),
      outputfilename = paste0("Chickenk-6"),dpi = 600,
      units = 'cm',exportplot = F,returnplot = T,
      clustercol = c("yellow","deepskyblue4","red","darkorchid4","springgreen4","violet"),
      grplabsize = 0,linecol = NA,pointsize = 0)

p5 <- plotQ(qlist = slist[5],imgtype = "png",height = 1.2,width = 15,          
            showindlab = F,useindlab = T,sharedindlab = F,splabsize = 5,splabface = "bold",
            showsp = T,sppos = "left",splab = paste0("K=",6),splabangle = 180,
            showlegend = F,ordergrp = T,grplab = pop,
            subsetgrp = c("Ex-TC","Con-TC","In-TC","Ex-BC",'Con-BC','In-BC','Ex-WC','Con-WC','In-WC'),
            outputfilename = paste0("Chickenk-6"),dpi = 600,grplabsize = 2,grplabface = "bold",
            units = 'cm',exportplot = T,exportpath = getwd(),
            clustercol = c("yellow","deepskyblue4","red","darkorchid4","springgreen4","violet"))
################K=7
p6 <- plotQ(qlist = slist[6],imgtype = "png",height = 1.2,width = 15,          
      showindlab = F,useindlab = T,sharedindlab = F,
      showsp = T,sppos = "left",splab = paste0("K=",7),splabangle = 180,
      showlegend = F,ordergrp = T,grplab = pop,splabsize = 10,splabface = "bold",
      subsetgrp = c("Ex-TC","Con-TC","In-TC","Ex-BC",'Con-BC','In-BC','Ex-WC','Con-WC','In-WC'),
      outputfilename = paste0("Chickenk-7"),dpi = 600,
      units = 'cm',exportplot = F,returnplot = T,
      clustercol = c("red","deepskyblue4","springgreen4","sienna","violet","darkorchid4","yellow"),
      grplabsize = 0,linecol = NA,pointsize = 0)

plotQ(qlist = slist[6],imgtype = "png",height = 1.2,width = 15,          
      showindlab = F,useindlab = T,sharedindlab = F,
      showsp = T,sppos = "left",splab = paste0("K=",7),splabangle = 180,
      showlegend = F,ordergrp = T,grplab = pop,splabsize = 5,splabface = "bold",
      subsetgrp = c("Ex-TC","Con-TC","In-TC","Ex-BC",'Con-BC','In-BC','Ex-WC','Con-WC','In-WC'),
      outputfilename = paste0("Chickenk-7"),dpi = 600,grplabsize = 2,grplabface = "bold",
      units = 'cm',exportplot = T,exportpath = getwd(),
      clustercol = c("red","deepskyblue4","springgreen4","sienna","violet","darkorchid4","yellow"))
################K=8
p7 <- plotQ(qlist = slist[7],imgtype = "png",height = 1.2,width = 15,          
      showindlab = F,useindlab = T,sharedindlab = F,
      showsp = T,sppos = "left",splab = paste0("K=",8),splabangle = 180,
      showlegend = F,ordergrp = T,grplab = pop,splabsize = 10,splabface = "bold",
      subsetgrp = c("Ex-TC","Con-TC","In-TC","Ex-BC",'Con-BC','In-BC','Ex-WC','Con-WC','In-WC'),
      outputfilename = paste0("Chickenk-8"),dpi = 600,
      units = 'cm',exportplot = F,returnplot = T,
      clustercol = c("yellow","violet","deepskyblue4","grey35","sienna","red","darkorchid4","springgreen4"),
      grplabsize = 0,linecol = NA,pointsize = 0)

plotQ(qlist = slist[7],imgtype = "png",height = 1.2,width = 15,          
      showindlab = F,useindlab = T,sharedindlab = F,
      showsp = T,sppos = "left",splab = paste0("K=",8),splabangle = 180,
      showlegend = F,ordergrp = T,grplab = pop,splabsize = 5,splabface = "bold",
      subsetgrp = c("Ex-TC","Con-TC","In-TC","Ex-BC",'Con-BC','In-BC','Ex-WC','Con-WC','In-WC'),
      outputfilename = paste0("Chickenk-8"),dpi = 600,grplabsize = 2,grplabface = "bold",
      units = 'cm',exportplot = T,exportpath = getwd(),
      clustercol = c("yellow","violet","deepskyblue4","grey35","sienna","red","darkorchid4","springgreen4"))
################K=9
p8 <- plotQ(qlist = slist[8],imgtype = "png",height = 1.2,width = 15,          
      showindlab = F,useindlab = T,sharedindlab = F,
      showsp = T,sppos = "left",splab = paste0("K=",9),splabangle = 180,
      showlegend = F,ordergrp = T,grplab = pop,splabsize = 10,splabface = "bold",
      subsetgrp = c("Ex-TC","Con-TC","In-TC","Ex-BC",'Con-BC','In-BC','Ex-WC','Con-WC','In-WC'),
      outputfilename = paste0("Chickenk-9"),dpi = 600,
      units = 'cm',exportplot = F,returnplot = T,grplabsize = 4,grplabface = "bold",
      clustercol = c("violet","deepskyblue4","tan1","springgreen4","darkorchid4","sienna","yellow","grey35","red"))

plotQ(qlist = slist[8],imgtype = "png",height = 1.2,width = 15,          
      showindlab = F,useindlab = T,sharedindlab = F,
      showsp = T,sppos = "left",splab = paste0("K=",9),splabangle = 180,
      showlegend = F,ordergrp = T,grplab = pop,splabsize = 5,splabface = "bold",
      subsetgrp = c("Ex-TC","Con-TC","In-TC","Ex-BC",'Con-BC','In-BC','Ex-WC','Con-WC','In-WC'),
      outputfilename = paste0("Chickenk-9"),dpi = 600,grplabsize = 2,grplabface = "bold",
      units = 'cm',exportplot = T,exportpath = getwd(),
      clustercol = c("violet","deepskyblue4","tan1","springgreen4","darkorchid4","sienna","yellow","grey35","red"))

grid.arrange(p1$plot[[1]],p2$plot[[1]],p3$plot[[1]],p4$plot[[1]],
             p5$plot[[1]],p6$plot[[1]],p7$plot[[1]],p8$plot[[1]],
             ncol = 1)


###########Figure2a
data1 <- read.table("TOTAL.ATC",header = T,sep = "",comment.char = "",check.names = F)
data1$Group <- "ATC"
data2 <- read.table("TOTAL.OTC",header = T,sep = "",comment.char = "",check.names = F)
data2$Group <- "OTC"
data3 <- read.table("TOTAL.RTC",header = T,sep = "",comment.char = "",check.names = F)
data3$Group <- "RTC"
data <- rbind(data1,data2,data3)
data$`#Dist` <- data$`#Dist`/1000
library(ggplot2)
ggplot(data = data,aes(x = `#Dist`,y = `Mean_r^2`,color = Group)) + 
  geom_line(size = 1.2) + 
  labs(y = expression(mean~~R^2),x = "Distance(kb)") +
  theme(axis.text = element_text(size = 12,face = 2),
        axis.line = element_line(size = 1.2),
        axis.title = element_text(size = 15,face = 2),
        legend.text = element_text(size = 12),
        legend.position = c(0.8,0.8),
        legend.title = element_blank(),
        legend.key = element_blank(),
        panel.grid = element_blank(),
        panel.background = element_blank()) +
  scale_color_manual(values = c("#F8766D","#93AA00","#D39200"),
                     breaks = unique(data$Group),
                     labels = c("Ex-TC","In-TC","Con-TC")) +
  scale_x_continuous(expand = c(0.02,0)) +
  scale_y_continuous(expand = c(0.01,0))
###########Figure2b
data <- read.table("HOM.HEG.ratio",header = T,sep = "")
library(ggplot2)
ggplot(data = data,aes(x = Group,y = ratio,fill = Group)) + 
  geom_boxplot() + 
  stat_boxplot(geom ="errorbar",width  = 0.3) +
  labs(y = "HOM/HET",x = "") +
  theme(axis.text = element_text(size = 12,face = 2),
        axis.line = element_line(size = 1.2),
        axis.title = element_text(size = 15,face = 2),
        legend.position = "none",
        panel.grid = element_blank(),
        panel.background = element_blank()) +
  scale_x_discrete(breaks = unique(data$Group),
                   limits = unique(data$Group),
                   labels = c("Ex-TC","Con-TC","In-TC","Ex-BC","Con-BC","In-BC","Ex-WC","Con-WC","In-WC")) +
  scale_fill_manual(values = c("#F8766D","#D39200","#93AA00","#00BA38","#00C19F","#00B9E3","#619CFF","#DB72FB","#FF61C3"),
                    breaks = unique(data$Group),
                    limits = unique(data$Group),
                    labels = c("Ex-TC","Con-TC","In-TC","Ex-BC","Con-BC","In-BC","Ex-WC","Con-WC","In-WC"))


###########Figure2c
data <- read.table("pi.txt",header = T,sep = "")
library(ggplot2)
ggplot(data = data,aes(x = variable,y = value,fill = variable)) + 
  geom_boxplot() + 
  stat_boxplot(geom ="errorbar",width  = 0.3) +
  labs(y = expression(pi),x = "") +
  theme(axis.text = element_text(size = 12,face = 2),
        axis.line = element_line(size = 1.2),
        axis.title = element_text(size = 15,face = 2),
        legend.position = "none",
        panel.grid = element_blank(),
        panel.background = element_blank()) +
  scale_x_discrete(breaks = unique(data$variable),
                   limits = unique(data$variable),
                   labels = c("Ex-TC","Con-TC","In-TC","Ex-BC","Con-BC","In-BC","Ex-WC","Con-WC","In-WC")) +
  scale_fill_manual(values = c("#F8766D","#D39200","#93AA00","#00BA38","#00C19F","#00B9E3","#619CFF","#DB72FB","#FF61C3"),
                    breaks = unique(data$variable),
                    limits = unique(data$variable),
                    labels = c("Ex-TC","Con-TC","In-TC","Ex-BC","Con-BC","In-BC","Ex-WC","Con-WC","In-WC"))


###########Figure3b 3c 3d
library(GenomicFeatures)
library(ggpubr)
data <- read.table("chicken_result_file.txt",header = T,sep = "\t")
RBC_RTC <- data[,c(1,4,47)]
RWC_RTC <- data[,c(1,4,49)]

pai_RBC <- data[,c(1,4,56)]
pai_RTC <- data[,c(1,4,57)]
pai_RWC <- data[,c(1,4,58)]
names(pai_RBC) <- c("Chr", "Pos", "P")
names(pai_RTC) <- c("Chr", "Pos", "P")
names(pai_RWC) <- c("Chr", "Pos", "P")
names(RBC_RTC) <- c("Chr", "Pos", "P")
names(RWC_RTC) <- c("Chr", "Pos", "P")
RWC_RTC_24 <- RWC_RTC[which(RWC_RTC$Chr == "NC_006111.5"),]
RWC_RTC_4 <- RWC_RTC[which(RWC_RTC$Chr == "NC_006091.5"),]
RBC_RTC_8 <- RBC_RTC[which(RBC_RTC$Chr == "NC_006095.5"),]
RBC_RTC_5 <- RBC_RTC[which(RBC_RTC$Chr == "NC_006092.5"),]

pai_RBC_24 <- pai_RBC[which(pai_RBC$Chr == "NC_006111.5"),]
pai_RTC_24 <- pai_RTC[which(pai_RTC$Chr == "NC_006111.5"),]
pai_RWC_24 <- pai_RWC[which(pai_RWC$Chr == "NC_006111.5"),]

pai_RBC_4 <- pai_RBC[which(pai_RBC$Chr == "NC_006091.5"),]
pai_RTC_4 <- pai_RTC[which(pai_RTC$Chr == "NC_006091.5"),]
pai_RWC_4 <- pai_RWC[which(pai_RWC$Chr == "NC_006091.5"),]

pai_RBC_8 <- pai_RBC[which(pai_RBC$Chr == "NC_006095.5"),]
pai_RTC_8 <- pai_RTC[which(pai_RTC$Chr == "NC_006095.5"),]
pai_RWC_8 <- pai_RWC[which(pai_RWC$Chr == "NC_006095.5"),]

pai_RBC_5 <- pai_RBC[which(pai_RBC$Chr == "NC_006092.5"),]
pai_RTC_5 <- pai_RTC[which(pai_RTC$Chr == "NC_006092.5"),]    
pai_RWC_5 <- pai_RWC[which(pai_RWC$Chr == "NC_006092.5"),]

#######################################
txdb <- makeTxDbFromGFF("genes.gff") 
genes_df <- as.data.frame(genes(txdb))
#24
SDHD <- genes_df[genes_df$gene_id == "SDHD",]
SDHD_exon <- as.data.frame(exons(makeTxDbFromGFF("SDHD.gff")))
CRYAB <- genes_df[genes_df$gene_id == "CRYAB",]
CRYAB_exon <- as.data.frame(exons(makeTxDbFromGFF("CRYAB.gff")))
BCO2 <- genes_df[genes_df$gene_id == "BCO2",]
BCO2_exon <- as.data.frame(exons(makeTxDbFromGFF("BCO2.gff")))
p<- ggplot(data = NULL) + 
  geom_segment(data = SDHD,aes(x = start,xend = end,y = 0,yend = 0)) +
  #geom_segment(data = CRYAB,aes(x = start,xend = end,y = 0.3,yend = 0.3)) +
  geom_segment(data = BCO2,aes(x = start,xend = end,y = 0.6,yend = 0.6)) +
  geom_rect(data = SDHD_exon,aes(xmin = start,xmax = end,ymin = -0.1,ymax = 0.1),colour="#282a73", fill="#282a73") +
  #geom_rect(data = CRYAB_exon,aes(xmin = start,xmax = end,ymin = 0.2,ymax = 0.4),colour="#282a73", fill="#282a73") +
  geom_rect(data = BCO2_exon,aes(xmin = start,xmax = end,ymin = 0.5,ymax = 0.7),colour="#282a73", fill="#282a73") +
  geom_text(data = SDHD, aes(x=(start + end)/2, y = 0.3,label=gene_id),fontface = 4,colour = "red") +
  #geom_text(data = CRYAB, aes(x=(start + end)/2, y = 0.6,label=gene_id),fontface = 4) +
  geom_text(data = BCO2, aes(x=(start + end)/2, y = 0.9,label=gene_id),fontface = 4,colour = "red") +
  ylim(c(-1,1)) + xlim(5.4*10^6,6.4*10^6) + theme_bw() +
  theme(axis.title.y = element_blank(),
        axis.title.x = element_text(face = 2,size = 14),
        axis.text = element_blank(),
        axis.ticks = element_blank(),
        panel.background = element_blank(),
        panel.grid = element_blank()) +
  xlab("Chromosomes 24 (Mb)")
p1 <- ggplot(data = RWC_RTC_24,aes(x = Pos/10^6,y = P)) + 
  geom_line(size = 1,color = "red") +
  scale_x_continuous(limits = c(5.4,6.4)) + theme_bw() +
  theme(axis.title = element_text(face = 2,size = 14),
        axis.text = element_text(face = 2,size = 12),
        panel.background = element_blank(),
        panel.grid = element_blank()) +
  labs(x = "",y = "Fst")
p2 <- ggplot(data = NULL) +
  geom_line(data = pai_RWC_24, aes(x = Pos/10^6,y = P*10^3),color = "green",size = 1) +
  geom_line(data = pai_RTC_24,aes(x = Pos/10^6,y = P*10^3),color = "blue",size = 1) +
  scale_x_continuous(limits = c(5.4,6.4)) + theme_bw() +
  theme(axis.title = element_text(face = 2,size = 14),
        axis.text = element_text(face = 2,size = 12),
        panel.background = element_blank(),
        panel.grid = element_blank()) + 
  labs(x = "",y = expression("π (x10^3)"))
ggarrange(p1,p2,p,ncol = 1,nrow = 3,align = "v",heights = c(1,1,0.5))
#####################################################################################
#8
FRRS1 <- genes_df[genes_df$gene_id == "FRRS1",]
FRRS1_exon <- as.data.frame(exons(makeTxDbFromGFF("FRRS1.gff")))
VCAM1 <- genes_df[genes_df$gene_id == "VCAM1",]
VCAM1_exon <- as.data.frame(exons(makeTxDbFromGFF("VCAM1.gff")))
p1 <- ggplot(data = RBC_RTC_8,aes(x = Pos/10^6,y = P)) + 
  geom_line(size = 1,color = "red") +
  theme_bw() + scale_x_continuous(limits = c(12,13),
                                  breaks = c(12.00,12.20,12.40,12.60,12.80,13.00),
                                  labels = c("12.0","12.2","12.4","12.6","12.8","13.0")) +
  theme(axis.title = element_text(face = 2,size = 14),
        axis.text = element_text(face = 2,size = 12),
        panel.background = element_blank(),
        panel.grid = element_blank()) +
  labs(x = "",y = "Fst") 
p2 <- ggplot(data = NULL) +
  geom_line(data = pai_RBC_8, aes(x = Pos/10^6,y = P*10^3),color = "green",size = 1) +
  geom_line(data = pai_RTC_8,aes(x = Pos/10^6,y = P*10^3),color = "blue",size = 1) +
  theme_bw() + scale_x_continuous(limits = c(12,13),
                                  breaks = c(12.00,12.20,12.40,12.60,12.80,13.00),
                                  labels = c("12.0","12.2","12.4","12.6","12.8","13.0")) + 
  scale_y_continuous(limits = c(0,3)) +
  theme(axis.title = element_text(face = 2,size = 14),
        axis.text = element_text(face = 2,size = 12),
        panel.background = element_blank(),
        panel.grid = element_blank()) + 
  labs(x = "",y = expression("π (x10^3)"))
p<- ggplot(data = NULL) + 
  geom_segment(data = FRRS1,aes(x = start,xend = end,y = 0,yend = 0)) +
  geom_segment(data = VCAM1,aes(x = start,xend = end,y = 0.3,yend = 0.3)) +
  geom_rect(data = FRRS1_exon,aes(xmin = start,xmax = end,ymin = -0.1,ymax = 0.1),colour="#282a73", fill="#282a73") +
  geom_rect(data = VCAM1_exon,aes(xmin = start,xmax = end,ymin = 0.2,ymax = 0.4),colour="#282a73", fill="#282a73") +
  geom_text(data = FRRS1, aes(x=(start + end)/2, y = 0.3,label=gene_id),fontface = 4,color = "red") +
  geom_text(data = VCAM1, aes(x=(start + end)/2, y = 0.6,label=gene_id),fontface = 4,color = "red") +
  ylim(c(-1,1)) + xlim(12*10^6,13*10^6) + theme_bw() +
  theme(axis.title.y = element_blank(),
        axis.title.x = element_text(face = 2,size = 14),
        axis.text = element_blank(),
        axis.ticks = element_blank(),
        panel.background = element_blank(),
        panel.grid = element_blank()) +
  xlab("Chromosomes 8 (Mb)")
ggarrange(p1,p2,p,ncol = 1,nrow = 3,align = "v",heights = c(1,1,0.5))
#######################################################################################
#5
C5H14ORF169 <- genes_df[genes_df$gene_id == "C5H14ORF169",]
C5H14ORF169_exon <- as.data.frame(exons(makeTxDbFromGFF("C5H14ORF169.gff")))
MIR6587 <- genes_df[genes_df$gene_id == "MIR6587",]
MIR6587_exon <- as.data.frame(exons(makeTxDbFromGFF("MIR6587.gff")))
PTGR2 <- genes_df[genes_df$gene_id == "PTGR2",]
PTGR2_exon <- as.data.frame(exons(makeTxDbFromGFF("PTGR2.gff")))
p1 <- ggplot(data = RBC_RTC_5,aes(x = Pos/10^6,y = P)) + 
  geom_line(size = 1,color = "red") +
  theme_bw() + scale_x_continuous(limits = c(26,27),
                                  breaks = c(26.00,26.20,26.40,26.60,26.80,27.00),
                                  labels = c("26.0","26.2","26.4","26.6","26.8","27.0")) +
  theme(axis.title = element_text(face = 2,size = 14),
        axis.text = element_text(face = 2,size = 12),
        panel.background = element_blank(),
        panel.grid = element_blank()) +
  labs(x = "",y = "Fst")
p2 <- ggplot(data = NULL) +
  geom_line(data = pai_RBC_5, aes(x = Pos/10^6,y = P*10^3),color = "green",size = 1) +
  geom_line(data = pai_RTC_5,aes(x = Pos/10^6,y = P*10^3),color = "blue",size = 1) +
  theme_bw() + scale_x_continuous(limits = c(26,27),
                                  breaks = c(26.00,26.20,26.40,26.60,26.80,27.00),
                                  labels = c("26.0","26.2","26.4","26.6","26.8","27.0")) +
  theme(axis.title = element_text(face = 2,size = 14),
        axis.text = element_text(face = 2,size = 12),
        panel.background = element_blank(),
        panel.grid = element_blank()) + 
  labs(x = "",y = expression("π (x10^3)"))
p<- ggplot(data = NULL) + 
  geom_segment(data = C5H14ORF169,aes(x = start,xend = end,y = 0,yend = 0)) +
  geom_segment(data = MIR6587,aes(x = start,xend = end,y = 0.3,yend = 0.3)) +
  geom_segment(data = PTGR2,aes(x = start,xend = end,y = 0.6,yend = 0.6)) +
  geom_rect(data = C5H14ORF169_exon,aes(xmin = start,xmax = end,ymin = -0.1,ymax = 0.1),colour="#282a73", fill="#282a73") +
  geom_rect(data = MIR6587_exon,aes(xmin = start,xmax = end,ymin = 0.2,ymax = 0.4),colour="#282a73", fill="#282a73") +
  geom_rect(data = PTGR2_exon,aes(xmin = start,xmax = end,ymin = 0.5,ymax = 0.7),colour="#282a73", fill="#282a73") +  
  geom_text(data = C5H14ORF169, aes(x=(start + end)/2, y = -0.2,label=gene_id),fontface = 4,color = "red") +
  geom_text(data = MIR6587, aes(x=(start + end)/2, y = 0.5,label=gene_id),fontface = 4,color = "red") +
  geom_text(data = PTGR2, aes(x=(start + end)/2, y = 0.8,label=gene_id),fontface = 4,color = "red") +
  ylim(c(-1,1)) + xlim(26*10^6,27*10^6) + theme_bw() +
  theme(axis.title.y = element_blank(),
        axis.title.x = element_text(face = 2,size = 14),
        axis.text = element_blank(),
        axis.ticks = element_blank(),
        panel.background = element_blank(),
        panel.grid = element_blank()) +
  xlab("Chromosomes 5 (Mb)")
ggarrange(p1,p2,p,ncol = 1,nrow = 3,align = "v",heights = c(1,1,0.5))
###############################################################################
#4
FDX1L <- genes_df[genes_df$gene_id == "FDX1L",]
FDX1L_exon <- as.data.frame(exons(makeTxDbFromGFF("FDX1L.gff")))
HEPH <- genes_df[genes_df$gene_id == "HEPH",]
HEPH_exon <- as.data.frame(exons(makeTxDbFromGFF("HEPH.gff")))
p1 <- ggplot(data = RWC_RTC_4,aes(x = Pos/10^6,y = P)) + 
  geom_line(size = 1,color = "red") +
  theme_bw() + scale_x_continuous(limits = c(0,1),
                                  breaks = c(0,0.2,0.4,0.6,0.8,1),
                                  labels = c("0.0","0.2","0.4","0.6","0.8","1.0")) +
  theme(axis.title = element_text(face = 2,size = 14),
        axis.text = element_text(face = 2,size = 12),
        panel.background = element_blank(),
        panel.grid = element_blank()) +
  labs(x = "",y = "Fst")
p2 <- ggplot(data = NULL) +
  geom_line(data = pai_RWC_4, aes(x = Pos/10^6,y = P*10^3),color = "green",size = 1) +
  geom_line(data = pai_RTC_4,aes(x = Pos/10^6,y = P*10^3),color = "blue",size = 1) +
  theme_bw() + scale_x_continuous(limits = c(0,1),
                                  breaks = c(0,0.2,0.4,0.6,0.8,1),
                                  labels = c("0.0","0.2","0.4","0.6","0.8","1.0")) +
  theme(axis.title = element_text(face = 2,size = 14),
        axis.text = element_text(face = 2,size = 12),
        panel.background = element_blank(),
        panel.grid = element_blank()) + 
  labs(x = "",y = expression("π (x10^3)"))
p<- ggplot(data = NULL) + 
  geom_segment(data = FDX1L,aes(x = start,xend = end,y = 0,yend = 0)) +
  geom_segment(data = HEPH,aes(x = start,xend = end,y = 0.3,yend = 0.3)) +
  geom_rect(data = FDX1L_exon,aes(xmin = start,xmax = end,ymin = -0.1,ymax = 0.1),colour="#282a73", fill="#282a73") +
  geom_rect(data = HEPH_exon,aes(xmin = start,xmax = end,ymin = 0.2,ymax = 0.4),colour="#282a73", fill="#282a73") +
  geom_text(data = FDX1L, aes(x=(start + end)/2, y = 0.2,label=gene_id),fontface = 4,col = "red") +
  geom_text(data = HEPH, aes(x=(start + end)/2, y = 0.5,label=gene_id),fontface = 4,col = "red") +
  ylim(c(-1,1)) + xlim(0,1*10^6) + theme_bw() +
  theme(axis.title.y = element_blank(),
        axis.title.x = element_text(face = 2,size = 14),
        axis.text = element_blank(),
        axis.ticks = element_blank(),
        panel.background = element_blank(),
        panel.grid = element_blank()) +
  xlab("Chromosomes 4 (Mb)")
ggarrange(p1,p2,p,ncol = 1,nrow = 3,align = "v",heights = c(1,1,0.5))
